# Supplementary material for: Identification of diverse viruses in upper respiratory samples in dromedary camels from United Arab Emirates
Source: PLoS One. 2017 Sep 13;12(9):e0184718. doi: 10.1371/journal.pone.0184718 (PMC5597213; doi:10.1371/journal.pone.0184718)
Supplement: S1 File — (FASTA) [file pone.0184718.s004.fasta]

>Camel coronavirus HKU23 Abu Dhabi_B101_BestContig
GATTGTGAGCGATTTGCGTGCGTGCATCCCGCTTCACTGATCTCTTGTYAGATCTTATCATAATCTAAACTTTATAAAAACATCCACYCCCTGTAGTCTATGCCTGTGGGCGTAGATTTTTCAYAGTGGTGTCTATATTCATTTCTGCTGTTAACAGCTTTCAGCCAGGGACGTGTTGTATCCTWGGCAGTGGCCCACCCATAGGTCACAATGTCGAAGATCAACAAATACGGTCTCGAACTACATTGGGCTCCAGAATTTCCATGGATGTTTGAGGACACAGAGGAGAAGTTGGATAACCCTAGTAGTTCAGAGGTGGATATAGTATGCTCCACCACTGCGCAAAAGCTGGAAACAGGCGGAATTTGTCCTGAAAATCATGTTATGGTGGATTGTCGCCGACTTCTTAAACAAGAGTGTTGTGTGCAGTCTAGCCTAATACGTGAAATTGTTATGAATACACGTCCATATGATTTGGAGGTGCTACTTCAAGATGCTTTGCAGTCCCGCGAAGCAGTTTTGGTTACACCCCCTCTAGGTATGTCTTTGGAGGCATGTTATGAGAGAGGTTGTAATCCTAATGGATGGACCATGGGTTTGTTTCGGCGTAGAAGTGTGTGTAACACTGGTCGCTGCGCTGTTAACAAGCATGTGGCCTACCAGCTATATAAGATTGATCCTGCGGGTGTCTGTTTTGGTGCAGGTCAATTTGTGGGTTGGGTTATACCCTTAGCCTTTATGCCTGTGCAATCCCGGAAATTTATTGTTCCTTGGGTTATGTACTTGCGCAAGTGTGGCGAAAAGGGTGCCTACAACAAAGATCATAAACGTGGCGGTTTTGCACACGTTTATAATTTTAAAGTTGAGGATGCTTACGACCTGGTTCATGATGAGCCTAAGAGTAAGTTTTCTAAGAAGGCTTATGCTTTAGTTAGAGGATACCGCGGTGTTAAACCGCTTCTTTATGTAGACCAGTATGGTTGTGATTATACTGGTGGTCTTGCAGATGGCTTAGAGGCTTATGCTGATAAGACTTTGCAAGAAATGAAGGCATTATTTCCTATTTGGAGCCAGGAACTCCCTTTTGAAGTAACTGTGGCATGGCACGTTGTGCGTGATCCACGTTATGTTATGAGACTGCAGAGTGCTTCTACTATACGTAGTGTTGCATATGTTGCTAACCCTACTGAAGACTTGTGTGATGGTTCTGTTGTTATAAAGGAACCTGTGCATGTTTATGCGGATGACTCTATTATTTTACGTCAACATAATTTAGTTGACATTATGAGTTGTTTTTATATGGAGGCAGATGCAGTTGTAAATGCTTTTTATGGTGTTGATTTGAAAGATTGTGGTTTTGTTATGCAGTTTGGTTATATTGACTGCGAACAAGACTTGTGTGATTTTAAAGGTTGGATTCCTGGTAATATGATAGATGGTTTTGCTTGCACTACTTGTGGTCATGTTTATGAGACAGGTGATTTGCTAGCACAATCTTCAGGTGTTCTGCCTGTTAATCCTGTATTGCATACTAAGAGTGCAGCAGGTTATGGTGGTTTTGGTTGTAAAGATTCTTTTACCCTGTATGGCCAAACTGTAGTTTATTTTGGAGGTTGTGTGTATTGGAGTCCAGCACGTAATATATGGATTCCTATATTAAAATCTTCTGTTAAGTCTTATGACGGTTTGGTTTATACTGGAGTTGTAGGTTGCAAGGCTATTGTAAAGGAAACAAATCTCATTTGCAAAGCGTTGTACCTTGATTATGTTCAACACAAGTGTGGCAATTTACACCAGCGGGAGTTGCTAGGTGTGTCTGATGTGTGGCATAAACAATTGTTATTAAATAGAGGTGTGTACAAACCTCTTTTAGAGAATATTGATTATTTGAATATGCGGCGCGCTAAATTTAGTTTAGAAACTTTTACTGTTTGTGCAGATGGTTTTATGCCTTTTCTTTTAGATGATTTGGTTCCGTGCGCATATTATTTGGCAGTAAGTGGTCAAGCATTTTGTGACTACGCAGATAAAATCTGCCATGCTGTAGTGTCTAAGAGTAAAGAGTTACTTGATGTGTCTCTGGATTCTTTAAGTGCAGCTATACATTATTTGAATTCTAAAATTGTTGATTTGGCTCAACATTTTAGTGATTTTGGAACAAGTTTTGTTTCTAAAATTGTTCATTTCTTTAAGACTTTTACTACTAGCACTGCTCTTGCATTTGCATGGGTTTTATTTCATGTTTTGCATGGTGCTTATATAGTAGTAGAGAGTGATATATATTTCGTTAAAAACATTCCTCGTTATGCTAGTGCTGTTGCACAAGCATTTCGGAGTGTTGCTAAAGTTGTACTAGACTCTTTAAGAGTTACTTTTATTGATGGCCTTTCTTGTTTTAAGATTGGACGTAGAAGAATTTGTCTTTCAGGCAGTAAAATTTATGAAGTTGAGCGTGGCTTGTTACATTCATCTCAATTGCCATTAGATGTTTATGATTTAACCATGCCTAGTCAAGTTCAGAAAGCCAAGCAAAAACCTATTTATTTAAAAGGTTCTGGTTCTGATTTTTCATTAGCAGATAGTGTGGTTGAAGTTGTTACAACTTCACTTACACCATGTGGTTATTCTGAACCACCTAAAGTTGCAGATAAAATTTGCATTGTGGATAATGTTTATATGGCCAAGGCTGGTGACAAATATTACCCTGTTGTGGTTGATGGTCATGTAGGCCTCTTGGATCAAGCATGGAGGGTTCCTTGTGCTGGAAGGCGTGTTACATTTAAGGAACAGCCTACAGTAAATGAGATTGCAAGCACACCTAAGACTATTAAAGTTTTTTATGAGCTTGACAAAGATTTTAATACTATTTTAAACACTGCCTGCGGCGTGTTTGAAGTAGATGATACTGTGGATATGGAGGAATTTTATGCTGTGGTGGTAGATGCCATAGAAGAGAAACTTTCTCCATGTAAGGAGCTTGAAGGTGTAGGTGCTAAAGTTAGTGCCTTTTTACAGAAATTAGAGGATAATTCCCTATTTTTATTTGATGAGGCTGGTGATGAAGTTCTTGCCTCTAAATTGTATTGTGCTTTTACAGCTCCTGAAGATGATGACTTTCTAGAAGAAAGTGATGTTGAAGAAGATGATGTAGAAGGTGAGGAAACTGATTTAACTGTCACAAGTGCTGGAGAGCCTTGTGTTGCCAGTGAACAGGAGGAGTCTTCTGAAATCTTAGAGGACACTTTGGATGATGGTTCATGTGTGGAGACATCTGATTCACAAGTTGAAGAAGATGTAGAAATGTCGGATTTTGTTGATCTTGAATCTGTTATTCAGGATTATGAAAATGTTTGTTTTGAGTTTTATACTACAGAGCCAGAATTTGTTAAAGTTTTGGATCTGTATGTGCCTAAAGCAACTCGCAACAATTGCTGGTTGCGATCAGTTTTGGCAGTGATGCAGAAACTGCCCTGTCAATTTAAAGATAAAAATTTGCAGGATCTTTGGGTGTTATATAAGCAACAGTATAGTCAGTTGTTTGTTGATACCTTGGTTAATAAGATACCTGCTAATATTGTAGTTCCACAAGGTGGTTATGTTGCTGATTTTGCATATTGGTTTTTAACCTTATGTGATTGGCAGTGTGTTGCATACTGGAAATGCATTAAATGTGATTTAGCTCTTAAGCTTAAAGGCTTGGATGCTATGTTCTTTTATGGTGATGTAGTCTCACATGTGTGCAAGTGTGGTGCGTCTATGGTACTTATTGATGTTGATGTGCCATTTACAGCCCACTTTGCTCTTAAAGATAAGTTGTTTTGTGCATTTATTACTAAGCGTAGTGTGTATAAAGCAGCTTGTGTTGTGGATGTTAATGATAGCCATTCTATGGCTGTTGTTGATGGTAAACAAATTGATGATCATAGTATCACTAGTATTACTAGTGATAAGTTTGATTTTATTATTGGGCATGGCATGTCATTTTCAATGACTACTTTTGAAATTGCCCAATTGTATGGTTCTTGTATAACACCTAATGTATGTTTTGTTAAAGGTGATATAATTAAAGTTTCTAAGCGTATTAAAGCAGAAGTCGTTGTAAATCCTGCTAATGGCCATATGGCACATGGTGGTGGTGTTGCAAAGGCTATTGCAGTGGCAGCTGGACAGCAGTTCGTTAAAGAGACTACCGATATGGTTAAGTCTAAAGGAGTTTGTGCTACTGGAGATTGTTATGTCTCTACAGGGGGCAAATTATGTAAAACTGTGCTTAATGTTGTTGGACCTGATGCGAGGACACAGGGTAAACAAAGTTATGCATTGTTAGAGCGCGTTTATAAACATCTTAACAAATATGATTGTGTTGTTACAACTTTGATTTCAGCTGGTATATTTAGTGTGCCTTCTGATGTGTCTTTAACATATCTACTTGGTACTGCTAAGAAACAAGTTGTTCTTGTTAGCAATAATCAAGAGGATTTTGATCTTATTTCTAAGTGTCAGATAACTGCTGTTGAGGGCACTAAGAAATTGGCAGAACGTCTTTCTTTTAATGTTGGGCGTTCTATCGTTTACGAAACAGATGCTAATAAGTTGATTTTAAGCAATGATGTTGCATTTGTATCGACATTTAATGTCTTACAGGACGTTTTGTCCTTAAGACATGATATAGCACTTGATGATGATGCACGAACCTTTGTTCAGAGCAATGTTGATGTTGTACCTGAGGGTTGGCGTGTTGTCAATAAGTTTTATCAAATTAATGGTGTTAGAACCGTTAAGTATTTTGAGTGTCCCGGTGGCATAGATATATGCAGCCAGGATAAAGTTTTTGGTTATGTACAGCAGGGTATTTTTAATAAGGCTACTGTTGCTCAAATTAAAGCCTTGTTTTTGGATAAAGTGGATATCTTGCTAACTGTTGATGGTGTTAATTTCACTAATAGGTTTGTGCCTGTAGGTGAAAGTTTTGGTAAGAGTCTAGGCAATGTGTTCTGTGATGGAGTTAATGTCACGAAACATAAGTGTGATATAAATTATAAAAGTAAAGTCTTTTTCCAGTTTGATAATCTTTCTAGTGAAGATTTAAAGGCTGTAAGAAGTTCTTTTAATTTTGATCAGAAGGAATTGCTTGCCTACTACAACATGCTTGTTAATTGTTTTAAGTGGCAGGTTGTTTTTAATGGTAAGTATTTCACTTTTAAGCAAGCTAATAACAATTGTTTTGTTAATGTTTCTTGCTTAATGCTCCAGAGTTTGAATCTGAAATTTAAAATTGTTCAATGGCAGGAGGCGTGGCTTGAATTTCGTTCTGGCCGCCCTGCTAGATTTGTAKCTTTGGTTTTGGCCAAAGGTGGGTTTAAATTTGGGGATCCTGCTGATTCTAGAGATTTCTTGCGTGTTGTGTTTAGTCAAGTTGATTTGACAGGGGCAATATGTGATTTTGAAATTGCATGTAAATGTGGTGTAAAGCAGGAACAGCGTACTGGCGTGGACGCTGTTATGTATTTTGGTACATTGAGTCGTGAAGATCTTGAGATTGGTTACACCGTGGATTGTTCTTGCGGTAAAAAGCTAATTCATTGTGTACGATTTGATGTACCATTTTTAATTTGTAGTAATACACCTGCTAGTGTAAAATTACCTAAGGGTGTAGGAAGTGCAAATATTTTTAAAGGTGATAAGGTTGGTCATTATGTTCATGTTAAGTGTGAACAGTCTTATCAGCTTTATGATGCTTCTAATGTTAAGAAGGTTACAGACGTCACTGGCAATTTGTCAGATTGTTTGTATCTTAAAAATTTGAAACAAACTTTTAAATCGGTGTTAACCACCTATTATTTGGATGATGTTAAGAAAATTGAGTATAAACCTGACTTGTCACAATATTATTGTGACGGAGGTAAGTATTATACTCAGCGTATTATTAAAGCCCAATTTAAAACATTTGAGAAAGTAGATGGTGTGTATACTAATTTTAAATTGGTAGGACACACCGTTTGTGATATTCTTAATGCTAAGTTGGGTTTTGATAGCTCTAAAGAGTTTGTTGAATATAAAGTTACTGAGTGGCCAACAGCTACAGGTGATGTGGTGTTGGCTACTGATGATTTGTATGTTAAGAGATATGAAAGGGGTTGTATTACTTTTGGTAAACCTGTTATATGGTTAAGCCATGAGCAAGCTTCCCTCAATTCTTTAACATATTTTAATAGACCTTTATTGGTTGATGAGAATAAATTTGATGTTTTAAAAGTGGATGATGTTGACGATGGTGGTGCTAATTTAGAGAGTGATGCCAAAGAACCCAAAGAAATCAACATTATTAAGTTAAGTGGTGTTAAAAAACCATTTAAGGTTGAAGATAGTGTCATTGTTAATGATGATACTAGTGAAATCAAATATGTTAAGAGTTTGTCTATAGTTGATGTGTATGATATGTGGCTTACAGGTTGTAGGTATGTTGTTAGGACTGCTAATGCTTTGAGCATAGCAGTTAACGTACCTACAATACGTAAGTTTATAAAATTTGGTATGACTCTTGTTAGTATACCAATTGATTTGTTAAATTTAAGAGAGATTAAGCCTGTTTTTAATGTGGTTAAAGCTGTGCGAAATAAAATTTCTGCATGCTTTAATTTTATTAAATGGCTTTTTGTCTTATTATTTGGCTGGATTAAAATATCAGCTGATAATAAAGTAATTTACACCACAGAAGTTGCATCAAAGCTTACATGTAAGCTTGTAGCTTTAGCTTTTAAAAATGCATTTTTGACATTTAAGTGGAGTGTGGTAGCTAGAGGTGCTTGCATTATAGCGACTATATTTCTATTGTGGTTTAATTTTATATATGCCAATGTAATTTTTAGTGACTTTTATTTGCCTAAAATCGGTTTCTTGCCGACTTTTGTTGGTAAGATCGTACAGTGGATTAAGAACACTTTTAGTCTTGTAACTATTTGTGATCTATATTCCATTCATGATGTGGGTTTTAAGAATCAGTATTGTAATGGAAGCATCGCATGTCAATTTTGCTTGGCAGGATTTGATATGTTAGATAATTATAAAGCCATTGATGTAGTACAGTATGAAGCTGATAGGAGAGCATTTGTTGATTATACAGGTGTGTTAAAGATTGTCATTGAATTGATAGTTAGTTACGCCCTGTATACGGCATGGTTTTACCCATTGTTTGCTCTTATTAGTATTCAAATCTTGACTACTTGGCTGCCTGAGCTTTTTATGCTTAGTACATTACRTTGGAGTGTAAGGTTGCTGGTGTCTTTAGCTAATATGTTACCAGCACATGTGTTTATGAGGTTTTATATTATTATTGCCTCTTTTATTAAGCTGTTTAGCTTGTTTAGGCATGTTGCCTATGGTTGTAATAAACCTGGTTGTTTGTTTTGTTACAAGAGGAATCGTAGTCTACGTGTTAAATGTAGTACTATTGTTGGTGGCATGATACGCTATTACGATGTTATGGCTAATGGTGGCACTGGCTTTTGTTCAAAACATCAATGGAATTGCATTGATTGTGATTCTTATAAACCAGGTAATACTTTTATTACTGTTGAGGCCGCTCTTGATTTATCTAAGGAATTGAAACGGCCTGTTCAGCCTACAGATGTTGCTTATCATACGGTTACGGATGTTAAGCAAGTTGGTTGTTATATGCGCTTGTTCTATGAGCGTGATGGACAGCGCACATACGATGATGTTAATGCTAGTTTGTTTGTGGATTATAGTAATTTGCTACATTCTAAGGTTAAGGGTGTGCCTAATATGCATGTTGTGGTAGTGGAAAATGATGCCGATAAAGCTAATTTTCTTAATGCTGCTGTATTTTATGCACAGTCTTTGTTTAGACCTATTTTAATGGTTGATAAAAATCTGATAACTACTGCTAATACTGGTACGTCTGTTACAGAAACTATGTTTGATGTTTATGTGGACACATTTTTGTCTATGTTTGATGTGGATAAAAAGAGTCTTAATGCTTTAATAGCAACTGCGCATTCTTCTATAAAACAGGGTACGCAGATTTGTAAAGTTTTGGATACCTTTTTAAGCTGTGCTCGTAAAAGTTGTTCTATTGATTCAGATGTTGATACTAAGTGTTTAGCTGATTCTGTCATGTCTGCTGTATCGGCAGGCCTTGAATTGACGGATGAAAGTTGTAATAACTTGGTGCCAACATATTTGAAGGGTGATAACATTGTGGCAGCTGATTTAGGTGTTCTGATTCAAAATTCTGCTAAGCATGTGCAGGGTAATGTTGCTAAAATAGCCGGTGTTTCCTGTATATGGTCTGTGGATGCTTTTAATCAGCTTAGTTCTGATTTCCAGCATAAATTGAAGAAAGCATGTTGTAAAACTGGTTTGAAACTGAAGCTTACTTATAATAAGCAGATGGCTAATGTCTCTGTTTTAACTACACCCTTTAGTCTTAAAGGGGGTGCAGTTTTTAGTTATTTTGTTTATGTATGTTTTGTGTTGAGTTTGGTTTGTTTTATAGGATTGTGGTGCTTAATGCCCACTTACACAGTACACAAATCAGATTTTCAGCTTCCTGTTTATGCCAGTTATAAAGTTTTAGATAATGGTGTTATTAGAGATGTTAGCGTTGAAGATGTTTGTTTCGCTAACAAATTTGAACAATTTGATCAATGGTATGAGTCTACATTTGGTCTAAGTTATTATAGTAACAGTATGGCTTGTCCCATTGTAGTTGCTGTAGTAGACCAGGATTTTGGCTCTACTGTGTTTAATGTCCCTACTAAAGTGTTACGATATGGTTACCATGTGTTGCACTTTATTACACATGCACTTTCTGCTGATGGAGTGCAGTGTTATACGCCACATAGTCAAATATCGTATTTTAATTTTTATGCTAGTGGCTGTGTGCTTTCCTCCGCTTGTACTATGTTTGCAACTGCCGATGGTAGTCCACAACCTTATTGTTATACAGAGGGGCTTATGCAGAATGCTTCTCTGTATAGTTCATTGGTACCTCATGTGCGGTATAATCTTGCTAATGCTAAAGGTTTTATCCGTTTTCCAGAAGTGTTGCGAGAAGGACTTGTGCGTATTGTGCGTACTCGTTCTATGTCGTATTGCAGAGTTGGATTATGTGAGGAAGCTGATGAGGGTATATGCTTTAATTTTAATGGTTCTTGGGTGCTTAATAATGATTATTATAGATCATTGCCTGGGACCTTTTGTGGTAGAGATGTTTTTGACTTAATTTATCAGCTTTTTAAAGGTTTAGCACAGCCTGTGGATTTCTTGGCATTGACTGCTAGTTCTATTGCTGGTGCTATACTTGCTGTAATTGTTGTTTTGGTGTTTTATTACTTAATAAAGCTTAAACGTGCTTTTGGTGATTACACCAGTATTGTTTTTGTTAATGTTATTGTGTGGTGTGTAAATTTTATGATGCTTTTTGTGTTTCAAGTTTACCCTACACTATCTTGTGTATATGCTATTTGTTATTTTTATGCCACGCTTTATTTCCCTTCGGAGATAAGTGTGATAATGCATTTACAATGGCTAGTTATGTATGGCACTATTATGCCTTTATGGTTTTGTTTGCTATATATATCTGTTGTTGTTTCAAATCATGCTTTTTGGGTATTTGCTTACTGCAGACGGCTTGGTACTTCTGTTCGTAGTGATGGTACATTTGAAGAAATGGCTCTTACTACTTTTATGATTACAAAAGATTCTTATTGTAAGCTTAAGAATTCTTTGTCTGATGTTGCTTTTAATAGATATTTGAGTTTGTATAATAAATATAGGTATTACAGTGGTAAAATGGATACTGCTGCATATAGGGAGGCTGCTTGTTCTCAGTTGGCTAAAGCAATGGATACATTTACCAATAATAATGGTAGTGATGTGCTTTACCAACCACCTACTGCTTCCGTTTCAACTTCATTCTTGCAATCTGGTATTGTGAAAATGGTTAATCCTACTTCTAAGGTAGAACCATGTATTGTCAGTGTTACCTATGGTAATATGACATTGAATGGTTTATGGTTGGATGATAAGGTCTATTGTCCCAGACATGTGATATGTTCTGCTTCAGATATGACTAATCCAGATTATACAAATTTGTTGTGTAGAGTAACATCAAGTGATTTTACTGTATTGTTTGATCGTTTAAGCCTTACAGTGATGTCTTATCAAATGCAGGGTTGTATGCTTATTCTTACAGTGACCCTGCAAAACTCTCGTACGCCAAAATATACATTTGGTGTGGTTAAACCTGGTGAGACTTTTACTGTTTTAGCTGCTTATAACGGCAAACCACAAGGAGCCTTTCATGTGACTATGCGTAGTAGTTATACCATTAAGGGTTCCTTTTTATGCGGATCTTGTGGATCTGTTGGTTATGTGCTGATGGGTGATTGTRTTAAATTTGTGTATATGCATCAATTGGAGCTTAGTACTGGTTGTCATACTGGTACTGATTTCAATGGGGATTTTTATGGTCCTTATAAGGATGCTCAGGTTGTCCAATTGCCCGTTCAGGATTATATACAATCTGTTAATTTTGTAGCATGGCTTTATGCTGCTATACTTAATAATTGTAATTGGTTTGTACAAAGTGATAAGTGTTCTGTTGAAGATTTTAATGTGTGGGCTTTGTCTAATGGGTTTAGCCAAGTTAAGTCTGATCTTGTTATAGATGCTTTAGCTTCTATGACTGGTGTGTCTTTGGAAACACTATTGGCTGCTATTAAGCGTCTTAAGAATGGTTTCCAAGGACGTCAGATTATGGGTAGTTGCTCTTTTGAGGATGAATTGACACCTAGCGATGTTTATCAACAACTCGCTGGTATCAAGTTACAATCAAAGCGTACTAGATTGGTTAAAGGCATTGTTTGTTGGATTATGGCTTCTACATTTTTGTTTAGTTGTATAATTACAGCATTTGTGAAATGGACTATGTTTATGTATGTAACTACTAATATGCTTAGTATTACGTTTTGTGCACTTTGTGTTATAAGTTTGGCCATGTTGTTGGTTAGACATAAGCATTTTTATTTGACTATGTATATAATTCCTGTGCTTTTTACACTGTTGTATAACAACTATTTGGTTGTGTACAAACAGACATTTAGAGGCTATGTTTATGCATGGCTATCATATTATGTTCCATCAGTTGAGTATACTTATACTGATGAAGTTATTTATGGCATGTTATTGCTTATAGGAATGGTTTTTGTTACATTACGTAGCATTAACCATGATTTGTTCTCTTTTATAATGTTTGTTGGCCGTGTAATTTCTGTTGTCTCTTTGTGGTACATGGGTTCTAACTTAGAGGAAGAAATTCTTCTTATGTTGGCTTCTCTTTTTGGTACTTACACATGGACAACAGCTTTATCTATGGCTGCAGCAAAGGTTATTGCTAAGTGGGTTGCTGTGAATGTTTTGTATTTCACAGATATACCTCAAATTAAGATAGTGCTTGTATGCTATTTGTTTATAGGTTATATTATTAGCTGTTATTGGGGTTTGTTTTCCTTGATGAACAGTTTGTTTAGAATGCCTTTGGGTGTTTATAATTATAAAATTTCAGTACAGGAATTAAGATATATGAATGCTAATGGATTGCGCCCTCCTAAGAATAGTTTTGAAGCCCTTATGCTTAATTTTAAGCTTTTGGGTATTGGAGGTGTGCCAATTATTGAAGTATCTCAATTTCAATCAAAATTGACAGATGTTAAATGTGCTAATGTTGTCTTGCTTAATTGCTTGCAACATTTGCATGTTGCTTCTAACTCTAAGTTGTGGCAGTATTGTAGCACTTTGCACAATGAAATACTTGCCACTTCTGATCTGGGTGTTGCTTTTGAAAAGCTTGCTCAGTTGTTAATTGTTTTGTTTGCTAATCCAGCTGCTGTGGATAGCAAGTGCCTGTCTAGTATTGAAGAAGTTTGCGACGATTACGCAAAGGACAATACTGTTTTGCAGGCTTTACAGAGTGAATTTGTTAATATGGCTAGCTTTGTTGAATATGAAGTTGCTAAGAAAAATCTTGATGAGGCGCGTTCTAGTGGTTCTGCTAATCAACAGCAGTTAAAACAGCTAGAGAAAGCCTGTAATATTGCTAAATCTGCTTATGAACGCGACCGTGCTGTAGCAAGAAAGTTGGAGCGTATGGCAGATTTGGCTCTTACTAATATGTATAAAGAAGCTAGAATTAATGATAAGAAGAGTAAGGTCGTTTCTGCCTTGCAAACTATGCTTTTTAGTATGGTGCGTAAGTTAGATAATCAAGCTCTGAATTCAATATTAGATAATGCTGTGAAGGGTTGTGTACCATTGAATGCAATCCCTTCATTGGCTGCAAATACTCTGACTATAATTGTACCAGATAAAAGTGTTTATGATCAGGTAGTTGACAATGTCTATGTTACCTATGCGGGTAATGTATGGCAGATTCAAACTATCCAGGATTCAGATGGTACAAATAAGCAGTTGAATGAGATATCTGATGATTGTAACTGGCCACTAGTTATTATTGCAAATCGGCATAATGAGGTATCTGTTACCGTTTTGCAAAATAATGAATTAATGCCTGCTAAGTTGAAAACTCAGGTTGTTAATAGTGGTCCAGATCAGACTTGTAACACACCTACTCAATGTTACTATAACAATAGTAACAATGGGAAGATTGTTTATGCTATACTTAGTGATGTTGATGGTCTTAAGTATACAAAAATTCTTAAAGATGATGGCAATTTTGTTGTTTTGGAGTTAGATCCTCCTTGTAAATTTACTGTTCAAGACGTTAAAGGTCTTAAGATTAAGTACCTTTATTTTGTAAAAGGTTGTAACACACTAGCAAGAGGATGGGTTGTTGGTACAATTTCTTCTACAGTTAGATTGCAAGCTGGAACTGCTACTGAGTATGCTTCCAACTCATCTATATTATCTTTATGTGCGTTTTCTGTAGATCCTAAGAAAACGTATTTAGATTTTATACAACAGGGAGGAACACCTATTGCCAATTGTGTTAAAATGTTGTGTGACCATGCTGGTACCGGTATGGCCATTACTGTTAAACCCGATGCTACCACTAATCAGGATTCATATGGTGGTGCGTCTGTTTGTATATATTGCCGCGCACGAGTTGAACACCCAGATGTTGATGGGTTGTGCAAATTACGCGGCAAGTTTGTACAAGTGCCTGTAGGTATAAAAGATCCTGTGTCTTATGTTTTGACACATGATGTTTGTCAAGTTTGTGGATTTTGGCGGGATGGAAGTTGTTCATGTGTTAGCACTGACACTACTGTTCAGTCAAAAGATACTAATTTTTTAAACGGGTTCGGGGTACGAGTGTAGATGCCCGTCTCGTACCCTGTGCCAGTGGCTTATCTACTGATGTACAATTAAGGGCATTTGACATTTGCAATGCTAGTGTTGCTGGCATTGGTTTACATTTAAAAGTTAATTGCTGCCGTTTTCAGCGTGTTGATGAGAACGGTGATAAATTAGATCAGTTCTTTGTTGTTAAGAGGACAGATCTGACTATATATAATAGAGAGATGGAATGCTATGAGCGTGTAAAAGATTGTAAGTTTGTGGCTGAACACGATTTCTTTACATTTGATGTAGAAGGTAGTCGTGTGCCACACATTGTACGCAAGGATTTAACAAAGTATACTATGTTGGATCTTTGCTATGCGTTGCGACATTTTGATCGCAATGATTGCATGCTGCTTTGTGACATTCTCTCTATGTATGCTGGTTGTGAACAATCCTACTTTACTAAGAAGGATTGGTATGATTTTGTTGAAAATCCTGATATTATTAATGTTTATAAAAAGCTAGGACCTATTTTTAATAGAGCCCTAGTTAGCGCTACTGAGTTTGCAGACAAATTGGTGGAGGTAGGCTTAGTAGGCATTCTAACACTTGATAATCAAGATTTAAATGGTAAATGGTATGATTTTGGTGACTATGTTATTGCAGCCCCAGGGTGTGGTGTTGCTATAGCAGACTCTTATTATTCTTATATGATGCCTATGCTGACCATGTGTCATGCATTGGATTGTGAATTGTATGTGAATAATGCTTATAGACTATTTGATCTTGTACAGTATGATTTTACTGATTACAAGCTCGAATTGTTTAATAAGTATTTTAAGCACTGGAGTATGCCATACCATCCTAACACGGTTGATTGTCAGGATGATCGGTGTATCATACATTGTGCTAATTTTAACATACTTTTTAGTATGGTTTTACCTAATACATGTTTTGGGCCTCTTGTTAGGCAAATTTTTGTGGATGGTGTGCCTTTTGTTGTTTCAATTGGCTACCATTATAAAGAACTTGGTATTGTGATGAATATGGATGTGGATACACATCGTTATCGCTTGTCTTTAAAAGACTTGCTTTTATATGCTGCTGATCCAGCTTTGCATGTAGCTTCGGCTAGTGCATTGTATGATTTACGCACTTGCTGTTTTAGTGTTGCGGCTATAACAAGCGGTGTAAAATTTCAAACAGTTAAACCTGGTAATTTTAATCAGGATTTTTATGATTTTATTTTAAGTAAGGGCCTGCTTAAAGAGGGTAGTTCAGTTGATCTGAAGCACTTTTTCTTTACGCAGGATGGTAATGCTGCTATTACTGATTATAATTATTACAAGTATAATTTGCCCACCATGGTGGACATTAAGCAGTTGTTGTTTGTTTTAGAAGTTGTTTATAAGTATTTTGAGATTTATGATGGTGGGTGTATACCAGCATCACAAGTCATTGTCAATAATTATGATAAGAGTGCTGGCTATCCATTTAATAAGTTTGGAAAAGCCAGGCTCTATTATGAAGCATTATCATTTGAGGAGCAGGATGAAATTTACGCCTATACTAAGCGTAATGTCCTGCCAACACTTACTCAAATGAACTTGAAATATGCCATTAGTGCTAAGAATAGAGCCCGCACTGTTGCTGGTGTCTCCATACTTAGTACTATGACTGGCAGAATGTTTCATCAAAAATGTTTGAAAAGTATAGCGGCTACACGTGGTGTTCCTGTTGTTATAGGCACCACTAAGTTTTATGGCGGCTGGGATGATATGTTACGTCGCCTTATTAAAGATGTTGATAATCCTGTACTTATGGGTTGGGATTATCCTAAGTGTGATCGTGCTATGCCAAACATACTACGTATTGTTAGTAGTCTGGTTTTGGCTCGAAAACATGAGGCATGTTGTTCGCAAAGCGATAGGTTTTATCGACTTGCGAATGAATGCGCACAAGTTTTGAGTGAAATTGTTATGTGTGGTGGCTGTTATTATGTTAAGCCTGGTGGCACTAGTAGTGGTGATGCAACTACTGCTTTTGCTAATTCAGTTTTTAACATATGTCAARCTGTNNNNNNNNNNNNNNNNNNNNTAATGTCATGCAATGGTAATAAGATTGAAGATTTGAGTATACGTGCTCTTCAGAAGCGCTTATACTCACATGTTTATAGAAGTGATATGGTTGATTCAACCTTTGTCACAGAATATTATGAATTTTTAAATAAGCATTTTAGTATGATGATTTTGAGTGATGATGGCGTTGTGTGTTATAATTCTGATTATGCGTCCAAAGGGTATATTGCTAATATAAGTGCCTTTCAACAGGTATTGTATTATCAAAATAACGTTTTTATGTCAGAATCCAAATGTTGGGTTGAAAATGACATAAACAATGGACCTCATGAATTCTGTTCACAACACACAATGCTTGTAAAGATGGATGGGGACGATGTCTATCTTCCATATCCTGATCCTAGTCGTATATTAGGAGCTGGATGTTTTGTAGATGATTTGTTAAAGACTGATAGTGTTCTTTTAATAGAACGATTTGTAAGTCTTGCAATAGATGCTTATCCACTTGTGTATCACGAAAATGAAGAATACCAAAAGGTTTTTCGTGTTTATTTGGAGTATATAAAGAAGTTGTACAATGACCTGGGTAATCAGATCTTGGATAGCTACAGTGTTATTTTAAGTACTTGTGATGGACAAAAGTTTACTGATGAGTCCTTTTACAAGAACATGTATTTAAGAAGTGCAGTTATGCAGAGTGTTGGAGCTTGCGTGGTCTGCTCTTCTCAAACATCATTACGTTGTGGCAGTTGCATCAGAAAGCCTCTTCTTTGCTGCAAGTGTTGTTACGATCACGTTATGGCAACTGATCATAAATATGTTTTGAGTGTTTCACCGTATGTGTGTAACGCACCAGGATGTGATGTAATTGATGTTACTAAATTGTATTTAGGTGGTATGTCATATTATTGTGAAGATCATAAGCCACAATATTCGTTTAAGTTGGTAATGAATGGTATGGTTTTTGGTCTATATAAACAATCTTGTACAGGATCTCCGTACATAGATGATTTTAATCGTATAGCTAGTTGTAAATGGACTGATGTTGATGATTACATACTGGCTAATGAATGTACAGAGCGCTTGAAATTGTTTGCTGCAGAAACGCAAAAGGCGACTGAGGAAGCCTTTAAGCAGAGTTATGCATCAGCAACAATACAAGAGATTGTTAGCGAGCGCGAATTGATCCTCTCTTGGGAGATTGGAAAAGTGAAGCCACCACTTAATAAAAATTATGTTTTTACTGGCTACCATTTTACTAAAAATGGCAAGACAGTTTTAGGTGAATATGTTTTTGATAAGAGTGAGTTGACTAATGGTGTGTATTATCGCGCCACAACCACTTATAAGCTATCTGTAGGAGATGTTTTTGTTTTAACCTCTCATTCAGTAGCTAATTTAAGTGCTCCTACGCTTGTGCCGCAGGAGAATTATAGTAGTATTAGATTTGCTAGTGTTTATAGTGTGCTTGAGACGTTTCAGAACAATGTCGTTAATTATCAACACATTGGTATGAAACGTTATTGTACCGTGCAAGGACCTCCTGGTACAGGAAAGTCACATCTTGCTATTGGTCTTGCTGTATATTATTGTACAGCACGTGTAGTATACACTGCGGCCAGCCATGCAGCTGTTGACGCATTGTGTGAAAAAGCATACAAATTTTTGAATATAAATGATTGCACTCGTATTGTTCCTGCCAAGGTCAGGGTGGAGTGCTATGATAAGTTCAAAATTAATGACACCACTCGTAAGTATGTGTTTACTACTATAAATGCATTACCCGAGATGGTGACTGATATTGTTGTTGTAGATGAAGTTAGTATGCTTACCAATTATGAGCTTTCTGTTATTAATGCTCGTATTCGTGCTAAGCATTATGTTTACATTGGTGATCCTGCTCAATTGCCAGCACCACGTGTATTATTGAGCAAGGGTACACTTGAACCTAAATATTTTAACACTGTTACTAAGCTTATGTGTTGCTTAGGGCCAGACATTTTTCTTGGTACATGTTATAGATGTCCTAAGGAAATTGTTGATACAGTGTCTGCCTTGGTTTATGAAAATAAGCTTAAGGCTAAGAATGAAAGTAGTTCATTGTGTTTTAAGGTCTATTATAAAGGCGTTACAACACATGAAAGTTCTAGTGCTGTAAATATGCAGCAGATTTATTTGATTAATAAGTTTTTGAAGGCTAACCCTTTGTGGCATAAAGCCGTTTTTATTAGCCCATATAATAGTCAGAACTTTGTAGCTAAGCGTGTTTTGGGTTTGCAAACCCAGACCGTGGATTCTGCTCAAGGTTCTGAATACGATTATGTTATATATTCACAGACTGCAGAAACAGCGCATTCTGTAAATGTTAACCGCTTCAATGTTGCTATTACTCGAGCCAAGAAAGGTATTCTTTGTGTTATGAGTAATATGCAGTTGTTTGAAGCATTACAGTTTACTACATTGACCTTGGATAAAGTGCCGCAGGCCATTGAAACGAGAGTTCAATGTAGTACCAATTTATTTAAAGACTGTAGCAAGAGTTATAGTGGTTACCACCCAGCTCATGCTCCTTCATTTTTGGCAGTAGATGACAAATATAAGGCAACTGGCGATTTAGCAGTGTGTCTTGGTATTGGAGATTCTTCTGTTACATATTCAAGATTAATATCACTCATGGGTTTTAAACTTGATGTTACCCTTGATGGGTATTGTAAGCTTTTTATAACTAAAGAAGAAGCTGTTAAACGCGTTCGTGCTTGGGTTGGCTTTGATGCTGAAGGTGCTCATGCAACGCGTGATAGCATTGGGACAAATTTCCCATTACAATTAGGGTTTTCCACAGGAATTGATTTTGTTGTGGAAGCCACTGGTTTGTTTGCTGATAGAGATGGTTACAGCTTTAAAAAGGCTGTGGCTAAAGCTCCTCCTGGTGAACAATTTAAGCATCTCATCCCTTTGATGACTAGAGGTCAGCGCTGGGATGTTGTTAGACCTAGAATAGTACAAATGTTTGCAGATCATTTAATTGATCTGTCTGATTGTGTTGTGCTAGTTACATGGGCAGCCAACTTTGAGCTCACTTGTCTCCGCTACTTTGCAAAAGTAGGTCGTGAGATTTCTTGTAATGTTTGCACTAAACGTGCCACAGCTTACAATTCTAGAACTGGTTACTATGGTTGTTGGCGCCATAGTGTTACATGTGATTACTTGTATAATCCACTTATTGTTGATATTCAACAGTGGGGATATATTGGTTCTTTATCAAGTAATCATGATTTATATTGTAGTGTCCACAAAGGAGCACATGTTGCTTCCTCTGATGCTATAATGACACGGTGTTTGGCCGTTTATGATTGTTTTTGCAATAATATTAATTGGAATGTGGAGTATCCCATCATTTCAAATGAGTTAAGTATTAATACCTCTTGTAGGGTCTTGCAGCGTGTTATGTTTAAAGCTGCCATGCTCTGCAACAGATATACTTTGTGTTATGATATTGGCAACCCAAAAGCGATTGCCTGTGTCAAAGATTTTGATTTTAAGTTCTATGATGCCCAACCAATTGTTAAGTCTGTCAAGACTCTTTTTTATTCTTTTGAGGCACATAAGGACTCCTTTAAAGATGGTTTGTGTATGTTTTGGAACTGCAATGTGGATAAGTATCCACCGAATGCAGTTGTATGTAGATTTGACACGAGAGTGTTGAATAATTTAAATCTTCCAGGCTGTAATGGAGGTAGTTTGTATGTTAACAAACATGCATTCCACACTAAACCCTTTTCTAGGGCAGCCTTTGAGCATCTGAAGCCTATGCCATTTTTCTATTATTCAGATACGCCTTGTGTGTATATGGATGGCATGGATTCTAAGCAGGTTGATTACGTACCTTTGAAATCCGCCACTTGCATCACAAGATGCAATTTAGGTGGTGCAGTTTGTTTAAAACATGCTGAAGAGTATCGTGAGTACTTAGAGTCTTACAATACAGCTACTACAGCAGGTTTTACTTTTTGGGTCTATAAGACATTTGATTTTTATAATTTGTGGAATACGTTCACCAAGCTACAAAGCTTGGAGAATGTTGTATATAATTTAGTCAAGACTGGTCATTATATAGGACAGGCTGGTGAAATGCCTTGCGCCATTATAAATGATAAAGTTGTGGCTAAGATCGATAAGGAGGATGTTGTCATTTTTGTTAATAATACAACATACCCTACTAATGTGGCTGTTGAATTATTTGCTAAGCGCAGTATTCGACACCACCCAGAGCTTAAGCTCTTTAGAAATTTGAATATAGACGTGTGCTGGAAGCACGTCATTTGGGATTATGCTAGAGAAAGTATATTTTGCAGTAATACCTATGGTGTCTGCATGTATACAGATTTAAAGTGCATTGATAAATTGAATGTCCTTTTTGATGGTCGTGATAATGGTGCTCTTGAAGCTTTTAAACGCGCTAATAATGGCGTTTACATTTCCACGACAAAAGTTAAGAGTCTTTCGATGATAAGAGGTCCACCGCGTGCTGAATTAAATGGCGTAGTGGTGGACAAGGTTGGAGACACTGATTGTGTGTTTTATTTTGCTGTGCGTAAAGAGGGTCAGGATGTCATCTTCAGCCAATTCGACAGCCTGAGAGTCAGCTCTAACCAGAGCCCACAAGGTAATCTGGGGAGTAATGAACCCGGTAATGTCGGTGGTAATGATGCTCTGGCAACCTCCACTATCTTTACACAAAGCCGTGTTATTAGCTCTTTTACATGTCGTACTGATATGGAAAAAGATTTTATAGCTTTAGATCAAGATGTGTTTATTCAGAAGTATGGTTTGGAGGACTATGCCTTTGAACACATTGTTTATGGTAATTTCAACCAGAAGATTATTGGTGGTTTGCATTTGTTAATAGGCTTGTACCGAAGACAGCAAACTTCCAATCTGGTTATTCAGGAGTTTGTTTCATACGACTCCAGCATACACTCTTATTTTATCACTGATGAGAAGAGTGGTGGTAGTAAGAGTGTTTGCACTGTTATAGATATTTTGTTGGATGATTTTGTGGCTCTTGTTAAGTCACTCAATCTTAACTGTGTGAGTAAGGTTGTTAATGTTAATGTTGATTTTAAAGATTTTCAGTTCATGCTTTGGTGTAACGATGAGAAAGTTATGACTTTCTATCCTCGTTTGCAAGCTGCATCTGACTGGAAGCCTGGTTATTCTATGCCTGTATTATATAAGTATTTGAATTCCCCAATGGAAAGAGTTAGTCTCTGGAATTATGGGAAGCCAGTTACTTTGCCTACAGGCTGTATGATGAATGTTGCTAAGTATACTCAGTTATGTCAATATCTGAATACTACAACATTAGCTGTACCTGTTAATATGCGAGTCTTGCATTTAGGTGCAGGTTCTGAAAAAGGAGTAGCACCGGGTTCTGCAGTTCTTAGGCAGTGGTTGCCTGCTGGTACTATTCTTGTAGATAATGATTTATACCCATTTGTGAGTGACAGTGTCGCTACATATTTTGGGGATTGTATAACCTTACCCTTTGATTGTCAATGGGATTTGATAATTTCTGATATGTATGACCCTATTACTAAGAACATAGGGGAGTACAATGTAAGTAAAGATGGTTTCTTTACATACATTTGTCATATGATTCGCGACAAGTTAGCTCTGGGTGGCAGTGTTGCTATAAAAATAACAGAGTTTTCTTGGAATGCAGAATTATATAAGTTAATGGGGTATTTTGCATTTTGGACGGTTTTCTGCACAAATGCAAATGCTTCTTCTAGTGAAGGGTTTTTAATTGGCATAAATTATTTGGGTAAGCCCAAGGTTGAGATAGATGGAAATGTTATGCATGCCAATTATTTGTTTTGGAGAAATTCCACAGTTTGGAACGGGGGTGCCTATAGCCTTTTTGATATGGCTAAATTCCCGCTTAAGTTGGCTGGTACTGCCGTAATAAATTTAAGAGCAGACCAGATTAATGATATGGTTTATTCCCTTCTTGAAAAGGGTAAACTACTTGTTAGAGATACAAATAAAGAAGTTTTTGTTGGTGATAGTTTGGTTAATGTAATCTAAACTTTAAGAATGGCAGTCGCTTATGCAGACAAGCCTAATCACTTTATCAATTTTCCACTTACCCAGTTTCAGGGTTTTGTGTTAAATTATAAAGGTTTACAATTTCAACTTCTCGATGAAGGAGTGGATTGTAAAATACAAACAGCGCCTCACATTAGTCTTGCTATGCTGGATATTCAGCCTGAAGACTACAGGAGTGTTGATGTTGCTATTCAAGAAGTTATTGATGACATGCATTGGGGTGAGGGCTTTCAGATTAAATTTGGTAACCCTCATATCCTAGGAAGATGCATAGTTTTAGATGTTAAAGGTGTAGAAGAATTGCATGATGATTTAGTTAATTACATTCGTGATAAAGGTTGTGTTGCTGACCAATCCAGGAAATGGATTGGACATTGCACCATAGCCCAACTCACGGATGCTGCACTTTCCATTAAGGAAAATGTTGATTTCATAAACAGCATGCAATTCAATTATAAAATCACTATCAATCCTTCATCACCGGCTAGACTTGAAATAGTTAAGCTTGGTGCTGAAAAGAAAGATGGTTTTTATGAAGCCATAGTTAGCCACTGGATGGGAATTCGTTTTGAATACACACCACCCACTGATAAGCTAGCTATGATTATGGGTTATTGTTGTTTAGAAGTGGTGCGTAAAGAGCTAGAAGAAGGTGATCTTCCCGAGAATGATGATGATGCTTGGTTTAAGCTATCGTACCATTATGAAAACAATTCTTGGTTCTTTCGACATGTCTACAGGAAAAGTTTTTATTTCCGTAAGTCTTGTCAAAATTTAGATTGTAATTGTTTGGGGTTTTATGAATCTTCATTTGAAGAAGACTAAACTCAGTGAAAATGTTTTTGCTTCCTAGATTTGTTCTAGTTAGCTGCATAATTGGTAGCCTAGGTTTTGATAACCCTCCTACCAATGTTGTTTCGCATTTAAATGGAGATTGGTTTTTATTTGGTGACAGTCGTTCAGATTGTAATCATGTTGTTACTACCAATCCCCGTAATTATTCTTATATGGACCTTAATCCTGCCTTGTGTGATTCTGGTAAAATATCATCTAAAGCTGGCAACTCCATTTTTAGGAGTTTTCACTTTACCGATTTTTATAATTACACAGGCGAAGGTCAACAAATTATTTTCTACGAGGGTGTTAATTTTACGCCTTATCATGCCTTTAAATGCACCACTTCTGGTAGTAATGATATTTGGATGCAGAATAAAGGCTTGTTTTACACTCAGGTTTATAAGAATATGGCTGTGTATCGCAGCCTTACTTTTGTTAATGTACCATATGTTTATAATGGCTCTGCTCAATCTACAGCTCTTTGTAAATATGGTAGTTTAGTTCTTAATAACCCTGCATATATAGCTCGTGAAGCTAATTTTGGGGATTATTATTATAAGGTTGAAGCTGATTTTCATTTATCAGGTTGTGACGAGTATATCGTACCACTTTGTATTTTTAACGGCAAGTTTTTGTCGAATACAAAGTATTATGATGATAGTCAATATTATTTTAATAAAGACACTGGTGTTATTTATGGTCTCAATTCTACTGAAACCATTACCACTGGTTTTGATTTTAATTGTCATTATTTAGTTTTACCCTCTGGTAATTATTTAGCCATTTCAAATGAGCTATTGTTAACTGTTCCCACTAAAGCAATCTGTCTTAATAAGCGTAAGGATTTTACGCCTGTACAGGTTGTTGACTCGCGGTGGAACAATGCCAGGCAGTCTGATAACATGACGGCAGTTGCTTGTCAACCCCCGTACTGTTATTTTCGTAATTCTACTACCAATTATGTTGGTGTTTATGATATCAATCATGGGGATGCTGGTTTTACTAGCATACTCAGTGGTTTGTTATATGATTCACCTTGTTTTTCGCAGCAAGGTGTTTTTAGGTATGATAATGTTAGCAGTGTCTGGCCTCTCTACCCCTATGGCAGATGCCCCACTGCTGCTGATATTAATACCCCTCATGTACCTATTTGTGTGTATGATCCGCTACCACTTATTTTGCTTGGCATTCTTTTGGGTGTTGCGGTCATAATTATTGTAGTTTTGTTGTTATATTTTATGGTGGATAATGGTACTAGGCTGCATGATGCTTAGATCATAATCTAAACATGTTTTCGATACTTTTAATTTCCTTACCAACGGCTTTTGCTGTTATAGGAGATTTAAAGTGTACTACAGTTTCCATTAATGATGTTGACACTGGTGTTCCTTCTATAAGTACTGATGTTGTCGATGTTACTAATGGTTTGGGTACTTATTACGTTTTAGATCGTGTGTATTTAAATACCACGTTGTTGCTCAATGGTTATTATCCCACTTCGGGCTCCACTTACCGTAATATGGCTTTGAAGGGTACTTTATTGTTGAGTACATTGTGGTTCAAACCACCTTTTTTGTCTGATTTTACTGCGGGTATTTTTGCAAAGGTAAAAAATACCAAAGTTGTTAAGAGTGGTGTAACATATAGTGAGTTTCCTGCTATAACTATAGGTAGTACTTTTGTAAATACATCTTATAGCGTGGTAGTACAACCACATACTACCAATTTGGATAATAAATTACAAGGTCTCTTAGAGATCTCTGTTTGCCAGTATACTATGTGCGAATACCCAAATACAATTTGTCATCCTAATTTGGGTAATCAACGCGTAGAACTATGGCATTGGGATACAGGCGTTGTTTCCTGTTTATATAAGCGTAATTTCACATATGATGTGAATGCTGATTACTTGTATTTCCATTTTTATCAAGAAGGTGGTACTTTTTATGCATATTTTACAGACACTGGTGTTGTTACTAAGTTTCTGTTCAATGTTTATTTAGGCACGGTGCTTTCACATTATTATGTCATGCCTTTGACTTGTAATAGTGCTATGACTTTAGAATATTGGGTTACACCTCTCACTTCTAAACAATATTTACTAGCTTTCAATCAAGATGGTGTTATTTTTAATGCTGTCGATTGTAAGAGTGATTTTATGAGTGAGATTAAATGTAAAACATTATCTATATCACCATCTACTGGTGTTTATGAATTAAACGGTTACACTGTTCAGCCAATTGCAGATGTTTACCGACGTATACCTAATCTTCCCGATTGTAATATAGAGTCTTGGCTTAATGATAAGTCGGTGCCCTCTCCATTAAATTGGGAACGTAAGACCTTTTCAAATTGTAATTTTAATATGAGCAGCCTGATGTCTTCTATTCAGGCAGACTCATTTACTTGTAATAATATTGATGCTGCTAAGATATATGGTATGTGTTTTTCCAGCATAACTATAGATAAGTTTGCTATACCCAATGGTAGGAAGGTTGACCTACAATTGGGTAATTTGGGCTATTTGCAGTCTTTTAATTATAGAATTGATACTACTGCTACAAGTTGTCAGTTGTATTATAATTTACCTGCTTCTAATGTTTCTGTTAGCAGGTTTAATCCTTCTACTTGGAACAGAAGATTTGGTTTTACAGAGCAAGCTGTTTTTAAGCCTCAACCTGCAGGTGTTTTTACTAATCATGATGTTGTCTATGCACAACATTGTTTTAAAGCCCCTACCACTTTTTGTCCATGTAAATTGAATGGCTCTCTTTGTGTTGGTAGTGGTCCTGGTATAGATGCTGGTTATAAATATAGTGGTATAGGTACTTGCCCTGCAGGTACTTATTATTTAACATGCTACAATTATAATCAATGTACTTGTTTATGTGCACCTGATCCCATCACATCCACAGTCGCAGGTTCTTATAATGGTGTTAAATGCCCCCAAACTAGATATTTGGTTGGTGTAGGAGAGCATTGTTCTGGTCTTGCTATTAATAGTGATCATTGTGGAGGCAATCTTTGTACTTGCCAACCACAAGCATTTTTGGGTTGGTCTGTGGATTCTTGTTTACAAGGGGACAGGTGTAATATTTTTTCTAATTTAATTTTGCATGGTGTTAATAGTGGTACTACTTGTTCTACCGATTTACAAAAAGCTAACACAGACATAATTCTTGGTGTTTGTGTTAATTATGATCTTTATGGTATTTCTGGCCAAGGCATTTTTGTCGAGGTTAATGCGACTTATTATAATAGTTGGCAGAACCTCTTATATGATTCTAATGGTAATCTCTATGGTTTCAGGGATTATTTAACAAATAGAACTTTTATGATTCGTAGTTGTTATAGTGGTCGTGTATCTGCGGCCTTTCACGCTAATTCCTCTGAACCAGCATTGTTATTCAGGAATGTTAAATGCAACTACGTTTTTAATAATACCCTTGCACGACAGGTGCAATCTATTAATTATTTTGATAGTTACCTTGGTTGTGTTGTTAATGCTGACAATAGTACTTCTATTGCTGTCCAAACATGTGATCTCACAGTAGGTAGTGGTTATTGTTTGGATTATTCTATAGATAGACGAAGCCGTAGAGCGATTACCACTGGTTATCGGTTTACTAATTTTGAGCCATTTACTGTTAAGGCAGTAAATGACAGTTTAGAACCTGTAGGTGGTTTGTATGAAATTCAAATACCTTCAGAGTTTACTATAGGTAATATGGAGGAGTTTATTCAAACTAGTTCTCCTAAAGTTACTATTGATTGTGCTGCTTTTGTTTGTGGCGATTATGCAGCATGTAAATCTCAGTTGGTTGAATATGGTAGTTTTTGTGATAACATAAATGCCATACTCACAGAAGTAAATGAGTTATTTGACACTACACAGCTGCAAGTTGCTAATAGTTTAATGAATGGCGCCACTCTTAGCACTAAGCTAAAAGATGGCGTTAATTTCAATGTAGATGACATCAACTTTTCCCCTGTATTAGGTTGTTTAGGAAGTGATTGTAATAAAGCTTCCACTAGATCTGCTATAGAGGATTTGCTTTTTGATAAAGTGAAATTGTCTGATGTCGGTTTTGTTGAGGCTTATAATAATTGCACTGGAGGTGCTGAAATTAGGGACCTCCTTTGTGTTCAAAGTTATAATGGCATCAAAGTGTTACCTCCACTATTATCTGAAAATCAGATTAGTGGTTACACTTTGGCTGCCACCTCCGCTAGCTTGTTTCCACCGTGGACAGCAGCGGCAGGTGTTCCATTTTATTTAAATGTTCAGTATCGTATTAATGGGCTTGGTGTCACTATGGATGTTCTAAGCCAAAACCAAAAGCTTATTGCTAATGCATTTAACAACGCTTTGACAGCCATTCAGAATGGGTTTGATGCAACCAATTCTGCTTTAGTTAAAATCCAGTCTGTTGTTAATGCAAATGCTGAAGCTCTTAATAAGTTATTGCAACAACTATCTAATAGATTTGGTGCCATAAGTGCCTCTTTACAAGAAATTCTATCTAGGCTCGATGCTCTTGAAGCAGAAGCCCAGATAGATAGACTTATTAATGGTCGTCTTACTGCTCTTAATGCTTATGTTTCTCAACAGCTTAGTGACTCTACACTAGTAAAATTTAGTGCAGCACAAGCTATGGAGAAGGTTAATGAGTGTGTTAAAAGCCAATCATCTAGGATAAATTTCTGCGGTAACGGTAATCATATTATATCATTAGTGCAGAATGCTCCTTATGGTTTGTATTTTATCCACTTTAACTATGTCCCCACCAAGTATGTCACAGCAAAGGTTAGTCCCGGTCTGTGCATTGCTGGTGATAGAGGTATAGCTCCTAAGAGTGGTTATTTTGTTAATGTAAATAATACTTGGATGTTCACTGGTAGTGGTTATTACTACCCTGAACCTATAACTGAAAATAATGTTGTTGTTATGAGTACCTGCGCTNTTAATTATACAAAAGCGCCGGATGTAATGCTGAACACTTCAATACCCAACCTTCCTGATTTTAAGGAGGAATTGGATCAATGGTTTAAAAACCAAACATCAGTGGCACCAGATTTGTCACTTGATTATATAAATGTTACATTCTTGGACCTACAARATGAAATGAATAGGTTACAGGAGGCAATAAAAGTTTTAAATCACAGCTACATCAATCTCAAGGATATTGGTACATATGAGTATTATGTAAAATGGCCTTGGTATGTATGGCTTTTAATTGGCTTTGCTGGTGTAGCTATGCTTGTTTTACTATTCTTCATATGCTGTTGTACAGGATGTGGGACTAGTTGCTTTAAGAAATGTGGTGGTTGTTGTGATGATTATACTGGACACCCTGAGTTAGTAATTAAAACATTACATGACGACTAAGGTCGTCTTTGATTTTGGCTCCTGACGATATATTACATCCCTTCAATCACCTGAAGTTAATTATAAGACCATTAAGGTCGAGCATATTATAATAGCTACCACAATGCCTGCTGTCTTAGTGGGTATTGTGTCTTATATAACTAGTAAATCTGTAATGCCAATGGCTAACCATTGATGGTACAGATTATACTAATATTATGCCTTGTAATGTTTTATATTATTTTATTTAGGAGGTTCTATAGGTATTGATACTAGCACCACTGGTTTTACCTGCTTTTACGGTACTAGTTCCAAACCATATTATAATTTAGGTGAACCTTATAACTTTAAGCATTAATTGCCAAAGTTCCTAAGGCCACGCCCTAGTAATGGACATCTGGACACCTGAGATTAAATATCTCCGTTATACTAACGGTTTTAATGTCTCAGAATTAGAAGATGTTTGTTTTAAATTTAACTATAAATTTCCTAAAGTAGGATATTGTAGAGTTCCTAGTCATGCTTGGTGCCGTAATCAAGGTAGCTTTTGTGCTACACTTACTCTTTATGGCAAATCCAAACATTATGATAAATATTTTGGAGTAATAACTGGTTTTACAGCATTCGCTAACACTGTAGAGGAGGCTGTCAACAAACTGGTTTTCTTAGCTGTTGATTTTATTACCTGGCGGAGACAGGAGTTAAATGTTTATGGCTGATGCTTATTTTGCAGACACTGTGTGGTATGTGGGGCAAATAATTTTTATAGTTGCCATTTGTTTATTGGTTATAATAGTTGTAGTGGCATTTTTGGCAACTTTTAAATTGTGTATTCAACTTTGCGGTATTTGTAATACCTTAGTACTGTCCCCTTCTATTTATGTGTTTAATAGAGGTAGGCAGTTTTATGAGTTTTACAACGATGTAAAACCACCAGTTCTTGATGTGGATGACGTTTAGTTAATCCAAACATTATGAGTAGTGTAACTACACCAGCACCAGTTTACACCTGGACTGCTGATGAAGCTATTAAATTCCTAAAGGAATGGAATTTTTCTTTGGGTATTATACTACTTTTTATTACAATCATATTGCAATTTGGATATACAAGTCGCAGTATGTTTGTTTATGTTATTAAGATGATTATTTTGTGGCTTATGTGGCCCCTTACTATCATCTTAACTATTTTCAATTGCGTGTATGCGTTGAATAATGTGTATCTTGGCTTTTCTATAGTTTTTACTATAGTGGCCATTATCATGTGGATTGTGTATTTTGTGAATAGTATCAGGTTGTTTATTAGAACTGGAAGTTGGTGGAGTTTCAACCCAGAAACAAACAACTTGATGTGTATAGATATGAAGGGAAGGATGTATGTTAGGCCTATAATTGAGGACTACCACACCCTTACGGTCACAATAATACGTGGTCATCTTTACATGCAAGGTATAAAACTAGGTACTGGCTATTCTTTGTCTGATTTGCCAGCTTATGTGACTGTTGCTAAGGTTTCACACCTGCTCACGTATAAGCGTGGTTTTCTTGACAAGATAGGCGATACTAGTGGTTTTGCTGTTTATGTTAAGTCCAAAGTCGGTAATTACCGACTGCCATCAACCCAAAAGGGTTCTGGCATGGACACCGCATTGTTGAGAAATAATATCTAAACTTTAAGGATGTCTTTTACTCCTGGTAAGCAATCCAGTAGTAGAGCGTCCTCTGGAAATCGTTCTGGTAATGGCATCCTTAAGTGGGCCGATCAGTCCGACCAATCTAGAAATGTTCAAACCAGGGGTAGAAGAGCTCAACCCAAGCAAACTGTTACTTCTCAGCAACCATCAGGAGGGAATGTTGTACCCTACTATTCTTGGTTCTCTGGAATTACTCAGTTTCAAAAGGGAAAAGAGTTTGAATTTGCAGAGGGACAAGGTGTGCCTATTGCACCAGGAGTCCCAGCTACTGAAGCTAAGGGGTACTGGTACAGACACAACAGACGTTCTTTTAAAACAGCCGATGGCAACCAGCGTCAATTGCTGCCACGATGGTATTTTTACTATCTTGGAACAGGACCTCATGCCAAAGATCAGTATGGCACCGATATCGACGGAGTCTTCTGGGTCGCTAGTAACCAGGCTGATGTCAATACCCCGGCTGACATTCTCGATCGGGACCCAAGTAGCGATGAGGCTATTCCGACTAGGTTTCCGCCTGGCACGGTACTCCCTCAGGGTTACTATATTGAAGGCTCAGGAAGGTCTGCTCCTAATTCCAGATCTACTTCACGCGCATCCAGTAGAGCCTCTAGTGCAGGATCGCGTAGTAGAGCCAATTCTGGTAACAGAGCCCCTACCTCTGGTGTAACACCTGATATGGCTGATCAAATTGCTAGTCTTGTTCTGGCTAAACTCGGCAAGGATGCTACTAAGCCACAGCAAGTAACTAAGCAAACCGCCAAAGAAATTAGACAGAAAATTTTGAATAAACCCCGCCAGAAGAGGAGCCCCAATAAACAATGCACTGTCCAACAGTGCTTTGGGAAGAGAGGCCCCAATCAGAATTTTGGTGGTGGAGAAATGTTAAAACTTGGAACTAGTGATCCACAGTTCCCCATTCTTGCAGAACTCGCACCCACAGCTGGTGCGTTTTTCTTTGGATCAAGATTAGAGTTTGCCAAAGTGCAGAATTTGTCTGGGAACCTTGATGAGCCCCAGAAGGATGTTTATGAATTGCGCTATAATGGTGCAATTAGATTTGACAGTACACTTTCAGGTTTTGAGACCATAATGAAGGTGTTGAATGACAATTTGAATGCATACCAACAACAAGATGGTATGATGAATATGAGTCCAAAACCACAGCGTCAGCGTGGTCAGAAGAATGGACAAGGAGAAAATGATAATATAAGTGTTGCAGCGCCCAAAAGTCGTGTGCAGCAAAATAAGAGTAGAGAGTTGACCGCAGAGGACATCAGCCTTCTTAAGAAGATGGATGAGCCCTTTACTGAAAACACCTCAGAAATATAAGAGAATGAACCTTATGTCGGCACCTGGTGGTAACCCCTCGCAGTAAAGTCGGGATAAGGCACTCTCTATCAGAATGGATGTCTTGCTGCTATAATAGATAGAGAAGGTTATAGCAGACTATAGATTAATTAGTTGAAAGTTTTGTGTAGTAATGTATAGTGTTGGAGAAACTGAAAGACTTGCGGAAGTAATTGCCGACAAGTGCCCAAGGGGAAGAGCCAACATGTTAAGTTACCACCCARTAATTAGTA
>Camel alpha-CoV Abu Dhabi_B38_BestContig
ACTTAAGTGTCTTATCTATCTATAGATAGAAAAGTCGCTTTTTAGACTTTGTGTCTACTCTTCTCAACTAAACGAAATTTTTGCTACGGCCGGCATCTCTGATGCTGGAGTCGTGGCGTAATTGAAATTTCATTTGGGTTGCAACAGTTTGGAAATAAGTGCTGTGCGTCCTAGTCTAAGGGTTCTGTGTTCTGTCACGGGATTCCATTCTACAAACGCCTTACTCGAGGTTCTGTCTCGTGTTTGTGTGGAAGCAAAGTTCTGTCTTTGTGGAAACCAGTAACTGTTCCTAATGGCCTGCAACCGTGTGACACTTGCCGTAGCAAGTGATACTGAAATTTCTGCAACTGGTTGCTCTACTATTGCGCTAGCCGTCCGCCGCTATAGCGAGGCCGCTAGCAATGGATTTAGAGCATGCCGATTTGTTTCATTTGGCTTGCATGATTGCGTTGTTGGCATTGCAAACGACGATTATGTCATGGGTTTGCATGGTAACCAAACGTTGTCCTGCAATATAATGAAATTTTCTGACCGTCCCTTTATGCTTCGTGGTTGGTTGGTTTTTTCCAATTCAAATTACCTCTTGGAGGAGTTTGATGTTGTCTTCGGTAAGAGAGGTGGTGGTAATGTGACATACACTGACCAGTATCTCTGTGGCGCCGATGGCAAACCTGTCATAAGTGATGATTTATGGCAGTTTGTTGACCATTTTGGTGAAAACGAAGAAATTATCATCAATGGTCATACTTACGTTTGTGCTTGGCTTACTAAGCGCAAGCCTTTAGATTACAAACGTCAGAACAACCTTGCCATTGAAGAGATTGAATATGTGCGTGGCGATGCTTTGCATACACTACGCAATGGTTCTGTTCTTGAAATGGCTAAGGAAGTGAAGACATCTAGTAAGGTTGTGTTAAGCGATGTTCTTGACAAACTTTACAAAGTTTTTGGTTCTCCTGTTATGACAAATGGTTCTAACATCTTAGAGGCCTTTATTAAACCTGTGTTCATTAGTGCATTTGTTCAATGTACTTGTGGCAACAAGTCTTGGTCTGTCGGTGATTGGACTGGTTTTAAATCCACCTGCTGTAATGTGCTCAGTAACAAACTGTGTGTTGTTCCCGGTAATGTTAAACCTGGTGACGCTGTGGTTACTACTCAGCAAGCTGGTGTTGGTGTTAAGTACTTTTGTGGCATGACTCTTAAGTTTGTTGCAAACATTGAAGGTGTCTCTGTTTGGCGAGTAATCGCTGTTCAGAGTGTGGATGGATTTGTTGCTTCTGCTACTTTTGTAGAGGAGGAACATGCTAACAGAATGGATACATTCTGCTTCAATGTACGCAATAGCACTACTGATGAGTGTCGTTTGGCCATGTTGGGTGCTGAAATGACCAGTAATGTCAGAAGACAAGTTGCTGCAGGTGTCATAGACATTAGTACCGGTTGGTTCGATGTTTATGATGACATCTTTGCTGAAAATAAACCATGGTTTGTTCGCAAGGCTGAAGACATTTTTGGCCCGTGTTGGTCTGCTCTTGTTTCTGTGCTTAAACAGCTTAAAGTCACTACAGGTGAACTTATGAGGTTTGTTAAGTCTATTTGCAGTTCAGCTGTTGCTGTTGTGAGTGGTACTATACAAATTGTTGCTAGTGTGCCTGATATGTTTTTGCCTGCTTTTGACGTGTTTGTCAAAGCTGTGCAAACTGTTTTTGACTGTGCTGTTGAGACCAGTACTATTGCAGGTAAATCATTTGACAAGGTTTTTGACTATGTTTTGCTTGACAATGCACTTGTAAAACTTGTCACCATAAAGCTTAAGGGCGTTCGCGCAAGTGGCCTTAAAACAGTTAAGTATGCAACAGCTGTTGTTGGTTCCACTGAAGAAGTTAAATCTTCACGTGTTGAACGTAGCACTGCTGTACTTACAATCGCCAATAACTACCCCAAACTTTCAGATGAGGGGTATACTGCCGTAATTGGCGATGTGGCGTACTTTGTTAGTGATGGCTACTTCCGTCTTATGGCCAGTCCAAATAGTGTGTTGACTACTGCAGTCTATAAACCATTGTTTGCTTTTAACGTGAATGTTATGGGTACTAGACCTGAAAAATTTCCAACCATTGTGACTTGTGAAAATTTAGAGTCTGCCGTTTTATTTGTTAATGACAAAATCACTGAATTTCAATTGGATTGCAGTGTTGATGTTATTGACAATGAAATAATTGTCAAACCTAACATCAGCCTGTGTGTTCCACTTTATGTGAGAGACTATGTTGACAAATGGGATGATTTTTGCAGACAATATAGTAACGAGTCTTGGTTTGAAGATGATTATAGGGCTTTTATTAGCGTTTTGGATGTTGCTGACGCTGATGTTAAAGCTGCAGAGTCTAAGGCTTTTATTGATACCATTATTCCATCTTGTCCTTCTATTTTGAAAATAATAGACGGTGGCAAGATATGGAGTGGAATCATTAAGGCTGTTAGCTCTGTTGCAGACTGGCTTAAATCTTTGAAATTAACTCTTACACCAGAGGGTCTGTTTGGTACTTGTGCTAAGCGTTTTAAACGGTTTTTAACCGTTCTTTTAGACGCTTACAATGCATTTTTAGACACTGTGGCTTCTATTGTTAAGATTGGTGGTAAAGCTTTTAAAAAGTATGCATTTGACAAACCTTATATTGTGGTATGTGATATCGTGTGTAAGGTTGAGCATAAAACAGATGCTGACTGGGTTGAGCTTATGCCACGTAATGACAGAATTAAGTCTTTTAGTACTTTTGAAAATGCATACTTACCTATTGCTGACCCAACACATTTTGATATTGAAGAAGTTGAACTTCTTGATACGGAATTTGTTGAACCAGGTTGTGGTGGTATTTTGGCATTGATAGATGATCATGTCTTTTATAAAAAGGATGACATTTATTACCCATCAAATGGTACTAAAATATTACCCGTTGCATTTACTAAAGCCGCCGGTGGTAAAGTTTCTTTCTCTGACGCAGTAGAAGTTAAAGATATTCCACCTGTCTATAGAGTTAAACTTTGCTTTGAGTTTGAGGATGAAAAACTTGTGGATGTGTGTGAAAAGGCAATTGGCGAGAAAATTAAACATGAGGGTGACTGGGATAGTTTTTGTAAAACTATTCAATCAGCACTTTCTGTTGTTTCAAGTTATGTAAACCTACCTACATATTACATCTACGATGAGCAAGGCGGCACTGATTTGAGTTTGCCTGTTATGATTTCTGAATGGCCTCTTTCCGAATCTGACAAGGAAGAGGAGGTTCAACAAGAGCAACAAGAAGACACTGTGGTGCCTGAAGTTGAAGTCGTTGTTGACCAAGTTGAAGAAGTTAATAGTAGTTTTGCTATTGAGGCAGTGGATGTTAAATATGAGGTGAGTCCTTTTGAAATGCCATTTGAAGAGTTAAATGGTTTAAAAATACTCAAACAAATGGATAATAACTGCTGGGTTAACTCAGTTATGTTACAGCTACAATTAACAGGCATACTCGATGATGACTATGCTATGCAGTTCTTTAAAATTGGCAGAGTTTCCAAGATGGTTGAACGCTGTTACAATGCTGAGCAATGCATACGCGGTGCCATGGGTGATGTAGGCCTTTGTTTGTATAGACTGCTTAAAGATTTGCACACTGGTTTTATGGTTATGGACTACAAATGTAGTTGTACCAGTGGTAGACTTGAAGAATCGGGTTCCGTCTTGTTTTGTACACCTACTAAGAAGGCGTTTCCCTATGGTACTTGTCTAAATTGTAATGCACCTCGTATGTGTACAATTAGGCAGTTGCAAGGTACTATAATATTTGTGCAACAAAACCCAGAACCTGTTAATCCTTGTGCTTTTGTCGTTAAACCAGTTTGTGCATCAGTTTTCCGTGGTGCTGTGTCTAGTGGCCATTACCAAATAAACATCTACCCACAAAAGTTATGTGTGGATGGTTTTGGTGTTAACAAGATCCAGCCATGGCCAAATGATGCACTTAACACTATTTGTATTAGAGATGCAAATTATAGCGCAAAAGTTGAAAAACCTGTAACACCAGGTAAACCACCAGCTGAACTAGCACCTATAGATGAGACTGTTGTCAAGGTTAAGTTGAACTCTTTCCTTACTTGCAACAATGTTTCTTTTTATCAAGGTGACATTGATGCTGTTGTTAATGGTGTTGACTTTGACTTCATCGTGAATGCTGCCAATGAAAACCTTGCTCATGGTGGAGGACTTGCTAAAGCTTTAGATGTGTACACTAAAGGTAAACTTCAACGTTTATCTAAAGAACACATTGGATTAGCAGGTAAAGTAAAGGTTGGCGCAGGTGTTATGGTTGAGTGTGATGGCCTGAGAATTTTTAATGTTGTTGGTCCACGCAATGGTAAACATGAACGTGATTTACTCATAAAAGCTTACAACACTATTAACAATGAACAAGGCATACCTTTAACACCAATCCTGAGCTGTGGTATTTTTGGTGTCAAACTTGAAACTTCATTAGAAGTTTTGCTTGCTGTTTGTAATACAAAGGAAGTCAAAGTTTTTGTTTACACAGACACAGAGGTTTGTAAGGTTAAGGATTTTGTGTCTGGTTTAGTGAAAGTTCAAAAAGTTGAGCAACCTAAAATAGAACCAAAATCAGTGTCCGTAACTAAAGTCGCACCCAAGCCTTATAAGGTAGATGGTAAATTTAGTTACTTTACAGACGACTTGTTGTGTGTCGCTGTTGGCAAACCTATTGTTCTGTTTACTGATTCTATGCTCACTTTGGATGACCGTGGTTTAGCTTTAGACAATGCACTTAATGGTGTGCTTAGTGCTGCTATTAAGGATTGTATAGACACAAATAAAGCTATACCTTCTGGTAATCTTATTAAGTTTGACATAGAGTCTGTTGTTGTCTATATGTGCGTTGTGCCATCGGACCAGGACAAACACTTGGATAAGAATGTTCAACGGTGTACACGTAAGCTGAATAGACTTATGTGTGATATAGTTTGTACTATACCAGCTGAGCATGTCTTGCCATTATTGTTGTCTAGTTTGACTTGTAATGTTTCTTTTGTAGGTGAACTTAAAGCTGTTGAATCTAAAGTTATAACTATAAAGGTGACAGAGGATGGTGTTAATGTTCATGATGTGACTGTGACAACAGACAAGTCATTTGAACAACAAGTTGGTGTTATTGCTGTTAAAGACAAAGATCTTTCTGGTGCAGTACCAAGCGATCTTAATACATCTGAGTTGCTTACTAAGGCAATAGATGTTGATTGGGTTGAATTTTATGGTTTCGGAGACGCTGTTACTTTTGCAACAGTTGATCATAGTGATTTTGCATATGATAGTGCTGTTGTTAATGGTTTCAGAGTTTTGAAAACCAGTGATAATAATTGTTGGGTGAATGCTGTGTGTATTTCACTACAGTATTTGAAACCCCACTTTATTTCACAAGGTCTTGATGCTGCATGGAACAAATTTGTTTTAGGCGATGTTGAAACTTTTGTCGCATTTATTTACTATGTAGCAGGGTTAGTGAAAGGTGCTAAGGGTGATGCTGAAGATATTTTGAATAAGTTATCTAAGTATCTTGCTAATGAAGCCCAAGTTCAATTAGAACATTATAGTTCTTGTGTTGAATGTGAGGCTACATTTAAAAACCCTGTTGCATCTGTTAATTCTGCTATAGTTTGTGCTAGTGTCAAACGTGATGGTGTGCAAGTTGGTTATTGTGCCCATGGTATTAAGTACTATTCACGTGTTAGAAGTGTTAGCGGTAGAGCTATTATATTCAGTGTCGAACAGCTTGAACCATGTTCTCAGTCTAGACTTTTGAGTGGTGTTGCTTACACTGCTTTTTCTGGACCTGCTGACAATGGTCATTATACTGTTTATGATACTGCAAAGAAATCAATGTATGATGGTGATCGTTTTGTCAAACATGATCTTTCTCTGTTGTCTGTCACATCAGTTGTTATGGTTGGTGGTTATGTTGCACCTGTTAAAACAGTGAAACCTAAACCAGTCATTAATCAACTTGATGAGAAGGCACAGAAGTTCTTTGATTTTGGTGATTTTTTGGTTCATAATTTTGTTACTTTTTTCACATGGTTGTTGAGTATGTTTACTTTGTGTAAAACTGCAGTAACTACATGTGATGTTAAAATAATGGCCAAAGCACCACAAAGGACGGGTGTTGTTTTAAAACGTAGTCTTAAATATAACTTAAAAGCGTCAACAGCTGTTCTTAAATCTAAGTGGTGGCTGCTTGCTAAGTTTATGAAACTACTGTTACTCATTTACACGTTGTATTCAGTAGTTTTGCTTGGTGTACTTTTTGGACCGTTTAATCTTTGTAGTGAGACTGTTAATGGTTATGCTAAGTCAAACTTTGTCAAGGATGATTATTGTGATGGTTCATTGGGCTGCAAGATGTGTCTTTTTGGTTACCAGGAGTTAAGTCAATTTAGCCATTTAGATGTTGTGTGGAAGCATATAACAGACCCTTTGTTTAGTAATATGCAACCTTTCATTGTCATGGTTTTGTTGCTTATATTTGGTGACAATTATCTGAGATGCTTCTTGCTGTATTTTGTTGCTCAGATGATAAGCACAGTTGGTGTTTTTCTAGGCTACAAGGAAACAAATTGGTTTTTGCACTTTGTTCCATTTGATGTTATTTGTGATGAACTACTTGTCACTGTTATTGTTATTAAGGTTATTTCTTTTGTCAGACATGTGCTTTTTGGTTGTGAAAACCCAGATTGCATTGCGTGCTCTAAGAGTGCTAGACTTAAGAGATTCCCTGTTAACACAATTGTTAATGGTGTGCAACGTTCATTTTATGTTAATGCAAATGGTGGTAGTAAGTTTTGTAAGAAACATAGATTTTTCTGTGTTGACTGTGACTCTTATGGTTATGGCAACACGTTTATAACACCTGAAGTTTCTAGAGAACTTGGTAATATTACCAAAACAAATGTGCAACCAACAGGCCCAGCTTATGTCATGGTTGACAAAGTGGAGTTTGAAAATGGTTTCTATAGATTGTATTCCGGTGAAACATTTTGGCGTTACAATTTTGATATAACTGAAAGCAAGTATTCTTGCAAAGAGGTTCTTAAAAATTGTAATGTTTTGGATGATTTCATCGTGTTTAACAATAATGGAACCAATGTAACACAGGTTAAAAATGCTAGTGTTTATTTTTCACAGTTGTTGTGCAGGCCTATTAAATTAGTTGACAGTGAACTTTTGTCTACTTTGTCAGTTGATTTTAATGGTGTCTTACATAAGGCATACATTGATGTGCTACGTAATAGTTTTGGTAAAGATCTTAATGCTAATATGTCTTTAGCCGAGTGTAAGAGTGCTTTAGGCTTGTCTATTAGTGATCATGAATTTACTAGTGCTATTTCCAACGCACATCGTTGTGACGTTTTGTTGTCTGATTTGTCATTTAACAACTTTGTCAGTTCGTATGCTAAACCTGATGAAAAATTATCAGCTTATGACTTGGCTTGTTGTATGCGTGCAGGTGCTAAGGTTGTTAATGCCAACGTTTTGACAAAGGATCAAACTCCTATTGTTTGGCATGCAAAGGATTTTAACAGTCTTTCTGCTGAAGGTCGTAAGTATATTGTTAAAACTAGTAAAGCTAAGGGCTTGACTTTCTTGTTGACAATTAATGAAAACCAAGCTGTTACACAAATACCTGCAACTAGCATTGTTGCTAAGCAAGGTGCTGGTGATGCTGGCCATTCATCAACATGTTTGTGGCTACTTTGTGGTCTTGTGTGTTTGATTCAATTCTATTTGTGTTTTTTCATGCCCTACTTTGATACCGTTCGTAGTTTTGAGGGTTATGATTTTAAATATATAGAAAATGGTCAGTTGAAGAATTTTGAAGCTCCACTTAAATGTGTCAGAAATGTTTTTGAAAATTTTGAGGATTGGCATTATGCTAAGTTTGGCTTTATACCTTTAAACAAGCAAAGCTGTCCTATTGTAGTTGGAGTTTCTGAAATTGTTAACACTGTTGCTGGTATTCCATCTAATGTGTATCTTGTTGGTAAAACTTTAATTTTTACACTACAAGCTGCTTTTGGTAATGCTGGTGTTTGTTATGACATTTTTGGCGTCACAACACCTGAAAAGTGCATTTTTACTTCTGCTTGTACTAGATTGGAAGGTTTGGGTGGTAACAATGTTTATTGTTATAACACAGATCTTATGGAAGGTTCATTGCCTTACAGTTCAATACAAGCTAACGCATATTATAAATATGACAATGGTAATTTTATTAAGTTGCCAGAAATTATTGCACAAGGCTTTGGGTTTAGAACAGTGCGTACTATTGCTACCAAATATTGCCGTGTAGGTGAGTGTGTTGACTCCAATGCAGGTGTGTGTTTTGGCTTTGACAAGTGGTTTGTTAATGATGGACGTGTTGACAATGGTTATGTTTGTGGTACTGGTTTGTGGAACCTTGTATTTAACATACTTTCCATGTTTTCATCTTCATTTTCTGTTGCTGCAATGTCAGGCCAAATTTTACTTAATTGTGCATTAGGTGCTTTCGCAATCTTTTGTTGTTTTCTCGTGACAAAATTTAGACGTATGTTTGGTGATCTTTCTGTGGGTGTTTGCACTGTTGTTATGGCTGTTCTGCTTAACAATGTTTCATACATTGTAACTCAGAACTTAGTAACAATGATTGCATATGCTGTGTTGTACTTCTTTGCTACTAGAAGTTTGCGCTACGCATGGATTTGGTGTGCTGCATATTTAATTGCATACATATCTTTTGCCCCATGGTGGCTGTGTGCTTGGTACTTTCTTGCTATGTTAACAGGTCTTTTACCTAGTTTGTTGAAGCTTAAAGTCTCGACAAACCTTTTTGAGGGTGACAAATTTGTAGGTACATTTGAAAGTGCTGCTGCAGGAACATTTGTTATTGACATGCGTTCTTATGAAAAACTTGCTAATAGCATCTCTCCAGAAAAGTTGAAAAGTTATGCTGCTAGCTATAATAGATACAAGTATTATAGTGGTAATGCAAATGAAGCAGATTACCGTTGTGCTTGTTATGCCTATTTAGCGAAAGCAATGTTGGACTTTTCGCGTGATCACAATGACATTTTGTACACACCTCCAACTGTCAGTTATGGTTCTACATTACAGGCAGGTTTGCGTAAAATGGCACAGCCATCTGGCATTGTGGAAAAATGCGTTGTTCGCGTCTGTTATGGCAACACTGTGTTAAATGGTTTATGGCTTGGTGACATTGTTTATTGTCCACGTCATGTTATTGCATCTAACACAACTGCTGCTATAGACTATGATCATGAGTATAGTATTATGCGTTTGCATAATTTTTCTATAAATTCTGGTACAGCATTTCTTGGTGTTGTAGGTGCTACTATGCATGGAGCAACTCTTAAAATTAAAGTTTCACAGACTAACATGCACACACCTAGACATTCTTTTAAGACACTAAAATCTGGCGAAGGTTTTAACATCTTAGCTTGTTATGATGGTTGTGCCCAAGGTGTTTTCGGTGTGAACATGAGGACCAATTGGACTATCCGAGGTTCATTTATTAATGGTGCATGTGGTTCTCCTGGCTATAATCTTAAAAATGGCGAAGTGGAATTTGTTTACATGCATCAGATTGAACTCGGAAGTGGTAGCCATGTAGGTTCTAGCTTTGATGGTGTTATGTATGGTGGTTTTGAAGACCAACCTAACCTTCAAGTTGAATCTGCCAACCAGATGCTAACAGTTAATGTGGTCGCATTTCTTTATGCTGCTATATTGAATGGTTGCATATGGTGGCTCAAAGGTGATAAATTGTCTGTAGAACATTATAATGAGTGGGCACAGGCTAATGGTTTTACAGCCATGAATGGTGAAGATGCCTTTTCCATTCTTGCTGCTAAAACTGGTGTCTGTGTTGAAAGATTACTCCATGCTATTCAAGTTTTGAATAATGGCTTTGGTGGTAAAAACATTTTGGGTTATTCTAGTCTTAATGATGAGTTCAATATTAATGAAGTTGTCAAACAAATGTTTGGTGTTAACTTACAAAGTGGCAAGACCACTAGTATGTTTAAATCACTAAGTTTGTTTGCTGGTTTCTTTATTATGTTCTGGGCTGAGTTGTTTGTTTATACCACCACTGTTTGGGTTAACCCTGGTTTTCTCACTCCGTTTATGATTTTGCTTGTTGCTTTGTCACTCTGTCTTACATCTTTTGTTAAACATAAGGTGTTGTTCCTTCAAGTGTTTTTGTTGCCATCAATTATTGTGGCTGCAATTCAGAACTGTGCTTGGGACTACCATGTAACAAAGGTATTGGCAGAGAAGTTTGACTACAATGTTTCTGTTATGCAAATGGACATCCAGGGTTTTGTTAATATTTTTATTTGTTTGTTTGTTGCACTTTTGCATACTTGGCGCTTTGCTAAAGAGCGTTGTACGCATTGGTGCACTTACTTGTTCTCACTCCTTGCTGTTTTATACACTGCACTGTATAGTTATGATTATGTTAGCTTGCTAGTTATGCTACTTTGCGCAATTTCTAATGAATGGTACATAGGTGCTATTATTTTTAGAATTTGTCGTTTTGGTGTTGCATGTTTGCCAGTGGCATACGTGGCATACTTTGGTAGTGTTAAAACTGTGTTGTTGTTTTATATGTTGTTAGGCTTTGTTAGCTGTATGTACTATGGTTTGTTGTACTGGATTAACAGATTCTGTAAATGCACATTAGGTGTTTATGATTTTTGTGTTAGTCCAGCTGAATTTAAGTACATGGTTGCTAATGGCTTGAATGCACCAGATGGCCCTTTTGATGCGCTATTTCTGTCGTTTAAACTAATGGGTATTGGCGGTCCTAGAACTATTAAAGTTTCTACTGTACAATCTAAATTGACAGATCTTAAGTGCACAAACGTCGTTCTAATGGGCATTTTGTCTAATATGAACATAGCTTCTAACTCAAAGGAGTGGGCATATTGTGTTGAAACGCACAATAAAATAAACTTGTGTGATAACCCCGAAACTGCTCAGGAGCTGTTGCTGGCGTTGTTGGCATTTTTTTTGTCTAAGCATAGTGATTTTGGTCTTGGCGATCTTGTCGATTCTTATTTTGAGAATGACTCCATTTTGCAAAGTGTTGCATCGTCTTTTGTTGGTATGCCATCTTTTGTTGCATATGAAACAGCAAGACAAGAGTATGAAAATGCTGTTGCAAATGGTTCTTCACCACAAATAATCAAACAATTGAAAAAGGCTATGAATGTTGCAAAAGCTGAGTTTGACAGGGAATCATCTGTTCAAAGGAAAATTAATAGAATGGCTGAACAAGCTGCTGCAGCTATGTATAAAGAAGCACGTGCAGTCAATAGAAAATCAAAGGTTGTTAGTGCCATGCATAGTTTACTCTTTGGCATGCTCCGACGATTGGACATGTCTAGTGTTGATACTATTCTTAATATGGCACGTAATGGTGTTGTTCCTCTTTCTGTTATCCCTGCCACTTCGGCATCCAAGCTCGTCGTCGTGGTGCCAGATCATGATTCATTTGCGAGAATGATGGTAGATGGTTTTGTGCACTACGCTGGCGTTGTTTGGACATTACAAGAAGTTAAGGATAATGATGGTAAGAATGTGCATCTTAAAGATGTTACAAAGGAAAACCAGGAAACACTTGTTTGGCCTCTGATTTTGACTTGTGAACGCGTCGTTAAATTGCAGAACAATGAAATAATGCCGGGCAAGATGAAGGTTAAAGCCACCAAAGCTGAAGGTGATGGAGGCATTACTAGTGAAGGTAATGCTCTATACAACAATGAAGGTGGACGTGCATTTATGTATGCATATGTGACTACGAAGCCTGACATGAAGTATGTTAAATGGGAGCATGACTCTGGTGTGGTTACAGTTGAATTGGAACCACCTTGCAGATTTGTTGTAGACACACCTACTGGACCTCAAATTAAGTATCTTTACTTTGTTAAGAGTCTTAACACTTTAAGGAGGGGTGCTGTTTTGGGTTACATAGGCGCTACTGTGAGATTGCAAGCTGGTAAACAGACTGAGTTTGTTTCAAATTCCCATTTATTAACGCATTGTTCATTCGCTGTTGACCCAGCTGCAGCTTATCTTGATGCTGTTAAACAAGGCGCAAAACCTGTTGGCAACTGTGTAAAGATGTTGACTAATGGTTCTGGTAGTGGTCAGGCTATTACTAGTACTATTGACTCTAATACTACACAGGATACATATGGTGGCGCTTCTGTTTGTATTTATTGCAGAGCACATGTTGCACATCCAACCATGGATGGTTTTTGTCAGTATAAAGGCAAGTGGGTACAAGTGCCTATAGGTACAAATGACCCTATAAGATTTTGTCTTGAAAATACTGTTTGTAAAGTTTGTGGTTGTTGGCTTAATCATGGCTGTACATGTGACCGGACTGCTATTCAAAGTTTTGATAACAGTTATTTAAACGAGTCAGGGGCTCTAGTGCCGCTCGACTAGAGCCCTGCAATGGTACAGACATAGATTATTGTGTCCGTGCATTTGACGTTTACAATAAAGATGCTTCTTTTATCGGCAAAAACTTGAAGTCCAATTGTGTGCGCTTCAAGAACGCAGATAAGGATGATGCGTTTTATATTGTTAAACGTTGCATTAAGTCAGTTATGGACCACGAGCAGTCCATGTATAACTTACTTAAAGGCTGTAATGCTGTTGCTAAGCATGATTTTTTCACTTGGCATGAAGGCAGAACCATCTATGGTAACGTTAGTAGACAGGATCTTACTAAATACACCATGATGGACTTGTGCTTTGCTCTGCGTAACTTTGATGAAAAAGACTGTGAAGTTCTTAAGGAGATACTGGTTCTTACTGGTTGTTGTGGTACTGATTACTTCGAAATGAAGAATTGGTTTGACCCAGTAGAAAATGAGGACATACACCGTGTGTATGCTGCTTTGGGTACAGTAGTCGCAAATGCAATGCTTAAGTGTGTTGCTCTTTGCGACGAAATGGTGCTTAGAGGAGTTGTTGGTGTTTTGACCTTAGACAACCAAGATCTTAATGGGAATTTCTACGATTTTGGGGACTTTGTTTTGTGTCCTCCTGGTATGGGAATACCCTATTGCACATCATATTATTCTTATATGATGCCTGTTATGGGTATGACCAATTGTCTAGCTAGTGAGTGTTTTATGAAAAGTGACATTTTTGGTCAAGACTTCAAAACTTATGATTTGTTGAAATATGATTTCACAGAGCATAAGGAGGTTTTGTTCAACAAGTATTTTAAGTATTGGGGACAGGGTTACCATCCTGATTGTGTAGATTGTTATGATGAGATGTGTATTTTGCATTGTTCAAATTTTAACACACTCTTCGCAACCACAATTCCAAATACAGCTTTTGGACCCCTATGCAGAAAAGTGTTTATTGATGGTGTACCTGTTGTTGCTACTGCTGGTTACCATTTTAAACAACTAGGACTTGTGTGGAATAAAGATGTTAACACTCACTCTACTAGACTTACTATTACTGAACTTTTACAGTTCGTGACAGATCCTGCGCTTATAGTTGCGTCATCGCCAGCTTTAGTGGATAAACGCACTGTATGCTTTTCTGTCGCAGCTCTGAGTACAGGGTTGACATCTCAAACAGTAAAACCTGGCCATTTTAATAAGGAGTTTTATGACTTCTTACGCTCTCAAGGGTTTTTCGATGAAGGTTCAGAATTGACATTGAAGCACTTCTTTTTTACACAAAAGGGTGATGCTGCAATTAAAGATTTTGACTATTATCGGTATAACAGACCCACCATGCTAGATATTGGACAAGCACGTGTGGCATATCAAGTAGCATCTCGTTACTTTGACTGCTATGAAGGTGGTTGTATTACATCTAGAGAGGTGGTTGTTACTAACCTTAATAAGAGTGCTGGTTGGCCACTTAATAAGTTTGGTAAAGCTGGTTTATATTATGAGTCTATTAGTTATGAAGAACAAGACGCTATGTTTGCGTTAACAAAGCGTAATATTCTCCCTACTATGACTCAGTTAAATCTCAAATACGCCATATCTGGTAAGGAGCGAGCACGTACAGTTGGTGGTGTCTCTTTGTTAGCTACTATGACTACTAGACAGTTTCATCAGAAATGTTTGAAATCTATAGTTGCTACTAGAAATGCCACCGTTGTTATCGGCACTACCAAATTCTATGGCGGTTGGGACAATATGCTAAAGAACTTGATTGCTGACGTTGACGATCCTAAGTTGATGGGCTGGGACTATCCTAAGTGTGATAGAGCTATGCCTTCAATGATTCGTATGCTGTCGGCCATGATTTTAGGTTCTAAACATGTTACATGTTGTACGGCTAGTGACAAATTCTATAGACTTAGTAATGAGCTTGCTCAAGTTTTAACCGAAGTTGTTTACTCAAATGGTGGGTTTTATTTTAAACCTGGTGGTACAACTTCTGGTGATGCAACTACTGCTTATGCCAACTCTGTTTTTAATATATTTCAGGCTGTAAGTTCTAACATTAATCGCATTTTGAGCGTTAACTCGTCAAATTGCAACAATCTTAATGTTAAGAAATTACAGAAACAACTTTATGACAATTGCTATAGAAATAGTAATGTCGATGAGTCTTTTGTGGATGACTTCTACGGTTATTTACAAAAGCACTTTTCTATGATGATTCTTTCTGATGATGGTGTTGTGTGCTATAATAAAATTTATGCTGAACTTGGTTACATTGCTGATATTAGTGCTTTTAAAGCCACTTTATATTATCAGAATGGTGTATTCATGAGCACAGCTAAATGTTGGACTGAGGAAGACCTTTCTGTAGGACCTCATGAATTTTGCTCACAGCACACTATGCAGATTGTAGATGAAAATGGTAAGTATTATCTACCATACCCAGATCCTAGCCGTATTATTTCTGCTGGTGTTTTTGTGGATGACATTACCAAGACTGATGCTGTCATTCTTTTAGAACGCTATGTTTCTCTGGCTATAGATGCATACCCATTGTCTAAACATCCTAAACCCGAGTATAGGAAAGTGTTTTATGCACTGTTAGACTGGGTTAAATATCTCAATAAAACTCTTAATGAAGGTGTTTTGGAGTCATTCTCTGTCACACTTTTAGATGAACAAGAGTCCAAGTTTTGGGATGAAAGCTTTTATGCTAGCATGTATGAGAAGTCTACAGTACTACAAGCTGCTGGTCTTTGTGTAGTATGTGGCTCTCAAACAGTTCTAAGATGCGGTGATTGTTTACGCAAACCGATGTTGTGCACTAAGTGTGCTTATGATCATGTGTTTGGCACTGATCATAAGTTCATTTTGGCTATTACACCTTATGTTTGTAACACATCTGGTTGCAATGTAAACGACGTTACAAAACTGTATCTTGGAGGTTTGAATTATTACTGTGTAGATCACAAACCACATTTGTCATTCCCACTGTGTTCAGCTGGTAATGTCTTTGGTTTGTACAAAAGTTCTGCTTTGGGTTCCATAGACGTTGATGTTTTTAATAAGCTTTCTACTTCTGATTGGTCTGACATTCGTGACTATAAGTTAGCTAATGAAGCTAAAGAGTCACTAAGGCTATTTGCAGCTGAAACTGTCAAAGCTAAGGAGGAAAGTGTTAAGTCATCATATGCTTATGCCACCCTAAAGGAGATTGTAGGTCCTAAGGAACTTTTGCTTTCATGGGAAAGTGGAAAAGCCAAACCACCGTTAAACCGTAATTCTGTATTTACTTGCTTCCAAATTACAAAGGACTCCAAGTTTCAAGTTGGTGAATTTGTGTTTGAGAAAGTAGATTATGGTTCTGATACGGTGACGTACAAATCCACTGCCACTACTAAGTTAGTACCAGGTATGTTATTTATTTTGACTTCTCATAATGTTGCTCCACTTAGAGCACCAACTATGGCTAATCAGGAAAAATATTCCACCATTTACAAGTTGCACCCATCATTTAATGTTAGTGATGCTTATGCAAACCTTGTACCTTACTACCAACTCATTGGTAAACAACGCATTACTACAATACAGGGTCCCCCTGGTAGTGGTAAGTCTCATTGTTCTATCGGTATTGGTGTGTATTATCCTGGAGCAAGAATTGTGTTCACAGCTTGTTCACATGCTGCTGTTGATTCGTTGTGTGCAAAAGCTGCCACAGCTTACAGCGTTGACAAGTGTACACGTATTATTCCTGCACGTGCTAGAGTTGAGTGTTATAGTGGTTTTAAACCTAATAATAATAGTGCACAATATGTGTTTAGTACTGTTAATGCGCTACCTGAAGTTAACGCAGACATTGTTGTCGTAGATGAAGTGTCTATGTGCACTAACTATGATTTGTCTGTGATTAACCAGCGTATATCATACAAACACATTGTGTATGTTGGTGATCCTCAACAGCTGCCAGCTCCTAGAGTTCTTATCTCTAAAGGTGTTATGGAACCAATCGATTATAATGTTGTGACACAGCGTATGTGTGCTATAGGACCTGATGTCTTTTTACACAAGTGTTACAGATGTCCTGCTGAAATAGTTAACACTGTTTCAGAGCTTGTTTACGAAAACAAGTTTGTACCTGTCAAAGAAGCTAGTAAGCAGTGCTTCAAAATCTTTGAACGTGGTAGTGTGCAGGTAGATAATGGTTCCAGTATAAATAGACGCCAACTTGATGTTGTTAAGCGATTTATACATAAAAACCCTACATGGAGTAAAGCTGTATTTATTTCACCTTATAATAGTCAGAACTATGTAGCTGCTAGGCTTTTAGGTTTACAAACTCAGACGGTGGATTCTGCTCAAGGCAGTGAATATGATTATGTAATATTTGCACAGACATCAGATACTGCTCATGCTTGTAATGCCAATCGTTTTAACGTTGCCATTACTAGAGCAAAGAAAGGCATCTTTTGTATTATGTCTGACAGAACTCTGTTTGATGCACTTAAATTCTTTGAAATCACTATGACAGATTTACAGTCTGAAAATAGTTGTGGTTTGTTTAAAGATTGTGCACGTAACCCCATTGATTTACCACCAAGTCATGCTACTACTTATCTATCATTGTCTGATAGATTTAAGACTAGTGGTGATTTAGCTGTTCAGATAGGTAGCAACAATGTTTGCACTTATGAACATGTGATCTCATATATGGGTTTCAGGTTTGATGTTAGTATGCCTGGCAGTCATAGTTTGTTCTGTACTAGAGATTTTGCCATGCGTCATGTTAGAGGTTGGTTAGGAATGGATGTAGAAGGTGCACATGTCACAGGTGATAATGTTGGCACTAATGTACCTCTACAAGTAGGGTTTTCCAATGGTGTGGATTTTGTAGCGCAACCTGAGGGTTGTGTTGTAACAAACACTGGTAGTGTTGTAAAACCTGTTCGTGCACGTGCACCACCTGGTGAACAATTTACCCACCTTGTACCTCTGTTACGCAAGGGACAACCTTGGAGTGTTTTGAGAAAACGTATTGTTCAAATGATAGCAGACTACCTTGCTGGTTCATCTGACGTACTGGTGTTTGTACTGTGGGCTGGCGGTTTAGAGTTGACCACTATGCGTTATTTTGTCAAGATTGGAGCTGTTAAACATTGCCAATGTGGTACTGTTGCAACATGCTACAACTCTGTTAGTAATGATTATTGTTGTTTTAAACATGCATTGGGCTGTGACTATGTTTACAATCCATATGTCATAGACATTCAACAATGGGGTTATGTTGGTTCACTCTCTATTAATCACCATGCCATTTGTAATGTTCATAGAAATGAGCATGTGGCTTCTGGTGACGCTATTATGACTAGATGTTTGGCTGTGTATGACTGCTTTGTTAAGAATGTGGACTGGTCAATTACCTATCCTATGATAGCTAATGAAAAAGCCATAAACAGGGGTGGTCGCACTGTGCAAAGTCATATCATGCGTGCTGCTATTAAATTGTACAACCCTAAAGCAATTCATGATATTGGTAATCCTAAGGGTATTCGTTGCGCTGTAACTGATGCAAAGTGGTATTGTTACGACAAGGACCCTATTAATTCTAATGTGAAAACATTAGAGTACGATTACATGACACATGGCCAAATGGATGGCTTGTGTTTGTTCTGGAATTGCAATGTGGATATGTACCCTGAATTCTCAATTGTTTGCAGGTTTGATACACGTACGCGCTCTACATTGAACCTTGAAGGCGTAAATGGGGGTTCGTTATACGTCAACAACCATGCATTCCACACTCCAGCTTATGATAAACGTGCTATGGCCAAGTTAAAACCAGCACCGTTTTTCTATTATGATGACGGTCCATGTGAAGTTGTTCATGATCAAGTCAACTATGTTCCTTTGAGAGCCACTAATTGTATTACTAAGTGTAATATTGGTGGTGCTGTATGTTCTAAGCATGCTAATCTTTATAGAGCATATGTGGAGTCATATAACACTTTCACCCAAGCTGGCTTTAACATTTGGGTTCCTACCACGTTTGATTGTTATAATTTGTGGCAGACCTTTACAGAGGTTAACCTGCAAGGTTTGGAGAATATTGCTTTTAATGTTTTAAAAAAAGGTTCATTTGTCTGTGCTGATGGTGAACTACCAGTAGCCATTAGTGGTGATAAAGTGTTCGTACGTGATGGTAACATTGACAATTTAGTCTTTGTTAATAAGACATCACTGCCCACAAACATAGCATTTGAACTTTTCGCAAAGAGGAAGGTTGGTTTAACACCACCCCTCAGTATTCTCAAAAACCTCGGTGTTGTTGCTACATATAAGTTTGTCTTGTGGGATTATGAAGCTGAGCGTCCCTTTACAAGTTTTACTAAGTCTGTTTGTGGTTATACAGACTTTACAGAGGATGTTTGTACCTGCTACGATAATAGTATACAAGGTTCGTACGAACGTTTTACTCTGTCAAATAATGCTGTGTTATTCTCTGCTACTGCTGTGAAAGCAGGTGGTAAAAGTTTGCCGGCTATTAAATTGAATTTTGGAATGCTTAATGGTAATGCCATTGCTACTGTCAAATCAGAAGATGGTAACATTAAAAATGTTAACTGGTTTGTTTATGTACGCAAAGATGGTAAGCCTGTTGATCATTATGACGGTTTTTACACTCAAGGTCGTAATTTACAAGACTTTTTGCCTCGCAGCACAATGGAAGAAGACTTTTTGAATATGGATATAGGTGTATTTATTCAAAAGTATGGTCTCGAAGATTTTAACTTTGAGCACGTTGTGTATGGTGATGTGTCAAAAACTACCCTAGGCGGTTTGCACTTGTTGATCTCACAGGTACGTCTGAGTAAAATGGGCATCTTGAAGGCAGAAGAGTTTGTGTCAGCATCTGACATAACACTCAAATGTTGTACTGTGACCTATCTTAATGATCCTAGTTATAAGACTGTTTGCACTTACATGGATTTGTTGTTAGATGATTTTGTTGCTATATTGAAGTCTTTGGATTTGACCGTTGTATCTAAGGTTCATGAGGTCATAATTGACAACAAACCGTGGAGATGGATGCTATGGTGTAAAGATAATGCCGTTGCTACATTCTATCCTCAGTTACAGAGTGCAGAATGGAAATGCGGATATTCTATGCCTGGTATTTATAAGACACAACGTATGTGCTTAGAACCATGTAATTTGTATAATTACGGTGCGGGTTTGAAGTTACCTAGTGGCATTATGTTCAATGTTGTTAAATATACTCAATTGTGTCAATATCTCAACAGTACTACTTTATGCGTTCCTCATAATATGAGAGTGTTACACTTAGGTGCTGGTTCAGATTATGGTGTTGCACCAGGAACTGCCGTTCTTAAAAGATGGTTGCCACATGATGCAATTGTTGTTGATAATGATGTTGTTGACTATGTGAGTGATGCCGATTTCAGTGTTACTGGTGATTGTGCAACCGTTTATTTGGAAGACAAGTTCGACTTGTTAATTTCTGATATGTACGATGGCAGGACAAAGGCAATTGATGGTGAAAATGTTTCGAAAGAAGGATTTTTCACTTATATCAATGGTGTCATTTGTGAGAAACTTGCCATCGGAGGATCGGTTGCCATTAAAGTAACAGAGTATAGCTGGAACAAGAAATTGTATGAACTTGTACAAAAATTTTCTTTTTGGACTATGTTCTGCACTTCTGTTAATACGTCATCATCAGAAGCCTTTGTTGTCGGAATTAACTATCTTGGTGATTTCGCAAAAGGACCCTTTATAGATGGCAACATAATACATGCAAATTATGTGTTCTGGCGTAACTCAACTGTTATGACTTTGTCCTACAATTCTGTTTTAGACTTGAGTAAGTTTAATTGCAAACATAAAGCGACCGTTGTTGTGCAATTAAAGGATGGTGACATTAATGAAATGGTGCTTAGTCTTGTTAGGAATGGTAAGTTGCTTGTAAGGGGTAATGGCAAGTGTTTGAGTTTTAGTAATCATTTAGTCTCAACTAAATAAAATGTTTGTACTTGTTGCATATGCCTTGTTGCATATTGCTGGTTGTCAAACTATAAATGTTCTGAACACTAGTCACTCTGTTTGTAACGGCTGTGTTGGTTATTCAGAAAATGTATTTGCTGTTGAGAGTGGTGGTTATATACCCTCCGACTTTGCATTTAATAATTGGTTTCTTTTAACTAATACCTCATCTGTTGTAGACGGTGTTGTGAGGAGTTTTCAGCCTTTGTTGCTTAATTGCTTATGGTCTGTTTCTGGTTCGCGGTTTACTACTGGTTTTGTCTATTTTAATGGTACTGGGAGAGGTGATTGTAAAGGTTTTTCTTCAAATGTTTTGTCTGATGTCATACGTTACAACATCAATTTTGAAGAAAACCTTAGACGTGGAACCATTTTGTTTAAAACATCTTTTGGTGTTGTTGTGTTTTATTGCACCAACAACACTTTAGTTTCAGGTGATGCTTACATACCATTTGGTACAGTTTTGGGCAATTTTTATTGCTTTGTAAATACCACTATTGGCAATGAAACCACTTCTTCTTTTGTGGGTGCACTACCTAAGACAGTTCGTGAGTTTGTTATTTCACGCACAGGACATTTTTATATTAATGGCTATCGCTATTTTACTTTAGGTAATTTAGAAGCCGTTAATTTCAATGTCACTAATGCAGAAACCACTTTTTGTACTGTTGCGTTAGCTTCTTATGCTGACGTTTTGGTTAATGTGTCACAAACCGCTATTGCTAATATAATTTATTGCAACTCTGTTATTAACAGACTGAGATGTGACCAGTTGTCCTTTGATGTACCAGATGGTTTTTATTCCACAAGTCCTATTCACTCCGTTGAGCTACCTGTGTCTATTGTGTCGCTACCTGTTTATCACAAACATACGTTTATTGTGTTGTATGTTGATTTTAAACCTCAGAGTGGCGCCGGCACGTGTTATAACTGTCGTCCTTCTGTTGTTAATATTACACTGGCCAATTTTAATGAAACTAAAGGGCCTTTGTGTGTTGAAACATCACACTTCACTACCAAATACGTTGCTTCCAATGTTGGTAGGTGGAGTGCTAGTATTAACACGGGAAATTGCCCTTTTTCTTTTGGCAAAGTTAATAACTTTGTTAAATTTGGCAGTGTATGTTTTTCACTAAAGGATATACCCGGTGGTTGCGCAATGCCTATAGTGGCTAATTTTGCTTATATTAATTCTTATACTATAGGCTCATTGTATGTTTCTTGGAGTGATGGTGATGGAATTACTGGCGTCCCAAAACCTGTTGAGGGTGTTAGTTCCTTTATGAATGTTACATTGAATAAATGTACTAAATATAATATTTATGATGTATCTGGTGTGGGTGTTATTCGCATTAGCAATGACACCTTTCTTAATGGAATTACGTACACATCAACTTCAGGTAACCTTTTGGGTTTCAAAGATGTTACTAATGGTATCATCTACTCTATCACTCCTTGTAACCCACCAGATCAGCTTGTTGTTTATCAGCAAGCTGTTGTTGGTGCTATGTTGTCTGAAAATTCAAGTAGTTACGGCTTCTCTAATGTTGTGGAATTGCCTAACTTTTTCTACGCTTCTAATGGCACTTACAATTGCACAGATGCTGTTTTAACTTATTCTAGCTTTGGTGTTTGTGCAGATGGTTCTATAATTGCTGTTCAACCACGCAATGTTTCTTATGATGGTGTCTCAGCGATTGTCACAGCTAATTTGTCTATACCTTCCAATTGGACTACTTCAGTCCAGGTTGAGTATTTACAAATTACAAGCACACCTATTTTAGTGGATTGCTCCACTTATGTTTGCAATGGTAATGTGCGCTGTGTTGAATTGCTTAAGCAGTATACTTCTGCTTGTAAAACTATTGAAGATGCCTTAAGAATTAGTGCTATGCTGGAGTCTGCAGATGTTGGTGAGATGCTCACTTTTGACGAGAAAGCGTTTACACTTGCTAATGTTAGTAGTTTTGGTGACTACAACCTTAGCAGTGTTATACCTAGCTTGCCTACAAGTGGTAGTAGAGTGGCCGGTCGCAGTGCCATAGAAGACATACTTTTTAGTAAAGTTGTTACTTCTGGACTTGGCACTGTGGACGCAGACTACAAAAAGTGCACTAAGGGTCTTTCCATTGCTGATTTGGCTTGTGCTCAATATTATAATGGCATTATGGTTTTGCCTGGCGTTGCTGATGCTGAACGAATGGCCATGTACACAGGTTCCTTAATTGGTGGCATTGCCTTAGGAGGTCTTACATCAGCCGCTGCAATACCATTTTCTTTAGCTCTTCAGGCACGTTTGAACTATGTGGCATTGCAGACTGATGTTTTGCAAGAAAATCAGAAAATTCTTGCTGCATCTTTTAATAAAGCAATGACTAACATTGTCGATGCCTTTATAGGAGTCAATGATGCTATTACTCAAACTTCACAAGCTATACAAACGGTTGCCACTGCACTTAACAAGATTCAGGATGTTGTGAATCAACAAGGCAATGCATTGAACCATCTAACTTCTCAGTTGAGGCAAAATTTTCAAGCTATTTCCAGTTCTATTCAGGCTATCTATGACAGACTTGACACTATTCAGGCTGATCAACAAGTAGATAGGCTTATTACTGGTAGACTGGCTGCTTTGAACGCATTTGTTGCTCAGACACTTACTAAGTATACTGAGGTGCGTGCTTCTAGACAGCTTGCACAACAAAAAGTGAATGAATGTGTCAAATCCCAGTCTAACCGTTATGGTTTCTGTGGAAATGGCACACACATTTTCTCAATTGTGAATTCTGCTCCTGAAGGCCTTGTTTTTCTTCACACTGTCTTGTTGCCCACGCAATATAAGGATGTTGAAGCGTGGTCCGGGCTTTGCGTTGATAATACAAACGGTTATGTGCTGCGACAACCTAATCTTGCTCTTTACAAAGAAGGCAATTATTATAGAATCACATCACGTTTTATGTTTGAACCACGCATCCCTACTATGGCAGATTTTGTCCAGATTGAAAATTGCAATGTCACATTTGTTAACATTTCTCGCTCTGAGTTGCAAACTATTGTGCCAGAGTATATTGATGTTAACAAGACGCTGCAAGAATTAATTGACAAATTGCCAAATTATACTGTCCCAGACCTAGGCATCGACCAGTACAACCAGACCATTTTGAATTTGACCAGTGAAATTAGCACCCTTGAAAATAAATCTGCGGAGCTTAATTACACTGTTCAAAGACTGCAAACTCTTATTGACAACATAAATAGCACTTTAGTCGACTTAAAGTGGCTCAACCGGGTTGAGACTTATCTCAAGTGGCCGTGGTGGGTGTGGTTGTGCATTTCAGTCGTGCTCATCTTTGTGGTGAGTATTTTGCTATTATGTTGTTGCTCTACTGGTTGCTGTGGCTTCTTTAGTTGTCTTGCATCTTCTACTAGAGGTTGTTGTGAGTCAACTAAACTTCCTTATTACGACGTTGAAAAGATTCACATACAGTAATGGCTCTAGGTTTGTTTACTCTGCAAATCGAGTCTGCTGTTAATCAATCGCTAAGCAAGTCGAAAGTTAGTGCCGTAGTTTCGCGCCAGGTTATCCAGGATGTTAGAGCTGCCGCTGTCACTTTCAACTTGCTAGCTTATACACTAATGAGCCTCTTTGTTGTTTACTTTGCTTTTTTCAAAGCAAGATCTAATCGAGGAAGAGTAGCTCTTATAGTGTTTAAAATTCTAATCCTCTTCGTTTATGTACCATTGCTGTATTGGTCTCAAGCTTACATTGATGCGACGTTGATCGCTGTAATTTTGCTTGGAAGGTTTTTCCATACAGCTTGGTACTGTTGGCTGTACAAAACATGGGATTTCATAGTCTTCAATGTAACCACACTTTGCTATGTGCAAGGCAAATGTTGGTTTCTTGAAAATAAGGCTTTGAAACCATTTGTGTGCTTCTACGGAGGGGACCAATTTCTTTACATAGGTGACAGAGTTGTTTCCTATGTCTCAACTAACGATTTATACGTTGCTCTTAGAGGACGTATTGACAGAGATCTTAGCCTTTCTAGAAAGGTTGATCTTTATAACGGTGAATGTGTATACTTTTTTTGTGAACACCCAGCTGTCGGAATAGTTAATACAGATTTTAAATTGGAATTTGAAGATGTTTCTGAAGCTAGTGGATGATCATGCTTTAGTTGTAAATGTAATACTGTGGTGCGTAGTACTTATAGTACTTTTGCTAGTTTGTATTACAATTATTAAACTAATTAAATTATGTTTTACATGCCATATGTTTTGTAATAAAACGATTTATGGTCCCATTAAAAATGTGTATCACATTTACCAATCATACATGCACATAGACCCTTTCCCTAGACAAATTATTGATGTCTAAACTAAACGACAATGACTGAAGCTAATATTACTCAGGAGGAGTTGGTAACTCACCTGAAAAATTGGAATTTTAGTTGGAATATTATTCTAACTATTTTCATTGTCATTCTTCAGTTTGGCCATTATAAATACTCAAGAATCTTTTATGGTCTGAAGATGCTAGTTTTGTGGCTTTTGTGGCCACTTGTACTTGCACTTTCAATCTTTGACACTTGGGCAAACTGGGGATCCAACTGGGCCTTTGTCGCATTCAGCCTTTTTATGGCCGTATCAACACTCATTATGTGGGTGATGTATTTCGTAAATAGTTTCAGACTTTTCCGACGTGCTCGAACTTTTTGGGCATGGAACCCGGAAGTGAATGCAATCACAGTCACAACCGTGCTGGGACAGACGTACTACCAACCCATTCAACAAGCTCCAACAGGCATTACGGTGACCTTGTTGAGCGGCGTGCTTTACGTGGACGGACATAGATTGGCTTCAGGTGTTCAGGTTCATAACCTACCTGAACACATGACAGTTGCCGTGCCGAGCACTACTATAATTTATAGTAGAGTCGGAAGGTCCGTAAATTCACGAAACAGCACAGGCTGGGTTTTCTACGTACGAGTAAAACACGGTGACTTTTCTGCAGTGAGCTCTCCTACGAGCAATATGACAGAAAACGAAAGATTGCTTCATTTGATCTAAACTGAACGAAAAGATGGCTACAGTCAACTGGGCTGATTCCTCTGAACCACAACGTGGTCGTCAGGGCAGAATACCTTATTCCCTTTATAGCCCTTTGCTTGTTGATAGTGAACAACCTTGGAAGGTGATACCTCGTAATTTGGTACCCACCAACAAGAAAGATAAAAGCAAGCTTATAGGCTATTGGAATATTCAAAAACGTTTCAGAACTAGAAAGGGCAAACGGGTTGACTTGTCACCTAAGTTGCATTTCTATTATCTTGGCACAGGACCCCACAAAGATGCTAAATTCAGAGAGCGCATTGAAGGTGTTGTCTGGGTTGCTGTTGATGGTGCTAAAACCGAACCTACTGGTTATGGTGTTAGGCGCAAGAATTCAGATCCAGAAGAACCACGCTTCAGTCAAAGTCTTCCAAATGGTGTTACTGTTGTTGAAGAACCTGACTCTCGTGCTCCTTCGCGTTCTCAGTCAAAGTCACAGAGCCGAGGTCGTGGTGAATTTAAACCTCAGTCGCGCAATTCTTCAAGTGCAAGTCAGGACGACATTATTAAGGCAGTAGCTGCTGCTCTTAAATCTTTAGGTTTTGAAAAAGAGAAAGAGGCAGCGAAAAAGGGTACTCCTAAGCCTTCTAGAAATCAGAGTCCTGCTTCTTTTCAGATTCGTGCCAAGAGCCCTGCTCGTCCTCAGAATTCTGAAACAAAAGAACAAAAGCATGAAATGCAAAAACCACGGTGGAAAAGACAGCCTAATGATGATTTGACATCTAATGTTACACAGTGTTTTGGCCCCAGAGATCCTTACCACAACTTTGGAAGTGCAGGTGTTGTAGCTAATGGTGTCAAAGCCAAAGGCTACCCACAATTTGCTGAACTTGTGCCTTCTACAGCTGCCATGCTGTTTGACAGTCACATTGACTCTAAGGAGTCTGGCAATAATGTTGTTCTTACTTACACAACTAGGGTTACAGTGCCCAAGGACCACCCGCATTTGGGCAAGTTCTTAGAGGAGTTAAATGCATTCACYAAGCCTCTACAAGGAGACATGCAACAACACCCTTTTCTTAACCCTAGTGCACAAGAATTACAAACTTCACCTGGAACTGCTGAACCAGTCTACGATGCAGTTTCTATTGAAACTGACATAATTGATGAAGTCAACTAAACATGCATCCAGAAGATGAACATGCCCCCCTATGGCAAGTTTTGTTTGGAATGGTTTTAGTTGAGGGTTCTATTATTTGGCTAATGGCCACTGTGTTGTTTGAAATCATTCAATTGTTAGTTGCTGCTAATTCAGATGGTTTGTATGTGTTTTTAAGTTGGAATTTTGCTTTTGTTCTTGCTTTTATTATTTTTCTGCTGCCTGTTTCCAGAGAGATTTGGCGCCCTGGTGCCGTAGATGAGTATATTGCTTTTCTCCGGTCTATGCATGATGGCATGATCAGAGCTGCTTTTAACTAACATGATCCCTTGCTTCGGCTTGACAAGGATCTAGTCTTATACACAATGGTAAGCCAGTAGTAGTAGAGGTATAAGAAATTTGCTACTATGTTACTGAACCTAGGTGAACACTAGTATAACTCATTACAAATGTGCTGGAGTAATTAAAGATCGCTTTGACGAGCCAACAATGGAAGAGCCAGTCATTTGTCTTGAGACCTATCTAGTTAGTAACTGCTAATGGAACGGTTTCGATATGGATACACAAAAAA
>Dromedary_HKU23_KF906249_Dromedary_camel_coronavirus_HKU23_strain_HKU23265F
TGGGGATTGTGAGCGATTTGCGTGCGTGCATCCCGCTTCACTGATCTCTTGTTAGATCTTATCATAATCTAAACTTTATAAAAACATCCACTCCCTGTAGTCTATGCCTGTGGGCGTAGATTTTTCATAGTGGTGTCTATATTCATTTTTGCTGTTAACAGCTTTCAGCCAGGGACGTGTTGTATCCTAGGCAGTGGCCCACCCATAGGTCACAATGTCGAAGATCAACAAATACGGTCTCGAACTACATTGGGCTCCAGAATTTCCATGGATGTTTGAGGACACAGAGGAGAAGTTGGACAACCCTAGTAGTTCAGAGGTGGATATAGTATGCTCCACCACTGCGCAAAAGCTGGAAACAGGCGGAATTTGTCCTGAAAATCATGTTATGGTGGATTGTCGCCGACTTCTTAAACAAGAGTGTTGTGTGCAGTCTAGCCTAATACGTGAAATTGTTATGAATACACGTCCATATGATTTGGAGGTGCTACTTCAAGATGCTTTGCAGTCCCGCGAAGCAGTTTTGGTTACACCCCCTCTAGGTATGTCTTTGGAGGCATGTTATGAGAGAGGTTGTAATCCTAATGGATGGACCATGGGTTTGTTTCGGCGTAGAAGTGTGTGTAACACTGGTCGCTGCGCTGTTAACAAGCATGTGGCCTACCAGCTATATAAGATTGATCCTGCGGGTGTCTGTTTTGGTGCAGGTCAATTTGTGGGTTGGGTTATACCCTTAGCCTTTATGCCTGTGCAATCCCGGAAATTTATTGTTCCTTGGGTTATGTACTTGCGCAAGTGTGGCGAAAAGGGTGCCTACAACAAAGATCATAAACGTGGCGGTTTTGCACACGTTTATAATTTTAAAGTTGAGGATGCTTACGACCTGGTTCATGATGAGCCTAAGAGTAAGTTTTCTAAGAAGGCTTATGCTTTAGTTAGAGGATACCGCGGTGTTAAACCGCTTCTTTATGTAGACCAGTATGGTTGTGATTATACTGGTGGTCTTGCAGATGGCTTAGAGGCTTATGCTGATAAGACATTGCAAGAAATGAAGGCATTATTTCCTATTTGGAGCCAGGAACTCCCTTTTGAAGTAACTGTGGCATGGCACGTTGTGCGTGATCCACGTTATGTTATGAGACTGCAGAGTGCTTCTACTATACGTAGTGTTGCATATGTTGCTAACCCTACTGAAGACTTGTGTGATGGTTCTGTTGTTATAAAGGAACCTGTGCATGTTTATGCGGATGACTCTATTATTTTACGTCAACATAATTTAGTTGACATTATGAGTTGTTTTTATATGGAGGCAGATGCAGTTGTAAATGCTTTTTATGGTGTTGATTTGAAAGATTGTGGTTTTGTTATGCAGTTTGGTTATATTGACTGCGAACAAGACTTGTGTGATTTTAAAGGTTGGGTTCCTGGTAATATGATAGATGGTTTTGCTTGCACTACTTGTGGTCATGTTTATGAGACAGGTGATTTGCTAGCACAATCTTCAGGTGTTCTGCCTGTTAATCCTGTATTGCATACTAAGAGTGCAGCAGGTTATGGTGGTTTTGGTTGTAAGGATTCTTTTACCCTGTATGGCCAAACTGTAGTTTATTTTGGAGGTTGTGTGTATTGGAGTCCAGCACGTAATATATGGATTCCTATATTAAAATCTTCTGTTAAGTCTTATGACGGTTTGGTTTATACTGGAGTTGTAGGTTGCAAGGCTATTGTAAAGGAAACAAATCTCATTTGCAAAGCGTTGTACCTTGATTATGTTCAACACAAGTGTGGCAATTTACACCAGCGGGAGTTGCTAGGTGTGTCTGATGTGTGGCATAAACAATTGTTATTAAATAGAGGTGTGTACAAACCTCTTTTAGAGAATATTGATTATTTGAATATGCGGCGCGCTAAATTTAGTTTAGAAACTTTTACTGTTTGTGCAGATGGTTTTATGCCTTTTCTTTTAGATGATTTGGTTCCGCGCGCATATTATTTGGCAGTAAGTGGTCAAGCATTTTGTGACTACGCAGATAAAATCTGCCATGCTGTAGTGTCTAAGAGTAAAGAGTTACTTGATGTGTCTCTGGATTCTTTAAGTGCAGCTATACATTATTTGAATTCTAAAATTGTTGATTTGGCTCAACATTTTAGTGATTTTGGAACAAGTTTTGTTTCTAAAATTGTTCATTTCTTTAAGACTTTTACTACTAGCACTGCTCTTGCATTTGCATGGGTTTTATTTCATGTTTTGCATGGTGCTTATATAGTAGTAGAGAGTGATATATATTTCGTTAAAAACATTCCTCGTTATGCTAGTGCTGTTGCACAAGCATTTCGGAGTGTTGCTAAAGTTGTACTGGACTCTTTAAGAGTTACTTTTATTGATGGCCTTTCTTGTTTTAAGATTGGACGTAGAAGAATTTGTCTTTCAGGCAGTAAAATTTATGAAGTTGAGCGTGGCTTGTTACATTCATCTCAATTGCCATTAGATGTTTATGATTTAACCATGCCTAGTCAAGTTCAGAAAGCCAAGCAAAAACCTATTTATTTAAAAGGTTCTGGTTCTGATTTTTCATTAGCAGATAGTGTGGTTGAAGTTGTTACAACTTCACTTACACCATGTGGTTATTCTGAACCACCTAAAGTTGCAGATAAAATTTGCATTGTGGATAATGTTTATATGGCCAAGGCTGGTGACAAATATTACCCTGTTGTGGTTGATGGTCATGTAGGCCTCTTGGATCAAGCATGGAGGGTTCCTTGTGCTGGAAGGCGTGTTACATTTAAGGAACAGCCTACAGTAAATGAGATTGCAAGCACACCTAAGACTATTAAAGTTTTTTATGAGCTTGACAAAGATTTTAATACTATTTTAAACACTGCCTGCGGCGTGTTTGAAGTAGATGATACTGTGGATATGGAGGAATTTTATGCTGTGGTGGTAGATGCCATAGAAGAGAAACTTTCTCCATGTAAGGAGCTTGAAGGTGTAGGTGCTAAAGTTAGTGCCTTTTTACAGAAATTAGAGGATAATTCCCTATTTTTATTTGATGAGGCTGGTGATGAAGTTCTTGCCTCTAAATTGTATTGTGCTTTTACAGCTCCTGAAGATGATGACTTTCTAGAAGAAAGTGATGTTGAAGAAGATGATGTAGAAGGTGAGGAAACTGATTTAACTGTCACAAGTGCTGGAGAGCCTTGTGTTGCCAGTGAACAGGAGGAGTCTTCTGAAATCTTAGAGGACACTTTGGATGATGGTTCATGTGTGGAGACATCTGATTCACAAGTTGAAGAAGATGTAGAAATGTCGGATTTTGTTGATCTTGAATCTGTTATTCAGGATTATGAAAATGTTTGTTTTGAGTTTTATACTACAGAGCCAGAATTTGTTAAAGTTTTGGATCTGTATGTGCCTAAAGCAACTCGCAACAATTGCTGGTTGCGATCAGTTTTGGCAGTGATGCAGAAACTGCCCTGTCAATTTAAAGATAAAAATTTGCAGGATCTTTGGGTGTTATATAAGCAACAGTATAGTCAGTTGTTTGTTGATACCTTGGTTAATAAGATACCTGCTAATATTGTAGTTCCACAAGGTGGTTATGTTGCTGATTTTGCATATTGGTTTTTAACCTTATGTGATTGGCAGTGTGTTGCATACTGGAAATGCATTAAATGTGATTTAGCTCTTAAGCTTAAAGGCTTGGATGCTATGTTCTTTTATGGTGATGTAGTCTCACATGTGTGCAAGTGTGGTGCGTCTATGGTACTTATTGATGTTGATGTGCCATTTACAGCCCACTTTGCTCTTAAAGATAAGTTGTTTTGTGCATTTATTACTAAGCGTAGTGTTTATAAAGCAGCTTGTGTTGTGGATGTTAATGATAGCCATTCTATGGCTGTTGTTGATGGTAAACAAATTGATGATCATAGTATCACTAGTATTACTAGTGATAAGTTTGATTTTATTATTGGGCATGGCATGTCATTTTCAATGACTACTTTTGAAATTGCCCAATTGTATGGTTCTTGTATAACACCTAATGTATGTTTTGTTAAAGGTGATATAATTAAAGTTTCTAAGCGTATTAAAGCAGAAGTCGTTGTAAATCCTGCTAATGGCCATATGGCACATGGTGGTGGTGTTGCAAAGGCTATTGCAGTGGCAGCTGGACAGCAGTTCGTTAAAGAGACTACCGATATGGTTAAGTCTAAAGGAGTTTGTGCTACTGGAGATTGTTATGTCTCTACAGGGGGCAAATTATGTAAAACTGTGCTTAATGTTGTTGGACCTGATGCGAGGACACAGGGTAAACAAAGTTATGCATTGTTAGAGCGCGTTTATAAACATCTTAACAAATATGATTGTGTTGTTACAACTTTGATTTCAGCTGGTATATTTAGTGTGCCTTCTGATGTGTCTTTAACATATCTACTTGGTACTGCTAAGAAACAAGTTGTTCTTGTTAGCAATAATCAAGAGGATTTTGATCTTATTTCTAAGTGTCAGATAACTGCTGTTGAGGGCACTAAGAAATTGGCAGAACGTCTTTCTTTTAATGTTGGGCGTTCTATCGTTTACGAAACAGATGCTAATAAGTTGATTTTAAGCAATGATGTTGCATTTGTATCGACATTTAATGTCTTACAGGACGTTTTGTCCTTAAGACATGATATAGCACTTGATGATGATGCACGAACCTTTGTTCAGAGCAATGTTGATGTTGTACCTGAGGGTTGGCGTGTTGTCAATAAGTTTTATCAAATTAATGGTGTTAGAACCGTTAAGTATTTTGAGTGTCCCGGTGGCATAGATATATGCAGCCAGGATAAAGTTTTTGGTTATGTACAGCAGGGTATTTTTAATAAGGCTACTGTTGCTCAAATTAAAGCCTTGTTTTTGGATAAAGTGGATATCTTGCTAACTGTTGATGGTGTTAATTTCACTAATAGGTTTGTGCCTGTTGGTGAAAGTTTTGGTAAGAGTCTAGGCAATGTGTTCTGTGATGGAGTTAATGTCACGAAACATAAGTGTGATATAAATTATAAAGGTAAAGTCTTTTTCCAGTTTGATAATCTTTCTAGTGAAGATTTAAAGGCTGTAAGAAGTTCTTTTAATTTTGATCAGAAGGAATTGCTTGCCTACTACAACATGCTTGTTAATTGTTCTAAGTGGCAGGTTGTTTTTAATGGTAAGTATTTCACTTTTAAGCAAGCTAATAACAATTGTTTTGTTAATGTTTCTTGCTTAATGCTCCAGAGTTTGAATCTGAAATTTAAAATTGTTCAATGGCAGGAGGCGTGGCTTGAATTTCGTTCTGGCCGCCCTGCTAGATTTGTATCTTTGGTTTTGGCCAAAGGTGGGTTTAAATTTGGGGATCCTGCTGATTCTAGAGATTTCTTGCGTGTTGTGTTTAGTCAAGTTGATTTGACAGGGGCAATATGTGATTTTGAAATTGCATGTAAATGTGGTGTAAAGCAGGAACAGCGTACTGGCGTGGACGCTGTTATGTATTTTGGTACATTGAGTCGTGAAGATCTTGAGATTGGTTACACCGTGGATTGTTCTTGCGGTAAAAAGCTAATTCATTGTGTACGATTTGATGTACCATTTTTAATTTGTAGTAATACACCTGCTAGTGTAAAATTACCTAAGGGTGTAGGAAGTGCAAATATTTTTAAAGGTGATAAGGTTGGTCATTATGTTCATGTTAAGTGTGAACAGTCTTATCAGCTTTATGATGCTTCTAATGTTAAGAAGGTTACAGACGTCACTGGCAATTTGTCAGATTGTTTGTATCTTAAAAATTTGAAACAAACTTTTAAATCGGTGTTAACCACCTATTATTTGGATGATGTTAAGAAAATTGAGTATAAACCTGACTTGTCACAATATTATTGTGACGGAGGTAAGTATTATACTCAGCGTATTATTAAAGCCCAATTTAAAACATTTGAGAAAGTAGATGGTGTGTATACTAATTTTAAATTGGTAGGACACACCGTTTGTGATATTCTTAATGCTAAGTTGGGTTTTGATAGCTCTAAAGAGTTTGTTGAATATAAAGTTACTGAGTGGCCAACAGCTACAGGTGATGTGGTGTTGGCTACTGATGATTTGTATGTTAAGAGATATGAAAGGGGTTGTATTACTTTTGGTAAACCTGTTATATGGTTAAGCCATGAGCAAGCTTCCCTCAATTCTTTAACATATTTTAATAGACCTTTATTGGTTGATGAGAATAAATTTGATGTTTTAAAAGTGGATGATGTTGACGATGGTGGTGCTAATTTAGAGAGTGATGCCAAAGAACCCAAAGAAATCAACATTATTAAGTTAAGTGGTGTTAAAAAACCATTTAAGGTTGAAGATAGTGTCATTGTTAATGATGATACTAGTGAAATCAAATATGTTAAGAGTTTGTCTATAGTTGATGTGTATGATATGTGGCTTACAGGTTGTAGGTATGTTGTTAGGACTGCTAATGCTTTGAGCATAGCAGTTAACGTACCTACAATACGTAAGTTTATAAAATTTGGTATGACTCTTGTTAGTATACCAATTGATTTGTTAAATTTAAGAGAGATTAAGCCTGTTTTTAATGTGGTTAAAGCTGTGCGAAATAAAATTTCTGCATGCTTTAATTTTATTAAATGGCTTTTTGTCTTATTATTTGGCTGGATTAAAATATCAGCTGATAATAAAGTAATTTACACCACAGAAGTTGCATCAAAGCTTACATGTAAGCTTGTAGCTTTAGCTTTTAAAAATGCATTTTTGACATTTAAGTGGAGTGTGGTTGCTAGAGGTGCTTGCATTATAGCGACTATATTTCTATTGTGGTTTAATTTTATATATGCCAATGTAATTTTTAGTGATTTTTATTTGCCTAAAATCGGTTTCTTGCCGACTTTTGTTGGTAAGATCGTACAGTGGATTAAGAACACTTTTAGTCTTGTAACTATTTGTGATCTATATTCCATTCATGATGTGGGTTTTAAGAATCAGTATTGTAATGGAAGCATCGCATGTCAATTTTGCTTGGCAGGATTTGATATGTTAGATAATTATAAAGCCATTGATGTAGTACAGTATGAAGCTGATAGGAGAGCATTTGTTGATTATACAGGTGTGTTAAAGATTGTCATTGAATTGATAGTTAGTTACGCCCTGTATACGGCATGGTTTTACCCATTGTTTGCTCTTATTAGTATTCAAATCTTGACTACTTGGCTGCCTGAGCTTTTTATGCTTAGTACATTACATTGGAGTGTAAGGTTGCTGGTGTCTTTAGCTAATATGTTACCAGCACATGTGTTTATGAGGTTTTATATTATTATTGCCTCTTTTATTAAGCTGTTTAGCTTGTTTAGGCATGTTGCCTATGGTTGTAATAAACCTGGTTGTTTGTTTTGTTACAAGAGGAATCGTAGTCTACGTGTTAAATGTAGTACTATTGTTGGTGGCATGATACGCTATTACGATGTTATGGCTAATGGTGGCACTGGCTTTTGTTCAAAACATCAATGGAATTGCATTGATTGTGATTCTTATAAACCAGGTAATACTTTTATTACTGTTGAGGCCGCTCTTGATTTATCTAAGGAATTGAAACGGCCTGTTCAGCCTACAGATGTTGCTTATCATACGGTTACGGATGTTAAGCAAGTTGGTTGTTATATGCGCTTGTTCTATGAGCGTGATGGACAGCGCACATATGATGATGTTAATGCTAGTTTGTTTGTGGATTATAGTAATTTGCTACATTCTAAGGTTAAGGGTGTGCCTAATATGCATGTTGTGGTAGTGGAAAATGATGCCGATAAAGCTAATTTTCTTAATGCTGCTGTATTTTATGCACAGTCTTTGTTTAGACCTATTTTAATGGTTGATAAAAATCTGATAACTACTGCTAATACTGGTACGTCTGTTACAGAAACTATGTTTGATGTTTATGTGGACACATTTTTGTCTATGTTTGATGTGGATAAAAAGAGTCTTAATGCTTTAATAGCAACTGCGCATTCTTCTATAAAACAGGGTACGCAGATTTGTAAAGTTTTGGATACCTTTTTAAGCTGTGCTCGTAAAAGTTGTTCTATTGATTCAGATGTTGATACTAAGTGTTTAGCTGATTCTGTCATGTCTGCTGTATCGGCAGGCCTTGAATTGACGGATGAAAGTTGTAATAACTTGGTGCCAACATATTTGAAGGGTGATAACATTGTGGCAGCTGATTTAGGTGTTCTGATTCAAAATTCTGCTAAGCATGTGCAGGGTAATGTTGCTAAAATAGCCGGTGTTTCCTGTATATGGTCTGTGGATGCTTTTAATCAGCTTAGTTCTGATTTCCAGCATAAATTGAAGAAAGCATGTTGTAAAACTGGTTTGAAACTGAAGCTTACTTATAATAAGCAGATGGCTAATGTCTCTGTTTTAACTACACCCTTTAGTCTTAAAGGGGGTGCAGTTTTTAGTTATTTTGTTTATGTATGTTTTGTGTTGAGTTTGGTTTGTTTTATAGGATTGTGGTGCTTAATGCCCACTTACACAGTACACAAATCAGATTTTCAGCTTCCTGTTTATGCCAGTTATAAAGTTTTAGATAATGGTGTTATTAGAGATGTTAGCGTTGAAGATGTTTGTTTCGCTAACAAATTTGAACAATTTGATCAATGGTATGAGTCTACATTTGGTCTAAGTTATTATAGTAACAGTATGGCTTGTCCCATTGTAGTTGCTGTAGTAGACCAGGATTTTGGCTCTACTGTGTTTAATGTCCCTACTAAAGTGTTACGATATGGTTACCATGTGTTGCACTTTATTACACATGCACTTTCTGCTGATGGAGTGCAGTGTTATACGCCACATAGTCAAATATCGTATTTTAATTTTTATGCTAGTGGCTGTGTGCTTTCCTCCGCTTGTACTATGTTTGCAACTGCCGATGGTAGTCCACAACCTTATTGTTATACAGAGGGGCTTATGCAGAATGCTTCTCTGTATAGTTCATTGGTACCTCATGTGCGGTATAATCTTGCTAATGCTAAAGGTTTTATCCGTTTTCCAGAAGTGTTGCGAGAAGGACTTGTGCGTATTGTGCGTACTCGTTCTATGTCGTATTGCAGAGTTGGATTATGTGAGGAAGCTGATGAGGGTATATGCTTTAATTTTAATGGTTCTTGGGTGCTTAATAATGATTATTATAGATCATTGCCTGGGACCTTTTGTGGTAGAGATGTTTTTGACTTAATTTATCAGCTTTTTAAAGGTTTAGCACAGCCTGTGGATTTCTTGGCATTGACTGCTAGTTCTATTGCTGGTGCTATACTTGCTGTAATTGTTGTTTTGGTGTTTTATTACTTAATAAAGCTTAAACGTGCTTTTGGTGATTACACCAGTATTGTTTTTGTTAATGTTATTGTGTGGTGTGTAAATTTTATGATGCTTTTTGTGTTTCAAGTTTACCCTACACTATCTTGTGTATATGCTATTTGTTATTTTTATGCCACGCTTTATTTCCCTTCGGAGATAAGTGTGATAATGCATTTACAATGGCTAGTTATGTATGGCACTATTATGCCTTTATGGTTTTGTTTGCTATATATATCTGTTGTTGTTTCAAATCATGCTTTTTGGGTATTTGCTTACTGCAGACGGCTTGGTACTTCTGTTCGTAGTGATGGTACATTTGAAGAAATGGCTCTTACTACTTTTATGATTACAAAAGATTCTTATTGTAAGCTTAAGAATTCTTTGTCTGATGTTGCTTTTAATAGATATTTGAGTTTGTATAATAAATATAGGTATTACAGTGGTAAAATGGATACTGCTGCATATAGGGAGGCTGCTTGTTCTCAGTTGGCTAAAGCAATGGATACATTTACCAATAATAATGGTAGTGATGTGCTTTACCAACCACCTACTGCTTCCGTTTCAACTTCATTCTTGCAATCTGGTATTGTGAAAATGGTTAATCCTACTTCTAAGGTAGAACCATGTATTGTCAGTGTTACCTATGGTAATATGACATTGAATGGTTTATGGTTGGATGATAAGGTCTATTGTCCCAGACATGTGATATGTTCTGCTTCAGATATGACTAATCCAGATTATACAAATTTGTTGTGTAGAGTAACATCAAGTGATTTTACTGTATTGTTTGATCGTTTAAGCCTTACAGTGATGTCTTATCAAATGCAGGGTTGTATGCTTATTCTTACAGTGACCCTGCAAAACTCTCGTACGCCAAAATATACATTTGGTGTGGTTAAACCTGGTGAGACTTTTACTGTTTTAGCTGCTTATAACGGCAAACCACAAGGAGCCTTTCATGTGACTATGCGTAGTAGTTATACCATTAAGGGTTCCTTTTTATGCGGATCTTGTGGATCTGTTGGTTATGTGCTGATGGGTGATTGTGTTAAATTTGTGTATATGCATCAATTGGAGCTTAGTACTGGTTGTCATACTGGTACTGATTTCAATGGGGATTTTTATGGTCCTTATAAGGATGCTCAGGTTGTCCAATTGCCCGTTCAGGATTATATACAATCTGTTAATTTTGTAGCATGGCTTTATGCTGCTATACTTAATAATTGTAATTGGTTTGTACAAAGTGATAAGTGTTCTGTTGAAGATTTTAATGTGTGGGCTTTGTCTAATGGGTTTAGCCAAGTTAAGTCTGATCTTGTTATAGATGCTTTAGCTTCTATGACTGGTGTGTCTTTGGAAACACTATTGGCTGCTATTAAGCGTCTTAAGAATGGTTTCCAAGGACGTCAGATTATGGGTAGTTGCTCTTTTGAGGATGAATTGACACCTAGCGATGTTTATCAACAACTCGCTGGTATCAAGTTACAATCAAAGCGTACTAGATTGGTTAAAGGCATTGTTTGTTGGATTATGGCTTCTACATTTTTGTTTAGTTGTATAATTACAGCATTTGTGAAATGGACTATGTTTATGTATGTAACTACTAATATGCTTAGTATTACGTTTTGTGCACTTTGTGTTATAAGTTTGGCCATGTTGTTGGTTAGACATAAGCATCTTTATTTGACTATGTATATAATTCCTGTGCTTTTTACACTGTTGTATAACAACTATTTGGTTGTGTACAAACAGACATTTAGAGGCTATGTTTATGCATGGCTATCATATTATGTTCCATCAGTTGAGTATACTTATACTGATGAAGTTATTTATGGCATGTTATTGCTTATAGGAATGGTTTTTGTTACATTACGTAGCATTAACCATGATTTGTTCTCTTTTATAATGTTTGTTGGCCGTGTAATTTCTGTTGTCTCTTTGTGGTACATGGGTTCTAACTTAGAGGAAGAAATTCTTCTTATGTTGGCTTCTCTTTTTGGTACTTACACATGGACAACAGCTTTATCTATGGCTGCAGCAAAGGTTATTGCTAAGTGGGTTGCTGTGAATGTTTTGTATTTCACAGATATACCTCAAATTAAGATAGTGCTTGTATGCTATTTGTTTATAGGTTATATTATTAGCTGTTATTGGGGTTTGTTTTCCTTGATGAACAGTTTGTTTAGAATGCCTTTGGGTGTTTATAATTATAAAATTTCAGTACAGGAATTAAGATATATGAATGCTAATGGATTGCGCCCTCCTAAGAATAGTTTTGAAGCCCTTATGCTTAATTTTAAGCTTTTGGGTATTGGAGGTGTGCCAATTATTGAAGTATCTCAATTTCAATCAAAATTGACAGATGTTAAATGTGCTAATGTTGTCTTGCTTAATTGCTTGCAACATTTGCATGTTGCTTCTAACTCTAAGTTGTGGCAGTATTGTAGCACTTTGCACAATGAAATACTTGCCACTTCTGATCTGGGTGTTGCTTTTGAAAAGCTTGCTCAGTTGTTAATTGTTTTGTTTGCTAATCCAGCTGCTGTGGATAGCAAGTGCCTGTCTAGTATTGAAGAAGTTTGCGACGATTACGCAAAGGACAATACTGTTTTGCAGGCTTTACAGAGTGAATTTGTTAATATGGCTAGCTTTGTTGAATATGAAGTTGCTAAGAAAAATCTTGATGAGGCGCGTTCTAGTGGTTCTGCTAATCAACAGCAGTTAAAACAGCTAGAGAAAGCCTGTAATATTGCTAAATCTGCTTATGAACGCGACCGTGCTGTAGCAAGAAAGTTGGAGCGTATGGCAGATTTGGCTCTTACTAATATGTATAAAGAAGCTAGAATTAATGATAAGAAGAGTAAGGTCGTTTCTGCCTTGCAAACTATGCTTTTTAGTATGGTGCGTAAGTTAGATAATCAAGCTCTGAATTCAATATTAGATAATGCTGTGAAGGGTTGTGTACCATTGAATGCAATCCCTTCATTGGCTGCAAATACTCTGACTATAATTGTACCAGATAAAAGTGTTTATGATCAGGTAGTTGACAATGTCTATGTTACCTATGCGGGTAATGTATGGCAGATTCAAACTATCCAGGATTCAGATGGTACAAATAAGCAGTTGAATGAGATATCTGATGATTGTAACTGGCCACTAGTTATTATTGCAAATCGGCATAATGAGGTATCTGTTACCGTTTTGCAAAATAATGAATTAATGCCTGCTAAGTTGAAAACTCAGGTTGTTAATAGTGGTCCAGATCAGACTTGTAACACACCTACTCAATGTTACTATAACAATAGTAACAATGGGAAGATTGTTTATGCTATACTTAGTGATGTTGATGGTCTTAAGTATACAAAAATTCTTAAAGATGATGGCAATTTTGTTGTTTTGGAGTTAGATCCTCCTTGTAAATTTACTGTTCAAGATGTTAAAGGTCTTAAGATTAAGTACCTTTATTTTGTAAAAGGTTGTAACACACTAGCAAGAGGATGGGTTGTTGGTACAATTTCTTCTACAGTTAGATTGCAAGCTGGAACTGCTACTGAGTATGCTTCCAACTCATCTATATTATCTTTATGTGCGTTTTCTGTAGATCCTAAGAAAACGTATTTAGATTTTATACAACAGGGAGGAACACCTATTGCCAATTGTGTTAAAATGTTGTGTGACCATGCTGGTACCGGTATGGCCATTACTGTTAAACCCGATGCTACCACTAATCAGGATTCATATGGTGGTGCGTCTGTTTGTATATATTGCCGCGCACGAGTTGAACACCCAGATGTTGATGGGTTGTGCAAATTACGCGGCAAGTTTGTACAAGTGCCTGTAGGTATAAAAGATCCTGTGTCTTATGTTTTGACACATGATGTTTGTCAAGTTTGTGGATTTTGGCGGGATGGAAGTTGTTCATGTGTTAGCACTGACACTACTGTTCAGTCAAAAGATACTAATTTTTTAAACGGGTTCGGGGTACGAGTGTAGATGCCCGTCTCGTACCCTGTGCCAGTGGCTTATCTACTGATGTACAATTAAGGGCATTTGACATTTGCAATGCTAGTGTTGCTGGCATTGGTTTACATTTAAAAGTTAATTGCTGCCGTTTTCAGCGTGTTGATGAGAACGGTGATAAATTAGATCAGTTCTTTGTTGTTAAGAGGACAGATCTGACTATATATAATAGAGAGATGGAATGCTATGAGCGTGTAAAAGATTGTAAGTTTGTGGCTGAACACGATTTCTTTACATTTGATGTAGAAGGTAGTCGTGTGCCACACATTGTACGCAAGGATTTAACAAAGTATACTATGTTGGATCTTTGCTATGCGTTGCGACATTTTGATCGCAATGATTGCATGCTGCTTTGTGACATTCTCTCTATGTATGCTGGTTGTGAACAATCCTACTTTACTAAGAAGGATTGGTATGATTTTGTTGAAAATCCTGATATTATTAATGTTTATAAAAAGCTAGGACCTATTTTTAATAGAGCCCTAGTTAGCGCTACTGAGTTTGCAGACAAATTGGTGGAGGTAGGCTTAGTAGGCATTCTAACACTTGATAATCAAGATTTAAATGGTAAATGGTATGATTTTGGTGACTATGTTATTGCAGCCCCAGGGTGTGGTGTTGCTATAGCAGACTCTTATTATTCTTATATGATGCCTATGCTGACCATGTGTCATGCATTGGATTGTGAATTGTATGTGAATAATGCTTATAGACTATTTGATCTTGTACAGTATGATTTTACTGATTACAAGCTCGAATTGTTTAATAAGTATTTTAAGCACTGGAGTATGCCATACCATCCTAACACGGTTGATTGTCAGGATGATCGGTGTATCATACATTGTGCTAATTTTAACATACTTTTTAGTATGGTTTTACCTAATACATGTTTTGGGCCTCTTGTTAGGCAAATTTTTGTGGATGGTGTGCCTTTTGTTGTTTCAATTGGCTACCATTATAAAGAACTTGGTATTGTGATGAATATGGATGTGGATACACATCGTTATCGCTTGTCTTTAAAAGACTTGCTTTTATATGCTGCTGATCCAGCTTTGCATGTAGCTTCGGCTAGTGCATTGTATGATTTACGCACTTGCTGTTTTAGTGTTGCGGCTATAACAAGCGGTGTAAAATTTCAAACAGTTAAACCTGGTAATTTTAATCAGGATTTTTATGATTTTATTTTAAGTAAGGGCCTGCTTAAAGAGGGTAGTTCAGTTGATCTGAAGCACTTTTTCTTTACGCAGGATGGTAATGCTGCTATTACTGATTATAATTATTACAAGTATAATTTGCCCACCATGGTGGACATTAAGCAGTTGTTGTTTGTTTTGGAAGTTGTTTATAAGTATTTTGAGATTTATGATGGTGGGTGTATACCAGCATCACAAGTCATTGTCAATAATTATGATAAGAGTGCTGGCTATCCATTTAATAAGTTTGGAAAAGCCAGGCTCTATTATGAAGCATTATCATTTGAGGAGCAGGATGAAATTTACGCCTATACTAAGCGTAATGTCCTGCCAACACTTACTCAAATGAACTTGAAATATGCCATTAGTGCTAAGAATAGAGCCCGCACTGTTGCTGGTGTCTCCATACTTAGTACTATGACTGGCAGAATGTTTCATCAAAAATGTTTGAAAAGTATAGCGGCTACACGTGGTGTTCCTGTTGTTATAGGCACCACTAAGTTTTATGGCGGCTGGGATGATATGTTACGTCGCCTTATTAAAGATGTTGATAATCCTGTACTTATGGGTTGGGATTATCCTAAGTGTGATCGTGCTATGCCAAACATACTACGTATTGTTAGTAGTCTGGTTTTGGCTCGAAAACATGAGGCATGTTGTTCGCAAAGCGATAGGTTTTATCGACTTGCGAATGAATGCGCACAAGTTTTGAGTGAAATTGTTATGTGTGGTGGCTGTTATTATGTTAAGCCTGGTGGCACTAGTAGTGGTGATGCAACTACTGCTTTTGCTAATTCAGTTTTTAACATATGTCAAGCTGTTTCAGCCAATGTATGTGCTTTAATGTCATGCAATGGTAATAAGATTGAAGATTTGAGTATACGTGCTCTTCAGAAGCGCTTATACTCACATGTTTATAGAAGTGATATGGTTGATTCAACCTTTGTCACAGAATATTATGAATTTTTAAATAAGCATTTTAGTATGATGATTTTGAGTGATGATGGCGTTGTGTGTTATAATTCTGATTATGCGTCCAAAGGGTATATTGCTAATATAAGTGCCTTTCAACAGGTATTGTATTATCAAAATAACGTTTTTATGTCAGAATCCAAATGTTGGGTTGAAAATGACATAAACAATGGACCTCATGAATTCTGTTCACAACACACAATGCTTGTAAAGATGGATGGGGACGATGTCTATCTTCCATATCCTGATCCTAGTCGTATATTAGGAGCTGGATGTTTTGTAGATGATTTGTTAAAGACTGATAGTGTTCTTTTAATAGAACGATTTGTAAGTCTTGCAATAGATGCTTATCCACTTGTGTATCACGAAAATGAAGAATACCAAAAGGTTTTTCGTGTTTATTTGGAGTATATAAAGAAGTTGTACAATGACCTGGGTAATCAGATCTTGGATAGCTACAGTGTTATTTTAAGTACTTGTGATGGACAAAAGTTTACTGATGAGTCCTTTTACAAGAACATGTATTTAAGAAGTGCAGTTATGCAGAGTGTTGGAGCTTGCGTGGTCTGCTCTTCTCAAACATCATTACGTTGTGGCAGTTGCATCAGAAAGCCTCTTCTTTGCTGCAAGTGTTGTTACGATCACGTTATGGCAACTGATCATAAATATGTTTTGAGTGTTTCACCGTATGTGTGTAACGCACCAGGATGTGATGTAATTGATGTTACTAAATTGTATCTAGGTGGTATGTCATATTATTGTGAAGATCATAAGCCACAATATTCGTTTAAGTTGGTAATGAATGGTATGGTTTTTGGTCTATATAAACAATCTTGTACAGGATCTCCGTACATAGATGATTTTAATCGTATAGCTAGTTGTAAATGGACTGATGTTGATGATTACATACTGGCTAATGAATGTACAGAGCGCTTGAAATTGTTTGCTGCAGAAACGCAAAAGGCGACTGAGGAAGCCTTTAAGCAGAGTTATGCATCAGCAACAATACAAGAGATTGTTAGCGAGCGCGAATTGATCCTCTCTTGGGAGATTGGAAAAGTGAAGCCACCACTTAATAAAAATTATGTTTTTACTGGCTACCATTTTACTAAAAATGGCAAGACAGTTTTAGGTGAATATGTTTTTGATAAGAGTGAGTTGACTAATGGTGTGTATTATCGAGCCACAACCACTTATAAGCTATCTGTAGGAGATGTTTTTGTTTTAACCTCTCATTCAGTAGCTAATTTAAGTGCTCCTACGCTTGTGCCGCAGGAGAATTATAGTAGTATTAGATTTGCTAGTGTTTATAGTGTGCTTGAGACGTTTCAGAACAATGTCGTTAATTATCAACACATTGGTATGAAACGTTATTGTACCGTGCAAGGACCTCCTGGTACAGGAAAGTCACATCTTGCTATTGGTCTTGCTGTATATTATTGTACAGCACGTGTAGTATACACTGCGGCCAGCCATGCAGCTGTTGACGCATTGTGTGAAAAAGCATACAAATTTTTGAATATAAATGACTGCACTCGTATTGTTCCTGCCAAGGTCAGGGTGGAGTGCTATGATAAGTTCAAAATTAATGACACCACTCGTAAGTATGTGTTTACTACTATAAATGCATTACCCGAGATGGTGACTGATATTGTTGTTGTAGATGAAGTTAGTATGCTTACCAATTATGAGCTTTCTGTTATTAATGCTCGTATTCGTGCTAAGCATTATGTTTACATTGGTGATCCTGCTCAATTGCCAGCACCACGTGTATTATTGAGCAAGGGTACACTTGAACCTAAATATTTTAACACTGTTACTAAGCTTATGTGTTGCTTAGGGCCAGACATTTTTCTTGGTACATGTTATAGATGTCCTAAGGAAATCGTTGATACAGTGTCTGCCTTGGTTTATGAAAATAAGCTTAAGGCTAAGAATGAAAGTAGTTCATTGTGTTTTAAGGTCTATTATAAAGGCGTTACAACACATGAAAGTTCTAGTGCTGTAAATATGCAGCAGATTTATTTGATTAATAAGTTTTTGAAGGCTAACCCTTTGTGGCATAAAGCCGTTTTTATTAGCCCATATAATAGTCAGAACTTTGTAGCTAAGCGTGTTTTGGGTTTGCAAACCCAGACCGTGGATTCTGCTCAAGGTTCTGAATACGATTATGTTATATATTCACAGACTGCAGAAACAGCGCATTCTGTAAATGTTAACCGCTTCAATGTTGCTATTACTCGAGCCAAGAAAGGTATTCTTTGTGTTATGAGTAATATGCAGTTGTTTGAAGCATTACAGTTTACTACATTGACCTTGGATAAAGTGCCGCAGGCCATTGAAACGAGAGTTCAATGTAGTACCAATTTATTTAAAGACTGTAGCAAGAGTTATAGTGGTTACCACCCAGCTCATGCTCCTTCATTTTTGGCAGTAGATGACAAATATAAGGCAACTGGCGATTTAGCAGTGTGTCTTGGTATTGGAGATTCTTCTGTTACATATTCAAGATTAATATCACTCATGGGTTTTAAACTTGATGTTACCCTTGATGGGTATTGTAAGCTTTTTATAACTAAAGAAGAAGCTGTTAAACGCGTTCGTGCTTGGGTTGGCTTTGATGCTGAAGGTGCTCATGCAACGCGTGATAGCATTGGGACAAATTTCCCATTACAATTAGGGTTTTCCACAGGAATTGATTTTGTTGTGGAAGCCACTGGTTTGTTTGCTGATAGAGATGGTTACAGCTTTAAAAAGGCTGTGGCTAAAGCTCCTCCTGGTGAACAATTTAAGCATCTCATCCCTTTGATGACTAGAGGTCAGCGCTGGGATGTTGTTAGACCTAGAATAGTACAAATGTTTGCAGATCATTTAATTGATCTGTCTGATTGTGTTGTGCTAGTTACATGGGCAGCCAACTTTGAGCTCACTTGTCTCCGCTACTTTGCAAAAGTAGGTCGTGAGATTTCTTGTAATGTTTGCACTAAACGTGCCACAGCTTACAATTCTAGAACTGGTTACTATGGTTGTTGGCGCCATAGTGTTACATGTGATTACTTGTATAATCCACTTATTGTTGATATTCAACAGTGGGGATATATTGGTTCTTTATCAAGTAATCATGATTTATATTGTAGTGTCCACAAAGGAGCACATGTTGCTTCCTCTGATGCTATAATGACACGGTGTTTGGCCGTTTATGATTGTTTTTGCAATAATATTAATTGGAATGTGGAGTATCCCATCATTTCAAATGAGTTAAGTATTAATACCTCTTGTAGGGTCTTGCAGCGTGTTATGCTTAAAGCTGCCATGCTCTGCAACAGATATACTTTGTGTTATGATATTGGCAACCCAAAAGCGATTGCCTGTGTCAAAGATTTTGATTTTAAGTTCTATGATGCCCAACCAATTGTTAAGTCTGTCAAGACTTTTTTTTATTCTTTTGAGGCACATAAGGACTCCTTTAAAGATGGTTTGTGTATGTTTTGGAACTGCAATGTGGATAAGTATCCACCGAATGCAGTTGTATGTAGATTTGACACGAGAGTGTTGAATAATTTAAATCTTCCAGGCTGTAATGGAGGTAGTTTGTATGTTAACAAACATGCATTCCACACTAAACCCTTTTCTAGGGCAGCCTTTGAGCATCTGAAGCCTATGCCATTTTTCTATTATTCAGATACGCCTTGTGTGTATATGGATGGCATGGATTCTAAGCAGGTTGATTACGTACCTTTGAAATCCGCCACTTGCATCACAAGATGCAATTTAGGTGGTGCAGTTTGTTTAAAACATGCTGAAGAGTATCGTGAGTACTTAGAGTCTTACAATACAGCTACTACAGCAGGTTTTACTTTTTGGGTCTATAAGACATTTGATTTTTATAATTTGTGGAATACGTTCACCAAGCTACAAAGCTTGGAGAATGTTGTATATAATTTAGTCAAGACTGGTCATTATATAGGACAGGCTGGTGAAATGCCTTGCGCCATTATAAATGATAAAGTTGTGGCTAAGATCGATAAGGAGGATGTTGTCATTTTTGTTAATAATACAACATACCCTACTAATGTGGCTGTTGAATTATTTGCTAAGCGCAGTATTCGACACCACCCAGAGCTTAAGCTCTTTAGAAATTTGAATATAGACGTGTGCTGGAAGCACGTCATTTGGGATTATGCTAGAGAAAGTATATTTTGCAGTAATACCTATGGTGTCTGCATGTATACAGATTTAAAGTGCATTGATAAATTGAATGTCCTTTTTGATGGTCGTGATAATGGTGCTCTTGAAGCTTTTAAACGCGCTAATAATGGCGTTTACATTTCCACGACAAAAGTTAAGAGTCTTTCGATGATAAGAGGTCCACCGCGTGCTGAATTAAATGGCGTAGTGGTGGACAAGGTTGGAGACACTGATTGTGTGTTTTATTTTGCTGTGCGTAAAGAGGGTCAGGATGTCATCTTCAGCCAATTCGACAGCCTGAGAGTCAGCTCTAACCAGAGCCCACAAGGTAATCTGGGGAGTAATGAACCCGGTAATGTCGGTGGTAATGATGCTCTGGCAACCTCCACTATCTTTACACAAAGCCGTGTTATTAGCTCTTTTACATGTCGTACTGATATGGAAAAAGATTTTATAGCTTTAGATCAAGATGTGTTTATTCAGAAGTATGGTTTGGAGGACTATGCCTTTGAACACATTGTTTATGGTAATTTCAACCAGAAGATTATTGGTGGTTTGCATTTGTTAATAGGCTTGTACCGAAGACAGCAAACTTCCAATCTGGTTATTCAGGAGTTTGTTTCATACGACTCCAGCATACACTCTTATTTTATCACTGATGAGAAGAGTGGTGGTAGTAAGAGTGTTTGCACTGTTATAGATATTTTGTTGGATGATTTTGTGGCTCTTGTTAAGTCACTCAATCTTAACTGTGTGAGTAAGGTTGTTAATGTTAATGTTGATTTTAAAGATTTTCAGTTCATGCTTTGGTGTAACGATGAGAAAGTTATGACTTTCTATCCTCGTTTGCAAGCTGCATCTGACTGGAAGCCTGGTTATTCTATGCCTGTATTATATAAGTATTTGAATTCCCCAATGGAAAGAGTTAGTCTCTGGAATTATGGGAAGCCAGTTACTTTGCCTACAGGCTGTATGATGAATGTTGCTAAGTATACTCAGTTATGTCAATATCTGAATACTACAACATTAGCTGTACCTGTTAATATGCGAGTCTTGCATTTAGGTGCAGGTTCTGAAAAAGGAGTAGCACCGGGTTCTGCAGTTCTTAGGCAGTGGTTGCCTGCTGGTACTATTCTTGTAGATAATGATTTATACCCATTTGTGAGTGACAGTGTCGCTACATATTTTGGGGATTGTATAACCTTACCCTTTGATTGTCAATGGGATTTGATAATTTCTGATATGTATGACCCTATTACTAAGAACATAGGGGAGTACAATGTAAGTAAAGATGGTTTCTTTACATACATTTGTCATATGATTCGCGACAAGTTAGCTCTGGGTGGCAGTGTTGCTATAAAAATAACAGAGTTTTCTTGGAATGCAGAATTATATAAGTTAATGGGGTATTTTGCATTTTGGACGGTTTTCTGCACAAATGCAAATGCTTCTTCTAGTGAAGGGTTTTTAATTGGCATAAATTATTTGGGTAAGCCCAAGGTTGAGATAGATGGAAATGTTATGCATGCCAATTATTTGTTTTGGAGAAATTCCACAGTTTGGAACGGGGGTGCCTATAGCCTTTTTGATATGGCTAAATTCCCGCTTAAGTTGGCTGGTACTGCCGTAATAAATTTAAGAGCAGACCAGATTAATGATATGGTTTATTCCCTTCTTGAAAAGGGTAAACTACTTGTTAGAGATACAAATAAAGAAGTTTTTGTTGGTGATAGTTTGGTTAATGTAATCTAAACTTTAAGAATGGCAGTCGCTTATGCAGACAAGCCTAATCACTTTATCAATTTTCCACTTACCCAGTTTCAGGGTTTTGTGTTAAATTATAAAGGTTTACAATTTCAACTTCTCGATGAAGGAGTGGATTGTAAAATACAAACAGCGCCTCACATTAGTCTTGCTATGCTGGATATTCAGCCTGAAGACTACAGGAGTGTTGATGTTGCTATTCAAGAAGTTATTGATGACATGCATTGGGGTGAGGGCTTTCAGATTAAATTTGGTAACCCTCATATCCTAGGAAGATGCATAGTTTTAGATGTTAAAGGTGTAGAAGAATTGCATGATGATTTAGTTAATTACATTCGTGATAAAGGTTGTGTTGCTGACCAATCCAGGAAATGGATTGGACATTGCACCATAGCCCAACTCACGGATGCTGCACTTTCCATTAAGGAAAATGTTGATTTCATAAACAGCATGCAATTCAATTATAAAATCACTATCAATCCTTCATCACCGGCTAGACTTGAAATAGTTAAGCTTGGTGCTGAAAAGAAAGATGGTTTTTATGAAGCCATAGTTAGCCACTGGATGGGAATTCGTTTTGAATATACACCACCCACTGATAAGCTAGCTATGATTATGGGTTATTGTTGTTTAGAAGTGGTGCGTAAAGAGCTAGAAGAAGGTGATCTTCCCGAGAATGATGATGATGCTTGGTTTAAGCTATCGTACCATTATGAAAACAATTCTTGGTTCTTTCGACATGTCTACAGGAAAAGTTTTTATTTCCGTAAGTCTTGTCAAAATTTAGATTGTAATTGTTTGGGGTTTTATGAATCTTCATTTGAAGAAGACTAAACTCAGTGAAAATGTTTTTGCTTCCTAGATTTGTTCTAGTTAGCTGCATAATTGGTAGCCTAGGTTTTGATAACCCTCCTACCAATGTTGTTTCGCATTTAAATGGAGATTGGTTTTTATTTGGTGACAGTCGTTCAGATTGTAATCATGTTGTTACTACCAATCCCCGTAATTATTCTTATATGGACCTTAATCCTGCCTTGTGTGATTCTGGTAAAATATCATCTAAAGCTGGCAACTCCATTTTTAGGAGTTTTCACTTTACCGATTTTTATAATTACACAGGCGAAGGTCAACAAATTATTTTCTACGAGGGTGTTAATTTTACGCCTTATCATGCCTTTAAATGCACCACTTCTGGTAGTAATGATATTTGGATGCAGAATAAAGGCTTGTTTTACACTCAGGTTTATAAGAATATGGCTGTGTATCGCAGCCTTACTTTTGTTAATGTACCATATGTTTATAATGGCTCTGCTCAATCTATAGCTCTTTGTAAATATGGTAGTTTAGTTCTTAATAACCCTGCATATATAGCTCGTGAAGCTAATTTTGGGGATTATTATTATAAGGTTGAAGCTGATTTTTATTTATCAGGTTGTGACGAGTATATCGTACCACTTTGTATTTTTAACGGCAAGTTTTTGTCGAATACAAAGTATTATGATGATAGTCAATATTATTTTAATAAAGACACTGGTGTTATTTATGGTCTCAATTCTACTGAAACCATTACCACTGGTTTTGATTTTAATTGTCATTATTTAGTTCTACCCTCTGGTAATTATTTAGCCATTTCAAATGAGCTATTGTTAACTGTTCCCACTAAAGCAATCTGTCTTAATAAGCGTAAGGATTTTACGCCTGTACAGGTTGTTGACTCGCGGTGGAACAATGCCAGGCAGTCTGATAACATGACGGCAGTTGCTTGTCAACCCCCGTACTGTTATTTTCGTAATTCTACTACCAATTATGTTGGTGTTTATGATATCAATCATGGGGATGCTGGTTTTACTAGCATACTCAGTGGTTTGTTATATGATTCACCTTGTTTTTCGCAGCAAGGTGTTTTTAGGTATGATAATGTTAGCAGTGTCTGGCCTCTCTACCCCTATGGCAGATGCCCCACTGCTGCTGATATTAATACCCCTCATGTACCTATTTGTGTGTATGATCCGCTACCACTTATTTTGCTTGGCATTCTCTTGGGTGTTGCGGTCATAATTATTGTAGTTTTGTTGTTATATTTTATGGTGGATAATGGTACTAGGCTGCATGATGCTTAGATCATAATCTAAACATGTTTTCGATACTTTTAATTTCCTTACCAACGGCTTTTGCTGTTATAGGAGATTTAAAGTGTACTACAGTTTCCATTAATGATGTTGACACTGGTGTTCCTTCTATAAGTACTGATGTTGTCGATGTTACTAATGGTTTGGGTACTTATTACGTTTTAGATCGTGTGTATTTAAATACCACGTTGTTGCTCAATGGTTATTATCCCACTTCGGGCTCCACTTACCGTAATATGGCTTTGAAGGGTACTTTATTGTTGAGTACATTGTGGTTCAAACCACCTTTTTTGTCTGATTTTACTGCGGGTATTTTTGTAAAGGTAAAAAATACCAAAGTTGTTAAGAGTGGTGTAACATATAGTGAGTTTCCTGCTATAACTATAGGTAGTACTTTTGTAAATACATCTTATAGCGTGGTAGTACAACCACATACTACCAATTTGGATAATAAATTACAAGGTCTCTTAGAGATCTCTGTTTGCCAGTATACTATGTGCGAATACCCAAATACAATTTGTCATCCTAATTTGGGTAATCAACGCGTAGAACTATGGCATTGGGATACAGGCGTTGTTTCCTGTTTATATAAGCGTAATTTCACATATGATGTGAATGCTGATTACTTGTATTTCCATTTTTATCAAGAAGGTGGTACTTTTTATGCATATTTTACAGACACTGGTGTTGTTACTAAGTTTCTGTTCAATGTTTATTTAGGCACGGTGCTTTCACATTATTATGTCATGCCTTTGACTTGTAATAGTGCTATGACTTTAGAATATTGGGTTACACCTCTCACTTCTAAACAATATTTACTAGCTTTCAATCAAGATGGTGTTATTTTTAATGCTGTCGATTGTAAGAGTGATTTTATGAGTGAGATTAAGTGTAAAACATTATCTATATCACCATCTACTGGTGTTTATGAATTAAACGGTTACACTGTTCAGCCAATTGCAGATGTTTACCGACGTATACCTAATCTTCCCGATTGTAATATAGAGGCTTGGCTTAATGATAAGTCGGTGCCCTCTCCATTAAATTGGGAACGTAAGACCTTTTCAAATTGTAATTTTAATATGAGCAGCCTGATGTCTTCTATTCAGGCAGACTCATTTACTTGTAATAATATTGATGCTGCTAAGATATATGGTATGTGTTTTTCCAGCATAACTATAGATAAGTTTGCTATACCCAATGGTAGGAAGGTTGACCTACAATTGGGTAATTTGGGCTATTTGCAGTCTTTTAATTATAGAATTGATACTACTGCTACAAGTTGTCAGTTGTATTATAATTTACCTGCTTCTAATGTTTCTGTTAGCAGGTTTAATCCTTCTACTTGGAACAGAAGATTTGGTTTTACAGAGCAAGCTGTTTTTAAGCCTCAACCTGCAGGTGTTTTTACTAATCATGATGTTGTCTATGCACAACATTGTTTTAAAGCCCCTACCACTTTTTGTCCATGTAAATTGAATGGCTCTCTTTGTGTTGGTAGTGGTCCTGGTATAGATGCTGGTTATAAATATAGTGGTATAGGTACTTGCCCTGCAGGTACTTATTATTTAACATGCTACAATTATAATCAATGTACTTGTTTATGTGCACCTGATCCCATCACATCCACAGTCGCAGGTTCTTATAATGGTGTTAAATGCCCCCAAACTAGATATTTGGTTGGTGTAGGAGAGCATTGTTCTGGTCTTGCTATTAATAGTGATCATTGTGGAGGCAATCTTTGTACTTGCCAACCACAAGCATTTTTGGGTTGGTCTGTGGATTCTTGTTTACAAGGGGACAGGTGTAATATTTTTTCTAATTTAATTTTGCATGGTGTTAATAGTGGTACTACTTGTTCTACCGATTTACAAAAAGCTAACACAGACATAATTCTTGGTGTTTGTGTTAATTATGATCTTTATGGTATTTCTGGCCAAGGCATTTTTGTCGAGGTTAATGCGACTTATTATAATAGTTGGCAGAACCTCTTATATGATTCTAATGGTAATCTCTATGGTTTCAGGGATTATTTAACAAATAGAACTTTTATGATTCGTAGTTGTTATAGTGGTCGTGTATCTGCGGCCTTTCATGCTAATTCCTCTGAACCAGCATTGTTATTCAGGAATGTTAAATGCAACTACGTTTTTAATAATACCCTTGCACGACAGGTGCAATCTATTAATTATTTTGATAGTTACCTTGGTTGTGTTGTTAATGCTGACAATAGTACTTCTATTGCTGTCCAAACATGTGATCTCACAGTAGGTAGTGGTTATTGTTTGGATTATTCTATAGATAGACGAAGCCGTAGAGCGATTACCACTGGTTATCGGTTTACTAATTTTGAGCCATTTACTGTTAAGGCAGTAAATGACAGTTTAGAACCTGTAGGTGGTTTGTATGAAATTCAAATACCTTCAGAGTTTACTATAGGTAATATGGAGGAGTTTATTCAAACTAGTTCTCCTAAAGTTACTATTGATTGTGCTGCTTTTGTCTGTGGTGATTATGCAGCATGTAAATCTCAGTTGCTTGAATATGGTAGTTTTTGTGATAACATAAATGCCATACTCACAGAAGTAAATGAGTTATTTGACACTACACAGCTGCAAGTTGCTAATAGTTTAATGAATGGCGCCACTCTTAGCACTAAGCTAAAAGATGGCGTTAATTTCAATGTAGATGACATCAACTTTTCCCCTGTATTAGGTTGTTTAGGAAGTGATTGTAATAAAGCTTCCACTAGATCTGCTATAGAGGATTTGCTTTTTGATAAAGTGAAATTGTCTGATGTCGGTTTTGTTGAGGCTTATAATAATTGCACTGGAGGTGCTGAAATTAGGGACCTCCTTTGTGTTCAAAGTTATAATGGCATCAAAGTGTTACCTCCACTATTATCTGAAAATCAGATTAGTGGTTACACTTTGGCTGCCACCTCCGCTAGCTTGTTTCCACCGTGGACAGCAGCGGCAGGTGTCCCATTTTATTTAAATGTTCAGTATCGTATTAATGGGCTTGGTGTCACTATGGATGTTCTAAGCCAAAACCAAAAGCTTATTGCTAATGCATTTAACAACGCTTTGACAGCCATTCAGAATGGGTTTGATGCAACCAATTCTGCTTTAGTTAAAATCCAGTCTGTTGTTAATGCAAATGCTGAAGCTCTTAATAAGTTATTGCAACAACTATCTAATAGATTTGGTGCCATAAGTGCCTCTTTACAAGAAATTCTATCTAGGCTCGATGCTCTTGAAGCAGAAGCCCAGATAGATAGACTTATTAATGGTCGTCTTACTGCTCTTAATGCTTATGTTTCTCAACAGCTTAGTGATTCTACACTAGTAAAATTTAGTGCAGCACAAGCTATGGAGAAGGTTAATGAGTGTGTTAAAAGCCAATCATCTAGGATAAATTTCTGCGGTAACGGTAATCATATTATATCATTAGTGCAGAATGCTCCTTATGGTTTGTATTTTATCCACTTTAACTATGTCCCCACCAAGTATGTCACAGCAAAGGTTAGTCCCGGTCTGTGCATTGCTGGTGATAGAGGTATAGCTCCTAAGAGTGGTTATTTTGTTAATGTAAATAATACTTGGATGTTCACTGGTAGTGGTTATTACTACCCTGAACCTATAACTGAAAATAATGTTGTTGTTATGAGTACCTGCGCTGTTAATTATACAAAAGCGCCGGATGTAATGCTGAACACTTCAATACCCAACCTTCCTGATTTTAAGGAGGAATTGGATCAATGGTTTAAAAACCAAACATCAGTGGCACCAGATTTGTCACTTGATTATATAAATGTTACATTCTTGGACCTACAAGATGAAATGAATAGGTTACAGGAGGCAATAAAAGTTTTAAATCACAGCTACATCAATCTCAAGGATATTGGTACATATGAGTATTATGTAAAATGGCCTTGGTATGTATGGCTTTTAATTGGCTTTGCTGGTGTAGCTATGCTTGTCTTACTATTCTTCATATGCTGTTGTACAGGATGTGGGACTAGTTGCTTTAAGAAATGTGGTGGTTGTTGTGATGATTATACTGGACACCCGGAGTTAGTAATTAAAACATCACATGACGACTAAGGTCGTCTTTGATTTTGGCTCCTGACGATATATTACATCCCTTCAATCATCTGAAGTTAATTATAAGACCATTAAGGTCGAGCATATTATAATAGCTACCACAATGCCTGCTGTCTTAGTGGGTATTGTGTCTTATATAACTAGTAAATCTGTAATGCCAATGGCTAACCATTGATGGTACAGATTATACTAATATTATGCCTAGTAATGTTTTACATTATTTTATTTAGGAGGTTCTATAGGTATTGATACTAGCACCACTGGTTTTACCTGCTTTTACGGTACTAGTTTCAAACCATATTATAATTTAGGTGAACCTTATAACTTTAAGCATTAATTGCCAAAGTTCCTAAGGCCACGCCCTAGTAATGGACATCTGGACACCTGAGATTAAATATCTCCGTTATACTAACGGTTTTAATGTCTCAGAATTAGAAGATGTTTGTTTTAAATTTAACTATAAATTTCCTAAAGTAGGATATTGTAGAGTTCCTAGTCATGCTTGGTGCCGTAATCAAGGTAGCTTTTGTGCTACACTTACTCTTTATGGCAAATCCAAACATTATGATAAATATTTTGGAGTAATAACTGGTTTTACAGCATTCGCTAACACTGTAGAGGAGGCTGTCAACAAACTGGTTTTCTTAGCTGTTGACTTTATTACCTGGCGGAGACAGGAGTTAAATGTTTATGGCTGATGCTTATTTTGCAGACACTGTGTGGTATGTGGGGCAAATAATTTTTATAGTTGCCATTTGTTTATTGGTTATAATAGTTGTAGTGGCATTTTTGGCAACTTTTAAATTGTGTATTCAACTTTGCGGTATTTGTAATACCTTAGTACTGTCCCCTTCTATTTATGTGTTTAATAGAGGTAGGCAGTTTTATGAGTTTTACAACGATGTAAAACCACCAGTTCTTGATGTGGATGACGTTTAGTTAATCCAAACATTATGAGTAGTGTAACTACACCAGCACCAGTTTACACCTGGACTGCTGATGAAGCTATTAAATTCCTAAAGGAATGGAATTTTTCTTTGGGTATTATACTACTTTTTATTACAATCATATTGCAATTTGGATATACAAGTCGCAGTATGTTTGTTTATGTTATTAAGATGATTATTTTGTGGCTTATGTGGCCCCTTACTATCATCTTAACTATTTTCAATTGCGTGTATGCGTTGAATAATGTGTATCTTGGCTTTTCTATAGTTTTTACTATAGTGGCCATTATCATGTGGATTGTGTATTTTGTGAATAGTATCAGGTTGTTTATTAGAACTGGAAGTTGGTGGAGTTTCAACCCAGAAACAAACAACTTGATGTGTATAGATATGAAGGGAAGGATGTATGTTAGGCCTATAATTGAGGACTACCACACCCTTACGGTCACAATAATACGTGGTCATCTTTACATGCAAGGTATAAAACTAGGTACTGGCTATTCTTTGTCTGATTTGCCAGCTTATGTGACTGTTGCTAAGGTTTCACACCTGCTCACGTATAAGCGTGGTTTTCTTGACAAGATAGGCGATACTAGTGGTTTTGCTGTTTATGTTAAGTCCAAAGTCGGTAATTACCGACTGCCATCAACCCAAAAGGGTTCTGGCATGGACACCGCATTGTTGAGAAATAATATCTAAACTTTAAGGATGTCTTTTACTCCTGGTAAGCAATCCAGTAGTAGAGCGTCCTCTGGAAATCGTTCTGGTAATGGCATCCTTAAGTGGGCCGATCAGTCCGACCAATCTAGAAATGTTCAAACCAGGGGTAGAAGAGCTCAACCCAAGCAAACTGTTACTTCTCAGCAACCATCAGGAGGGAATGTTGTACCCTACTATTCTTGGTTCTCTGGAATTACTCAGTTTCAAAAGGGAAAAGAGTTTGAATTTGCAGAGGGACAAGGTGTGCCTATTGCACCAGGAGTCCCAGCTACTGAAGCTAAGGGGTACTGGTACAGACACAACAGACGTTCTTTTAAAACAGCCGATGGCAACCAGCGTCAATTGCTGCCACGATGGTATTTTTACTATCTTGGAACAGGACCTCATGCCAAAGATCAGTATGGCACCGATATCGACGGAGTCTTCTGGGTCGCTAGTAACCAGGCTGATGTCAATACCCCGGCTGACATTCTCGATCGGGACCCAAGTAGCGATGAGGCTATTCCGACTAGGTTTCCGCCTGGCACGGTACTCCCTCAGGGTTACTATATTGAAGGCTCAGGAAGGTCTGCTCCTAATTCCAGATCTACTTCACGCGCATCCAGTAGAGCCTCTAGTGCAGGATCGCGTAGTAGAGCCAATTCTGGTAACAGAACCCCTACCTCTGGTGTAACACCTGATATGGCTGATCAAATTGCTAGTCTTGTTCTGGCTAAACTCGGCAAGGATGCTACTAAGCCACAGCAAGTAACTAAGCAGACCGCCAAAGAAATTAGACAGAAAATTTTGAATAAACCCCGCCAGAAGAGGAGCCCCAATAAACAATGCACTGTCCAACAGTGCTTTGGGAAGAGAGGCCCCAATCAGAATTTTGGTGGTGGAGAAATGTTAAAACTTGGAACTAGTGATCCACAGTTCCCCATTCTTGCAGAACTCGCACCCACAGCTGGTGCGTTTTTCTTTGGATCAAGATTAGAGTTGGCCAAAGTGCAGAATTTGTCTGGGAACCTTGATGAGCCCCAGAAGGATGTTTATGAATTGCGCTATAATGGTGCAATTAGATTTGACAGTACACTTTCAGGTTTTGAGACCATAATGAAGGTGTTGAATGACAATTTGAATGCATACCAACAACAAGATGGTATGATGAATATGAGTCCAAAACCACAGCGTCAGCGTGGTCAGAAGAATGGACAAGGAGAAAATGATAATATAAGTGTTGCAGCGCCCAAAAGTCGTGTGCAGCAAAATAAGAGTAGAGAGTTGACTGCAGAGGACATCAGCCTTCTTAAGAAGATGGATGAGCCCTTTACTGAAAACACCTCAGAAATATAAGAGAATGAACCTTATGTCGGCACCTGGTGGTAACCCCTCGCAGTAAAGTCGGGATAAGGCACTCTCTATCAGAATGGATGTCTTGCTGCTATAATAGATAGAGAAGGTTATAGCAGACTATAGATTAATTAGTTGAAAGTTTTGTGTAGTAATGTATAGTGTTGGAGAAACTGAAAGACTTGCGGAAGTAATTGCCGACAAGTGCCCAAGGGGAAGAGCCAACATGTTAAGTTACCACCCAGTAATTAGTAAATGAATGAAGTTAATTATGGCCAATTGGAAGAATCACAAAAAAAAAAAAAAAA
>Camel_HKU23_Riyadh_KT368891_beta_Camel_coronavirus_HKU23_isolate_camel/Riyadh/Ry123/2015
TGGGGATTGTGAGCGATTTGCGTGCGTGCATCCCGCTTCACTGATCTCTTGTTAGATCTTATCATAATCTAAACTTTATAAAAACATCCACTCCCTGTAGTCTATGCCTGTGGGCGTAGATTTTTCATAGTGGTGTCTATATTCATTTCTGCTGTTAACAGCTTTCAGCCAGGGACGTGTTGTATCCTAGGCAGTGGCCCACCCATAGGTCACAATGTCGAAGATCAACAAATACGGTCTCGAACTACATTGGGCTCCAGAATTTCCATGGATGTTTGAGGACACAGAGGAGAAGTTGGACAACCCTAGTAGTTCAGAGGTGGATATAGTATGCTCCACCACTGCGCAAAAGCTGGAAACAGGCGGAATTTGTCCTGAAAATCATGTTATGGTGGATTGTCGCCGACTTCTTAAACAAGAGTGTTGTGTGCAGTCTAGCCTAATACGTGAAATTGTTATGAATACACGTCCATATGATTTGGAGGTGCTACTTCAAGATGCTTTGCAGTCCCGCGAAGCAGTTTTGGTTACACCCCCTCTAGGTATGTCTTTGGAGGCATGTTATGAGAGAGGTTGTAATCCTAATGGATGGACCATGGGTTTGTTTCGGCGTAGAAGTGTGTGTAACACTGGTCGCTGCGCTGTTAACAAGCATGTGGCCTACCAGCTATATAAGATTGATCCTGCGGGTGTCTGTTTTGGTGCAGGTCAATTTGTGGGTTGGGTTATACCCTTAGCCTTTATGCCTGTGCAATCCCGGAAATTTATTGTTCCTTGGGTTATGTACTTGCGCAAGTGTGGCGAAAAGGGTGCCTACAACAAAGATCATAAACGTGGCGGTTTTGCACACGTTTATAATTTTAAAGTTGAGGATGCTTACGACCTGGTTCATGATGAGCCTAAGAGTAAGTTTTCTAAGAAGGCTTATGCTTTAGTTAGAGGATACCGCGGTGTTAAACCGCTTCTTTATGTAGACCAGTATGGTTGTGATTATACTGGTGGTCTTGCAGATGGCTTAGAGGCTTATGCTGATAAGACATTGCAAGAAATGAAGGCATTATTTCCTATTTGGAGCCAGGAACTCCCTTTTGAAGTAACTGTGGCATGGCACGTTGTGCGTGATCCACGTTATGTTATGAGACTGCAGAGTGCTTCTACTATACGTAGTGTTGCATATGTTGCTAACCCTACTGAAGACTTGTGTGATGGTTCTGTTGTTATAAAGGAACCTGTGCATGTTTATGCGGATGACTCTATTATTTTACGTCAACATAATTTAGTTGACATTATGAGTTGTTTTTATATGGAGGCAGATGCAGTTGTAAATGCTTTTTATGGTGTTGATTTGAAAGATTGTGGTTTTGTTATGCAGTTTGGTTATATTGACTGCGAACAAGACTTGTGTGATTTTAAAGGTTGGGTTCCTGGTAATATGATAGATGGTTTTGCTTGCACTACTTGTGGTCATGTTTATGAGACAGGTGATTTGCTAGCACAATCTTCAGGTGTTCTGCCTGTTAATCCTGTATTGCATACTAAGAGTGCAGCAGGTTATGGTGGTTTTGGTTGTAAGGATTCTTTTACCCTGTATGGCCAAACTGTAGTTTATTTTGGAGGTTGTGTGTATTGGAGTCCAGCACGTAATATATGGATTCCTATATTAAAATCTTCTGTTAAGTCTTATGATGGTTTGGTTTATACTGGAGTTGTAGGTTGCAAGGCTATTGTAAAGGAAACAAATCTCATTTGCAAAGCGTTGTACCTTGATTATGTTCAACACAAGTGTGGCAATTTACACCAGCGGGAGTTGCTAGGTGTGTCTGATGTGTGGCATAAACAATTGTTATTAAATAGAGGTGTGTACAAACCTCTTTTAGAGAATATTGATTATTTGAATATGCGGCGCGCTAAATTTAGTTTAGAAACTTTTACTGTTTGTGCAGATGGTTTTATGCCTTTTCTTTTAGATGATTTGGTTCCGCGCGCATATTATTTGGCAGTAAGTGGTCAAGCATTTTGTGACTACGCAGATAAAATCTGCCACGCTGTAGTGTCTAAGAGTAAAGAGTTACTTGATGTGTCTCTGGATTCTTTAAGTGCAGCTATACATTATTTGAATTCTAAAATTGTTGATTTGGCTCAACATTTTAGTGATTTTGGAACAAGTTTTGTTTCTAAAATTGTTCATTTCTTTAAGACTTTTACTACTAGCACTGCTCTTGCATTTGCATGGGTTTTATTTCATGTTTTGCATGGTGCTTATATAGTAGTAGAGAGTGATATATATTTCGTTAAAAACATTCCTCGTTATGCTAGTGCTGTTGCACAAGCATTTCGGAGTGTTGCTAAAGTTGTACTGGACTCTTTAAGAGTTACTTTTATTGATGGCCTTTCTTGTTTTAAGATTGGACGTAGAAGAATTTGTCTTTCAGGCAGTAAAATTTATGAAGTTGAGCGTGGCTTGTTACATTCATCTCAATTGCCATTAGATGTTTATGATTTAACCATGCCTAGTCAAGTTCAGAAAGCCAAGCAAAAACCTATTTATTTAAAAGGTTCTGGTTCTGATTTTTCATTAGCAGATAGTGTGGTTGAAGTTGTTACAACTTCACTTACACCATGTGGTTATTCTGAACCACCTAAAGTTGCAGATAAAATTTGCATTGTGGATAATATTTATATGGCCAAGGCTGGTGACAAATATTACCCTGTTGTGGTTGATGGTCATGTAGGCCTCTTGGATCAAGCATGGAGGGTTCCTTGTGCTGGAAGGCGTGTTACATTTAAGGAACAGCCTACAGTAAATGAGATTGCAAGCACACCTAAGACTATTAAAGTTTTTTATGAGCTTGATAAAGATTTTAATACTATTTTAAACACTGCCTGCGGTGTGTTTGAAGTAGATGATACTGTGGATATGGAGGAATTTTATGCTGTGGTGGTAGATGCCATAGAAGAGAAACTTTCTCCATGTAAGGAGCTTGAAGGTGTAGGTGCTAAAGTTAGTGCCTTTTTACAGAAATTAGAGGATAATTCCCTATTTTTATTTGATGAGGCTGGTGATGAAGTTCTTGCCTCTAAATTGTATTGTGCTTTTACAGCTCCTGAAGATGATGACTTTCTAGAAGAAAGTGATGTTGAAGAAGATGATGTAGAAGGTGAGGAAACTGATTTAACTGTCACAAGTGCTGGAGAGCCTTGTGTTGCCAGTGAACAGGAGGAGTCTTCTGAAATCTTAGAGGACACTTTGGATGATGGTTCATGTGTGGAGACATCTGATTCACAAGTTGAAGAAGATGTAGAAATGTCGGATTTTGTTGATCTTGAATCTGTTATTCAGGATTATGAAAATGTTTGTTTTGAGTTTTATACTACAGAGCCAGAATTTGTTAAAGTTTTGGATCTGTATGTGCCTAAAGCAACTCGCAACAATTGCTGGTTGCGATCAGTTTTGGCAGTGATGCAGAAACTGCCCTGTCAATTTAAAGATAAAAATTTGCAGGATCTTTGGGTGTTATATAAGCAACAGTATAGTCAGTTGTTTGTTGATACCTTGGTTAATAAGATACCTGCTAATATTGTAGTTCCACAAGGTGGTTATGTTGCTGATTTTGCATATTGGTTTTTAACCTTATGTGATTGGCAGTGTGTTGCATACTGGAAATGCATTAAATGTGATTTAGCTCTTAAGCTTAAAGGCTTGGATGCTATGTTCTTTTATGGTGATGTAGTCTCACATGTGTGCAAGTGTGGTGCGTCTATGGTACTTATTGATGTTGATGTGCCATTTACAGCCCACTTTGCTCTTAAAGATAAGTTGTTTTGTGCATTTATTACTAAGCGTAGTGTGTATAAAGCAGCTTGTGTTGTGGATGTTAATGATAGCCATTCTATGGCTGTTGTTGATGGTAAACAAATTGATGATCATCGTATCACTAGTATTACTAGTGATAAGTTTGATTTTATTATTGGGCATGGCATGTCATTTTCAATGACTACTTTTGAAATTGCCCAATTGTATGGTTCTTGTATAACACCTAATGTATGTTTTGTTAAAGGTGATATAATTAAAGTTTCTAAGCGTATTAAAGCAGAAGTCGTTGTAAATCCTGCTAATGGCCATATGGCACATGGTGGTGGTGTTGCAAAGGCTATTGCAGTGGCAGCTGGACAGCAGTTCGTTAAAGAGACTACCGATATGGTTAAGTCTAAAGGAGTTTGTTCTACTGGAGATTGTTATGTCTCTACAGGGGGCAAATTATGTAAAACTGTGCTTAATGTTGTTGGACCTGATGCGAGGACACAGGGTAAACAAAGTTATGCATTGTTAGAGCGCGTTTATAAACATCTTAACAAATATGATTGTGTTGTTACAACTTTGATTTCAGCTGGTATATTTAGTGTGCCTTCTGATGTGTCTTTAACATATCTACTTGGTACTGCTAAGAAACAAGTTGTTCTTGTTAGCAATAATCAAGAGGATTTTGATCTTATTTCTAAGTGTCAGATAACTGCTGTTGAGGGCACTAAGAAATTGGCAGAACGTCTTTCTTTTAATGTTGGGCGTTCTATCGTTTACGAAACAGATGCTAATAAGTTGATTTTAAGCAATGATGTTGCATTTGTATCGACATTTAATGTCTTACAGGACGTTTTGTCCTTAAGACATGATATAGCACTTGATGATGATGCACGAACCTTTGTTCAGAGCAATGTTGATGTTGTACCTGAGGGTTGGCGTGTTGTCAATAAGTTTTATCAAATTAATGGTGTTAGAACCGTTAAGTATTTTGAGTGTCCCGGTGGCATAGATATATGCAGCCAGGATAAAGTTTTTGGTTATGTACAGCAGGGTATTTTTAATAAGGCTACTGTTGCTCAAATTAAAGCCTTGTTTTTGGATAAAGTGGACATCTTGCTAACTGTTGATGGTGTCAATTTCACTAACAGGTTTGTGCCTGTTGGTGAAAGTTTTGGTAAGAGTCTAGGAAATGTGTTCTGTGATGGAGTTAATGTCACGAAACATAAGTGTGATATAAATTATAAAGGTAAAGTCTTTTTCCAGTTTGATAATCTTTCTAGTGAAGATTTAAAGGCTGTAAGAAGTTCTTTTAATTTTGATCAGAAGGAATTGCTTGCCTACTACAACATGCTTGTTAATTGTTCTAAGTGGCAGGTTGTTTTTAATGGTAAGTATTTCACTTTTAAGCAAGCTAATAACAATTGTTTTGTTAATGTTTCTTGCTTAATGCTCCAGAGTTTGAATCTGAAATTTAAAATTGTTCAATGGCAGGAGGCGTGGCTTGAATTTCGTTCTGGCCGCCCTGCTAGATTTGTATCTTTGGTTTTGGCCAAAGGTGGGTTTAAATTTGGGGATCCTGCTGATTCTAGAGATTTCTTGCGTGTTGTGTTTAGTCAAGTTGATTTGACAGGGGCAATATGTGATTTTGAAATTGCATGTAAATGTGGTGTAAAGCAGGAACAGCGTACTGGCGTGGACGCTGTTATGTATTTTGGTACATTGAGTCGTGAAGATCTTGAGATTGGTTACACCGTGGATTGTTCTTGCGGTAAAAAGCTAATTCATTGTGTACGATTTGATGTACCATTTTTAATTTGTAGTAATACACCTACTAGTGTAAAATTACCTAAGGGTGTAGGAAGTGCAAATATTTTTAAAGGTGATAAGGTTGGTCATTATGTTCATGTTAAGTGTGAACAGTCTTATCAGCTTTATGATGCTTCTAATGTTAAGAAGGTTACAGACGTCACTGGCAATTTGTCAGATTGTTTGTATCTTAAAAATTTGAAACAAACTTTTAAATCGGTGTTAACCACCTATTATTTGGATGATGTTAAGAAAATTGAGTATAAACCTGATTTGTCACAATATTATTGTGACGGAGGTAAGTATTATACTCAGCGTATTATTAAAGCCCAATTTAAAACATTTGAGAAAGTAGATGGTGTGTATACTAATTTTAAATTGGTAGGACACACCGTTTGTGATATTCTTAATGCTAAGTTGGGTTTTGATAGCTCTAAAGAGTTTGTTGAATATAAAGTTACTGAGTGGCCAACAGCTACAGGTGATGTGGTGTTGGCTACTGATGATTTGTATGTTAAGAGATATGAAAGGGGTTGTATTACTTTTGGTAAACCTGTTATATGGTTAAGCCATGAGCAAGCTTCCCTCAATTCTTTAACATATTTTAATAGACCTTTATTGGTTGATGAGAATAAATTTGATGTTTTAAAAGTGGATGATGTTGATGATGGTGGTGCTAATTTAGAGAGTGATGCCAAAGAACCCAAAGAAATCAACATTATTAAGTTAAGTGGTGTTAAAAAACCATTTAAGGTTGAAGATAGTGTCATTGTTAATGATGATACTAGTGAAATCAAATATGTTAAGAGTTTGTCTATAGTTGATGTGTATGATATGTGGCTTACAGGTTGTAGGTATGTTGTTAGGACTGCTAATGCTTTGAGCATAGCAGTTAACGTACCTACAATACGTAAGTTTATAAAATTTGGTATGACTCTTGTTAGTATACCAATTGATTTGTTAAATTTAAGAGAGATTAAGCCTGTTTTTAATGTGGTTAAAGCTGTGCGAAATAAAATTTCTGCATGCTTTAATTTTATTAAATGGCTTTTTGTCTTATTATTTGGCTGGATTAAAATAGCAGCTGATAATAAAGTAATTTACACCACAGAAGTCGCATCAAAGCTTACATGTAAGCTTGTAGCTTTAGCTTTTAAAAATGCATTTTTGACATTTAAGTGGAGTGTGGTTGCTAGAGGTGCTTGCATTATAGCGACTATATTTCTATTGTGGTTTAATTTTATATATGCCAATGTAATTTTTAGTGATTTTTATTTGCCTAAAATCGGTTTCTTGCCGACTTTTGTTGGTAAGATCGCACAGTGGGTTAAGAACACTTTTAGTCTTGTAACTATTTGTGATCTATATTCCATTCATGATGTGGGTTTTAAGAATCAGTATTGTAATGGAAGCATCGCATGTCAATTTTGCTTGGCAGGATTTGATATGTTAGATAATTATAAAGCCATTGATGTAGTACAGTATGAAGCTGATAGGAGAGCATTTGTTGATTATACAGGTGTGTTAAAGATTGTCATTGAATTGATAGTTAGTTACGCCCTGTATACGGCATGGTTTTACCCATTGTTTGCTCTTATTAGTATTCAGATCTTGACCACTTGGCTGCCTGAGCTTTTTATGCTTAGTACATTACATTGGAGTGTAAGGTTGCTGGTGTCTATAGCTAATATGTTACCAGCACATGTGTTTATGAGGTTTTATATTATTATTGCCTCTTTTATTAAGCTGTTTAGCTTGTTTAGGCATGTTGCCTATGGTTGTAATAAACCTGGTTGTTTGTTTTGTTACAAGAGGAATCGTAGTCTACGTGTTAAATGTAGTACTATTGTTGGTGGCATGATACGCTATTATGATGTTATGGCTAATGGTGGCACTGGCTTTTGTTCAAAACATCAATGGAATTGCATTGATTGTGATTCTTATAAACCAGGTAATACTTTTATTACTGTTGAGGCCGCTCTTGATTTATCTAAGGAATTGAAACGGCCTATTCAGCCTACAGATGTTGCTTATCATACGGTTACGGATGTTAAGCAAGTTGGTTGTTATATGCGCTTGTTCTATGAGCGTGATGGACAACGCACATATGATGATGTTAATGCTAGTTTGTTTGTGGATTATAGTAATTTGCTACATTCTAAGGTTAAGGGTGTGCCTAATATGCATGTTGTGGTAGTGGAAAATGATGCCGATAAAGCTAATTTTCTTAATGCTGCTGTATTTTATGCACAGTCTTTGTTTAGACCTATTTTAATGGTTGATAAAAATCTGATAACTACTGCTAATACTGGTACGTCTGTTACAGAAACTATGTTTGATGTTTATGTGGACACATTTTTGTCTATGTTTGATGTGGATAAAAAGAGTCTTAATGCTTTAATAGCAACTGCGCATTCTTCTATAAAACAGGGTACGCAGATTTGTAAAGTTTTGGATACCTTTTTAAGCTGTGCTCGTAAAAGTTGTTCTATTGATTCAGATGTTGATACTAAGTGTTTAGCTGATTCTGTCATGTCTGCTGTATCGGCAGGCCTTGAATTGACGGATGAAAGTTGTAATAACTTGGTGCCAACATATTTGAAGGGTGATAACATTGTGGCAGCTGATTTAGGTGTTCTGATTCAAAATTCTGCTAAGCATGTGCAGGGTAATGTTGCTAAAATAGCCGGTGTTTCCTGTATATGGTCTGTGGATGCTTTTAATCAGCTTAGTTCTGATTTCCAGCATAAATTGAAGAAAGCATGTTGTAAAACTGGTTTGAAACTGAAGCTTACTTATAATAAGCAGATGGCTAATGTCTCTGTTTTAACTACACCCTTTAGTCTTAAAGGGGGTGCAGTTTTTAGTTATTTTGTTTATGTATGTTTTGTGTTGAGTTTGGTTTGTTTTATAGGATTGTGGTGCTTAATGCCCACTTACACAGTACACAAATCAGATTTTCAGCTTCCTGTTTATGCCAGTTATAAAGTTTTAGATAATGGTGTTATTAGAGATGTTAGCGTTGAAGATGTTTGTTTCGCTAACAAATTTGAACAATTTGATCAATGGTATGAGTCTACATTTGGTCTAAGTTATTATAGTAACAGTATGGCTTGTCCCATTGTAGTTGCTGTAGTAGACCAGGATTTTGGCTCTACTGTGTTTAATGTCCCTACTAAAGTGTTACGATATGGTTACCATGTGTTGCACTTTATTACACATGCACTTTCTGCTGATGGAGTGCAGTGTTATACGCCACATAGTCAAATATCGTATTTTAATTTTTATGCTAGTGGTTGTGTGCTTTCCTCTGCTTGTACTATGTTTGCAATGGCTGATGGTAGTCCACAACCTTATTGTTATACAGAGGGGCTTATGCAGAATGCTTCTCTGTATAGTTCATTGGTACCTCATGTGCGGTATAATCTTGCTAATGCTAAAGGTTTTATCCGTTTTCCAGAAGTGTTGCGAGAAGGACTTGTGCGTATTGTGCGTACTCGTTCTATGTCGTATTGCAGAGTTGGATTATGTGAGGAAGCTGATGAGGGTATATGCTTTAATTTTAATGGTTCTTGGGTGCTTAATAATGATTATTATAGATCATTGCCTGGGACCTTTTGTGGTAGAGATGTTTTTGACTTAATTTATCAGCTTTTTAAAGGTTTAGCACAGCCTGTGGATTTCTTGGCATTGACTGCTAGTTCTATTGCTGGTGCTATACTTGCTGTAATTGTTGTTTTGGTGTTTTATTACTTAATAAAGCTTAAACGTGCTTTTGGTGATTACACCAGTATTGTTTTTGTTAATGTTATTGTGTGGTGTGTAAATTTTATGATGCTTTTTGTGTTTCAAGTTTACCCTACACTTTCTTGTGTATATGCTATTTGTTATTTTTATGCCACGCTTTATTTCCCTTCGGAGATAAGTGTGATAATGCATTTACAATGGCTAGTTATGTATGGCACTATTATGCCTTTATGGTTTTGTTTGCTATATATATCTGTTGTTGTTTCAAATCATGCTTTTTGGGTATTTGCTTACTGCAGACGGCTTGGTACTTCTGTTCGTAGTGATGGTACATTTGAAGAAATGGCTCTTACTACTTTTATGATTACAAAAGATTCTTATTGTAAGCTTAAGAATTCTTTGTCTGATGTTGCTTTTAATAGATATTTGAGTTTGTATAATAAATATAGGTATTACAGTGGTAAAATGGATACTGCTGCATATAGGGAGGCTGCTTGCTCTCAGTTGGCTAAAGCAATGGATACATTTACCAATAATAATGGTAGTGATGTGCTTTACCAACCACCTACTGCTTCCGTTTCAACTTCATTCTTGCAATCTGGTATTGTGAAAATGGTTAATCCTACTTCTAAGGTAGAACCATGTATTGTCAGTGTTACCTATGGTAATATGACATTGAATGGTTTATGGTTGGATGATAAGGTCTATTGTCCCAGACATGTTATATGTTCTGCTTCAGATATGACTAATCCAGATTATACAAATTTGTTGTGTAGAGTAACATCAAGTGATTTTACTGTATTGTTTGATCGTTTAAGCCTTACAGTGATGTCTTATCAAATGCAGGGTTGTATGCTTATTCTTACAGTGACCCTGCAAAACTCTCGTACGCCAAAATATACATTTGGTGTGGTTAAACCTGGTGAGACTTTTACTGTTTTAGCTGCTTATAACGGCAAACCACAAGGAGCCTTTCATGTGACTATGCGTAGTAGTTATACCATTAAGGGTTCCTTTTTATGCGGATCTTGTGGATCTGTTGGTTATGTGCTAATGGGTGATTGTGTTAAATTTGTGTATATGCATCAATTGGAGCTTAGTACTGGTTGTCATACTGGTACTGATTTCAATGGGGATTTTTATGGTCCTTATAAGGATGCTCAGGTTGTCCAATTGCCCGTTCAGGATTATATACAATCTGTTAATTTTGTAGCATGGCTTTATGCTGCTATACTTAATAATTGTAATTGGTTTGTACAAAGTGATAAGTGTTCTGTTGAAGATTTTAATGTGTGGGCTTTGTCTAATGGGTTTAGCCAAGTTAAGTCTGATCTTGTTATAGATGCTTTAGCTTCTATGACTGGTGTGTCTTTGGAAACACTATTGGCTGCTATTAAGCGTCTTAAGAGTGGTTTCCAAGGACGTCAGATTATGGGTAGTTGCTCTTTTGAGGATGAATTGACACCTAGCGATGTTTATCAACAACTCGCTGGTATCAAGTTACAATCAAAGCGTACTAGATTGGTTAAAGGCATTGTTTGTTGGATTATGGCTTCTACATTTTTGTTTAGTTGTATAATTACAGCATTTGTGAAATGGACTATGTTTATGTATGTAACTACTAATATGCTTAGTATTACGTTTTGTGCACTTTGTGTTATAAGTTTGGCCATGTTGTTGGTTAAACATAAGCATCTTTATTTGACTATGTATATAATTCCTGTGCTTTTTACACTGCTGTATAACAACTATTTGGTTGTGTACAAACAGACATTTAGAGGCTATGTTTATGCATGGCTATCATATTATGTTCCATCAGTTGAGTATACTTATACTGATGAAGTTATTTATGGCATGTTATTGCTTATAGGAATGGTTTTTGTTACATTACGTAGCATTAACCATGATTTGTTCTCTTTTATAATGTTTGTTGGCCGTGTAATTTCTGTTGTCTCTTTGTGGTACATGGGTTCTAACTTAGAGGAAGAAATTCTTCTTATGTTGGCTTCTCTTTTTGGTACTTACACATGGACAACAGCTTTATCTATGGCTGCAGCAAAGGTTATTGCTAAGTGGGTTGCTGTGAATGTTTTGTATTTCACAGATATACCTCAAATTAAGATAGTGCTTGTATGCTATTTGTTTATAGGTTATATTATTAGCTGTTATTGGGGTTTGTTTTCCTTGATGAACAGTTTGTTTAGAATGCCTTTGGGTGTTTATAATTATAAAATTTCAGTACAGGAATTAAGATATATGAATGCTAATGGATTGCGCCCTCCTAAGAATAGTTTTGAAGCCCTTATGCTTAATTTTAAGCTTTTGGGTATTGGAGGTGTGCCAATTATTGAAGTATCTCAATTTCAATCAAAATTGACAGATGTTAAATGTGCTAATGTTGTCTTGCTTAATTGCTTGCAACATTTGCATGTTGCTTCTAACTCTAAGTTGTGGCAGTATTGTAGCACTTTGCACAATGAAATACTTGCCACTTCTGATCTGGGTGTTGCTTTTGAAAAGCTTGCTCAGTTGTTAATTGTTTTGTTTGCTAATCCAGCTGCTGTGGATAGCAAGTGCCTGTCTAGTATTGAAGAAGTTTGCGACGATTACGCAAAGGACAATACTGTTTTGCAGGCTTTACAGAGTGAATTTGTTAATATGGCTAGCTTTGTTGAATATGAAGTTGCTAAGAAAAATCTTGATGAGGCGCGTTCTAGTGGTTCTGCTAATCAACAGCAGTTAAAACAGCTAGAGAAAGCCTGTAATATTGCTAAATCTGCTTATGAACGCGACCGTGCTGTAGCAAGAAAGTTGGAGCGTATGGCAGATTTGGCTCTTACTAATATGTATAAAGAAGCTAGAATTAATGATAAGAAGAGTAAGGTCGTTTCTGCCTTGCAAACTATGCTTTTTAGTATGGTGCGTAAGTTAGATAATCAAGCTCTGAATTCAATATTAGATAATGCTGTGAAGGGTTGTGTACCATTGAATGCAATCCCTTCATTGGCTGCAAATACTCTGACTATAATTGTACCAGATAAAAGTGTTTATGATCAGGTAGTTGATAATGTCTATGTTACCTATGCGGGTAATGTATGGCAGATTCAAACTATCCAAGATTCAGATGGTACAAATAAGCAGTTGAATGAGATATCTGATGATTGTAACTGGCCACTAGTTATTATTGCAAATCGGCATAATGAGGTATCTGTTACCGTTTTGCAAAATAATGAATTAATGCCTGCTAAGTTGAAAACTCAGGTTGTTAATAGTGGTCCAGATCAGACTTGTAACACACCTACTCAATGTTACTATAACAATAGTAACAATGGGAAGATTGTTTATGCTATACTTAGTGATGTTGATGGTCTTAAGTATACAAAAATTCTTAAAGATGATGGCAATTTTGTTGTTTTGGAGTTAGATCCTCCTTGTAAATTTACTGTTCAAGATGTTAAAGGTCTTAAGATTAAGTACCTTTATTTTGTAAAAGGTTGTAACACACTAGCAAGAGGGTGGGTTGTTGGTACAATTTCTTCTACAGTTAGATTGCAAGCTGGAACTGCTACTGAGTATGCTTCCAACTCATCTATATTATCTTTATGTGCGTTTTCTGTAGATCCTAAGAAAACGTATTTAGATTTTATACAACAGGGAGGAACACCTATTGCCAATTGTGTTAAAATGTTGTGTGACCATGCTGGTACCGGTATGGCCATTACTGTTAAACCCGATGCTACCACTAATCAGGATTCATATGGTGGTGCGTCTGTTTGTATATATTGCCGCGCACGAGTTGAACACCCAGATGTTGATGGGTTGTGCAAATTACGCGGCAAGTTTGTACAAGTGCCTGTAGGTATAAAAGATCCTGTGTCTTATGTTTTGACACATGATGTTTGTCAAGTTTGTGGATTTTGGCGGGATGGAAGTTGTTCATGTGTTAGCACTGACACTACTGTTCAGTCAAAAGATACTAATTTTTTAAACGGGTTCGGGGTACGAGTGTAGATGCCCGTCTCGTACCCTGTGCCAGTGGCTTATCTACTGATGTACAATTAAGGGCATTTGACATTTGCAATGCTAGTGTTGCTGGCATTGGTTTACATTTAAAAGTTAATTGCTGCCGTTTTCAGCGTGTTGATGAGAACGGTGATAAATTAGATCAGTTCTTTGTTGTTAAGAGGACAGATCTGACTATATATAATAGAGAGATGGAATGCTATGAGCGTGTAAAAGATTGTAAGTTTGTGGCTGAACACGATTTCTTTACATTTGATGTAGAAGGTAGTCGTGTGCCACACATTGTACGCAAGGATTTAACAAAGTATACTATGTTGGATCTTTGCTATGCGTTGCGACATTTTGATCGCAATGATTGCATGCTGCTTTGTGACATTCTCTCTATGTATGCTGGTTGTGAACAATCCTACTTTACTAAGAAGGATTGGTATGATTTTGTTGAAAATCCTGATATTATTAATGTTTATAAAAAGCTAGGACCTATTTTTAATAGAGCCCTAGTTAGCGCTACTGAGTTTGCAGACAAATTGGTGGAGGTAGGCTTAGTAGGCATTCTAACACTTGATAATCAAGATTTAAATGGTAAATGGTATGATTTTGGTGACTATGTTATTGCAGCCCCAGGGTGTGGTGTTGCTATAGCAGACTCTTATTATTCTTATATGATGCCTATGCTGACCATGTGTCATGCATTGGATTGTGAATTGTATGTGAATAATGCTTATAGACTATTTGATCTTGTACAGTATGATTTTACTGATTACAAGCTCGAATTGTTTAATAAGTATTTTAAGCACTGGAGTATGCCATACCATCCTAACACGGTTGATTGTCAGGATGATCGGTGTATCATACATTGTGCTAATTTTAACATACTTTTTAGTATGGTTTTACCTAATACATGTTTTGGGCCTCTTGTTAGGCAAATTTTTGTGGATGGTGTGCCTTTTGTTGTTTCAATTGGCTACCATTATAAAGAACTTGGTATTGTGATGAATATGGATGTGGATACACATCGTTATCGCTTGTCTTTAAAAGACTTGCTTTTATATGCTGCTGATCCAGCTTTGCATGTAGCTTCGGCTAGTGCATTGTATGATTTACGCACTTGCTGTTTTAGTGTTGCGGCTATAACAAGCGGTGTAAAATTTCAAACAGTTAAACCTGGTAATTTTAATCAGGATTTTTATGATTTTATTTTAAGTAAGGGCCTGCTTAAAGAGGGTAGTTCAGTTGATCTGAAGCACTTTTTCTTTACGCAGGATGGTAATGCTGCTATTACTGATTATAATTATTACAAGTACAATTTGCCCACCATGGTGGACATTAAGCAGTTGTTGTTTGTTTTGGAAGTTGTTTATAAGTATTTTGAGATTTATGATGGTGGGTGTATACCAGCATCACAAGTCATTGTCAATAATTATGATAAGAGTGCTGGCTATCCATTTAATAAGTTTGGAAAAGCCAGGCTCTATTATGAAGCATTATCATTTGAGGAGCAGGATGAAATTTACGCCTATACTAAGCGTAATGTCCTGCCAACACTTACTCAAATGAACTTGAAATATGCCATTAGTGCTAAGAATAGAGCCCGCACTGTTGCTGGTGTCTCCATACTTAGTACTATGACTGGCAGAATGTTTCATCAAAAATGTTTGAAAAGTATAGCGGCTACACGTGGTGTTCCTGTTGTTATAGGCACCACTAAGTTTTATGGCGGCTGGGATGATATGTTACGTCGCCTTATTAAAGATGTTGATAATCCTGTACTTATGGGTTGGGATTATCCTAAGTGTGATCGTGCTATGCCAAACATACTACGTATTGTCAGTAGTCTGGTTTTGGCTCGAAAACATGAGGCATGTTGTTCGCAAAGCGATAGGTTTTATCGACTTGCGAATGAATGCGCACAAGTTTTGAGTGAAATTGTTATGTGTGGTGGCTGTTATTATGTTAAGCCTGGTGGCACTAGTAGTGGTGATGCAACTACTGCTTTTGCTAATTCAGTTTTTAACATATGTCAAGCTGTTTCAGCCAATGTATGTGCTTTAATGTCATGCAATGGTAATAAGATTGAAGATTTGAGTATACGTGCTCTTCAGAAGCGCTTATACTCACATGTTTATAGAAGTGATATGGTTGATTCAACCTTTGTCACAGAATATTATGAATTTTTAAATAAGCATTTTAGTATGATGATTTTGAGTGATGATGGCGTTGTGTGTTATAATTCTGATTATGCGTCCAAAGGGTATATTGCTAATATAAGTGCCTTTCAACAGGTATTGTATTATCAAAATAACGTTTTTATGTCAGAATCCAAATGTTGGGTTGAAAATGACATAAACAATGGACCTCATGAATTCTGTTCACAACACACAATGCTTGTAAAGATGGATGGGGACGATGTCTATCTTCCATATCCTGATCCTAGTCGTATATTAGGAGCTGGATGTTTTGTAGATGATTTGTTAAAGACTGATAGTGTTCTTTTAATAGAACGATTTGTAAGTCTTGCAATAGATGCTTATCCACTTGTGTATCACGAAAATGAAGAATACCAAAAGGTTTTTCGTGTTTATTTGGAGTATATAAAGAAGTTGTACAATGACCTGGGTAATCAGATCTTGGATAGCTACAGTGTTATTTTAAGTACTTGTGATGGACAAAAGTTTACTGATGAGTCCTTTTACAAGAACATGTATTTAAGAAGTGCAGTTATGCAGAGTGTTGGAGCTTGCGTGGTCTGCTCTTCTCAAACATCATTACGTTGTGGCAGTTGCATCAGAAAGCCTCTTCTTTGCTGCAAGTGTTGTTACGATCACGTTATGGCAACTGATCATAAATATGTTTTGAGTGTTTCACCGTATGTGTGTAACGCACCAGGATGTGATGTAATTGATGTTACTAAATTGTATCTAGGTGGTATGTCATATTATTGTGAAGATCATAAGCCACAATATTCGTTTAAGTTGGTAATGAATGGTATGGTTTTTGGTCTATATAAACAATCTTGTACAGGATCTCCGTACATAGATGATTTTAATCGTATAGCTAGTTGTAAATGGACTGATGTTGATGATTACATACTGGCTAATGAATGTACAGAGCGCTTGAAATTGTTTGCTGCAGAAACGCAAAAGGCGACTGAGGAAGCCTTTAAGCAGAGTTATGCATCAGCAACAATACAAGAGATTGTTAGCGAGCGCGAATTGATCCTCTCTTGGGAGATTGGAAAAGTGAAGCCACCACTTAATAAAAATTATGTTTTTACTGGCTACCATTTTACTAAAAATGGCAAGACAGTTTTAGGTGAATATGTTTTTGATAAGAGTGAGTTGACTAATGGTGTGTATTATCGCGCCACAACCACTTATAAGCTATCTGTAGGAGATGTTTTTGTTTTAACCTCTCATTCAGTAGCTAATTTAAGTGCTCCTACGCTCGTGCCGCAAGAGAATTATAGTAGTATTAGATTTGCTAGTGTTTATAGTGTGCTTGAGACGTTTCAGAACAATGTCGTTAATTATCAACACATTGGTATGAAACGTTATTGTACTGTGCAAGGACCTCCTGGTACAGGAAAGTCACATCTTGCTATTGGTCTTGCTGTATATTATTGTACAGCACGTGTAGTATACACTGCGGCCAGCCATGCAGCTGTTGACGCATTGTGTGAAAAAGCATACAAATTTTTGAATATAAATGACTGCACTCGTATTGTTCCTGCCAAGGTCAGGGTGGAGTGCTATGATAAGTTCAAAATTAATGACACCACTCGTAAGTATGTGTTTACTACTATAAATGCATTACCCGAGATGGTGACTGATATTGTTGTTGTAGATGAAGTTAGTATGCTTACCAATTATGAGCTTTCTGTTATTAATGCTCGTATTCGTGCTAAGCATTATGTTTACATTGGTGATCCTGCTCAATTGCCAGCACCACGTGTATTATTGAGCAAGGGTACACTTGAACCTAAATATTTTAACACTGTTACTAAGCTTATGTGTTGCTTAGGGCCAGACATTTTTCTTGGTACATGTTATAGATGTCCTAAGGAAATTGTTGATACAGTGTCTGCCTTGGTTTATGAAAATAAGCTTAAGGCTAAGAATGAAAGTAGTTCATTGTGTTTTAAGGTCTATTATAAAGGCGTTACAACACATGAAAGTTCTAGTGCTGTAAATATGCAGCAGATTTATTTGATTAATAAGTTTTTGAAGGCTAACCCTTTGTGGCATAAAGCCGTTTTTATTAGCCCATATAATAGTCAGAACTTTGTAGCTAAGCGTGTTTTGGGTTTGCAAACCCAGACCGTGGATTCTGCTCAAGGTTCTGAATACGATTATGTTATATATTCACAGACTGCAGAAACAGCGCATTCTGTAAATGTTAACCGCTTCAATGTTGCTATTACTCGAGCCAAGAAAGGTATTCTTTGTGTTATGAGTAATATGCAGTTGTTTGAAGCATTACAGTTTACTACATTGACCTTGGATAAAGTGCCGCAGGCCATTGAAACGAGAGTTCAATGTAGTACCAATTTATTTAAAGACTGTAGCAAGAGTTATAGTGGTTACCACCCAGCTCATGCTCCTTCATTTTTGGCAGTAGATGACAAATATAAGGCAACTGGCGATTTAGCAGTGTGTCTTGGTATTGGAGATTCTTCTGTTACATATTCAAGATTAATATCACTCATGGGTTTTAAACTTGATGTTACCCTTGATGGGTATTGTAAGCTTTTTATAACTAAAGAAGAAGCTGTTAAACGCGTTCGTGCTTGGGTTGGCTTTGATGCTGAAGGTGCTCATGCAACGCGTGATAGCATTGGGACAAATTTCCCATTACAATTAGGGTTTTCCACAGGAATTGATTTTGTTGTGGAAGCCACTGGTTTGTTTGCTGATAGAGATGGTTACAGCTTTAAAAAGGCTGTGGCTAAAGCTCCTCCTGGTGAACAATTTAAGCATCTCATCCCTTTGATGACTAGAGGTCAGCGCTGGGATGTTGTTAGACCTAGAATAGTACAAATGTTTGCAGATCATTTAATTGATCTGTCTGATTGTGTTGTGCTAGTTACATGGGCAGCCAACTTTGAGCTCACTTGTCTCCGCTACTTTGCAAAAGTAGGTCGTGAGATTTCTTGTAATGTTTGCACTAAACGTGCCACAGCTTACAATTCTAGAACTGGTTACTATGGTTGTTGGCGCCATAGTGTTACATGTGATTACTTGTATAATCCACTTATTGTTGATATTCAACAGTGGGGATATATTGGTTCTTTATCAAGTAATCATGATTTATATTGTAGTGTCCACAAAGGAGCACATGTTGCTTCCTCTGATGCTATAATGACACGGTGTTTGGCCGTTTATGATTGTTTTTGCAATAATATTAATTGGAATGTGGAGTATCCCATCATTTCAAATGAGTTAAGTATTAATACCTCTTGTAGGGTCTTGCAGCGTGTTATGCTTAAAGCTGCCATGCTCTGCAACAGATATACTTTGTGTTATGATATTGGCAACCCAAAAGCGATTGCCTGTGTCAAAGATTTTGATTTTAAGTTCTATGATGCCCAACCAATTGTTAAGTCTGTCAAGACTCTTTTTTATTCTTTTGAGGCACATAAGGACTCCTTTAAAGATGGTTTGTGTATGTTTTGGAACTGCAATGTGGATAAGTATCCACCGAATGCAGTTGTATGTAGATTTGACACGAGAGTGTTGAATAATTTAAATCTTCCAGGCTGTAATGGAGGTAGTTTGTATGTTAACAAACATGCATTCCACACTAAACCCTTTTCTAGGGCAGCCTTTGAGCATCTGAAGCCTATGCCATTTTTCTATTATTCAGATACGCCTTGTGTGTATATGGATGGCATGGATTCTAAGCAGGTTGATTACGTACCTTTGAAATCCGCCACTTGCATCACAAGATGCAATTTAGGTGGTGCAGTTTGTTTAAAACATGCTGAAGAGTATCGTGAGTACTTAGAGTCTTACAATACAGCTACTACAGCAGGTTTTACTTTTTGGGTCTATAAGACATTTGATTTTTATAATTTGTGGAATACGTTCACCAAGCTACAAAGCTTGGAGAATGTTGTATATAATTTAGTCAAGACTGGTCATTATATAGGACAGGCTGGTGAAATGCCTTGCGCCATTATAAATGATAAAGTTGTGGCTAAGATCGATAAGGAGGATGTTGTCATTTTTGTTAATAATACAACATACCCTACTAATGTGGCTGTTGAATTATTTGCTAAGCGCAGTATTCGACACCACCCAGAGCTTAAGCTCTTTAGAAATTTGAATATAGACGTGTGCTGGAAGCACGTCATTTGGGATTATGCTAGAGAAAGTATATTTTGCAGTAATACCTACGGTGTCTGCATGTATACAGATTTAAAGTGCATTGATAAATTGAATGTCCTTTTTGATGGTCGTGATAATGGTGCTCTTGAAGCTTTTAAACGCGCTAATAATGGCGTTTACATTTTCACGACAAAAGTTAAGAATCTTTCGATGATAAGAGGTCCACCGCGTGCTGAATTAAATGGCGTAGTGGTGGACAAGGTTGGAGACACTGATTGTGTGTTTTATTTTGCTGTGCGTAAAGAGGGTCAGGATGTCATCTTCAGCCAATTCGACAGCCTGAGAGTCAGCTCTAACCAGAGCCCACAAGGTAATCTGGGGAGTAATGAACCCGGTAATGTCGGTGGTAATGATGCTCTGGCAACCTCCACTATCTTTACACAAAGCCGTGTTATTAGCTCTTTTACATGTCGTACTGATATGGAAAAAGATTTTATAGCTTTAGATCAAGATGTGTTTATTCAGAAGTATGGTTTGGAGGACTATGCCTTTGAACACATTGTTTATGGTAATTTCAACCAGAAGATTATTGGTGGTTTGCATTTGTTAATAGGCTTGTACCGAAGACAGCAAACTTCCAATCTGGTTATTCAGGAGTTTGTTTCATACGACTCCAGCATACACTCTTATTTTATCACTGATGAGAAGAGTGGTGGTAGTAAGAGTGTTTGCACTGTTATAGATATTTTGTTGGATGATTTTGTGGCTCTTGTTAAGTCACTCAATCTTAACTGTGTGAGTAAGGTTGTTAATGTTAATGTTGATTTTAAAGATTTTCAGTTCATGCTTTGGTGTAACGATGAGAAAGTTATGACTTTCTATCCTCGTTTGCAAGCTGCATCTGACTGGAAGCCTGGTTATTCTATGCCTGTATTATATAAGTATTTGAATTCCCCAATGGAAAGAGTTAGTCTCTGGAATTATGGGAAGCCAGTTACTTTGCCTACAGGCTGTATGATGAATGTTGCTAAGTATACTCAGTTATGTCAATATCTGAATACTACAACATTAGCTGTACCTGTTAATATGCGAGTCTTGCATTTAGGTGCAGGTTCTGAAAAAGGAGTAGCACCGGGTTCTGCAGTTCTTAGGCAGTGGTTGCCTGCTGGTACTATTCTTGTAGATAATGATTTATACCCATTTGTGAGTGACAGTGTCGCTACATATTTTGGGGATTGTATAACCTTACCCTTTGATTGTCAATGGGATTTGATAATTTCTGATATGTATGACCCTATTACTAAGAACATAGGGGAGTACAATGTAAGTAAAGATGGTTTCTTTACATACATTTGTCATATGATTCGCGACAAGTTAGCTCTGGGTGGCAGTGTTGCTATAAAAATAACAGAGTTTTCTTGGAATGCAGAATTATATAAGTTAATGGGGTATTTTGCATTTTGGACGGTTTTCTGCACAAATGCAAATGCTTCTTCTAGTGAAGGGTTTTTAATTGGCATAAATTATTTGGGTAAGCCCAAGGTTGAGATAGATGGAAATGTTATGCATGCCAATTATTTGTTTTGGAGAAATTCCACAGTTTGGAACGGGGGTGCCTATAGCCTTTTTGATATGGCTAAATTCCCGCTTAAGTTGGCTGGTACTGCCGTAATAAATTTAAGAGCAGACCAGATTAATGATATGGTTTATTCCCTTCTTGAAAAGGGTAAACTACTCGTTAGAGATACAAATAAAGAAGTTTTTGTTGGTGATAGTTTGGTTAATGTAATCTAAACTTTAAGAATGGCAGTCGCTTATGCAGACAAGCCTAATCACTTTATCAATTTTCCACTTACCCAGTTTCAGGGTTTTGTGTTAAATTATAAAGGTTTACAATTTCAACTTCTCGATGAAGGAGTGGATTGTAAAATACAAACAGCGCCTCACATTAGTCTTGCTATGCTGGATATTCAGCCTGAAGACTACAGGAGTGTTGATGTTGCTATTCAAGAAGTTATTGATGACATGCATTGGGGTGAGGGCTTTCAGATTAAATTTGGTAACCCTCATATCCTAGGAAGATGCATAGTTTTAGATGTTAAAGGTGTAGAAGAATTGCATGATGATTTAGTTAATTACATTCGTGATAAAGGTTGTGTTGCTGACCAATCCAGGAAATGGATTGGACATTGCACCATAGCCCAACTCACGGATGCTGCACTTTCCATTAAGGAAAATGTTGATTTCATAAACAGCATGCAATTCAATTATAAAATCACTATCAATCCTTCATCACCGGCTAGACTTGAAATAGTTAAGCTTGGTGCTGAAAAGAAAGATGGTTTTTATGAAGCCATAGTTAGCCACTGGATGGGAATCCGTTTTGAATATACACCACCCACTGATAAGCTAGCTATGATTATGGGTTATTGTTGTTTAGAAGTGGTGCGTAAAGAGCTAGAAGAAGGTGATCTTCCCGAGAATGATGATGATGCTTGGTTTAAGCTATCGTACCATTATGAAAACAATTCTTGGTTCTTTCGACATGTCTACAGGAAAAGTTTTTATTTCCGTAAGTCTTGTCAAAATTTAGATTGTAATTGTTTGGGGTTTTATGAATCTTCATTTGAAGAAGACTAAACTCAGTGAAAATGTTTTTGCTTCCTAGATTTGTTCTAGTTAGCTGCATAATTGGTAGCCTAGGTTTTGATAACCCTCCTACCAATGTTGTTTCGCATTTAAATGGAGATTGGTTTTTATTTGGTGACAGTCGTTCAGATTGTAATCATGTTGTTACTACCAATCCCCGTAATTATTCTTATATGGACCTTAATCCTGCCTTGTGTGATTCTGGTAAAATATCATCTAAAGCTGGCAACTCCATTTTTAGGAGTTTTCACTTTACCGATTTTTATAATTACACAGGCGAAGGTCAACAAATTATTTTCTACGAGGGTGTTAATTTTACGCCTTATCATGCCTTTAAATGCACCACTTCTGGTAGTAATGATATTTGGATGCATAATAAAGGCTTGTTTTACACTCAGGTTTATAAGAATATGGCTGTGTATCGCAGCCTTACTTTTGTTAATGTACCATATGTTTATAATGGCTCTGCTCAATCTACAGCTCTTTGTAAATATGGTAGTTTAGTTCTTAATAACCCTGCATATATAGCTCGTGAAGCTAATTTTGGGGATTATTATTATAAGGTTGAAGCTGATTTTTATTTATCAGGTTGTGACGAGTATATCGTACCACTTTGTATTTTTAACGGCAAGTTTTTGTCGAATACAAAGTATTATGATGATAGTCAATATTATTTTAATAAAGACACTGGTGTTATTTATGGTCTCAATTCTACTGAAACCATTACCACTGGTTTTGATTTTAATTGTCATTATTTAGTTCTACCCTCTGGTAATTATTTAGCCATTTCAAATGAGCTATTGTTAACTGTTCCCACTAAAGCAATCTGTCTTAATAAGCGTAAGGATTTTACGCCTGTACAGGTTGTTGACTCGCGGTGGAACAATGCCAGGCAGTCTGATAACATGACGGCAGTTGCTTGTCAACCCCCGTACTGTTATTTTCGTAATTCTACTACCAATTATGTTGGTGTTTATGATATCAATCATGGGGATGCTGGTTTTACTAGCATACTCAGTGGTTTGTTATATGATTCACCTTGTTTTTCGCAGCAAGGTGTTTTTAGGTATGATAATGTTAGCAGTGTCTGGCCTCTCTACCCCTATGGCAGATGCCCCACTGCTGCTGATATTAATACCCCTCATGTACCTATTTGTGTGTATGATCCGCTACCACTTATTTTGCTTGGCATTCTCTTGGGTGTTGCGGTCATAATTATTGTAGTTTTGTTGTTATATTTTATGGTGGATAATGGTACTAGGCTGCATGATGCTTAGATCATAATCTAAACATGTTTTCGATACTTTTAATTTCCTTACCAACGGCTTTTGCTGTTATAGGAGATTTAAAGTGTACTACAGTTTCCATTAATGATGTTGACACTGGTGTTCCTTCTATAAGTACTGATGTTGTCGATGTTACTAATGGTTTGGGTACTTATTACGTTTTAGATCGTGTGTATTTAAATACCACGTTGTTGCTCAATGGTTATTATCCCACTTCGGGCTCCACTTACCGTAATATGGCTTTGAAGGGTACTTTATTGTTGAGTACATTGTGGTTCAAACCACCTTTTTTGTCTGATTTTACTGCGGGTATTTTTGCAAAGGTAAAAAATACCAAAGTTGTTAAGAGTGGTGTAACATATAGTGAGTTTCCTGCTATAACTATAGGTAGTACTTTTGTAAATACATCTTATAGCGTGGTAGTACAACCACATACTACCAATTTGGATAATAAATTACAAGGTCTCTTAGAGATCTCTGTTTGCCAGTATACTATGTGCGAATACCCAAATACAATTTGTCATCCTAATTTGGGTAATCAACGCGTAGAACTATGGCATTGGGATACAGGCGTTGTTTCCTGTTTATATAAGCGTAATTTCACATATGATGTGAATGCTGATTACTTGTATTTTCATTTTTATCAAGAAGGTGGTACTTTTTATGCATATTTTACAGACACTGGTGTTGTTACTAAGTTTCTGTTCAATGTTTATTTAGGCACGGTGCTTTCACATTATTATGTCATGCCTTTGACTTGTAATAGTGCTATGACTTTAGAATATTGGGTTACACCTCTCACTTCTAAACAATATTTACTAGCTTTCAATCAAGATGGTGTTATTTTTAATGCTGTCGATTGCAATAGTGATTTTATGAGTGAGATTAAGTGTAAAACATTATCTATATCACCATCTACTGGTGTTTATGAATTAAACGGTTACACTGTTCAGCCAATTGCAGATGTTTACCGACGTATACCTAATCTTCCCGATTGTAATATAGAGGCTTGGCTTAATGATAAGTCGGTGCCCTCTCCATTAAATTGGGAACGTAAGACCTTTTCAAATTGTAATTTTAATATGAGCAGCCTGATGTCTTCTATTCAGGCAGACTCATTTACTTGTAATAATATTGATGCTGCTAAGATATATGGTATGTGTTTTTCCAGCATAACTATAGATAAGTTTGCTATACCCAATGGTAGGAAGGTTGACCTACAATTGGGTAATTTGGGCTATTTGCAGTCTTTTAATTATAGAATTGATACTACTGCTACAAGTTGTCAGTTGTATTATAATTTACCTGCTGCTAATGTTTCTGTTAGCAGGTTTAATCCTTCTACTTGGAATAGAAGATTTGGTTTTACAGAGCAAGCTGTTTTTAAGCCTCAACCTGCAGGTGTTTTTACTAATCATGATGTTGTCTATGCACAACATTGTTTTAAAGCCCCTACCACTTTTTGTCCATGTAAATTGAATGGCTCTCTTTGTGTTGGTAGTGGTCCTGGTATAGATGCTGGTTATAAATATAGTGGTATAGGTACTTGCCCTGCAGGTACTTATTATTTAACATGCTACAATTATAATCAATGTACTTGTTTATGTGCACCTGATCCCATCACATCCACAGTCGCAGGTTCTTATAATGGTGTTAAATGCCCCCAAACTAGATATTTGGTTGGTGTAGGAGAGCATTGTTCTGGTCTTGCTATTAATAGTGATCATTGTGGAGGCAATCTTTGTACTTGCCAACCACAAGCATTTTTGGGTTGGTCTGTGGATTCTTGTTTACAAGGGGACAGGTGTAATATTTTTTCTAATTTAATTTTGCATGGTGTTAATAGTGGTACTACTTGTTCTACCGATTTACAAAAAGCTAACACAGACATAATTCTTGGTGTTTGTGTTAATTATGATCTTTATGGTATTTCTGGCCAAGGCATTTTTGTCGAGGTTAATGCGACTTATTATAATAGTTGGCAGAACCTCTTATATGATTCTAATGGTAATCTCTATGGTTTCAGGGATTATTTAACAAATAGAACTTTTATGATTCGTAGTTGTTATAGTGGTCGTGTATCTGCGGCCTTTCATGCTAATTCCTCTGAACCAGCATTGTTATTCAGGAATGTTAAATGCAACTACGTTTTTAATAATACCCTTGCACGACAGGTGCAATCTATTAATTATTTTGATAGTTACCTTGGTTGTGTTGTTAATGCTGACAATAGTACTTCTATTGCTGTCCAAACATGTGATCTCACAGTAGGTAGTGGTTATTGTTTGGATTATTCTATAGATAGACGAAGCCGTAGAGCGATTACCACTGGTTATCGGTTTACTAATTTTGAGCCATTTACTGTTAAGGCAGTAAATGACAGTTTAGAACCTGTAGGTGGTTTGTATGAAATTCAAATACCTTCAGAGTTTACTATAGGTAATATGGAGGAGTTTATTCAAACTAGTTCTCCTAAAGTTACTATTGATTGTGCTGCTTTTGTTTGTGGTGATTATGCAGCATGTAAATCTCAGTTGGTTGAATATGGTAGTTTTTGTGATAACATAAATGCCATACTCACAGAAGTAAATGAGTTATTTGACACTACACAGCTGCAAGTTGCTAATAGTTTAATGAATGGCGCCACTCTTAGCACTAAGCTAAAAGATGGCGTTAATTTCAATGTAGATGACATCAACTTTTCCCCTGTATTAGGTTGTTTAGGAAGTGATTGTAATAAAGCTTCCACTAGATCTGCTATAGAGGATTTGCTTTTTGATAAAGTGAAATTGTCTGATGTCGGTTTTGTTGAGGCTTATAATAATTGCACTGGAGGTGCTGAAATTAGGGACCTCCTTTGTGTTCAAAGTTATAATGGCATCAAAGTGTTACCTCCACTATTATCTGAAAATCAGATTAGTGGTTACACTTTGGCTGCCACCTCCGCTAGCTTGTTTCCACCGTGGACAGCAGCGGCAGGTGTCCCATTTTATTTAAATGTTCAGTATCGTATTAATGGGCTTGGTGTCACTATGGATGTTCTAAGCCAAAACCAAAAGCTTATTGCTAATGCATTTAACAACGCTTTGACAGCCATTCAGAATGGGTTTGATGCAACCAATTCTGCTTTAGTTAAAATCCAGTCTGTTGTTAATGCAAATGCTGAAGCTCTTAATAAGTTATTGCAACAACTATCTAATAGATTTGGTGCCATAAGTGCCTCTTTACAAGAAATTCTATCTAGGCTCGATGCTCTTGAAGCAGAAGCCCAGATAGATAGACTTATTAATGGTCGTCTTACTGCTCTTAATGCTTATGTTTCTCAACAGCTTAGTGATTCTACACTAGTAAAATTTAGTGCAGCACAAGCTATGGAGAAGGTTAATGAGTGTGTTAAAAGCCAATCATCTAGGATAAATTTCTGCGGTAACGGTAATCATATTATATCATTAGTGCAGAATGCTCCTTATGGTTTGTATTTTATCCACTTTAACTATGTCCCCACCAAGTATGTCACAGCAAAGGTTAGTCCCGGTCTGTGCATTGCTGGTGATAGAGGTATAGCTCCTAAGAGTGGTTATTTTGTTAATGTAAATAATACTTGGATGTTCACTGGTAGTGGTTATTACTACCCTGAACCTATAACTGAAAATAATGTTGTTGTTATGAGTACCTGCGCCGTTAATTATACAAAAGCGCCGGATGTAATGCTGAACACTTCAATACCCAACCTTCCTGATTTTAAGGAGGAATTGGATCAATGGTTTAAAAACCAAACATCAGTGGCACCAGATTTGTCACTTGATTATATAAATGTTACATTCTTGGACCTACAAGATGAAATGAATAGGTTACAGGAGGCAATAAAAGTTTTAAATCACAGCTACATCAATCTCAAGGATATTGGTACATATGAGTATTATGTAAAATGGCCTTGGTATGTATGGCTTTTAATTGGCTTTGCTGGTGTAGCTATGCTTGTCTTACTATTCTTCATATGCTGTTGTACAGGATGTGGGACTAGTTGCTTTAAGAAATGTGGTGGTTGTTGTGATGATTATACTGGACACCCGGAGTTAGTAATTAAAACATCACATGACGACTAAGGTCGTCTTTGATTTTGGCTCCTGACGATATATTACATCCCTTCAATCATCTGAAGTTAATTATAAGACCATTAAGGTCGAGAATAGCTACCACAATGCCTGCTGTCTTAGTGGGTATTGTGTCTTATATAACTAGTAAATCTGTAATGCCAATGGCTAACCATTGATGGTACAGATTATACTAATATTATGCCTAGTAATGTTTTACATTATTTTATTTAGGAGGTTCTATAGGTATTGATACTAGCACCACTGGTTTTACCTGCTTTTACGGTACTAGTTTCAAACCATATTATAATTTAGGTGAACCTTATAACTTTAAGCATTAATTGCCAAAGTTTCTAAGGCCACGCCCTAGTAATGGACATCTGGACACCTGAGATTAAATATCTCCGTTATACTAACGGTTTTAATGTCTCAGAATTAGAAGATGTTTGTTTTAAATTTAACTATAAATTTCCTAAAGTAGGATATTGTAGAGTTCCTAGTCATGCTTGGTGCCGTAATCAAGGTAGCTTTTGTGCTACACTTACTCTTTATGGCAAATCCAAACATTATGATAAATATTTTGGAGTAATAACTGGTTTTACAGCATTCGCTAACACTGTAGAGGAGGCTGTCAACAAACTGGTTTTCTTAGCTGTTGACTTTATTACCTGGCGGAGACAGGAGTTAAATGTTTATGGCTGATGCTTATTTTGCAGACACTGTATGGTATGTGGGGCAAATAATTTTTATAGTTGCCATTTGTTTATTGGTTATAATAGTTGTAGTGGCATTTTTGGCAACTTTTAAATTGTGTATTCAACTTTGCGGTATTTGTAATACCTTAGTACTGTCCCCTTCTATTTATGTGTTTAATAGAGGTAGGCAGTTTTATGAGTTTTACAACGATGTAAAACCACCAGTTCTTGATGTGGATGACGTTTAGTTAATCCAAACATTATGAGTAGTGTAACTACACCAGCACCAGTTTACACCTGGACTGCTGATGAAGCTATTAAATTCCTAAAGGAATGGAATTTTTCTTTGGGTATTATACTACTTTTTATTACAATCATATTGCAATTTGGATATACAAGTCGCAGTATGTTTGTTTATGTTATTAAGATGATTATTTTGTGGCTTATGTGGCCCCTTACTATCATCTTAACTATTTTCAATTGCGTGTATGCGTTGAATAATGTGTATCTTGGCTTTTCTATAGTTTTTACTATAGTGGCCATTATCATGTGGATTGTGTATTTTGTGAATAGTATCAGGTTGTTTATTAGAACTGGAAGTTGGTGGAGTTTCAACCCAGAAACAAACAACTTGATGTGTATAGATATGAAGGGAAGGATGTATGTTAGGCCTATAATTGAGGACTACCACACCCTTACGGTCACAATAATACGTGGTCATCTTTACATGCAAGGTATAAAACTAGGTACTGGCTATTCTTTGTCTGATTTGCCAGCTTATGTGACTGTTGCTAAGGTTTCACACCTGCTCACGTATAAGCGTGGTTTTCTTGACAAGATAGGCGATACTAGTGGTTTTGCTGTTTATGTTAAGTCCAAAGTCGGTAATTACCGACTGCCATCAACCCAAAAGGGTTCTGGCATGGACACCGCATTGTTGAGAAATAATATCTAAACTTTAAGGATGTCTTTTACTCCTGGTAAGCAATCCAGTAGTAGAGCGTCCTCTGGAAATCGTTCTGGTAATGGCATCCTTAAGTGGGCCGATCAGTCCGACCAATCTAGAAATGTTCAAACCAGGGGTAGAAGAGCTCAACCCAAGCAAACTGTTACTTCTCAGCAACCATCAGGAGGGAATGTTGTACCCTACTATTCTTGGTTCTCTGGAATTACTCAGTTTCAAAAGGGAAAAGAGTTTGAATTTGCAGAGGGACAAGGTGTGCCTATTGCACCAGGAGTCCCAGCTACTGAAGCTAAGGGGTACTGGTACAGACACAACAGACGTTCTTTTAAAACAGCCGATGGCAACCAGCGTCAATTGCTGCCACGATGGTATTTTTACTATCTTGGAACAGGACCTCATGCCAAAGATCAGTATGGCACCGATATCGACGGAATCTTCTGGGTCGCTAGTAACCAGGCTGATGTCAATACCCCGGCTGACATTCTCGATCGGGACCCAAGTAGCGATGAGGCTATTCCGACTAGGTTTCCGCCTGGCACGGTACTCCCTCAGGGTTACTATATTGAAGGCTCAGGAAGGTCTGCTCCTAATTCCAGATCTACTTCACGCGCATCCAGTAGAGCCTCTAGTGCAGGATCGCGTAGTAGAGCCAATTCTGGTAACAGAACCCCTACCTCTGGTGTAACACCTGATATGGCTGATCAAATTGCTAGTCTTGTTCTGGCTAAACTCGGCAAGGATGCTACTAAGCCACAGCAAGTAACTAAGCAGACCGCCAAAGAAATTAGACAGAAAATTTTGAATAAACCCCGCCAGAAGAGGAGCCCCAATAAACAATGCACTGTGCAGCAGTGCTTTGGGAAGAGAGGCCCCAATCAGAATTTTGGTGGTGGAGAAATGTTAAAACTTGGAACTAGTGACCCACAGTTCCCTATTCTTGCAGAACTCGCACCCACAGCTGGTGCGTTTTTCTTTGGATCAAGATTAGAGTTAGCCAAAGTGCAGAATTTGTCTGGGAACCTTGATGAGCCCCAGAAGGATGTTTATGAATTGCGCTACAATGGTGCAATTAGATTTGACAGTACACTTTCAGGTTTTGAGACCATAATGAAGGTGTTGAATGAGAATTTGAATGCATACCAACAACAAGATGGTATGATGAATATGAGTCCAAAACCACAGCGTCAGCGTGGTCAGAAGAATGGACAAGGAGAAAATGATAATATAAGTGTTGCAGCGCCCAAAAGTCGTGTGCAGCAAAATAAGAGTAGAGAGTTGACTGCAGAGGACATCAGCCTTCTTAAGAAGATGGATGAGCCCTTTACTGAAGACACCTCAGAAATATAAGAGAATGAACCTTATGTCGGCACCTGGTGGTAACCCCTCGCAGGAAAGTCGGGATAAGGCACTCTCTATCAGAATGGATGTCTTGCTGCTATAATAGATAGAGAAGGTTATAGCAGACTATAGATTAATTAGTTGAAAGTTTTGTGTAGTAATGTATAGTGTTGGAGAAAGTGAAAGACTTGCGGAAGTAATTGCCGACAAGTGCCCAAGGGGAAGAGCCAGCATGTTAAGTTACCACCCAATAATTAGTAAATGAATGAAGTTAATTATGGCCAATTGGAAGAATCACAAAAAAAAAAAAA
>DQ811784_BovineCoVDB2
GCGTGCGTGCATCCCGCTTCACTGATCTCTTGTTAGATCTTTTCATAATCTAAACTTTATAAAAACATCCACTCCCTGTAGTCTATGCCTGTGGGCGTAGATTTTTCATAGTGGTGTCTATATTCATTTCTGCTGTTAACAGCTTTCAGCCAGGGACGTGTTGTATCCTAGGCAGTGGCCCACCCATAGGTCACAATGTCGAAGATCAACAAATACGGTCTCGAACTACACTGGGCTCCAGAATTTCCATGGATGTTTGAGGACACAGAGGAGAAGTTGGACAACCCTAGTAGTTCAGAGGTGGATATAGTATGCTCCACCACTGCGCAAAAGCTGGAAACAGGCGGAATTTGTCCTGAAAATCATGTGATGGTGGATTGTCGCCGACTTCTTAAACAAGAGTGTTGTGTGCAGTCTAGCCTAATACGTGAAATTGTTATGAATACACGTCCATATGATTTGGAGGTGCTACTTCAAGATGCTTTGCAGTCCCGCGAAGCAGTTTTGGTTACACCCCCTCTAGGTATGTCTTTGGAGGCATGCTATGTGAGAGGTTGTAATCCTAATGGATGGACCATGGGTTTGTTTCGGCGTAGAAGTGTGTGTAACACTGGTCGCTGCGCTGTTAACAAGCATGTGGCCTATCAGCTATATATGATTGATCCTGCGGGTGTCTGTTTTGGTGCAGGTCAATTTGTGGGTTGGGTTATACCCTTAGCCTTTATGCCTGTGCAATCCCGGAAATTTATTGTTCCTTGGGTTATGTACTTGCGTAAGTGTGGCGAAAAGGGTGCCTACAACAAAGATCATAAACGTGGCGGTTTTGAACACGTTTATAATTTTAAAGTTGAGGATGCTTACGACCTGGTTCATGATGAGCCTAAGGGTAAGTTTTCTAAGAAGGCTTATGCTTTAATTAGAGGATACCGTGGTGTTAAACCGCTTCTTTATGTAGACCAGTATGGTTGTGATTATACTGGTGGTCTTGCAGATGGCTTAGAGGCTTATGCTGATAAGACATTGCAAGAAATGAAGGCATTATTTCCTATTTGGAGCCAGGAACTCCCTTTTGATGTAACTGTGGCATGGCACGTTGTGCGTGATCCACGTTATGTTATGAGACTGCAGAGTGCTTCTACTATACGTAGTGTTGCATATGTTGCTAACCCTACTGAAGACTTGTGTGATGGTTCTGTTGTTATAAAGGAACCTGTGCATGTTTATGCGGATGACTCTATTATTTTACGTCAACATAATTTAGTTGACATTATGAGTTGTTTTTATATGGAGGCAGATGCAGTTGTAAATGCTTTTTATGGTGTTGATTTGAAAGATTGTGGTTTTGTTATGCAGTTTGGTTATATTGACTGCGAACAAGACTTGTGTGATTTTAAAGGTTGGGTTCCTGGTAATATGATAGATGGTTTTGCTTGCACTACTTGTGGTCATGTTTATGAGACAGTTGATTTGCTAGCACAATCTTCAGGTGTTCTGCCTGTTAATCCTGTATTGCATACTAAGAGTGCAGCAGGTTATGGTGGTTTTGGTTGTAAGGATTCTTTTACCCTGTATGGCCAAACTGTAGTTTATTTTGGAGGTTGTGTGTATTGGAGTCCAGCACGTAATATATGGATTCCTATATTAAAATCTTCTGTTAAGTCTTATGACGGTTTGGTTTATACTGGAGTTGTAGGTTGCAAGGCTATTGTAAAGGAAACAAATCTCATTTGCAAAGCGTTGTACCTTGATTATGTTCAACACAAGTGTGGCAATTTACACCAGCGGGAGTTGCTAGGTGTGTCAGATGTGTGGCATAAACAATTGCTATTAAATAGAGGTGTGTACAAACCTCTTTTAGAGAATATTGATTATTTTAATATGCGGCGCGCTAAATTTAGTTTAGAAACTTTTACTGTTTGTGCAGATGGTTTTATGCCTTTTCTTTTAGATGATTTGGTTCCGCGCGCATATTATTTGGCAGTAAGTGGTCAAGCATTTTGTGACTACGCAGGTAAAATCTGCCATGCTGTTGTGTCTAAGAGTAAAGAGTTACTTGATGTGTCTCTGGATTCTTTAAGTGCAGCTATACATTATTTGAATTCTAAAATTGTTGATTTGGCTCAACATTTTAGTGATTTTGGAACAAGTTTTGTTTCTAAAATTGTTCATTTCTTTAAGACTTTTACTACTAGCACTGCTCTTGCATTTGCATGGGTTTTATTTCATGTTTTGCATGGTGCTTATATAGTAGTAGAGAGTGATATATATTTTGTTAAAAACATTCCTCGTTATGCTAGTGCTGTTGCACAAGCATTTCGGAGTGTTGCTAAAGTTGTACTGGACTCCTTAAGAGTTACTTTTATTGATGGCCTTTCTTGTTTTAAGATTGGACGTAGAAGAATTTGTCTCTCAGGCAGTAAAATTTATGAAGTTGAGCGTGGCTTGTTACATTCATCTCAATTGCCATTAGATGTTTATGATTTAACCATGCCTAGTCAAGTTCAGAAAGCCAAGCAAAAACCTATTTATTTAAAAGGTTCTGGTTCTGATTTTTCATTAGCAGATAGTGTGGTTGAAGTTGTTACAACTTCACTTACACCATGTGGTTATTCTGAACCACCTAAAGTTGCAGATAAAATTTGCATTGTGGATAATGTTTATATGGCCAAGGCTGGTGACAAATATTACCCTGTTGTGGTTGATGGTCATGTAGGACTCTTGGATCAAGCATGGAGGGTTCCTTGTGCTGGAAGGCGTGTTACATTTAAGGAACAGCCTACAGTAAATGAGATTGCAAGCACACCTAAGACTATTAAAGTTTTTTATGAGCTTGACAAAGATTTTAATACTATTTTAAACACTGCATGTGGAGTGTTTGAAGTAGATGATACCGTGGATATGGAGGAATTTTATGCTGTGGTGGTTGATGCCATAGAAGAGAAACTTTCTCCATGTAAGGAGCTTGAAGGTGTAGGTGCTAAAGTTAGTGCCTTTTTACAGAAATTAGAGGATAATTCCCTATTTTTATTTGATGAGGCTGGCGAGGAAGTTCTTGCTCCTAAATTGTATTGTGCTTTTACAGCTCCTGAAGATGATGACTTTCTTGAAGAAAGTGGTGTTGAAGAAGATGATGTAGAAGGTGAGGAAACTGATTTAACTGTCACAAGTGCTGGAGAGCCTTGTGTTGCCAGTGAACAGGAGGAGTCTTCTGAAATCTTAGAGGACACTTTGGATGATGGTCCATGTGTGGAGACATCTGATTCACAAGTTGAAGAAGATGTAGAAATGTCGGATTTTGTTGATCTTGAATCTGTGATTCAGGATTATGAAAATGTTTGTTTTGAGTTTTATACTACAGAGCCAGAATTTGTTAAAGTTTTGGATCTGTATGTGCCTAAAGCAACTCGCAACAATTGCTGGTTGCGATCAGTCTTGGCAGTGATGCAGAAACTGCCCTGTCAATTTAAAGATAAAAATTTGCAGGATCTTTGGGTGTTATATAAGCAACAGTATAGTCAGTTGTTTGTTGATACCTTGGTTAATAAGATACCTGCTAATATTGTAGTTCCACAAGGTGGTTATGTTGCCGATTTTGCATATTGGTTCTTAACCTTATGTGATTGGCAGTGTGTTGCATACTGGAAATGCATTAAATGTGATTTAGCTCTTAAGCTTAAAGGCTTGGATGCTATGTTCTTTTATGGTGATGTTGTCTCACATGTGTGCAAGTGTGGTGAGTCTATGGTACTTATTGATGTTGATGTGCCATTTACAGCCCACTTTGCTCTTAAAGATAAGTTGTTTTGTGCATTTATTACTAAGCGTAGTGTGTATAAAGCAGCTTGTGTTGTGGATGTTAATGATAGTCATTCTATGGCTGTTGTTGATGGTAAACAAATTGATGATCATCGTATCACTAGTATTACTAGTGATAAGTTTGATTTTATTATTGGGCATGGTATGTCATTTTCAATGACTACTTTTGAAATTGCCCAATTGTATGGTTCTTGTATAACACCTAATGTATGTTTTGTTAAAGGTGATATAATTAAAGTTTCTAAGCGTGTTAAAGCAGAAGTCGTTGTAAATCCTGCTAACGGCCATATGGCACATGGTGGTGGTGTTGCAAAGGCTATTGCAGTAGCAGCTGGACAGCAGTTTGTTAAAGAGACTACCGATATGGTTAAGTCTAAAGGAGTTTGTGCTACTGGAGACTGTTATGTCTCTACAGGGGGCAAATTATGTAAAACTGTGCTTAATGTTGTTGGACCTGATGCGAGAACACAGGGTAAACAAAGTTATGCATTGTTAGAGCGTGTTTATAAACATCTTAACAAATATGATTGTGTTGTTACAACTTTGATCTCAGCTGGTATATTTAGTGTGCCTTCTGATGTGTCTTTAACATATCTACTTGGTACTGCCAAGAAACAAGTTGTTCTTGTTAGCAATAATCAAGAGGATTTTGATCTTATTTCTAAGTGTCAGATAACTGCCGTTGAGGGCACTAAGAAATTGGCAGAGCGTCTTTCTTTTAATGTAGGGCGTTCTATCGTTTACGAAACAGATGCTAATAAGTTGATTTTAAGCAATGACGTTGCATTTGTTTCGACATTTAATGTTTTACAGGATGTTTTATCCTTAAGACATGATATAGCACTTGATGATGATGCACGAACCTTTGTTCAGAGCAATGTTGATGTTGTACCTGAGGGTTGGCGTGTTGTCAATAAGTTTTATCAAATTAATGGTGTTAGAACCGTTAAGTATTTTGAGTGTCCCGGTGGCATAGATATATGCAGCCAGGATAAAGTTTTTGGTTATGTACAGCAGGGTAGTTTTAATAAGGCTACTGTTGCTCAAATTAAAGCCTTGTTTTTGGATAAAGTGGACATCTTGCTAACTGTTGATGGTGTCAATTTCACTAACAGGTTTGTGCCTGTGGGTGAAAATTTTGGTAAGAGTCTAGGAAATGTGTTCTGTGATGGAGTTAATGTCACGAAACATAAGTGTGATATAAATTATAAAGGTAAAGTCTTTTTCCAGTTTGATAATCTTTCTAGTGAAGATTTAAAGGCTGTAAGAAGTTCTTTTAATTTTGACCAGAAGGAATTGCTTGCCTACTACAACATGCTTGTTAATTGTTCTAAGTGGCAGGTTGTTTTTAATGGTAAGTATTTCACTTTTAAGCAAGCTAATAACAATTGTTTTGTTAATGTTTCTTGCTTAATGCTCCAGAGTTTGAATCTGAAATTTAAAATTGTTCAATGGCAGGAGGCGTGGCTTGAATTTCGTTCTGGCCGCCCTGCTAGATTTGTATCTTTGGTTTTGGCCAAAGGTGGGTTTAAATTTGGGGATCCTGCTGATTCTAGAGATTTCTTGCGTGTTGTGTTTAGTCAAGTTGATTTGACAGGGGCAATATGTGATTTTGAAATTGCATGTAAATGTGGTGTAAAGCAGGAACAGCGTACTGGTGTGGACGCTGTTATGCATTTTGGTACATTGAGTCGTGAAGATCTTGAGATTGGTTACACCGTGGATTGTTCTTGCGGTAAAAAGCTAATTCATTGTGTACGATTTGATGTACCATTTTTAATTTGTAGTAATACACCTGCTAGTGTAAAATTACCTAAGGGTGTAGGAAGTGCAAATATTTTTAAAGGTGATAAGGTTGGTCATTATGTTCATGTTAAGTGTGAACAGTCTTATCAGCTTTATGATGCTTCTAATGTTAAGAAGGTTACAGACGTTACTGGCAATTTGTCAGATTGTTTGTATCTTAAAAATTTGAAACAAACTTTTAAATCGGTGTTAACCACCTATTATTTGGATGATGTTAAGAAACTTGAGTATAAACCTGACTTGTCACAATATTATTGTGACGGAGGTAAGTATTATACTCAGCGTATTATTAAAGCCCAATTTAAAACATTTGAGAAAGTAGATGGTGTGTATACTAATTTTAAATTGATAGGACACACCATCTGTGATATTCTTAATGCTAAGTTGGGTTTTGATAGCTCTAAAGAGTTTGTTGAATATAAAGTTACTGAGTGGCCAACAGCTACAGGTGATGTGGTGTTGGCTACTGATGATTTGTATGTTAAGAGATATGAGAGGGGTTGTATTACTTTTGGTAAACCTGTTATATGGTTAAGCCATGAGCAAGCTTCCCTCAATTCTTTAACATATTTTAATAGACCTTTATTGGTTGATGAGAATAAATTTGATGTTTTAAAAGTGGATGATGTTGACGATGGTGGTGATATCTCAGAGAGTGATGCCAAAGAATCCAAAGAAATCAACATTATTAAGTTAAGTGGTGTTAAAAAACCATTTAAGGTTGAAGATAGTGTCATTGTTAATGATGATACTAGTGAAATCAAATATGTTAAGAGTTTGTCTATAGTTGATGTGTATGATATGTGGCTTACAGGTTGTAGGTATGTTGTTAGGACTGCTAATGCTTTGAGCATGGCAGTTAACGTACCTACAATACGTAAGTTTATAAAATTTGGTATGACTCTTGTTAGTATACCAATTGATTTGTTAAATTTAAGAGAGATTAAGCCTGTTTTTAATGTGGTTAAAGCTGTGCGAAATAAAATTTCTGCATGCTTTAATTTTATTAAATGGCTTTTTGTCTTATTATTTGGCTGGATTAAAATATCCGCTGATAATAAAGTAATTTACACCACAGAAGTTGCATCAAAGCTTACATGTAAGCTTGTAGCTTTAGCTTTTAAAAATGCATTTTTGACATTTAAGTGGAGTGTGGTTGCTAGAGGTGCTTGCATTATAGCGACTATATTTCTATTGTGGTTTAATTTTATATATGCCAATGTAATTTTTAGTGATTTTTATTTGCCTAAAATCGGTTTCTTGCCGACTTTTGTTGGTAAGATCGCACAGTGGATTAAGAACACTTTTAGTCTTGTAACTATTTGTGATCTATATTCCATTCATGATGTGGGTTTTAAGAATCAGTATTGTAATGGAAGTATCGCATGTCAGTTCTGCTTGGCAGGATTTGATATGTTAGATAATTATAAAGCCATTGATGTAGTACAGTATGAAGCTGATAGGAGAGCATTTGTTGATTATACAGGTGTGTTAAAGATTGTCATTGAATTGATAGTTAGTTACGCCCTGTATACGGCATGGTTCTACCCATTGTTTGCTCTTATTAGTATTCAGATCTTGACCACTTGGCTGCCTGAGCTTTTTATGCTTAGTACATTACATTGGAGTGTTAGGTTGCTGGTGTCTTTAGCTAATATGTTACCAGCACATGTGTTTATGAGGTTTTATATTATTATTGCCTCTTTTATTAAGCTGTTTAGCTTGTTTAGGCATGTTGCCTATGGTTGTAGTAAACCTGGTTGTTTGTTTTGTTACAAGAGGAATCGTAGTCTACGTGTTAAATGTAGTACTATTGTTGGTGGCATGATACGCTATTACGATGTTATGGCTAATGGTGGCACTGGCTTTTGTTCAAAACATCAATGGAATTGCATTGATTGTGATTCTTATAAACCAGGTAATACTTTTATTACTGTTGAGGCCGCTCTTGATTTATCTAAGGAATTGAAACGGCCTATTCAGCCTACAGATGTTGCTTATCATACGGTTACGGATGTTAAGCAAGTTGGTTGTTATATGCGCTTGTTCTATGAGCGTGATGGACAGCGCACATATGATGATGTTAATGCTAGTTTGTTTGTGGATTATAGTAATTTGCTACATTCTAAGGTTAAGGGTGTGCCTAATATGCATGTTGTGGTAGTGGAAAATGATGCCGATAAAGCTAATTTTCTTAATGCTGTTGTATTTTATGCACAGTCTTTGTTTAGACCTATTTTAATGGTTGATAAAAATCTGATAACTACTGCTAATACTGGTACGTCTGTTACAGAAACTATGTTTGATGTTTATGTGGACACATTTTTGTCTATGTTTGATGTGGATAAAAAGAGTCTTAATGCTTTAATAGCAACTGCGCATTCTTCTATAAAACAGGGTACGCAGATTTGTAAAGTTTTGGATACCTTTTTAAGCTGTGCTCGTAAAAGTTGTTCTATTGATTCAGATGTTGATACTAAGTGTTTAGCTGATTCTGTCATGTCTGCTGTATCGGCAGGCCTTGAATTGACGGATGAAAGTTGCAATAACTTGGTGCCAACATATTTGAAGGGTGATAACATTGTGGCAGCTGATTTAGGTGTTCTGATTCAAAATTCTGCTAAGCATGTGCAGGGTAATGTTGCTAAAATAGCCGGTGTTTCCTGTATATGGTCTGTGGATGCTTTTAATCAGCTTAGTTCTGATTTCCAGCATAAATTGAAGAAAGCATGTTGTAAAACTGGTTTGAAACTGAAGCTTACTTATAATAAGCAGATGGCTAATGTCTCTGTTTTAACTACACCCTTTAGTCTTAAAGGGGGTGCAGTTTTTAGTTATTTTGTTTATGTATGTTTTGTGTTGAGTTTGGTTTGTTTTATTGGATTGTGGTGCTTAATGCCCACTTACACAGTACACAAATCAGATTTTCAGCTTCCCGTTTATGCCAGTTATAAAGTTTTAGATAATGGTGTTATTAGGGATGTTAGCGTTGAAGATGTTTGTTTCGCTAACAAATTTGAACAATTTGATCAATGGTATGAGTCTACATTTGGTCTAAGTTATTATAGTAACAGTATGGCTTGTCCCATTGTTGTTGCTGTAGTAGACCAGGATCTTGGCTCTACTGTGTTTAATGTCCCTACCAAAGTGTTACGATATGGTTACCATGTGTTGCACTTTATTACACATGCACTTTCTGCTGATGGAGTGCAGTGTTATACGCCACATAGTCAAATATCGTATTCTAATTTTTATGCTAGTGGCTGTGTGCTTTCCTCCGCTTGTACTATGTTTGCAATGGCCGATGGTAGTCCACAACCTTATTGTTATACAGAGGGGCTTATGCAGAACGCTTCTCTGTATAGTTCATTGGTACCTCATGTGCGGTATAATCTTGCTAATGCTAAAGGTTTTATCCGTTTTCCAGAAGTGTTGCGAGAAGGACTTGTGCGTATTGTGCGTACTCGTTCTATGTCGTATTGCAGAGTTGGATTATGTGAGGAAGCTGATGAGGGTATATGCTTTAACTTTAATGGTTCTTGGGTGCTTAATAATGATTATTATAGATCATTGCCTGGGACCTTTTGTGGTAGAGATGTTTTTGACTTAATTTATCAGCTTTTTAAAGGTTTAGCACAGCCTGTGGATTTCTTGGCATTGACTGCTAGTTCTATTGCTGGTGCTATACTTGCTGTAATTGTTGTTTTGGTGTTTTATTACTTAATAAAGCTTAAACGTGCTTTTGGTGATTACACCAGTATTGTTTTTGTTAATGTGATTGTGTGGTGTGTAAATTTTATGATGCTTTTTGTGTTTCAAGTTTACCCTACACTTTCTTGTGTATATGCTATTTGTTATTTTTATGCCACGCTTTATTTCCCTTCGGAGATAAGTGTGATAATGCATTTACAATGGCTAGTTATGTATGGCACTATTATGCCTTTATGGTTTTGTTTGCTATATATATCTGTTGTTGTTTCAAATCATGCTTTTTGGGTATTTGCTTACTGCAGACGGCTTGGTACTTCTGTTCGTAGTGATGGTACATTTGAAGAAATGGCTCTTACTACTTTTATGATTACAAAAGATTCTTATTGTAAGCTTAAGAATTCTTTGTCTGATGTTGCTTTTAATAGATATTTGAGTTTGTATAATAAATATAGGTATTACAGCGGTAAAATGGATACTGCTGCATATAGGGAGGCTGCTTGTTCTCAGTTGGCTAAAGCAATGGATACATTTACCAATAATAATGGTAGTGATGTGCTTTACCAACCACCTACTGCTTCCGTTTCAACTTCATTCTTGCAATCTGGTATTGTGAAAATGGTTAATCCTACTTCTAAGGTAGAACCATGTATTGTCAGTGTTACCTATGGTAATATGACATTGAATGGTTTATGGTTGGATGATAAGGTCTACTGTCCCAGACATGTGATATGTTCTGCTTCAGATATGACTAATCCAGATTATACAAATTTGTTGTGTAGAGTAACATCAAGTGATTTTACTGTATTGTTTGATCGTTTAAGCCTTACAGTGATGTCTTATCAAATGCAGGGTTGTATGCTTGTTCTTACAGTGACCCTGCAAAATTCTCGTACGCCAAAATATACATTTGGTGTGGTTAAACCTGGTGAGACTTTTACTGTTTTAGCTGCTTATAACGGCAAACCACAAGGAGCCTTTCATGTGACTATGCGTAGTAGTTATACCATTAAGGGTTCCTTTTTATGCGGATCTTGTGGATCTGTTGGTTATGTGCTAATGGGTGATTGTGTTAAATTTGTGTATATGCATCAATTGGAGCTTAGTACTGGTTGTCATACTGGTACTGATTTCAATGGGGATTTTTATGGTCCTTATAAGGATGCTCAGGTTGTCCAATTGCCCGTTCAGGATTATATACAATCTGTTAATTTTGTAGCATGGCTTTATGCTGCTATACTTAATAATTGTAATTGGTTTGTACAAAGTGATAAGTGTTCTGTTGAAGATTTTAATGTGTGGGCTTTGTCTAATGGGTTTAGCCAAGTTAAGTCTGATCTTGTTATAGATGCTTTAGCTTCTATGACTGGTGTGTCTTTGGAAACACTATTGGCTGCTATTAAGCGTCTCAAGAATGGTTTTCAAGGACGTCAGATTATGGGTAGTTGCTCCTTTGAGGATGAATTGACACCTAGCGATGTTTATCAACAACTCGCTGGTATCAAGTTACAATCAAAGCGTACTAGATTGGTTAAAGGCATTGTTTGTTGGATTATGGCTTCTACATTTTTGTTTAGTTGTATAATTACAGCATTTGTGAAATGGACTATGTTTATGTATGTAACTACTAATATGCTTAGTATTACGTTTTGTGCACTTTGTGTTATAAGTTTGGCCATGTTGTTGGTTAAACATAAGCATCTTTATTTGACTATGTATATAATTCCTGTGCTTTTTACACTGCTGTATAACAACTATTTGGTTGTGTACAAGCAGACATTTAGAGGCTATGTTTATGCATGGCTATCATATTATGTTCCATCAGTTGAGTATACTTATACTGATGAAGTTATTTATGGCATGTTATTGCTTATAGGAATGGTCTTTGTTACATTACGTAGCATTAACCATGATTTGTTTTCTTTTATAATGTTTGTTGGTCGTGTGATTTCTGTTGTCTCTTTGTGGTACATGGGTTCTAACTTAGAGGAAGAAATTCTTCTTATGTTGGCTTCTCTTTTTGGTACTTACACATGGACAACAGCTTTATCTATGGCTGCAGCAAAGGTTATTGCTAAGTGGGTTGCTGTGAATGTTTTGTATTTCACAGATATACCTCAAATTAAGATAGTGCTTGTATGCTATTTGTTTATAGGTTATATTATTAGCTGTTATTGGGGTTTGTTTTCCTTGATGAACAGTTTGTTTAGAATGCCTTTGGGTGTTTATAATTATAAAATTTCAGTACAGGAATTAAGATATATGAATGCTAATGGATTGCGCCCTCCTAAGAATAGTTTTGAAGCCCTTATGCTTAATTTTAAGCTTTTGGGTATTGGAGGTGTGCCAATTATTGAAGTATCTCAATTTCAATCAAAATTGACTGATGTTAAATGTGCTAACGTTGTCTTGCTTAATTGCTTGCAACATTTGCATGTTGCTTCTAACTCTAAGTTGTGGCAGTATTGTAGCACTTTGCACAATGAAATACTTGCCACTTCTGATCTGGGTGTTGCTTTTGAAAAGCTTGCTCAGTTGTTAATTGTTTTGTTTGCTAATCCAGCTGCTGTGGATAGCAAGTGCCTGACTAGTATTGAAGAAGTTTGCGACGATTACGCAAAGGACAATACTGTTTTGCAGGCTTTACAGAGTGAATTTGTTAATATGGCTAGCTTCGTTGAATATGAAGTTGCTAAGAAAAATCTTGATGAGGCGCGTTCTAGTGGTTCTGCTAATCAACAGCAGTTAAAACAGCTAGAGAAAGCCTGTAATATTGCTAAATCTGCTTATGAACGCGACCGTGCTGTAGCAAGAAAGTTGGAGCGTATGGCAGATTTGGCTCTCACTAATATGTATAAAGAAGCTAGAATTAATGATAAGAAGAGTAAGGTTGTTTCTGCCTTGCAAACTATGCTTTTTAGTATGGTGCGTAAGTTAGATAATCAAGCTCTGAATTCAATATTAGATAATGCTGTGAAGGGTTGTGTACCATTGAATGCAATCCCTTCATTGGCTGCAAATACTCTGACTATAATTGTACCAGATAAAAGTGTTTACGATCAGGTAGTTGACAATGTCTATGTTACCTATGCGGGTAATGTATGGCAGATTCAAACTATCCAAGATTCAGATGGTACAAATAAGCAGTTGAATGAGATATCTGATGATTGTAACTGGCCACTAGTTATTATTGCAAATCGGCATAATGAGGTATCTGCTACCGTTTTGCAAAATAATGAATTAATGCCTGCTAAGTTGAAAACTCAGGTTGTTAATAGTGGTCCAGATCAGACTTGTAACACACCTACTCAATGTTACTATAACAATAGTAACAATGGGAAGATTGTTTATGCTATACTTAGTGATGTTGATGGTCTTAAGTATACAAAAATTCTTAAAGATGATGGCAATTTTGTTGTTTTGGAGTTAGATCCTCCTTGTAAATTTACTGTTCAAGATGTTAAAGGTCTTAAAATTAAGTACCTTTATTTTGTAAAAGGTTGTAACACACTAGCAAGAGGATGGGTTGTTGGTACAATTTCTTCTACAGTTAGATTGCAAGCTGGAACTGCTACTGAGTATGCTTCCAACTCATCTATATTATCTTTATGTGCGTTTTCTGTAGATCCTAAGAAAACGTATTTAGATTTTATACAACAGGGAGGAACACCTATTGCCAATTGTGTTAAAATGTTGTGTGACCATGCTGGTACCGGTATGGCCATTACTGTTAAACCCGATGCTACCACTAGTCAGGATTCATATGGTGGTGCGTCTGTTTGTATATATTGCCGCGCACGAGTTGAACACCCAGATGTTGATGGGTTGTGCAAATTACGCGGCAAGTTTGTACAAGTGCCTGTAGGTATAAAAGATCCTGTGTCTTATGTTTTGACACATGATGTTTGTCAAGTTTGTGGATTTTGGCGGGATGGAAGTTGTTCATGTGTTAGCACTGACACTACTGTTCAGTCAAAAGATACTAATTTTTTAAACGGGTTCGGGGTACGAGTGTAGATGCCCGTCTCGTACCCTGTGCCAGTGGTTTATCTACTGATGTACAATTAAGGGCATTTGACATTTGCAATGCTAGTGTTGCTGGCATTGGTTTACATTTAAAAGTTAATTGCTGCCGTTTTCAGCGTGTTGATGAGAACGGTGATAAATTAGATCAGTTCTTTGTTGTTAAGAGGACAGATCTGACTATATATAATAGAGAGATGGAATGCTATGAGCGTGTAAAAGATTGTAAGTTTGTGGCTGAACACGATTTCTTTACATTTGATGTAGAAGGTAGTCGTGTGCCACACATTGTACGCAAGGATTTAACAAAGTATACTATGTTGGATCTTTGCTATGCGTTGCGACATTTTGATCGCAATGATTGCATGCTGCTTTGTGACATTCTCTCTATATATGCTGGTTGTGAACAATCCTACTTTACTAAGAAGGATTGGTATGATTTTGTTGAAAATCCTGATATTATTAATGTTTATAAAAAGCTAGGACCTATTTTTAATAGAGCCCTAGTTAGCGCTACTGAGTTTGCAGACAAATTGGTGGAGGTAGGCTTAGTAGGCATTTTAACACTTGATAACCAAGATTTAAATGGTAAATGGTATGATTTTGGTGACTATGTTATTGCAGCCCCAGGGTGTGGTGTTGCTATAGCAGACTCTTATTATTCTTATATGATGCCTATGCTGACCATGTGTCATGCATTGGATTGTGAATTGTATGTGAATAATGCTTATAGACTATTTGATCTTGTACAGTATGATTTTACTGATTACAAGCTCGAATTGTTTAATAAGTATTTTAAGCACTGGAGTATGCCATACCATCCTAACACGGTTGATTGTCAGGATGATCGGTGTATCATACATTGTGCTAATTTTAACATACTTTTTAGTATGGTTTTACCTAATACATGTTTTGGGCCTCTTGTTAGGCAAATTTTTGTGGATGGTGTTCCTTTTGTTGTTTCAATTGGATACCATTATAAAGAACTTGGTATTGTGATGAATATGGATGTGGATACACATCGTTATCGCTTGTCTTTAAAAGACTTGCTTTTATATGCTGCTGATCCAGCTTTGCATGTAGCTTCTGCTAGTGCATTGTATGATTTACGCACTTGCTGTTTTAGTGTTGCGGCTATAACAAGCGGTGTAAAATTTCAAACAGTTAAACCTGGTAATTTTAATCAGGATTTTTATGATTTTATTTTAAGTAAGGGCCTGCTTAAAGAGGGTAGTTCAGTTGACCTGAAGCACTTTTTCTTTACGCAGGATGGTAATGCTGCTATTACTGATTATAATTATTATAAGTACAATTTGCCCACCATGGTGGACATTAAGCAGTTGTTGTTTGTTTTGGAAGTTGTTTATAAGTATTTTGAGATTTATGATGGTGGGTGTATACCGGCATCACAAGTCATTGTTAATAATTATGATAAGAGTGCTGGCTATCCATTTAATAAATTTGGAAAAGCCAGGCTCTATTATGAAGCATTATCATTTGAGGAGCAGGATGAAATTTACGCCTATACTAAGCGCAATGTCCTGCCAACACTTACTCAAATGAATTTGAAATATGCTATTAGTGCTAAGAATAGAGCCCGCACTGTTGCTGGTGTTTCCATACTTAGTACTATGACTGGCAGAATGTTTCATCAAAAATGTTTGAAAAGTATAGCAGCTACACGTGGTGTTCCTGTTGTTATAGGCACCACTAAGTTTTATGGCGGCTGGGATGATATGTTACGTCGCCTTATTAAAGATGTTGATAATCCTGTACTTATGGGTTGGGATTATCCTAAGTGTGATCGTGCTATGCCAAACATACTACGTATTGTTAGTAGTCTGGTTTTGGCTCGAAAACATGAGGCTTGTTGTTCGCAAAGCGATAGGTTTTATCGACTTGCGAATGAATGCGCACAAGTTCTGAGTGAAATTGTTATGTGTGGTGGCTGTTATTATGTTAAGCCTGGTGGCACTAGTAGTGGTGATGCAACTACTGCTTTTGCTAATTCAGTTTTTAACATATGTCAAGCTGTTTCAGCCAATGTATGTGCTTTAATGTCATGCAATGGTAATAAGATTGAAGATTTGAGTATACGTGCTCTTCAGAAGCGCTTATACTCACATGTGTATAGAAGTGATATGGTTGATTCAACCTTTGTCACAGAATATTATGAATTTTTAAATAAGCATTTTAGTATGATGATTTTGAGTGATGATGGCGTTGTGTGTTACAATTCTGATTATGCGTCCAAAGGGTATATTGCTAATATAAGTGCCTTTCAACAGGTATTGTATTATCAAAATAACGTTTTTATGTCAGAATCCAAATGTTGGGTTGAAAATGACATAAACAATGGACCTCATGAATTCTGTTCACAACACACAATGCTTGTAAAGATGGATGGGGACGATGTCTATCTTCCATATCCTGATCCTAGTCGTATATTAGGAGCAGGATGTTTTGTAGATGATTTGTTAAAGACTGATAGTGTTCTTTTAATAGAACGATTTGTAAGTCTTGCAATAGATGCTTATCCACTTGTGTATCACGAAAATGAAGAATACCAAAAGGTTTTTCGTGTTTATTTGGAGTATATAAAGAAGTTGTACAATGACCTGGGTAATCAGATCTTGGATAGCTACAGTGTTATTTTAAGTACTTGTGATGGACAAAAGTTTACTGATGAGTCCTTTTACAAGAACATGTATTTAAGAAGTGCAGTTATGCAGAGTGTTGGAGCTTGCGTGGTCTGCTCTTCTCAAACATCATTACGTTGTGGCAGTTGCATCAGAAAGCCTCTTCTTTGCTGCAAGTGTTGTTACGATCACGTTATGGCAACTGATCATAAATATGTTTTGAGTGTTTCACCGTATGTGTGTAACGCACCAGGATGTGATGTAAATGATGTTACCAAATTGTATCTAGGTGGTATGTCATATTATTGTGAAGATCATAAGCCACAATATTCGTTTAAGTTGGTAATGAATGGTATGGTTTTTGGTTTATATAAACAATCTTGTACAGGATCTCCGTACATAGATGATTTTAATCGTATAGCTAGTTGTAAATGGACTGATGTTGATGATTACATACTGGCTAATGAATGTACAGAGCGCTTGAAATTGTTTGCTGCAGAAACGCAAAAGGCGACTGAGGAAGCCTTTAAGCAGAGTTATGCATCAGCAACAATACAAGAGATTGTTAGCGAGCGCGAATTGATCCTCTCTTGGGAGATTGGAAAAGTGAAGCCACCACTTAATAAAAATTATGTTTTTACTGGCTACCATTTTACTAAAAATGGCAAGACAGTTTTAGGTGAGTATGTTTTTGATAAGAGTGAGTTGACTAATGGTGTGTATTATCGCGCCACAACCACTTATAAGCTATCTGTAGGAGATGTTTTTGTTTTAACCTCTCATTCAGTAGCTAATTTAAGTGCTCCTACGCTTGTGCCGCAGGAGAATTATAGTAGTATTAGATTTGCTAGTGTTTATAGTGTGCTTGAGACGTTTCAGAACAATGTCGTTAATTATCAACACATTGGTATGAAACGTTATTGCACCGTGCAAGGACCTCCTGGTACAGGAAAGTCACATCTTGCTATTGGTCTTGCTGTATATTATTGTACAGCACGTGTAGTATACACTGCGGCTAGCCATGCAGCTGTTGACGCATTGTGTGAAAAAGCATACAAATTTTTGAATATAAATGATTGCACTCGTATTGTTCCTGCTAAGGTCAGGGTGGAGTGCTATGATAAGTTTAAAATTAATGACACCACTCGTAAGTATGTGTTTACTACTATAAATGCATTACCTGAGATGGTGACTGATATTGTTGTTGTAGATGAAGTTAGTATGCTTACCAATTATGAGCTTTCTGTTATTAATGCTCGTATTCGTGCTAAGCATTATGTTTACATTGGTGATCCTGCTCAATTGCCAGCACCACGTGTGTTATTGAGCAAGGGTACACTTGAACCTAAATATTTTAACACTGTTACTAAGCTTATGTGTTGCTTAGGGCCAGACATTTTTCTTGGTACATGTTATAGATGTCCTAAGGAAATCGTTGATACAGTGTCTGCCTTGGTTTATGAAAATAAGCTTAAGGCTAAGAATGAAAGTAGTTCATTGTGTTTTAAGGTCTATTATAAAGGCGTTACAACACATGAAAGTTCTAGTGCTGTAAATATGCAGCAGATTTATTTGATTAATAAGTTTTTGAAGGCTAACCCTTTGTGGCATAAAGCCGTTTTTATTAGCCCATATAATAGCCAGAACTTTGCAGCTAAGCGTGTTTTGGGTTTGCAAACCCAGACCGTGGATTCTGCTCAAGGTTCTGAATATGATTATGTTATATATTCACAGACTGCAGAAACAGCGCATTCTGTAAATGTTAATCGCTTCAATGTTGCTATTACTCGAGCCAAGAAAGGTATTCTTTGTGTTATGAGTAATATGCAGTTGTTTGAAGCATTACAGTTTACTACATTGACCTTAGATAAAGTGCCACAGGCCGTTGAAACGAGAGTTCAATGTAGTACCAATTTATTTAAAGATTGTAGCAAGAGTTATAGTGGTTACCACCCAGCTCATGCTCCTTCATTTTTGGCAGTAGATGACAAATATAAGGCAACTGGCGATTTAGCCGTGTGTCTTGGTATTGGAGATTCTGCTGTTACATATTCAAGATTAATATCACTCATGGGTTTTAAACTTGATGTCACCCTTGATGGGTATTGTAAGCTTTTTATAACTAAAGAAGAAGCTGTTAAACGCGTGCGTGCTTGGGTTGGCTTTGATGCTGAAGGTGCTCATGCCACGCGTGATAGCATTGGGACAAATTTCCCACTTCAATTAGGGTTTTCTACAGGAATTGATTTTGTTGTGGAAGCCACTGGTTTGTTTGCTGATAGAGATGGTTACAGCTTTAAAAAGGCTGTGGCTAAAGCTCCTCCTGGTGAACAATTTAAGCATCTCATCCCTTTGATGACGAGAGGTCAGCGCTGGGATGTTGTTAGACCTAGAATAGTACAAATGTTTGCAGATCATTTAATTGATCTGTCTGATTGTGTTGTGCTAGTTACATGGGCAGCCAACTTTGAGCTCACTTGTCTCCGATACTTTGCAAAAGTAGGTCGTGAGATCTCTTGTAATGTGTGCACTAAACGTGCCACAGCTTACAATTCTAGAACTGGTTACTATGGTTGTTGGCGCCATAGTGTTACATGTGATTACTTGTATAATCCACTTATTGTTGATATTCAACAGTGGGGATATATTGGTTCTTTATCAAGTAATCATGATTTATATTGTAGTGTCCACAAAGGAGCACATGTTGCTTCATCTGATGCTATAATGACACGGTGTTTGGCCGTTTATGATTGTTTTTGCAATAATATTAATTGGAATGTGGAGTATCCCATCATTTCAAATGAGTTAAGTATTAATACCTCTTGTAGGGTCTTGCAGCGTGTTATGCTTAAAGCTGCAATGCTCTGCAACAGATATACTTTGTGTTATGATATTGGCAACCCAAAAGCGATTGCCTGTGTCAAAGATTTTGATTTTAAGTTCTATGATGCCCAACCAATTGTTAAGTCTGTCAAGACTCTTTTGTATTCTTTTGAGGCACATAAGGACTCTTTTAAAGATGGTTTGTGTATGTTTTGGAACTGTAATGTGGATAAGTATCCACCGAATGCAGTTGTATGTAGATTTGACACGAGAGTGTTGAATAATTTAAATCTTCCTGGCTGTAATGGAGGTAGTTTGTATGTTAATAAACATGCATTCCACACTAAACCCTTTTCTAGGGCAGCCTTTGAGCATTTGAAGCCTATGCCATTTTTCTATTATTCAGATACGCCTTGCGTGTATATGGATGGCATGGATGCTAAGCAGGTTGATTATGTACCTTTGAAATCCGCCACTTGCATCACAAGATGCAATTTAGGTGGTGCAGTTTGTTTAAAACATGCTGAAGAGTATCGTGAGTACCTAGAGTCTTACAATACAGCTACTACAGCAGGTTTTACTTTTTGGGTCTATAAGACATTTGATTTTTATAATTTGTGGAATACGTTCACCAAGCTACAAAGCTTGGAGAATGTTGTATATAATTTAGTCAAGACTGGTCATTATACAGGACAGGCTGGTGAAATGCCTTGTGCCATTATAAATGATAAAGTTGTGGCTAAGATCGATAAGGAGGATGTTGTCATTTTTATTAATAATACAACATATCCTACTAATGTGGCTGTTGAATTGTTTGCCAAGCGCAGTATTCGACACCATCCAGAGCTTAAGCTCTTTAGAAATTTGAATATAGACGTGTGCTGGAAGCACGTCATTTGGGATTATGCTAGAGAAAGTATATTTTGCAGTAATACCTATGGTGTCTGCATGTATACAGATTTAAAGTTCATTGATAAATTGAATGTCCTTTTTGATGGTCGTGATAATGGTGCTCTTGAAGCTTTTAAACGCTCTAATAATGGCGTTTACATTTCCACGACAAAAGTTAAGAGTCTTTCGATGATAAAAGGTCCACCGCGTGCTGAATTAAATGGCGTAGTGGTGGACAAGGTTGGAGACACTGATTGTGTGTTTTATTTTGCTGTGCGTAAAGAGGGTCAGGATGTCATCTTCAGCCAATTCGACAGCCTGAGAGTCAGCTCTAACCAGAGCCCACAAGGTAATCTGGGGAGTAATGAACCCGGTAATGTCGGTGGTAATGATGCTCTGGCAACCTCCACTATCTTTACACAAAGCCGTGTTATTAGCTCTTTTACATGTCGTACTGATATGGAAAAAGATTTTATAGCTTTAGATCAAGACGTGTTTATTCAGAAGTATGGTTTGGAGGACTATGCCTTTGAACACATTGTTTATGGTAATTTCAACCAGAAGATTATTGGTGGTTTGCATTTGTTAATAGGCTTGTACCGAAGACAGCAAACTTCCAATCTGGTTATTCAGGAGTTTGTTTCATACGACTCCAGCATACACTCTTATTTTATCACTGATGAGAAGAGTGGTGGTAGTAAGAGTGTTTGCACTGTTATAGATATTTTGTTGGATGATTTTGTGGCTCTTGTCAAGTCACTTAATCTTAACTGTGTGAGTAAGGTTGTTAACGTTAATGTTGATTTTAAAGATTTTCAGTTCATGCTTTGGTGTAACGATGAGAAAGTTATGACTTTCTATCCTCGTTTGCAAGCTGCATCTGACTGGAAGCCTGGTTATTCTATGCCTGTATTATACAAGTATTTGAATTCCCCAATGGAAAGAGTTAGTCTCTGGAATTATGGGAAGCCAGTTACTTTGCCTACAGGCTGTATGATGAATGTTGCTAAGTATACTCAGTTATGTCAATATCTGAATACTACAACATTAGCTGTACCTGTTAATATGCGAGTTTTGCATTTAGGTGCAGGTTCAGAAAAAGGAGTAGCACCGGGTTCTGCAGTTCTTAGGCAGTGGTTGCCTGCTGGTACTATTCTTGTAGATAATGATTTATACCCATTTGTGAGTGACAGTGTCGCTACATATTTTGGGGATTGTATAACCTTACCCTTTGATTGTCAATGGGATTTGATAATTTCTGATATGTATGACCCTATTACTAAGAACATAGGGGAGTACAATGTAAGTAAAGATGGTTTCTTTACATACATTTGTCATATGATTCGCGACAAGTTAGCTCTGGGTGGCAGTGTTGCTATAAAAATAACAGAGTTTTCTTGGAATGCAGAATTATATAAGTTAATGGGGTATTTTGCATTTTGGACGGTTTTCTGCACAAATGCAAACGCTTCTTCTAGTGAAGGGTTTTTAATTGGCATAAATTATTTGGGTAAGCCCAAGGTTGAGATAGATGGAAATGTTATGCATGCCAATTATTTGTTTTGGAGAAATTCCACAGTTTGGAACGGGGGTGCTTATAGCCTGTTTGATATGGCTAAATTCCCGCTTAAGTTGGCTGGTACTGCCGTAATAAATTTAAGAGCAGACCAGATTAATGATATGGTTTATTCCCTTCTTGAAAAGGGTAAACTACTTGTTAGAGATACAAATAAAGAAGTTTTTGTTGGTGACAGTTTGGTTAATGTAATCTAAACTTTAAGAATGGCAGTCGCTTATGCAGACAAGCCTAATCACTTTATCAATTTTCCACTTACCCAGTTTCAGGGTTTTGTGTTAAATTATAAAGGTTTACAATTTCAACTTCTCGATGAAGGAGTGGATTGTAAAATACAAACAGCGCCTCACATTAGTCTTGCTATGCTGGATATTCAGCCTGAAGACTACAGAAGTGTTGATGTTGCTATTCAAGAAGTTATTGATGACATGCATTGGGGTGAGGGCTTTCAGATTAAATTTGAAAACCCCCATATCCTAGGAAGATGCATAGTTTTAGATGTTAAAGGTGTAGAAGAATTGCATGATGATTTAGTTAATTACATTCGTGATAAAGGTTGTGTTGCTGACCAATCCAGGAAATGGATTGGACATTGCACCATAGCCCAACTCACGGATGCTGCACTTTCCATTAAGGAAAATGTTGATTTTATAAACAGCATGCAATTCAATTATAAAATCACTATCAATCCCTCATCACCGGCTAGACTTGAAATAGTTAAGCTTGGTGCTGTAAAGAAAGATGGTTTTTATGAAACCATAGCTAGCCACTGGATGGGAATTCGTTTTGAATATAATCCACCCACTGATAAGCTAGCTATGATTATGGGTTATTGTTGTTTAGAAGTGGTGCGTAAAGAGCTAGAAGAAGGTGACCTTCCCGAGAATGATGATGATGCTTGGTTTAAGCTATCGTACCATTATGAAAACAATTCTTGGTTCTTTCGACATGTCTACAGGAAAAGTTCTTATTTCCGTAAGTCTTGTCAAAATTTAGATTGTAATTGTTTGGGGTTTTATGAATCTTCAGTTGAAGAAGACTAAACTTAGTGAAAATGTTTTTGCTTCCTAGATTTGTCCTAGTTAGCTGCATAATTGGTAGCCTAGGTTTTGACAACCCTCCTACCAATGTTGTTTCGCATTTAAATGGAGATTGGTTTTTATTTGGTGACAGTCGTTCAGATTGTAATCATGTTGTTAATACCAACCCCCGTAATTATTCTTATATGGACCTTAATCCTGCCCTGTGTGATTCTGGTAAAATATCATCTAAAGCTGGCAACTCCATTTTTAGGAGTTTTCACTTTACCGATTTTTATAATTACACAGGCGAAGGTCAACAAATTATTTTCTATGAGGGTGTTAATTTTACGCCTTATCATGCCTTTAAATGCACCACTTCTGGTAGTAATGATATTTGGATGCAGAATAAAGGCTTGTTTTACACTCAGGTTTATAAGAATATGGCTGTGTATCGCAGCCTTACTTTTGTTAATGTACCATATGTTTATAATGGCTCTGCACAATCTACAGCTCTTTGTAAATCTGGTAGTTTAGTTCTTAATAACCCTGCATATATAGCTCGTGAAGCTAATTTTGGGGATTATTATTATAAGGTTGAAGCTGATTTTTATTTGTCAGGTTGTGACGAGTATATCGTACCACTTTGTATTTTTAACGGCAAGTTTTTGTCGAATACAAAGTATTATGATGATAGTCAATATTATTTTAATAAAGACACTGGTGTTATTTATGGTCTCAATTCTACTGAAACCATTACCACTGGTTTTGATTTTAATTGTCATTATTTAGTTCTACCCTCTGGTAATTATTTAGCCATTTCAAATGAGCTATTGTTAACTGTTCCTACGAAAGCAATCTGTCTTAATAAGCGTAAGGATTTTACGCCTGTACAGGTTGTTGACTCGCGGTGGAACAATGCCAGGCAGTCTGATAACATGACGGCAGTTGCTTGTCAACCCCCGTACTGTTATTTTCGTAATTCTACTACTAATTATGTTGGTGTTTATGATATCAATCATGGGGATGCTGGTTTTACTAGCATACTCAGTGGTTTGTTATATGACTCACCTTGTTTTTCGCAGCAAGGTGTTTTTAGGTATGATAATGTTAGCAGTGTCTGGCCTCTCTACCCCTATGGCAGATGCCCTACTGCTGCTGATATTAATACCCCTGATGTACCTATTTGTGTGTATGATCCGCTACCAATTATTTTGCTTGGCATTCTTTTGGGTGTTGCGGTCATAATTATTGTAGTTTTGTTGTTATATTTTATGGTGGATAATGGTACTAGGCTGCATGATGCTTAGACCATAATCTAAACATGTTTTTGATACTTTTAATTTCCTTACCAACGGCTTTTGCTGTTATAGGAGATTTAAAGTGTACTACAGTTTCCATTAATGATGTTGACACTGGTGTTCCTTCTATTAGCACTGATACTGTCGATGTTACTAATGGTTTAGGTACTTATTATGTTTTAGATCGTGTGTATTTAAATACTACGTTGTTGCTTAATGGTTACTACCCTACTTCAGGTTCTACATATCGTAATATGGCACTGAAGGGAACTTTACTATTGAGCACACTATGGTTTAAACCACCTTTTCTTTCTGATTTTACTAATGGTATTTTTGCTAAGGTCAAAAATACCAAGGTTATTAAAAATGGTGTAATGTATAGTGAGTTTCCTGCTATAACTATAGGTAGTACTTTTGTAAATACATCCTATAGTGTGGTAGTACAACCACATACTACCAATTTGGATAATAAATTACAAGGTCTCTTAGAGATCTCTGTTTGCCAGTATACTATGTGCGAGTACCCAAATACGATTTGTCATCCTACTCTGGGTAATCAACGCGTAGAACTATGGCATTGGGATACAGGTGTTGTTTCCTGTTTATATAAGCGTAATTTCACATATGATGTGAATGCTGATTACTTGTATTTCCATTTTTATCAAGAAGGTGGTACTTTTTATGCATATTTTACAGACACTGGTGTTGTTACTAAGTTTCTGTTTAATGTTTATTTAGGCACGGTGCTTTCACATTATTATGTCATGCCTTTGACTTGTGATAGTGCTATGACTTTAGAATATTGGGTTACACCCCTCACTTCTAAACAATATCTACTAGCTTTCAATCAAGATGGTGTTATTTTTAATGCTGTTGATTGTAAGAGTGATTTTATGAGTGAGATTAAGTGTAAAACACTATCTATAGCACCATCTACTGGTGTTTATGAATTAAACGGTTACACTGTTCAGCCAATTGCAGATGTTTACCGACGTATACCTAATCTTCCCGATTGTAATATTGAGGCTTGGCTTAATGATAAGTCGGTGCCCTCTCCATTAAATTGGGAACGTAAGACCTTTTCAAATTGTAATTTTAATATGAGCAGCCTGATGTCTTTTATTCAGGCAGACTCATTTACTTGTAATAATATTGATGCTGCTAAGATATATGGTATGTGTTTTTCCAGCATAACTATAGATAAGTTTGCTATACCCAATGGTAGGAAGGTTGACCTACAATTGGGTAATTTGGGCTATTTGCAGTCTTTTAATTATAGAATTGATACTACTGCTACAAGTTGTCAGTTGTATTATAATTTACCTGCTGCTAATGTTTCTGTTAGCAGGTTTAATCCTTCTACTTGGAATAGGAGATTTGGTTTTACAGAACAATCTGTTTTTAAGCCTCAACCTGCAGGTGTTTTTACTGCTCATGATGTTGTTTATGCACAACATTGTTTTAAAGCTCCCACAAATTTCTGTCCGTGTAAATTGGATGGGTCTTTGTGTGTAGGTAATGGTCCTGGTATAGATGCTGGTTATAAAACTAGTGGCATAGGCACTTGTCCTGCAGGTACTAATTATTTAACTTGCCATAATGCTGCCCAATGTGATTGTTTGTGCACTCCAGACCCCATTTCATCTAAAGCTACAGGGCCTTACAAGTGCCCCCAAACTAAATATTTAGTTGGCATAGGTGAGCACTGTTCGGGTCTTGCTATTAAAAGTGATTATTGTGGAGGTAATCCTTGTACTTGCCAACCACAAGCATTTTTGGGTTGGTCTGTTGACTCTTGTTTACAAGGGGATAGGTGTAATATTTTTGCTAATTTTATTTTGCATGATGTTAATAGTGGTACTACTTGTTCTACTGATTTACAAAAATCAAACACAGACATAATTCTTGGTGTTTGTGTTAATTATGATCTTTATGGTATTACTGGCCAAGGTATTTTTGTTGAGGTTAATGCGACTTATTATAATAGTTGGCAGAACCTTTTATATGATTCTAATGGTAATCTCTATGGTTTTAGAGACTACTTAACAAATAGAACTTTTATGATTCGTAGTTGCTATAGCGGTCGTGTTTCAGCGGCCTTTCATGCTAACTCTTCCGAACCAGCATTGCTATTTCGGAATATTAAATGCAATTACGTTTTTAATAATACTCTTTCACGACAGCTGCAACCTATTAACTATTTTGATAGCTATCTTGGTTGTGTTGTCAATGCTGATAATAGTACTTCTAGTGTTGTTCAAACATGTGATCTCACAGTAGGTAGTGGTTACTGTGTGGATTACTCTACAAAAAGACGAAGTCGTAGATCGATTACCACTGGTTATCGGTTTACTAATTTTGAGCCATTTACTGTTAATTCAGTAAATGATAGTTTACAACCTGTAGGTGGTTTGTATGAAATTCAAATACCTTCAGAGTTTACTATAGGTAATATGGAGGAGTTTATTCAAACAAGCTCTCCTAAAGTTACTATTGATTGTTCTGCTTTTGTCTGTGGTGATTATGCAGCATGTAAATCACAGTTGGTTGAATATGGTAGCTTCTGTGACAATATTAATGCTATACTCACAGAAGTAAATGAATTACTTGACACTACACAGTTGCAAGTAGCTAATAGTTTAATGAATGGTGTCACTCTTAGCACTAAGCTTAAAGATGGCGTTAATTTCAATGTAGACGACATCAATTTTTCCCCTGTATTAGGTTGTTTAGGAAGCGATTGCAATAAAGTTTCCAGTAGATCTGCTATAGAGGACTTACTTTTTTCTAAAGTAAAGTTATCTGATGTCGGTTTCGTTGAGGCTTATAATAATTGTACTGGAGGTGCCGAAATTAGGGACCTCATTTGTGTGCAAAGTTATAATGGTATCAAGGTGTTGCCTCCACTGCTCTCAGAAAATCAGATCAGTGGATACACTTTGGCTGCCACCTCTGCTAGTCTGTTTCCTCCTTGGTCAGCAGCAGCAGGTGTACCATTTTATTTAAATGTTCAGTATCGTATTAATGGGATTGGTGTTACCATGGATGTGCTAAGTCAAAATCAAAAGCTTATTGCTAATGCATTTAACAATGCTCTTGGTGCTATTCAGGAAGGGTTTGATGCTACCAATTCTGCTTTAGTTAAAATTCAAGCTGTTGTTAATGCAAATGCTGAAGCTCTTAATAACTTATTGCAACAACTCTCTAATAGGTTTGGTGCTATAAGCTCTTCTTTACAAGAAATTCTATCTAGACTGGATGCTCTTGAAGCGCAAGCTCAGATAGACAGACTTATTAATGGGCGTCTTACCGCTCTTAATGCTTATGTTTCTCAACAGCTTAGTGATTCTACACTAGTAAAATTTAGTGCAGCACAAGCTATGGAGAAGGTTAATGAATGTGTCAAAAGCCAATCATCTAGGATAAATTTTTGTGGTAATGGTAATCATATTATATCATTAGTGCAGAATGCTCCATATGGTTTGTATTTTATCCACTTTAGCTATGTCCCTACTAAGTATGTCACTGCGAAGGTTAGTCCCGGTCTGTGCATTGCTGGTGATAGAGGTATAGCCCCTAAGAGTGGTTATTTTGTTAATGTAAATAATACTTGGATGTTCACTGGTAGTGGTTATTACTACCCTGAACCTATAACTGGAAATAATGTTGTTGTTATGAGTACCTGTGCTGTTAACTATACTAAAGCGCCGGATGTAATGCTGAACATTTCAACACCCAACCTCCCTGATTTTAAGGAAGAGTTGGATCAATGGTTTAAAAACCAAACATCAGTGGCACCACATTTGTCACTTGATTATATAAATGTTACATTCTTGGACCTACAAGATGAAATGAATAGGTTACAGGAGGCAATAAAAGTTTTAAATCAGAGCTACATCAATCTCAAGGACATTGGTACTTATGAGTATTATGTAAAATGGCCTTGGTATGTATGGCTTTTAATTGGCTTTGCTGGTGTAGCTATGCTTGTTTTACTATTCTTCATATGCTGTTGTACAGGATGTGGGACTAGTTGTTTTAAGAAATGTGGTGGTTGTTGTGATGATTATACTGGACACCAGGAGTTAGTAATTAAAACATCACATGACGACTAAGTTCGTCTTTGATTTATTGGCCCCTGACGATATATTACATCCCTTCAATCATGTGAAGCTAATTATAAGACCCATTGAGGTCGAGCATATTATAATAGCTACCACAATGCCTGCTGTTTAGTGGGTACTGTGTCTTGTATAACTAGTAAACCTGCAATGCCAATGGCTACAACCATTGATGGTACAGATTATACTAACATTATGCCTATTACTGTTTCTACAACAGTTTATTTAGGCGTTTCTATAGGTATTGACACTAGCACCACTGGTTTTACCTGTTTTTCACGGTACTAGTTCCAAACCATATTATAATTCAGGTAGACCTTATAACTTTAAGCATTATTGCCAAAGTTTTTAAGGCCACGCCCTAGTAATGGACATCTGGAAACCTGAGATTAAATATCTCCGTTATACTAACGGTTTTAATGTCTCAGAATTAGAAGATGCTTGTTTTAAATTTAACTATAAATTTCCTAAAGTAGGATATTGTAGAGTTCCTAGTCATGCTTGGTGCCGTAATCAAGGTAGCTTTTGTGCTACACTCACTCTTTATGGCAAATCCAAACATTATGATAAATATTTTGGAGTAATAACTGGTTTTACAGCATTCGCTAATACTGTAGAGGAGGCTGTCAACAAACTGGTTTTCTTAGCTGTTGACTTTATTACCTGGCGGAGACAGGAGTTAAATGTTTATGGCTGATGCTTATTTTGCAGACACTGTGTGGTATGTGGGGCAAATAATTTTTATAGTTGCCATTTGTTTATTGGTTATAATAGTTGTAGTGGCATTTTTGGCAACTTTTAAATTGTGTATTCAACTTTGCGGTATGTGTAATACCTTAGTACTGTCCCCTTCTATTTATGTGTTTAATAGAGGTAGGCAGTTTTATGAGTTTTACAACGATGTAAAACCACCAGTTCTTGATGTGGATGACGTTTAGTTAATCCAAACATTATGAGTAGTGTAACTACACCAGCACCAGTTTACACCTGGACTGCTGATGAAGCTATTAAATTCCTAAAGGAATGGAACTTTTCTTTGGGTATTATACTACTTTTTATTACAGTCATATTGCAATTTGGATATACAAGTCGCAGTATGTTTGTTTATGTTATTAAGATGATCATTTTGTGGCTTATGTGGCCCCTTACTATCATCTTAACTATTTTCAATTGCGTGTATGCGTTGAATAATGTGTATCTTGGCTTTTCTATAGTTTTTACTATAGTGGCCATTATCATGTGGATTGTGTATTTTGTGAATAGTATCAGGTTGTTTATTAGAACTGGAAGTTGGTGGAGTTTCAACCCAGAAACAAACAACTTGATGTGTATAGATATGAAGGGAAGGATGTATGTTAGGCCGATAATTGAGGACTACCATACCCTTACAGTCACAATAATACGTGGTCATCTTTACATGCAAGGTATAAAACTAGGTACTGGCTATTCTTTGTCAGATTTGCCAGCTTATGTGACTGTTGCCAAGGTCTCACACCTGCTCACGTATAAGCGTGGTTTTCTTGACAAGATAGGCGATACTAGTGGTTTTGCTGTTTATGTTAAGTCCAAAGTCGGTAATTACCGACTGCCATCAACCCAAAAGGGTTCTGGCATGGACACCGCATTGTTGAGAAATAATATCTAAACTTTAAGGATGTCTTTTACTCCTGGTAAGCAATCCAGTAGTAGAGCGTCCTCTGGAAATCGTTCTGGTAATGGCATCCTTAAGTGGGCCGATCAGTCCGACCAATCTAGAAATGTTCAAACCAGGGGTAGAAGAGCTCAACCCAAGCAAACTGCTACTTCTCAGCAACCATCAGGAGGGAATGTTGTACCCTACTATTCTTGGTTCTCTGGAATTACTCAGTTTCAAAAGGGAAAGGAGTTTGAATTTGCAGAGGGACAAGGTGTGCCTATTGCACCAGGAGTCCCAGCTACTGAAGCTAAGGGGTACTGGTACAGACACAACAGACGTTCCTTTAAAACAGCCGATGGCAACCAGCGTCAATTGCTGCCACGATGGTATTTTTACTATCTTGGAACAGGACCGCATGCCAAAGACCAGTATGGCACCGACATTGACGGAGTCTTCTGGGTCGCTAGTAACCAGGCTGATGTCAATACCCCGGCTGACATTCTCGATCGGGACCCAAGTAGCGATGAGGCTATTCCGACTAGGTTTCCGCCTGGCACGGTACTCCCTCAGGGTTACTATATTGAAGGCTCAGGAAGGTCTGCTCCTAATTCCAGATCTACTTCACGCGCATCCAGTAGAGCCTCTAGTGCAGGATCGCGCAGTAGAGCCAATTCTGGCAATAGAACCCCTACCTCTGGTGTAACACCTGATATGGCTGATCAAATTGCTAGTCTTGTTCTGGCAAAACTTGGCAAGGATGCCACTAAGCCACAGCAAGTAACTAAGCAGACTGCCAAAGAAATCAGACAGAAAATTTTGAATAAGCCCCGCCAGAAGAGGAGCCCCAATAAACAATGCACTGTTCAGCAGTGTTTTGGGAAGAGAGGCCCCAATCAGAATTTTGGTGGTGGAGAAATGTTAAAACTTGGAACTAGTGATCCACAGTTCCCCATTCTTGCAGAACTCGCACCCACAGCTGGTGCGTTTTTCTTTGGATCAAGATTAGAGTTGGCCAAAGTGCAGAATTTGTCTGGGAATCTTGACGAGCCCCAGAAGGATGTTTATGAATTGCGCTATAATGGCGCAATTAGATTTGACAGTACACTTTCAGGTTTTGAGACCATAATGAAGGTGTTGAATGAGAATTTGAATGCATACCAACAACAAGATGGTATGATGAATATGAGTCCAAAACCACAGCGTCAGCGTGGTCAGAAGAATGGACAAGGAGAAAATGATAATATAAGTGTTGCAGCGCCCAAAAGCCGTGTGCAGCAAAATAAGAGTAGAGAGTTGACTGCAGAGGACATCAGCCTTCTTAAGAAGATGGATGAGCCCTTTACTGAAGACACCTCAGAAATATAAGAGAATGAACCTTATGTCGGCACCTGGTGGTAACCCCTCGCAGGAAAGTCGGGATAAGGCACTCTCTATCAGAATGGATGTCTTGCTGCTATAATAGATAGAGAAGGTTATAGCAGACTATAGATTAATTAGTTGAAAGTTTTGTGTGGTAATGTATAGTGTTGGAGAAAGTGAAAGACTTGCGGAAGTAATTGCCGACAAGTGCCCAAGGGGAAGAGCCAGCATGTTAAGTTACCACCCAGTAATTAGTAAATGAATGAAGTTAATTATGGCCAATTGGAAG
>NC_003045_Bovine_coronavirus
gattgcgagcgatttgcgtgcgtgcatcccgcttcactgatctcttgttagatcttttcataatctaaactttataaaaacatccactccctgtagtctatgcctgtgggcgtagatttttcatagtggtgtctatattcatttctgctgttaacagctttcagccagggacgtgttgtatcctaggcagtggcccacccataggtcacaatgtcgaagatcaacaaatacggtctcgaactacactgggctccagaatttccatggatgtttgaggacgcagaggagaagttggacaaccctagtagttcagaggtggatatagtatgctccaccactgcgcaaaagctggaaacaggcggaatttgtcctgaaaatcatgtgatggtggattgtcgccgacttcttaaacaagaatgttgtgtgcagtctagcctaatacgtgaaattgttatgaatacacgtccatatgatttggaggtgctacttcaagatgctttgcagtcccgcgaagcagttttggttacaccccctctaggtatgtctctggaggcatgctatgtgagaggttgtaatcctaatggatggaccatgggtttgtttcggcgtagaagtgtgtgtaacactggtcgctgcgctgttaacaagcatgtggcctatcagctatatatgattgaccctgcgggtgtctgttttggtgcaggtcaatttgtgggttgggttatacccttagcctttatgcctgtgcaatcccggaaatttattgttccttgggttatgtacttgcgtaagtgtggcgaaaagggtgcctacaacaaagatcataaacgtggcggttttgaacacgtttataattttaaagttgaggatgcttacgacttggttcatgatgagcctaagggtaagttttctaagaaggcttatgctttaattagaggataccgtggtgttaaaccgcttctttatgtagaccagtatggttgtgattatactggtggtcttgcagatggcttagaggcttatgctgataagacattgcaagaaatgaaggcattatttcctatttggagccaggaactcccttttgatgtaactgtggcatggcacgttgtgcgtgatccacgttatgttatgagactgcaaagtgcttctactatacgtagtgttgcatatgttgctaaccctactgaagacttgtgtgatggttctgttgttataaaggaacctgtgcatgtttatgcggatgactctattattttacgtcaacataatttagttgacattatgagttgtttttatatggaggcagatgcagttgtaaatgctttttatggtgttgatttgaaagattgtggttttgttatgcagtttggttatattgactgcgaacaagacttgtgtgattttaaaggttgggttcctggtaatatgatagatggttttgcttgcactacttgtggtcatgtctatgagacaggtgatttgctagcacaatcttcaggtgttctgcctgttaatcctgtattgcatactaagagtgcagcaggttatggtggttttggttgtaaggattcttttaccctgtatggccaaactgtagtttattttggaggttgtgtgtattggagtccagcacgtaatatatggattcctatattaaaatcttctgttaagtcttatgacggtttggtttatactggagttgtaggttgcaaggctattgtaaaggaaacaaatctcatttgcaaagcgttgtaccttgattatgttcaacacaagtgtggcaatttacaccagcgggagttgctaggtgtgtcagatgtgtggcataaacaattgttattaaatagaggtgtgtacaaacctcttttagagaatattgattattttaatatgcggcgcgctaaatttagtttagaaacttttactgtttgtgcagatggttttatgccttttcttttagatgatttggttccgcgcgcatattatttggcagtaagtggtcaagcattttgtgactacgcagataaaatctgccatgctgttgtgtctaagagtaaagagttacttgatgtgtctctggattctttaagtgcagctatacattatttgaattctaaaattgttgatttggctcaacattttagtgattttggaacaagttttgtttctaaaattgttcatttctttaagacttttactactagcactgctcttgcatttgcatgggttttatttcatgttttgcatggtgcttatatagtagtagagagtgatatatattttgttaaaaacattcctcgttatgctagtgctgttgcacaagcatttcggagtgttgctaaagttgtactggactctttaagagttacttttattgatggcctttcttgttttaagattggacgtagaagaatttgtctctcaggcagtaaaatttatgaagttgagcgtggcttgttacattcatctcaattgccattagatgtttatgatttaaccatgcctagtcaagttcagaaagccaagcaaaaacctatttatttaaaaggttctggttctgatttttcattagcagatagtgtggttgaagttgttacaacttcacttacaccatgtggttattctgaaccacctaaagttgcagataaaatttgcattgtggataatgtttatatggccaaggctggtgacaaatattaccctgttgtggttgatggtcatgtaggactcttggatcaagcatggagggttccttgtgctggaaggcgtgttacatttaaggaacagcctacagtaaatgagattgcaagcacacctaagactattaaagttttttatgagcttgacaaagattttaatactattttaaacactgcatgtggagtgtttgaagtagatgataccgtggatatggaggaattttatgctgtggtgattgatgccatagaagagaaactttctccatgtaaggagcttgaaggtgtaggtgctaaagttagtgcctttttacagaaattagaggataattccctatttttatttgatgaggctggcgaggaagttcttgcttctaaattgtattgtgcttttacagctcctgaagatgatgactttcttgaagaaagtggtgttgaagaagatgatgtagaaggtgaggaaactgatttaactgtcacaagtgctggagagccttgtgttgccagtgaacaggaggagtcttctgaaatcttagaggacactttggatgatggtccatgtgtggagacatctgattcacaagttgaagaagatgtagaaatgtcggattttgctgatcttgaatctgtgattcaggattatgaaaatgtttgttttgagttttatactacagagccagaatttgttaaagttttggatctgtatgtgcctaaagcaactcgcaacaattgctggttgcgatcagttttggcagtgatgcagaaactgccctgtcaatttaaagataaaaatttgcaggatctttgggtgttatataagcaacagtatagtcagttgtttgttgataccttggttaataagatacctgctaatattgtagttccacaaggtggttatgttgccgattttgcatattggttcttaaccttatgtgattggcagtgtgttgcatactggaaatgcattaaatgtgatttagctcttaagcttaaaggcttggatgctatgttcttttatggtgatgttgtctcacatgtgtgcaagtgtggtgagtctatggtacttattgatgttgatgtgccatttacagcccactttgctcttaaagataagttgttttgtgcatttattactaagcgtagtgtgtataaagcagcttgtgttgtggatgttaatgatagtcattctatggctgttgttgatggtaaacaaattgatgatcatcgtgtcactagtattactagtgataagtttgattttattattgggcatggtatgtcattttcaatgactactttcgaaattgcccaattgtatggttcttgtataacacctaatgtatgttttgttaaaggtgatataattaaagtttctaagcgtgttaaagcagaagtcgttgtaaatcctgctaatggccatatggcacatggtggtggtgttgcaaaggctattgcagtagcagctggacagcagtttgttaaagagactaccgatatggttaagtctaaaggagtttgtgctactggagactgttatgtctctacagggggtaaattatgtaaaactgtgcttaatgttgttggacctgatgcgagaacacagggtaaacaaagttatgcattgttagagcgtgtttataaacatcttaacaaatatgattgtgttgttacaactttgatatcagctggtatatttagtgtgccgtctgatgtgtctttaacatatctacttggtactgccgagaaacaagttgttcttgttagcaataatcaagaggattttgatcttatttctaagtgtcagataactgccgttgagggcactaagaaattggcagagcgtctttcttttaatgtagggcgttctatcgtttacgaaacagatgctaataagttgattttaagcaatgacgttgcatttgtttcgacatttaatgtcttacaggatgttttatccttaagacatgatatagcacttgatgatgatgcacgaacctttgttcagagcaatgttgatgttgtacctgagggttggcgtgttgtcaataagttttatcaaattaatggtgttagaaccgttaagtattttgagtgtcccggtggcatagatatatgcagccaggataaagtttttggttatgtacagcagggtagttttaataaggctactgttgctcaaattaaagccttgtttttggataaagtggacatcttgctaactgttgatggtgtcaatttcactaacaggtttgtgcctgtaggtgaaagttttggtaagagtctaggaaatgtgttctgtgatggagttaatgtcacgaaacataagtgtgatataaattataaaggtaaagtctttttccagtttgataatctttctagtgaagatttaaaggctgtaagaagttcttttaattttgatcagaaggaattgcttgcctactacaacatgcttgttaattgttctaaatggcaggttgtttttaatggtaagtatttcacttttaagcaagctaataacaattgttttgttaatgtttcttgcttaatgctccagagtttgaatctgaaatttaaaattgttcaatggcaggaggcgtggcttgaatttcgttctggccgccctgctagatttgtatctttggttttagccaaaggtgggtttaaatttggtgatcctgctgactctagagatttcttgcgtgttgtgtttagtcaagttgatttgacaggggcaatatgtgattttgaaattgcatgtaaatgtggtgtaaagcaggaacagcgtactggtgtggacgctgttatgcattttggtacattgagtcgtgaagatcttgagattggttacaccgtggattgttcttgcggtaaaaagctaatccattgtgtacgatttgatgtaccatttttaatttgtagtaatacacctgctagtgtaaaattacctaagggtgtaggaagtgcaaatatttttaaaggtgataaggttggtcattatgttcatgttaagtgtgaacagtcttatcagctttatgatgcttctaatgttaagaaggttacagacgttactggcaatttgtcagattgtttgtatcttaaaaatttgaaacaaacttttaaatcggtgttaaccacctattatttggatgatgttaagaaaattgagtataaccctgacttgtcacaatattattgtgacggaggtaagtattatactcagcgtattattaaagcccaatttaaaacatttgagaaagtagatggtgtgtatactaattttaaattgataggacacaccatctgtgatattcttaatgctaagttgggttttgatagctctaaagagtttgttgaatataaagttactgagtggccaacagctacaggtgatgtggtgttggctactgatgatttgtatgttaagagatacgaaaggggttgtattacttttggtaaacctgttatatggttaagccatgagcaagcttccctcaattctttaacatattttaatagacctttattggttgatgagaataaatttgatgttttaaaagtggatgatgttgacgatggtggtgatatctcagagagtgatgccaaagaatccaaagaaatcaacattattaagttaagtggtgttaaaaaaccatttaaggttgaagatagtgtcatagttaatgatgatactagtgaaatcaaatatgttaagagtttgtctatagttgatgtgtatgatatgtggcttacaggttgtaggtatgttgttagaactgctaatgctttgagcatggcagttaacgtacctacaatacgtaagtttataaaatttggtatgactcttgttagtataccaattgatttgttaaatttaagagagattaagcctgtttttaatgtggttaaagctgtgcgaaataaaatttctgcatgctttaattttattaaatggctttttgtcttattatttggctggattaaaatatccgctgataataaagtaatttacaccacagaagttgcatcaaagcttacatgtaagcttgtagctttagcttttaaaaatgcgtttttgacatttaagtggagtgtggttgctagaggtgcttgcattatagcgactatatttctattgtggtttaattttatatatgccaatgtaatttttagtgatttttatttgcctaaaattggtttcttgccgacttttgttggtaagatcgcacagtggattaagagcacttttagtcttgtaactatttgtgatctatattccattcaggatgtgggttttaagaatcagtattgtaatggaagtatcgcatgtcaattctgcttggcaggatttgatatgttagataattataaagccattgatgtagtacagtatgaagctgataggagagcatttgttgattatacaggtgtgttaaagattgtcattgaattgatagttagttacgccctgtatacggcatggttctacccattgtttgctcttattagtattcagatcttgaccacttggctgcctgagctttttatgcttagtacattacattggagtgttaggttgctggtgtctttagctaatatgttaccagcacatgtgtttatgaggttttatattattattgcctcttttattaagctgtttatcttgtttaggcatgttgcctatggttgtagtaaacctggttgtttgttttgttacaagaggaatcgtagtctacgtgttaaatgtagtactattgttggtggcatgatacgctattacgatgttatggctaatggtggcactggcttttgttcaaaacatcaatggaattgcattgattgtgattcttataaaccaggtaatacttttattactgttgaggccgctcttgatttatctaaggaattgaaacggcctattcagcctacagatgttgcttatcatacggttacggatgttaagcaagttggttgttatatgcgcttgttctatgagcgtgatggacagcgcacatatgatgatgttaatgctagtttgtttgtggattatagtaatttgctacattctaaggttaagggtgtgcctaatatgcatgttgtggtagtggaaaatgatgccgataaagctaattttcttaatgctgctgtattttatgcacagtctttgtttagacctattttaatggttgataaaaatctgataactactgctaatactggtacgtctgttacagaaactatgtttgatgtttatgtggacacatttttgtctatgtttgatgtggataaaaagagtcttaatgctttaatagcaactgcgcattcttctataaaacagggtacgcagatttgtaaagttttggatacctttttaagctgtgctcgtaaaagttgttctattgattcagatgttgatactaagtgtttagctgattctgtcatgtctgctgtatcggcaggccttgaattgacggatgaaagttgtaataacttggtgccaacatatttgaagggtgataacattgtggcagctgatttaggtgttctgattcaaaattctgctaagcatgtgcagggtaatgttgctaaaatagccggtgtttcctgtatatggtctgtggatgcttttaatcagctaagttctgatttccagcataaattgaagaaagcatgttgtaaaactggtttgaaattgaagcttacttataataagcagatggctaatgtctctgttttaactacaccctttagtcttaaagggggtgcagtttttagttattttgtttatgtatgttttctgttgagtttggtttgttttattggattgtggtgcttaatgcccacttacacagtacacaaatcagattttcagcttcccgtttatgccagttataaagttttagataatggtgttattagagatgttagcgttgaagatgtttgtttcgctaacaaatttgaacaatttgatcaatggtatgagtctacatttggtctaagttattatagtaacagtatggcttgtcccattgttgttgctgtagtagaccaggatcttggctctactgtgtttaatgtccctaccaaagtgttacgatatggttaccatgtgttgcactttattacacatgcactttctgctgatggagtgcagtgttatacgccacatagtcaaatatcgtattctaatttttatgctagtggctgtgtgctttcctccgcttgtactatgtttgcaatggccgatggtagtccacaaccttattgttatacagaggggcttatgcagaatgcttctctgtatagttcattggtacctcacgtgcggtataatcttgctaatgctaaaggttttatccgttttccagaagtgttgcgagaaggacttgtgcgtattgtgcgtactcgttctatgtcgtattgcagagttggattatgtgaggaagctgatgagggtatatgctttaactttaatggttcttgggtgcttaataatgattattatagatcattgcctgggaccttttgtggtagagatgtttttgacttaatttatcagctttttaaaggtttagcacagcctgtggatttcttggcattgactgctagttctattgctggtgctatacttgctgtaattgttgttttggtgttttattacttaataaagcttaaacgtgcttttggtgattacaccagtattgtttttgtcaatgtgattgtgtggtgtgtaaattttatgatgctttttgtgtttcaagtttaccctacactttcttgtgtatatgctatttgttatttttatgccacgctttatttcccttcggagataagtgtgataatgcatttacaatggctagttatgtatggcactattatgcctttatggttttgtttgctatatatatctgttgttgtttcaaatcatgctttttgggtattcgcttactgcagacggcttggtacttctgttcgtagtgatggtacatttgaagaaatggctcttactacttttatgattacaaaagattcttattgtaagcttaagaattctttgtctgatgttgcttttaatagatatttgagtttgtataataaatataggtattacagcggtaaaatggatactgctgcatatagggaggctgcttgttcgcagttggctaaagcaatggatacatttaccaataataatggtagtgatgtgctttaccaaccacctactgcttccgtttcaacttcattcttgcaatctggtattgtgaaaatggttaatcctacttctaaggtagaaccatgtattgtcagtgttacctatggtaatatgacattgaatggtttatggttggatgataaggtctactgtcccagacatgtgatatgttctgcttcagatatgactaatccagattatacaaatttgttgtgtagagtaacatcaagtgattttactgtattgtttgatcgtttaagccttacagtgatgtcttatcaaatgcagggttgtatgcttgttcttacagtgaccctgcaaaattctcgtacgccaaaatatacatttggtgtggttaaacctggtgagacttttactgttttagctgcttataacggcaaaccacaaggagcctttcatgtgactatgcgtagtagttataccattaagggttcctttttatgcggatcttgtgggtctgttggttatgtgctaatgggtgattgtgttaaatttgtgtatatgcatcaattggagcttagtactggttgtcatactggtactgatttcaatggggatttttatggtccttataaggatgctcaggttgtccaattgcccgttcaggattatatacaatctgttaattttgtagcatggctttatgctgctatacttaataattgtaattggtttgtacaaagtgataagtgttctgttgaagattttaatgtgtgggctttgtctaatgggtttagccaagttaaatctgatcttgttatagatgctttagcttctatgactggtgtgtctttggaaacattattggctgctattaagcgtctcaagaatggttttcaaggacgtcagattatgggtagttgctcctttgaggatgaattgacacctagcgatgtttatcaacaactcgctggtatcaagttacaatcaaagcgtactagattggttaaaggcattgtttgttggattatggcttctacatttttgtttagttgtataattacagcatttgtgaaatggactatgtttatgtatgtaactactaatatgcttagtattacgttttgtgcactttgtgttataagtttggccatgttgttggttaaacataagcatctttatttgactatgtatataattcctgtgctttttacactgctgtataacaactatttggttgtgtacaagcagacatttagaggctatgtttatgcatggctatcatattatgttccatcagttgagtatacttatactgatgaagttatttacggcatgttattgcttataggaatggtctttgttacattacgtagcattaaccatgatttgttttcttttataatgtttgttggtcgtgtgatttctgttgtctctttgtggtacatgggttctaacttagaggaagaaattcttcttatgttggcttctctttttggtacttacacatggacaacagctttatctatggctgcagcaaaggttattgctaagtgggttgctgtgaatgttttgtatttcacagatatacctcaaattaagatagttcttgtatgctatttgtttataggttatattattagctgttattggggtttgttttccttgatgaacagtttgtttagaatgcctttgggtgtttataattataaaatttcagtacaggaattaagatatatgaatgctaatggattgcgccctcctaagaatagttttgaagcccttatgcttaattttaagcttttgggtattggaggtgtgccaattattgaagtatctcaatttcaatcaaaattgactgatgttaaatgtgctaatgttgtcttgcttaattgcttgcaacatttgcatgttgcttctaattctaagttgtggcagtattgtagcactttgcacaatgaaatacttgccacttctgatctgggtgttgcttttgaaaagcttgctcagttgttaattgttttgtttgctaatccagctgctgtggatagcaagtgcctgactagtattgaagaagtttgcgatgattacgcaaaggacaatactgttttgcaggctttacagagtgaatttgttaatatggctagcttcgttgaatatgaagttgctaagaaaaatcttgatgaggcgcgttctagtggttctgctaatcaacagcagttaaaacagctagagaaagcctgtaatattgctaaatctgcttatgaacgcgaccgtgctgtagcaagaaagttggagcgtatggcagatttggctctcactaatatgtataaagaagctagaattaatgataagaagagtaaggttgtttctgccttgcaaactatgctttttagtatggtgcgtaagttagataatcaagctctgaattcaatattagataatgctgtgaagggttgtgtaccattgaatgcaatcccttcattggctgcaaatactctgactataattgtaccagataaaagtgtttacgatcaggtagttgacaatgtctatgttacctatgcgggtaatgtatggcagattcaaactatccaagattcagatggtacaaataagcagttgaatgagatatctgatgattgtaactggccactagttattattgcaaatcggcataatgaggtatctgcaaccgttttgcaaaataatgaattaatgcctgctaagttgaaaactcaggtcgttaatagtggtccagatcagacttgtaacacacctactcaatgttactataataatagtaacaatgggaagattgtttatgctatacttagtgatgttgatggtcttaagtatacaaagattcttaaagatgatggcaattttgttgttttggagttagatcctccttgtaaatttactgttcaagatgttaaaggtcttaaaattaagtacctttattttgtaaaaggttgtaacacactagcaagaggctgggttgttggtacaatttcttctacagttagattgcaagctggaactgctactgagtatgcttccaactcatctatattatctttatgtgcgttttctgtagatcctaagaaaacgtatttagattttatacagcagggaggaacacctattgccaattgtgttaaaatgttgtgtgaccatgctggtaccggtatggccattactgttaaacccgatgctaccactaatcaggattcatatggtggtgcgtctgtttgtatatattgccgcgcacgagttgaacacccagatgttgatgggttgtgcaaattacgcggcaagtttgtacaagtgcctgtaggtataaaagatcctgtgtcttatgttttgacacatgatgtttgtcaagtttgtggattttggcgggatggaagttgttcatgtgttagcactgacactactgttcagtcaaaagatactaattttttaaacgggttcggggtacgagtgtagatgcccgtctcgtaccctgtgccagtggtttatctactgatgtacaattaagggcatttgatatttgcaatgctagtgttgctggcattggtttacatttaaaagttaattgctgccgttttcagcgtgttgatgagaacggtgataaattagatcagttctttgttgttaagaggacagatctgactatatataatagagagatggaatgctatgagcgtgtaaaagattgtaagtttgtggctgaacacgatttctttacatttgatgtagaaggtagtcgtgtgccacatattgtacgcaaggatttaacaaagtatactatgttggatctttgctatgcgttgcgacattttgatcgcaatgattgcatgctgctttgtgacattctctctatatatgctggttgtgaacaatcctactttactaagaaggattggtatgattttgttgaaaatcctgatattattaatgtttataaaaagctaggacctatttttaatagagccctagttagcgctactgagtttgcagacaaattggtggaggtaggcttagtaggcattttaacacttgataaccaagatttaaatggtaaatggtatgattttggtgactatgttattgcagccccaggttgtggtgttgctatagcagactcttattattcttatatgatgcctatgctgaccatgtgtcatgcattggattgtgaattgtatgtgaataatgcttatagactatttgatcttgtacagtatgattttactgattacaagctcgaattgtttaataagtattttaagcactggagtatgccataccatcctaacacggttgattgtcaggatgatcggtgtatcatacattgtgctaattttaacatactttttagtatggttttacctaatacatgttttgggcctcttgttaggcaaatttttgtggatggtgttccttttgttgtttcaattggataccattataaagaacttggtattgtgatgaatatggatgtggatacacatcgttatcgcttgtctttaaaagacttgcttttatatgctgctgatccagctttgcatgtagcttctgctagtgcattgtatgatttacgcacttgctgttttagtgttgcggctataacaagcggtgtaaaatttcaaacagttaaacctggtaattttaatcaggatttttatgattttattttaagtaagggcctgcttaaagagggtagttcagttgatctgaagcactttttctttacgcaggatggtaatgctgctatcactgattataattattataagtacaatttgcccaccatggtggacattaagcagttgttgtttgttttggaagttgtttataagtattttgagatttatgatggtgggtgtataccggcatcacaagtcattgttaataattatgataagagtgctggctatccatttaataaatttggaaaagccaggctctattatgaagcattatcatttgaggagcaggatgaaatttacgcctatactaagcgcaatgtcctgccaacacttactcaaatgaatttgaaatatgctattagtgctaagaatagagcccgcactgtcgctggtgtttccatacttagtactatgactggcagaatgtttcatcaaaagtgtttgaaaagtatagcagctacacgtggtgttcctgttgttataggcaccactaaattttatggcggctgggatgatatgttacgtcgccttattaaagatgttgataatcctgtacttatgggttgggattatcctaagtgtgatcgtgctatgccaaacatactacgtattgttagtagtctggttttggctcgaaaacatgaggcatgttgttcgcaaagcgataggttttatcgacttgcgaatgaatgcgcacaagttctgagtgaaattgttatgtgtggtggctgttattatgttaagcctggtggcactagtagtggtgatgcaactactgcttttgctaattcagtttttaacatatgtcaagctgtttcagccaatgtatgtgctttaatgtcatgcaatggtaataagattgaagatttgagtatacgtgctcttcagaagcgcttatactcacatgtgtatagaagtgatatggttgattcaacctttgtcacagaatattatgaatttttaaataagcattttagtatgatgattttgagtgatgatggcgttgtgtgttataattctgactatgcgtccaaagggtatattgctaatataagtgcctttcaacaggtattgtattatcaaaataacgtttttatgtcagaatccaaatgttgggttgaaaatgacataaataatggacctcatgaattctgttcacaacacacaatgcttgtaaagatggatggggacgatgtctatcttccatatcctgatcctagtcgtatattaggagctggatgttttgtagatgatttgttaaagactgatagtgttcttttaatagaacgatttgtaagtcttgcaatagatgcttatccacttgtgtaccacgaaaatgaagaataccaaaaggtttttcgtgtttatttggagtatataaagaagttgtacaatgacctgggtaatcagatcttggatagctacagtgttattttaagtacttgtgatggacaaaagtttactgatgagtccttttacaagaacatgtatttaagaagtgcagttatgcagagtgttggagcttgcgtggtctgctcttctcaaacatcattacgttgtggcagttgcatcagaaagcctcttctttgctgcaagtgttgttacgatcatgttatggcaactgatcataaatatgttttgagtgtttcaccatatgtgtgtaatgcaccaggatgtgatgtaaatgatgttaccaaattgtatctaggtggtatgtcatattattgtgaagatcataagccacaatattcgtttaagttggtaatgaatggtatggtttttggtctatataaacaatcttgtacaggatctccgtacatagatgattttaatcgtatagctagttgtaaatggactgatgttgatgattacatactggctaatgaatgtacagagcgcttgaaattgtttgctgcagaaacgcaaaaggcgactgaggaagcctttaagcagagttatgcatcagcaacaatacaagagattgttagcgagcgcgaattgatcctctcttgggagattggaaaagtgaagccaccacttaataaaaattatgtttttactggctaccattttactaaaaatggcaagacagttttaggtgagtatgtttttgataagagtgagttgactaatggtgtgtattatcgcgccacaaccacttataagctatctgttggagatgtttttgttttaacctctcattcagtagctaatttaagtgctcctacgctggtgccgcaggagaattatagtagtattagattcgctagtgtttatagtgtgcttgagacgtttcagaacaatgtcgttaattatcaacacattggtatgaaacgttattgcaccgtgcaaggacctcctggtacaggaaagtcacatcttgctattggtcttgctgtttattattgtacagcacgtgtagtatacactgcggccagccatgcagctgttgacgcattgtgtgaaaaagcatacaaatttttgaatataaatgactgcactcgtattgttcctgccaaggtcagggtggagtgctatgataagtttaaaattaatgacaccactcgtaagtatgtgtttactactataaatgcattacctgagatggtgactgatattgttgttgtagatgaagttagtatgcttaccaattatgagctttctgttattaatgctcgtattcgtgctaagcattatgtttacattggtgatcctgctcaattgccagcaccacgtgtgttattgagcaagggtacacttgaacctaaatattttaacactgttactaagcttatgtgttgcttagggccagacatttttcttggtacatgttatagatgtcctaaggaaattgttgatacagtgtctgccttggtttatgaaaataagcttaaggctaagaatgaaagtagttcattgtgttttaaggtctattataaaggcgttacaacacatgaaagttctagtgctgtaaatatgcagcagatttatttgattaataagtttttgaaggctaaccctttgtggcataaagccgtttttattagcccatataatagccagaactttgcagctaagcgtgttttgggtttgcaaacccagaccgtggattctgctcaaggttctgaatatgattatgttatatattcacagactgcagaaacagcgcattctgtaaatgttaatcgcttcaatgttgctattactcgagccaagaaaggtattctttgtgttatgagtaatatgcagttgtttgaagcattacagtttactacattgaccttagataaagtgccacaggccgttgaaacgagagttcaatgtagtaccaatttatttaaagattgtagcaagagttatagtggttaccacccagctcacgctccttcatttttggcagtagatgacaaatataaggcaactggcgatttagccgtgtgtcttggtattggagattctgctgttacatattcaagattaatatcactcatgggttttaaacttgatgtcacccttgatgggtattgtaagctttttataactaaagaagaagctgttaaacgcgtgcgtgcttgggttggctttgatgctgaaggcgctcatgccacgcgtgatagcattgggacaaatttcccacttcaattagggttttctacaggaattgattttgttgtggaagccactggtttgtttgctgatagagatggttacagctttaaaaaggctgtggctaaagctcctcctggtgaacaatttaagcatctcatccctttgatgacgagaggtcagcgctgggatgttgttagacctagaatagtacaaatgtttgcagatcatttaattgatctgtctgattgtgttgtgctagttacatgggcagccaactttgagctcacttgtctccgatactttgcaaaagtaggtcgtgagatctcttgtaatgtgtgcactaaacgtgccacagcttacaattctagaactggttactatggttgttggcgccatagtgttacatgtgattacttgtataatccacttattgttgatattcaacagtggggatatattggatctttatcaagtaatcatgatttatattgtagtgtccacaaaggagcacatgttgcttcatctgatgctataatgacacggtgtttggccgtttatgattgtttttgcaataatattaattggaatgtggagtatcccattatttcaaatgagttaagtattaatacctcttgtagggtcttgcagcgtgttatgcttaaagctgcaatgctctgcaacagatatactttgtgttatgatattggcaacccaaaagcgattgcctgtgtcaaagattttgattttaagttctatgatgcccaaccaattgttaagtctgtcaagactcttttgtattcttttgaggcacataaggactcttttaaagatggtttgtgtatgttttggaactgtaatgtggataagtatccaccgaatgcagttgtatgtagatttgacacgagagtgttgaataatttaaatcttcctggctgtaatggaggtagtttgtatgttaataaacatgcattccacactaaacccttttctagggcagcctttgagcatttgaagcctatgccatttttctattattcagatacgccttgtgtgtatatggatggcatggatgctaagcaggttgattatgtacctttgaaatccgccacttgcatcacaagatgcaatttaggtggtgcagtttgtttaaaacatgctgaagagtatcgtgagtacctagagtcttacaatacagctactacagcaggttttactttttgggtctataagacatttgatttttataatttgtggaatacgttcaccaagctacaaagcttggagaacgttgtatataatttagtcaaaactggtcattatacaggacaggctggtgaaatgccttgtgccattataaatgataaagtcgtggctaagatcgataaggaggatgttgtcatttttattaataatacaacataccctactaatgttgctgttgaattatttgccaagcgcagtattcgacaccatccagagcttaagctctttagaaatttgaatatagacgtgtgttggaagcacgtcatttgggattatgctagagaaagtatattttgcagtaatacctatggtgtctgcatgtatacagatttaaagttcattgataaattgaatgtcctttttgatggtcgtgataatggtgctcttgaagcttttaaacgctctaataatggcgtttacatttccacgacaaaagttaagagtctttcgatgataaaaggtccaccgcgtgctgaattaaatggcgtagtggtggacaaggttggagacactgattgtgtgttttattttgctgtgcgtaaagagggtcaggatgtcatcttcagccaattcgacagcctgagagtcagctctaaccagagcccacaaggtaatctggggagtaatgaacccggtaatgtcggtggtaatgatgctctggcaacctccactatctttacacaaagccgtgttattagctcttttacatgtcgtactgatatggaaaaagattttatagctttagatcaagacttgtttattcagaagtatggtttggaggactatgcctttgaacacattgtttatggtaatttcaaccagaagattattggtggtttgcatttgttaataggcttgtaccgaagacagcaaacttccaatctggttattcaggagtttgtttcatacgactccagcatacactcttattttatcactgatgagaagagtggtggtagtaagagtgtttgcactgttatagatattttgttggatgattttgtggctcttgttaagtcacttaatctcaactgtgtgagtaaggttgttaacgttaatgttgattttaaagattttcagttcatgctttggtgtaacgatgagaaagttatgactttctatcctcgtttgcaagctgcatctgactggaagcctggttattctatgcctgtattatacaagtatttgaattccccaatggaaagagttagtctctggaattatgggaagccggttactttgcctacaggctgtatgatgaatgttgctaagtatactcagttatgtcaatatctgaatactacaacattagctgtacctgttaatatgcgagttttgcatttaggtgcaggttcagaaaaaggagtagcaccgggttctgcagttcttaggcagtggttgcctgctggtactattcttgtagataatgatttatacccatttgtgagtgacagtgtcgctacatattttggggattgtataaccttaccctttgattgtcaatgggatttgataatttctgatatgtatgaccctattactaagaacataggggagtacaatgtaagtaaagatggtttctttacatacatttgtcatatgattcgcgacaagttagctctgggtggcagtgttgctataaaaataacagagttttcttggaatgcagaattatataagttaatggggtattttgcattttggacggttttctgcacaaatgcaaacgcttcttctagtgaagggtttttaattggcataaattatttgggtaagcccaaggttgagatagatggaaatgttatgcatgccaattatttgttttggagaaattccacagtttggaacgggggtgcttatagcctgtttgacatggctaaattcccgcttaagttggctggtactgccgtaataaatttaagagcagaccagattaatgatatggtttattcccttcttgaaaagggtaaactacttgttagagatacaaataaagaagtttttgttggtgacagtttggttaatgtaatctaaactttaagaatggcagtcgcttatgcagacaagcctaatcactttatcaattttccacttacccagtttcagggctttgtgttaaattataaaggtttacaatttcaacttctcgatgaaggagtggattgtaaaatacaaacagcgcctcacattagtcttgctatgctggatattcagcctgaagactacagaagtgttgatgttgctattcaagaagttattgatgatatgcattggggtgagggctttcagattaaatttgaaaacccccatatcctaggaagatgcatagttttagatgttaaaggtgtagaagaattgcatgatgatttagttaattacattcgtgataaaggttgtgttgctgaccaatccaggaagtggattggacattgcaccatagcccaactcactgatgctgcactttccattaaggaaaatgttgattttataaacaacatgcaattcaactataaaatcactatcaatccctcatcaccggctagacttgaaatagttaagcttggtgctgaaaggaaagatggtttttatgaaaccatagctagccactggatgggaattcgttttgaatataatccacccactgataagctagctatgattatgggttattgttgtttagaagtggtgcgtaaagagctagaagaaggtgaccttcccgagaatgatgatgatgcttggtttaagctatcgtaccattatgaaaacaattcttggttctttcgacatgtctacaggaaaagttcttatttccgtaagtcttgtcaaaatttagattgtaattgtttggggttttatgaatcttcagttgaagaagactaaactcagtgaaaatgtttttgcttcctagatttgttctagttagctgcataattggtagcctaggttttgacaaccctcctaccaatgttgtttcgcatttaaatggagattggtttttatttggtgacagtcgttcagattgtaatcatgttgttactaccaacccccgtaattattcttatatggaccttaatcctgccttgtgtggttctggtaaaatatcatctaaagctggcaactccatttttaggagttttcactttaccgatttttataattacacaggcgaaggtcaacaaattattttctatgagggtgttaattttacgccttatcatgcctttaaatgcaccacttctggtagtaatgatatttggatgcagaataaaggcttgttttacactcaggtttataagaatatggctgtgtatcgcagccttacttttgttaatgtaccatatgtttataatggctctgcacaatctacagccctttgtaaatctggtagtttagttcttaataaccctgcatatatagctcgtgaagctaattttggggattattattataaggttgaagctgatttttatttgtcaggttgtgacgagtatatcgtaccactttgtattttcaacggcaagtttttgtcgaatacaaagtattatgatgatagtcaatattattttaataaagacactggtgttatttatggtctcaattctactgaaaccattaccactggttttgactttaattgtcattatttagttctaccctctggtaattatttagccatttcaaatgagctattgttaactgttcctactaaagcaatctgtcttaataagcgtaaggattttacgcctgtacaggttgttgattcgcggtggaacaatgccaggcagtctgataacatgacggcagttgcttgtcaacccccgtactgttattttcgtaattctactaccaattatgttggtgtttatgatatcaatcatggggatgctggttttactagcatactcagtggtttgttatatgactcaccttgtttttcgcagcaaggtgtttttaggtatgataatgttagcagtgtctggcctctctacccctatggcagatgccctactgctgctgatattaatacccctgatgtacctatttgtgtgtatgatccgctaccaattattttgcttggcattcttttgggtgttgcggtcataattattgtagttttgttgttatattttatggtggataatggtactaggctgcatgatgcttagaccataatctaaacatgtttttgatacttttaatttccttaccaacggcttttgctgttataggagatttaaagtgtactacagtttccattaatgatgttgacactggtgttccttctattagcactgatactgtcgatgttactaatggtttaggtacttattatgttttagatcgtgtgtatttaaatactacgttgttgcttaatggttactaccctacttcaggttctacatatcgtaatatggcactgaagggaactttactattgagcacactgtggtttaaaccaccttttctttctgattttactaatggtatttttgctaaggtcaaaaataccaaggttattaaagatggtgtaatgtatagtgagtttcctgctataactataggtagtacttttgtaaatacatcttatagtgtggtagtacaaccacatactaccattttgggtaataaattacaaggtttcttagagatctctgtttgccagtatactatgtgcgagtacccaaatacgatttgtaatcctaatctgggtaatcaacgcgtagaactatggcattgggatacaggtgttgtttcctgtttatataagcgtaatttcacatacgatgtgaatgctgattatttgtatttccatttttatcaagaaggtggtactttttatgcatattttacagacactggtgttgttactaagtttctgtttaatgtttatttaggcacggtgctctcacattattatgtcatgcctttgacttgtaatagtgctctgactttagaatattgggttacacccctcacttctaaacaatatctactagctttcaatcaagatggtgttatttttaatgctgttgattgtaagagtgattttatgagtgagattaagtgtaaaacactatctatagcaccatctactggtgtttatgaattaaacggttacactgttcagccaattgcagatgtttaccgacgtatacctaatcttcccgattgcaatattgaggcttggcttaatgataagtcggtgccctctccattaaattgggaacgtaagaccttttcaaattgtaattttaatatgagcagcctgatgtcttttattcaggcatactcatttacttgtaataatattgatgctgctaagatatatggtatgtgtttttccagcataactatagataagtttgcaatacccaatggtaggaaggttgacctacaattgggtaatttgggctatttgcagtcttttaattatagaattgatactactgctacaagttgtcagttgtattataatttacctgctgctaatgtttctgttagcaggtttaatccttctacttggaataggagatttggttttacagaacaatctgtttttaagcctcaacctgcaggtgtttttactgatcatgatgttgtttatgcacaacattgttttaaagcttccacaaatttctgtccgtgtaaattggatgggtctttgtgtgtaggtaatggtcctggtatagatgctggttataaaactagtggcataggcacttgtcctgcaggtactaattatttaacttgccataatgctgcccaatgtgattgtttgtgcaccccagaccccattacatctaaagctacagggccttacaagtgcccccaaactaaatatttagttggcataggtgagcactgttcgggtcttgctattaaaagtgatcattgtggaggtaatccttgtacttgccaaccacaagcatttttgggttggtctgttgactcttgtttacaaggggataggtgtaatatttttgctaattttattttgcatgatgttaatagtggtactacttgttctactgatttacaaaaatcaaacacagacataattcttggtgtttgtgttaattatgatctttatggtattactggccaaggtatttttgttgaggttaatgcgacttattataatagttggcagaaccttttatatgattctaatggtaatctctatggttttagagactacttaacaaatagaacttttatgattcgtagttgctatagtggtcgtgtttcagcggcctttcatgctaactcttccgaaccagcattgctatttcggaatatcaaatgcaattacgtttttaataacactctttcacgacagctgcaacctattaactattttgatagctatcttggttgtgttgtcaatgctgataatagtacttctagtgttgttcaaacatgtgatctcacagtaggtagtggttactgtgtggattactctacaaaaagacgaagtcgtagatcgattaccactggttatcggtttactaattttgagccatttactgttaattcagtaaatgatagtttagaacctgtaggtggtttgtatgaaattcaaataccttcagagtttactataggtaatatggaggagtttattcaaacaagctctcctaaagttactattgattgttctgcttttgtctgtggtgattatgcagcatgtaaatcacagttggttgaatatggtagcttctgtgacaatattaatgctatactcacagaagtaaatgaactacttgacactacacagttgcaagtagctaatagtttaatgaatggtgtcactcttagcactaagcttaaagatggcgttaatttcaatgtagacgacatcaatttttcccctgtattaggttgtttaggaagcgattgcaataaagtttccagtagatctgctatagaggacttacttttttctaaagtaaagttatctgatgtcggtttcgttgaggcttataataattgtactggaggtgccgaaattagggacctcatttgtgtgcaaagttataatggtatcaaggtgttgcctccactgctctcggaaaatcagatcagtggatacactttggctgccacttctgctagcctgtttcctccatggtcagcagcagcaggtgtaccattctatttaaacgttcagtatcgtattaatggtattggtgttaccatggatgtgttaagtcaaaatcaaaagcttattgctaatgcatttaacaatgctcttggtgctattcaggaagggtttgatgctaccaattctgctttagttaaaattcaagctgttgttaatgcaaatgctgaagctcttaataacttattgcaacaactctctaatagatttggtgctataagttcttctttacaagaaattctatctagactggatgctcttgaagcgcaagctcagatagacagacttattaatgggcgtcttaccgctcttaatgcttatgtttctcaacagcttagtgactctacactagtaaagtttagtgcagcacaagctatggagaaggttaatgaatgtgtcaaaagccaatcatctaggataaatttttgtggtaatggtaatcatattatatcattagtgcagaatgctccatatggtttgtattttatccactttagctatgtccctactaagtatgtcactgcgaaggttagtcccggcctgtgcattgctggtgatagaggtatagcccctaagagtggttattttgttaatgtaaataatacttggatgttcactggtagtggttattactaccctgaacctataactggaaataatgttgttgttatgagtacctgtgctgttaattatactaaagcgccggatgtaatgctgaacatttcaacacccaacctcccttattttaaggaagagttggatcaatggtttaaaaaccaaacatcagtggcaccagatttgtcacttgattatataaatgttacattcttggacctacaagatgaaatgaataggttacaggaggcaataaaagttttaaatcagagctacatcaatctcaaggacattggtacatatgagtattatgtaaaatggccttggtatgtatggcttttaattggctttgctggtgtagctatgcttgttttactattcttcatatgctgttgtacaggatgtgggactagttgttttaagaaatgtggtggttgttgtgatgattatactggacaccaggagttagtaattaaaacatcacatgaagactaagttcgtctttgatttattgactcctgacgatatattacatccctccaatcatgtgaatctaattataagacccatttaggtcgagcatattataatagctaccacaatgcctgctgtttagtgggtactgtgtcttatataactagtaaacctgcaatgccaatggctacaaccattgaaggtgcagattatactaacattatgcctattactgttcttacaacagtttatttaggcgtttctataggtattgacactagcaccactggttttacctgtttttcatggtactagttccaaaccatattataatttaggtagaccttataactttaagcattattgccaaagtttttaaggccacgccctagtaatggacatctggaaacctgagattaaatatctccgttatactaacggttttaatgtctcagaattagaagatgcttgttttaaatttaactataaatttcctaaagtaggatattgtagagttcctagtcatgcttggtgccgtaatcaaggtagcttttgtgctacactcactctttatggcaaatccaaacattatgataaatattttggagtaataactggttttacagcattcgctaatactgtagaggaggctgtcaacaaactggttttcttagctgttgactttattacctggcgtagacaggagttaaatgtttatggctgatgcttattttgcagacactgtgtggtatgtggggcaaataatttttatagttgccatttgtttattggttataatagttgtagtggcatttttggcaacttttaaattgtgtattcaactttgcggtatgtgtaataccttagtactgtccccttctatttatgtgtttaatagaggtaggcagttttatgagttttacaatgatgtaaaaccaccagttcttgatgtggatgacgtttagttaatccaaacattatgagtagtgtaactacaccagcaccagtttacacctggactgctgatgaagctattaaattcctaaaggaatggaacttttctttgggtattatactactttttattacagtcatattgcaatttggatatacaagtcgcagtatgtttgtttatgttattaagatggtcattttgtggcttatgtggccccttactatcatcttaactattttcaattgcgtgtatgcgttgaataatgtgtatcttggcttctctatagtttttactatagtggccattattatgtggattgtgtattttgtgaatagtatcaggttgtttattagaactggaagttggtggagtttcaacccagaaacaaacaacttgatgtgtatagatatgaagggaaggatgtatgttaggccgataattgaggactaccatacccttacggtcacaataatacgtggtcatctttacatgcaaggtataaaactaggtactggctattctttgtcagatttgccagcttatgtgactgttgctaaggtctcgcacctgctcacgtataagcgtggttttcttgacaagataggcgatactagtggttttgctgtttatgttaagtccaaagtcggtaattaccgactgccatcaacccaaaagggttctggcttggacaccgcattgttgagaaataatatctaaactttaaggatgtcttttactcctggtaagcaatccagtagtagagcgtcctctggaaatcgttctggtaatggcatccttaagtgggccgatcagtccgaccaatctagaaatgttcaaaccaggggtagaagagctcaacccaagcaaactgctacttctcagcaaccatcaggagggaatgttgtaccctactattcttggttctctggaattactcagtttcaaaagggaaaggagtttgaatttgcagagggacaaggtgtgcctattgcaccaggagtcccagctactgaagctaaggggtactggtacagacacaaccgacgttcctttaaaacagccgatggcaaccagcgtcaattgctaccacgatggtatttttactatcttggaacaggaccgcatgccaaagaccagtatggcaccgacattgacggagtctactgggtcgctagtaaccaggctgatgtcaataccccggctgacattctcgatcgggacccaagtagcgatgaggctattccgactaggtttccgcctggcacggtactccctcagggttactatattgaaggctcaggaaggtctgctcctaattccagatctacttcacgcgcatccagtagagcctctagtgcaggatcgcgcagtagagccaattctggcaatagaacccctacctctggtgtaacacctgatatggctgatcaaattgctagtcttgttctggctaaacttggcaaggatgccgctaagccacagcaagtaactaagcagactgccaaagaaatcagacagaaaattttgaataaaccccgccagaagaggagccccaataaacaatgcactgttcagcagtgttttgggaagagaggccccaatcagaattttggtggtggagaaatgttaaaacttggaactagtgatccacagttccccattcttgcagaactcgcacccacagctggtgcgtttttctttggatcaagattagagttggccaaagtgcagaatttgtctgggaatcttgacgagccccagaaggatgtttatgaattgcgctataatggcgcaattagatttgatagtacactttcaggttttgagaccataatgaaggtgttgaatgagaatttgaatgcataccaacaacaggatggtacgatgaatatgagtccaaaaccacagcgtcagcgtggtcagaagaacggacaaggagaaaatgataatataagtgttgcagcgcccaaaagccgtgtgcagcaaaataagattagagagttgactgcagaggacatcagccttcttaagaagatggatgagccctttactgaagacacctcagaaatataagagaatgaaccttatgtcggcacctggtggtaacccctcgcaggaaagtcgggataaggcactctctatcagaatggatgtcttgctgctataatagatagagaaggttatagcagactatagattaattagttgaaagttttgtgtggtaatgtatagtgttggagaaagtgaaagacttgcggaagtaattgccgacaagtgcccaaggggaagagccagcatgttaagttaccatccagtaattagtaaatgaatgaagttaattatggccaattggaagaatcac
>KU558922_Beta1_Buffalo_B124F
GATTGTGAGCGATTTGCGTGCGTGCATCCCGCTTCACTGATCTCTTGTTAGATCTTTTTATAATCTAAACTTTATAAAAACATCCACTCCCTGTAGTCTATGCCTGTGGGCGTAGATTTTTCATAGTGGTGTCTATATTCATTTCTGCTGTTAACAGCTTTCAGCCAGGGACGTGTTGTATCCTAGGCAGTGGCCCACCCATAGGTCACAATGTCGAAGATCAACAAATACGGTCTCGAACTACATTGGGCTCCAGAATTTCCATGGATGTTTGAGGACACAGAGGAGAAGTTGGACAACCCTAGTAGTTCAGAGGTGGATATAGTATGCTCCACCACTGCGCAAAAGCTGGAAACAGGCGGAATTTGTCCTGAAAATCATGTTATGGTGGATTGTCGCCGACTTCTTAAACAAGAGTGTTGTGTGCAGTCTAGCCTAATACGTGAAATTGTTATGAATACACGTCCATATGATTTGGAGGTGCTACTTCAAGATGCTTTGCAGTCCCGCGAAGCAGTTTTGGTTACACCCCCTCTAGGTATGTCTTTGGAGGCATGCTATGGGAGAGGTTGTAATCCTAATGGATGGACCATGGGTTTGTTTCGGCGTAGAAGTGTGTGTAACACTGGTCGCTGCGCTGTTAACAAGCATGTGGCCTATCAGCTATATATGATTGATCCTGCGGGTGTCTGTTTTGGTGCAGGTCAATTTGTGGGTTGGGTTATACCCTTAGCCTTTATGCCTGTGCAATCCCGGAAATTCATTGTTCCTTGGGTTATGTACTTGCGCAAGTGTGGCGAAAAGGGTGCCTACAACAAAGATCATAAACGTGGCGGTTTTGAACACGTTTATAATTTTAAAGTTGAGGATGCTTACGACCTGGTTCATGATGAGCCTAAGAGTAAGTTTTCTAAGAAGGCTTATGCTTTAGTTAGAGGATACCGTGGTGTTAAACCGCTTCTTTATGTAGACCAGTATGGTTGTGATTATACTGGTGGTCTTGCAGATGGCTTAGAGGCTTATGCTGATAAGACATTGCAAGAAATGAAGGCATTATTTCCTATTTGGAGCCAGGAACTCCCTTTTGAAGTAACTGTGGCATGGCACGTTGTGCGTGATCCACGTTATGTTATGAGACTGCAGAGTGCTTCTACTATACGTAGTGTTGCATATGTTGCTAACCCTACTGAAGACTTGTGTGATGGTTCTGTTGTTATAAAGGAACCTGTGCATGTTTATGCGGATGACTCTATTATTTTACGTCAACATAATTTAGTTGACATTATGAGTTGTTTTTATATGGAGGCAGATGCAGTTGTAAATGCTTTTTATGGTGTTGATTTGAAAGATTGTGGTTTTGTTATGCAGTTTGGTTATATTGATTGCGAACAAGACTTGTGTGATTTTAAAGGTTGGGTTCCTGGTAATATGATAGATGGTTTTGCTTGCACTACTTGTGGTCATATTTATGAGACAGGTGATTTGCTAGCACAATCTTCAGGTGTTCTGCCTGTTAATCCTGTATTGCATACTAAGAGTGCAGCAGGTTATGGTGGTTTTGGTTGTAAGGATTCTTTTATCCTGTATGGCCAAACTGTAGTTTATTTTGGAGGTTGTGTGTATTGGAGTCCAGCACGTAATATATGGATTCCTATATTAAAATCTTCTGTTAAGTCTTATGACGGTTTGGTCTATACTGGAGTTGTAGGTTGCAAGGCTATTGTAAAGGAAACAAATCTCATTTGCAAAGCGTTGTACCTTGATTATGTTCAACACAAGTGTGGCAATTTACACCAGCGGGAGTTGCTAGGTGTGTCAGATGTGTGGCATAAACAATTGTTATTAAATAGAGGTGTTTACAAACCTCTTTTAGAGAATATTGATTATTTTAATATGCGGCGCGCTAAATTTAGTTTAGAAACTTTTACTGTTTGTGCAGATGGTTTTATGCCTTTTCTTTTAGATGATTTGGTTCCGCGCGCATATTATTTGGCAGTAAGTGGTCAAGCATTTTGTGACTACGCAGATAAAATCTGCCATGCTGTGGTGTCTAAGAGTAAAGAGTTACTTGATGTGTCTCTGGATTCTTTAAGTGCAGCTATACATTATTTGAATTCTAAAATTGTTGATTTGGTTCAACATTTTAGTGATTTTGGAACAAGTTTTGTTTCTAAAATTGTTCATTTCTTTAAGACTTTTACTACTAGCACTGCTCTTGCATTTGCATGGGTTTTATTTCATGTTTTGCACGGTGCTTATATAGTAGTAGAGAGTGATATATATTTTGTTAAAAACATTCCTCGTTATGCTAGTGCTGTTGCACAAGCATTTCGGAGTGTTGCTAAAGTTGTACTGGACTCTTTAAGAGTTACTTTTATTGATGGCCTTTCTTGTTTTAAGATTGGACGTAGAAGAATTTGTCTTTCAGGCAGTAAAATTTATGAAGTTGAGCGTGGCTTGTTACATTCATCTCAATTGCCATTAGATGTTTATGATTTAACCATGCCTAGTCAAGTTCAGAAAGCCAAGCAAAAACCTATTTATTTAAAAGGTTCTGGTTCTGATTTTTCATTAGCAGATAGTGTGGTTGAAGTTGTTACAACTTCACTTACACCATGTGGTTATTCTGAACCACCTAAAGTTGCAGATAAAATTTGCATTGTGGATAATGTTTATATGGCCAAGGCTGGTGACAAATATTACCCTGTTGTGGTTGATGGTCATGTAGGCCTCTTGGATCAAGCATGGAGGGTTCCTTGTGCTGGAAGGCGTGTTACATTTAAGGAACAGCCTACAGTAAATGAGATTGCAAGCACACCTAAGACTATTAAAGTTTTTTATGAGCTTGACAAAGATTTTAATACTATTTTAAACACTGCCTGCGGCGTGTTTGAAGTAGATGACACCGTGGATATGGAGGAATTTTATGCTGTGGTGGTAGATGCCATAGAAGAGAAACTTTCTCCATGTAAGGAACTTGAAGGTGTAGGTGCTAAAGTTAGTGCCTTTTTACAGAAATTAGAGGATAATTCCCTATTTTTATTTGATGAGGCTGGTGATGAAGTTCTTGCCTCTAAATTGTATTGTGCTTTTACAGCTCCTGAAGATGATGACTTTCTAGAAGAAAGTGGTGTTGAAGAAGATGATGTAGAAGGTGAGGAAACTGATTTAACTGTCACAAGTGCTGGAGAGCCTTGTGTTGCTAGTGAACAGGAGGAGTCTTCTGAAATCTTAGAGGACACTTTGGATGATGGTCCATGTGTGGAGACATCTGATTCACAAGTTGAAGAAGATGTAGAAATGTCGGATTTTGTTGATCTTGAATCTGTGATTCAGGATTATGAAAATGTTTGTTTTGAGTTTTATACTACAGAGCCAGAATTTGTTAAAGTTTTGGATCTGTACGTGCCTAAAGCAACTCGCAACAATTGCTGGTTGCGATCAGTTTTGGCAGTGATGCAGAAACTGCCTTGTCTATTTAAAGATAAAAATTTGCAGGATCTTTGGGTGTTATATAAGCAACAGTATAGTCAGTTGTTTGTTGATACCTTGGTTAATAAGATACCTGCTAATATTGTAGTTCCACAAGGTGGTTATGTTGCTGATTTTGCATATTGGTTTTTAACCTTATGTGATTGGCAGTGTGTTGCATACTGGAAATGCATTAAATGTGATTTAGCTCTTAAGCTTAAAGGCTTGGATGCTATGTTCTTTTATGGTGATGTAGTCTCACATGTGTGCAAGTGTGGTGAGTCTATGGTACTTATTGATGTTGATGTGCCATTTACAGCCCACTTTGCTCTTAAAGATAAGTTGTTTTGTGCATTTATTACTAAGCGTAGTGTGTATAAAGCAGCTTGTGTTGTGGATGTTAATGATAGCCATTCTATGGCTGTTGTTGATGGTAAACAAATTGATGATCATCGTATCACTAGTATTACTAGTGATAAGTTTGATTTTATTATTGGGCATGGCATGTCATTTTCAATGACTACTTTTGAAATTGCTCAATTGTATGGTTCTTGTATAACACCTAATGTATGTTTTGTTAAAGGTGATATAATTAAAGTCTCTAAGCGTATTAAAGCAGAAGTCGTTGTAAATCCTGCTAATGGCCATATGGCGCATGGTGGTGGTGTTGCAAAGGCTATTGCAGTGGCAGCTGGACAGCAGTTCGTTAAAGAGACTACCGATATGGTCAAGTCTAAAGGAGTTTGTGCTACTGGAGATTGTTATGTCTCTACAGGGGGCAAACTATGTAAAACTGTGCTTAATGTTGTTGGACCTGATGCGAGGACACAGGGTAAACAAAGTTATGCATTGTTAGAGCGTGTTTATAAACATCTTAACAAATATGATTGTGTTGTTACAACTTTGATTTCAGCTGGTATATTTAGTGTGCCTTCTGATGTGTCTTTAACATATCTACTTGGTACTGCTAAGAAACAAGTTGTTCTTGTTAGCAATAATCAAGAGGATTTTGATCTTATTTCTAAGTGTCAGATAACCGCTGTTGAGGGCACTAAGAAATTGGCAGAACGTCTTTCTTTTAATGTTGGGCGTTCTATCGTTTACGAAACAGATGCTAATAAGTTGATTTTAAGCAATGATGTTGCATTTGTATCGACATTTAATGTCTTACAGGACGTTTTGTCCTTAAGACATGATATAGCACTTGATGATGATGCACGAACCTTTGTTCAGAGCAATGTTGATGTTGTACCTGAGGGTTGGCGTGTTGTCAATAAGTTTTATCAAATTAATGGTGTTAGAACCGTTAAGTATTTTGAGTGTCCCGGTGGCATAGATATATGCAGCCAGGATAAAGTTTTTGGTTATGTACAGCAGGGTACTTTTAATAAGGCTACTGTTGCTCAAATTAAAGCCTTGTTTTTGGATAAAGTGGACATCTTGCTAACTGTTGATGGTGTCAATTTTACTAACAGGTTTGTGCCTGTTGGTGAAAGTTTTGGTAAGAGTCTAGGAAATGTGTTTTGTGATGGAGTTAATGTCACGAAACATAAGTGTGATATAAATTATAAAGGTAAAGTCTTTTTCCAGTTTGATAATCTTTCTAGTGAAGATTTAAAGGCTGTAAGAAGTTCTTTTAATTTTGATCAGAAGGAATTGCTTGCCTATTACAACATGCTTGTTAATTGTTCTAAGTGGCAGGTTGTTTTTAATGGTAAGTATTTCACTTTTAAGCAAGCTAATAACAATTGTTTTGTTAATGTTTCTTGCTTAATGCTCCAGAGTTTGAATCTGAAATTTAAAATTGTTCAATGGCAGGAGGCGTGGCTTGAATTTCGTTCTGGCCGCCCTGCTAGATTTGTATCTTTGGTTTTGGCCAAAGGTGGGTTTAAATTTGGGGATCCTGCTGATTCTAGAGATTTCTTGCGTGTTGTGTTTAGTCAAGTTGATTTGACAGGGGCAATATGTGATTTTGAAATTGCATGTAAATGTGGTGTAAAGCAGGAACAGCGTACTGGTGTGGACGCTGTTATGCATTTTGGTACATTGAGTCGTGAAGATCTTGAGATTGGTTATACCGTGGATTGTTCTTGCGGTAAAAAGCTAATTCATTGTGTACGATTTGATGTACCATTTTTAATTTGTAGTAATACACCTGCTAGTGTAAAATTACCTAAGGGTGTAGGAAGTGCAAATATTTTTAAAGGTGATAAGGTTGGTCATTATGTTCATGTTAAGTGTGAACAGTCTTATCAGCTTTATGATGCTTCTAATGTTAAGAAGTTTACAGACGTTACTGGCAAATTGTCAGATTGTTTGTATCTTAAAAATTTGAAACAAACTTTTAAATCGGTGTTAACTACCTATTATTTGGATGATGTTAAGAAAATTGAGTATAAACCTGACTTGTCACAATATTATTGTGACGGAGGTAAGTATTATACTCAGCGTATTATTAAAGCCCAATTTAAAACATTTGAGAAAGTAGATGGTGTGTATACTAATTTTAAATTGATAGGTCACACCGTCTGTGATATTCTTAATTCTAAGTTGGGTTTTGATAGCTCTAAAGAGTTTGTTGAATATAAGGTTACTGAGTGGCCAACAGCTACAGGTGATGTGGTGTTGGCTACTGATGATTTATATGTTAAGAGATATGAAAGGGGTTGTATTACTTTTGGTAAACCTGTTATATGGGTGAGTCATGAGCAAGCTTCCCTCAATTCTTTAACATATTTTAATAGACCTTTATTGGTTGATGAGAATAAATTTGATGTTTTAAAAGTGGATGATGTTGACGATGGTGGTGCTAACTCAGAGAGTGATGTCAAAGAATCCCAAGAAATCAACATTATTAAGTTAAGTGGTGTTAAAAAACCATTTAAGGTTGAAGATAGTGTCATTGTTAATGATGATACTAGTGAAATCAAATATGTTAAGAGTTTGTCTATAGTTGATGTGTATGATATGTGGCTTACAGGTTGTAGGTATGTTGTTAAGACTGCTAATGCTTTGAGCATAGCAGTTAACGTACCTACAATACGTAAGTTTATAAAATTTGGTATGACTCTTGTTAGTATACCAATTGATTTGTTAAATTTAAGAGAGATTAAGCCTGTTTTTAATGTGGTTAAAGCTGTGCGAAATAAAATTTCTGCATGCTTTAATTTTATTAAATGGCTTTTTGTCTTATTATTTGGCTGGATTAAAATATCAGCTGATAATAAAGTAATTTACACCACAGAAGTTGCATCAAAGCTTACATGTAAGCTTGTAGCTTTAGCTTTTAAAAATGCATTTTTGACATTTAAGTGGAGTGTGGTTGCTAGAGGTGCTTGCATTATAGCGACTATATTTCTATTGTGGTTTAATTTTATATATGCCAATGTAATTTTTAGTGATTTTTATTTGCCTAAAATCGGTTTCTTGCCGACTTTTGTTGGTAAGATCGTACAGTGGATTAAGAACACTTTTAGTCTTGTAACTATTTGTGATCTATATTCCATTCATGATGTGGGTTTTAAGAATCAGTATTGTAATGGAAGCATCGCATGTCAATTTTGCTTGGCAGGATTTGATATGTTAGATAATTATAAAGCCATTGATGTAGTACAGTATGAAGCTGATAGGAGAGCATTTGTTGATTATACAGGTGTGTTAAAGATTGTTATTGAATTGATAGTTAGTTACGCCCTGTATACGGCATGGTTTTACCCATTGTTTGCTCTTATTAGTATTCAGATCTTGACCACTTGGCTGCCTGAGCTTTTTATGCTTAGTACATTACATTGGAGTGTAAGGTTGCTGGTGTCTTTAGCTAATATGTTACCAGCACATGTGTTTATGAGGTTTTATATTATTATTGCCTCTTTTATTAAGCTGTTTAGCTTGTTTAGGCATGTTGCCTATGGTTGTAGTAAACCTGGTTGTTTGTTTTGTTACAAGAGGAATCGTAGTCTACGTGTTAAATGTAGTACTATTGTTGGTGGCATGATACGCTATTACGATGTTATGGCTAATGGTGGCACTGGCTTTTGTTCAAAACACCAATGGAATTGCATTGATTGTGATTCTTATAAACCAGGTAATACTTTTATTACTGTTGAGGCCGCTCTTGATTTATCTAAGGAGTTGAAACGGCCTATTCAGCCTACAGATGTTGCTTATCATACGGTCACGGATGTTAAGCAAGTTGGTTGTTATATGCGCTTGTTCTATGAGCGTGATGGACAGCGCACATATGATGATGTTAATGCTAGTTTGTTTGTGGATTATAGTAATTTGCTACATTCTAAAGTTAAGGGTGTGCCTAATATGCATGTTGTGGTAGTGGAAAATGATGCTGATAAAGCTAATTTTTTTAACGCTGCTGTATTTTATGCACAGTCTTTGTTTAGACCTATCTTAATGGTTGATAAAAATCTGATAACTACTGCTAATACTGGTACGTCTGTTACAGAAACTATGTTTGATGTTTATGTGGACACATTTTTGTCTATGTTTGATGTGGATAAAAAGAGTCTTAATGCCTTAATAGCAACTGCGCATTCTTCTATAAAACAGGGTACGCAGATTTGTAAAGTTTTGGATACCTTTTTAAGCTGTGCTCGTAAAAGTTGTTCTATTGATTCAGATGTTGATACTAAGTGTTTAGCTGATTCTGTCATGTCTGCTGTATCGGCAGGCCTTGAATTGACGGATGAAAGTTGTAATAACTTGGTGCCAACATATTTGAAGGGTGATAACATTGTGGCAGCTGATTTAGGTGTTCTGATTCAAAATTCTGCTAAGCATGTGCAGGGTAATGTTGCTAAAATAGCCGGTGTTTCCTGTATATGGTCTGTGGATGCTTTTAATCAGCTTAGTTCTGATTTCCAGCATAAATTGAAGAAAGCATGTTGTAAAACTGGTTTGAAACTGAAGCTTACTTATAATAAACAGATGGCTAATGTTTCTGTTTTAACTACACCCTTTAGTCTTAAAGGGGGTGCAGTTTTTAGTTATTTTGTTTATGTATGTTTTGTGTTGAGTTTGGTTTGTTTCATAGGATTGTGGTGCTTAATGCCCACTTATACAGTACACAAATCAGATTTTCAGCTTCCCGTTTATGCCAGTTATAAAGTCTTAGATAATGGTGTTATTAGGGATGTTAGCGTTGAAGATGTCTGTTTCGCTAACAAATTTGAACAATTTGATCAATGGTATGAGTCTACATTTGGTCTAAGTTATTATAGTAACAGTTTGGCTTGTCCCATTGTTGTTGCTGTAGTAGACCAGGATCTTGGCTCTACTGTGTTTAACGTCCCTACCAAAGTGTTACGATATGGTTACCATGTGTTGCACTTTATTACACATGCACTTTCTTTTGATGGAGTGCAGTGTTATACGCCACATAGTCAAATATCGTATTTTAATTTTTATGCTAGTGGCTGTGTGCTTTCCTCCGCTTGTACTATGTTTGCAATGGCCGATGGTAGTCCACAACCTTATTGTTATACAGAGGGGCTTATGCAGAATGCTTCTCTGTATAGTTCATTGGTACCTCATGTGCGGTATAATCTTGCTAATGCTAAAGGTTTTATCCGTTTTCCAGAAGTGTTACGAGAGGGACTTGTGCGTGTTGTGCGTACTCGTTCTATGTCGTATTGCAGAGTTGGATTATGTGAGGAAGCTGATGAGGGTATATGCTTTAATTTTAATGGTTCTTGGGTTCTTAATAATGATTATTATAGATCATTGCCTGGGACCTTTTGTGGTAGAGATGTTTTTGATTTAATTTATCAGCTTTTTAAAGGTTTAGCACAGCCTGTGGATTTTTTTTCATTGACTGCTAGTTCTATTGCTGGTGCTATACTTGCTGTAATTGTTGTTTTGGTGTTTTATTACTTAATAAAGCTTAAACGTGCTTTTGGTGATTACACCAGTATTGTTTTTGTTAATGTGATTGTGTGGTGTGTAAATTTTATGATGCTTTTTGTGTTTCAAGTTTACCCTACACTTTCTTGTGTGTATGCTATTTGTTATTTTTATGCCACACTTTATTTTCCTTCGGAGATAAGTGTGATAATGCATTTACAATGGCTAGTTATGTATGGCACTATTATGCCTTTATGGTTTTGTTTGCTATATATATCTGTTGTTGTTTCAAATCATGCTTTTTGGGTATTTGCTTACTGCAGACGGCTTGGTACCTCTGTTCGTAGTGATGGTACATTTGAAGAAATGGCTCTTACTACTTTTATGATTACAAAAGATTCTTATTGTAAGCTTAAGAATTCTTTGTCCGATGTTGCTTTTAATAGATATTTGAGTTTGTATAATAAATATAGGTATTACAGCGGTAAAATGGATACTGCTGCATATAGAGAGGCTGCTTGTTCTCAGTTGGCTAAAGCAATGGATACATTCACCAATAATAATGGTAGTGATGTGCTTTACCAACCACCTACTGCTTCCGTTTCAACTTCATTTTTGCAATCTGGTATTGTGAAAATGGTTAATCCTACTTCTAAGGTAGAACCATGCATTGTCAGTGTTACCTATGGTAATATGACATTGAATGGTTTATGGTTGGATGATAAGGTCTACTGTCCCAGACATGTGATATGTTCTGCTTCAGATATGACTAATCCAGATTATACAAATTTGTTGTGTAGAGTAACATCAAGTGATTTTACTGTATTGTTTGATCGTTTAAGCCTTACAGTGATGTCTTATCAAATGCAGGGTTGTATGCTTGTTCTTACAGTGACCCTGCAGAATTCTCGTACGCCAAAATATACATTTGGTGTGGTTAAACCTGGTGAGACTTTTACTGTTTTAGCTGCTTATAACGGCAAACCACAAGGAGCCTTTCATGTGACTATGCGTAGTAGTTATACCATTAAGGGTTCCTTTTTATGCGGATCTTGTGGATCTGTTGGTTATGTGTTAATGGGTGATTGTGTTAAATTTGTGTATATGCATCAATTGGAGCTTAGTACTGGTTGTCATACTGGCACTGATTTCAATGGGGATTTCTATGGTCCTTATAAGGATGCTCAGGTTGTCCAATTGCCCGTTCAGGATTATATACAATCTGTTAATTTTGTAGCATGGCTTTATGCTGCTATACTTAATAATTGTAATTGGTTTGTACAAAGTGATAAGTGTTCTGTTGAAGATTTTAATGTGTGGGCTTTGTCTAATGGGTTTAGCCAAGTTAAGTCTGATCTTGTTATAGATGCTTTAGCTTCTATGACTGGTGTGTCTTTGGAAACACTATTGGCTGCTATTAAGCGTCTCAAGAATGGTTTTCAAGGACGTCAGATTATGGGTAGTTGCTCCTTTGAGGATGAATTGACACCTAGCGATGTTTACCAACAACTCGCTGGTATCAAGTTACAATCAAAGCGTATTAGATTGGTTAAAGGTATTGTTTGTTGGATTATGGCTTCTACATTTTTGTTTAGTTGTATAATTACAGCATTTGTGAAATGGACTATGTTTATGTATGTAACTACTAATATGCTTAGTATTACGTTTTGTGCACTTTGTGTTATAAGTTTGGCCATGTTGTTGGTTAAACATAAGCATCTTTATTTGACTATGTATATAATTCCTGTGCTTTTTACACTGCTGTATAACAACTATTTGGTTGTGTACAAGCAGACATTTAGAGGCTATGTTTATGCATGGCTATCATATTATGTTCCATCAGTTGAGTATACTTATACTGATGAAGTTATTTATGGCATGTTATTGCTTATAGGAATGATCTTTGTTACATTACGTAGCATTAACCATGATTTGTTCTCTTTTATAATGTTTGTTGGGCGTGTGATTTCTGTTGTCTCTTTGTGGTACATGGGTTCTAACTTAGAGGAAGAAATTCTTCTTATGTTGGCTTCTCTTTTTGGTACTTATACATGGACAACAGCTTTATCTATGGCTGCAGCAAAGGTTATTGCTAAGTGGGTTGCTGTGAATGTTTTGTATTTCACAGATATACCTCAAATTAAGATAGTGCTTGTATGCTATTTGTTTATAGGTTATATTATTAGCTGTTATTGGGGTTTGTTTTCCTTGATGAACAGTTTGTTTAGAATGCCTTTGGGTGTTTATAATTATAAAATTTCAGTACAGGAATTAAGATATATGAATGCTAATGGATTGCGCCCTCCTAAGAATAGTTTTGAAGCCCTTATGCTTAATTTTAAGCTTTTGGGTATTGGAGGTGTGCCAATTATTGAAGTATCTCAATTTCAATCAAAATTGACAGATGTTAAATGTGCTAATGTTGTCTTGCTTAATTGCTTGCAACATTTGCATGTTGCTTCTAACTCTAAGTTGTGGCAGTATTGTAGCACTTTGCACAATGAAATACTTGCCACTTCTGATCTGGGTGTTGCTTTTGAAAAGCTTGCTCAGTTGTTAATTGTTTTGTTTGCTAATCCAGCTGCTGTGGATAGCAAGTGCCTGACTAGTATTGAAGAAGTTTGCGACGATTACGCAAAGGACAATACTGTTTTGCAGGCTTTACAGAGTGAATTTGTTAATATGGCTAGCTTTGTTGAATATGAAGTTGCTAAGAAAAATCTTGATGAGGCGCGTTCTAGTGGTTCTGCTAATCAACAGCAGTTAAAACAGCTAGAGAAAGCCTGTAATATTGCTAAATCTGCTTATGAACGCGACCGTGCTGTGGCAAGAAAGTTGGAGCGTATGGCAGATTTGGCTCTTACTAACATGTATAAAGAAGCTAGAATTAATGATAAGAAGAGTAAGGTCGTTTCTGCCTTGCAAACTATGCTTTTTAGTATGGTGCGTAAGTTAGATAATCAAGCTCTGAATTCAATATTAGATAATGCTGTGAAGGGTTGTGTACCATTGAATGCAATCCCTTCATTGGCTGCAAATACTCTGACTATAATTGTACCAGATAAAAGTGTTTACGATCAGGTAGTTGACAATGTCTATGTTACCTATGCGGGTAATGTATGGCAGATTCAAACTATCCAAGATTCAGATGGTACAAATAAGCAGTTGAATGAGATATCTGATGATTGTAACTGGCCACTAGTTATTATTGCAAATCGGCATAATGAGGTATCTGCTACCGTTTTGCAAAATAATGAATTAATGCCTGCTAAGTTGAAAATTCAGGTTGTTAATAGTGGTCCAGATCAGACTTGTAACACACCTACTCAATGTTACTATAACAATAGTAACAATGGGAAGATTGTTTATGCTATACTTAGTGATGTTGATGGTCTTAAGTATACAAAAATTCTTAAAGATGATGGCAATTTTGTTGTTTTGGAGTTAGATCCTCCTTGTAAATTTACTGTTCAAGATGTTAAAGGTCTTAAGATTAAGTACCTTTATTTTGTAAAAGGTTGTAACACACTAGCAAGAGGATGGGTTGTTGGTACAATTTCTTCTACAGTTAGATTGCAAGCTGGAACTGCTACTGAGTATGCTTCCAACTCATCTATATTATCTTTATGTGCGTTTTCTGTAGATCCTAAGAAAACGTATTTAGATTTTATACAACAGGGAGGAACACCTATTGCCAATTGTGTTAAAATGTTGTGTGACCATGCTGGTACCGGTATGGCCATTACTGTTAAACCCGATGCTACCACTAATCAGGATTCATATGGTGGTGCGTCTGTTTGTATATATTGCCGCGCACGAGTTGAACACCCAGATGTTGATGGGTTGTGCAAATTACGCGGCAAGTTTGTACAAGTGCCTGTAGGTATAAAAGATCCTGTGTCTTATGTTTTGACACATGATGTTTGTCAAGTTTGTGGATTTTGGCGGGATGGAAGTTGTTCATGTGTTAGCAATGACACTACTGTTCAGTCAAAAGATACTAATTTTTTAAACGGGTTCGGGGTACGAGTGTAGATGCCCGTCTCGTACCCTGTGCCAGTGGCTTATCTACTGATGTACAATTAAGGGCATTTGACATTTGCAATGCTAGTGTTGCTGGCATTGGTTTACATTTAAAAGTTAATTGCTGCCGTTTTCAGCGTGTTGATGAGAACGGTGATAAATTAGATCAGTTCTTTGTTGTTAAGAGGACAGATCTGACTATATATAATAGAGAGATGGAATGCTATGAGCGTGTAAAAGATTGTAAGTTTGTGGCTGAACACGATTTCTTTACATTTGATGTAGAAGGTAGTCGTGTGCCACACATTGTACGCAAGGATTTAACAAAGTATACTATGTTGGATCTTTGCTACGCATTGCGACATTTTGATCGCAATGATTGCATGCTGCTTTGTGACATTCTCTCTATATATGCTGGTTGTGAACAATCCTACTTTACTAAGAAGGATTGGTATGATTTTGTTGAAAATCCTGATATTATTAATGTTTATAAAAAGCTAGGACCTATTTTTAATAGAGCCCTAGTTAGCGCTACTGAGTTTGCAGACAAATTGGTGGAGGTAGGCTTAGTAGGCATTTTAACACTTGATAACCAAGATTTAAATGGTAAATGGTATGATTTTGGTGACTATGTTATTGCAGCCCCAGGGTGTGGTGTTGCTATAGCAGACTCGTATTATTCTTATATGATGCCTATGCTGACCATGTGTCATGCATTGGATTGTGAATTGTATGTTAATAATGCTTACAGACTATTTGATCTTGTACAGTATGATTTTACTGATTACAAGCGCGAATTGTTTAATAAGTATTTTAAGCACTGGAGTATGCCATACCATCCTAACACGGTTGATTGTCAGGATGATCGGTGTATCATACATTGTGCTAATTTTAACATACTTTTTAGTATGGTTTTACCTAATACATGTTTTGGGCCTCTTGTTAGGCAAATTTTTGTGGATGGTGTTCCTTTTGTTGTTTCAATTGGCTACCATTATAAAGAACTTGGTATTGTGATGAATATGGATGTGGATACACATCGTTATCGCTTGTCTTTAAAAGACTTGCTTTTATATGCTGCTGATCCAGCTTTGCATGTAGCTTCTGCTAGTGCATTGTATGATTTACGCACTTGCTGTTTTAGTGTTGCGGCTATAACAAGCGGTGTAAAATTTCAAACAGTTAAACCTGGTAATTTTAATCAGGATTTTTATGATTTTATTTTAAGTAAGGGCCTGCTTAAAGAGGGTAGTTCAGTTGACCTGAAGCACTTTTTCTTTACGCAGGATGGTAATGCTGCTATTACTGATTATAATTATTATAAGTACAATTTGCCCACCATGGTGGACATTAAGCAGTTGTTGTTTGTTTTGGAAGTTGTTTATAAGTATTTTGAGATTTATGATGGTGGGTGTATACCGGCATCACAAGTCATTGTTAATAATTATGATAAGAGCGCTGGCTATCCATTTAATAAATTTGGAAAAGCCAGGCTCTATTATGAAGCATTATCATTTGAGGAGCAGGATGAAATTTACGCCTATACTAAGCGTAATGTCCTGCCAACACTTACTCAAATGAATTTGAAATATGCTATTAGTGCTAAGAATAGAGCCCGCACTGTTGCTGGTGTTTCCATACTTAGTACTATGACCGGCAGAATGTTTCATCAAAAATGTTTGAAAAGTATAGCAGCTACACGTGGTGTTCCTGTTGTTATAGGCACTACTAAATTTTATGGCGGCTGGGATGATATGTTACGTCGCCTTATTAAAGATGTTGATAATCCTGTACTTATGGGTTGGGATTATCCTAAGTGTGATCGTGCTATGCCAAACATACTACGTATTGTTAGTAGTTTGGTTTTGGCTCGAAAACATGATGCATGTTGTTCGCAAAACGATAGGTTTTATCGACTTGCGAATGAATGCGCACAAGTTCTGAGTGAAATTGTTATGTGTGGTGGCTGTTATTATGTTAAGCCTGGTGGCACTAGTAGTGGTGATGCAACTACTGCTTTTGCTAATTCAGTTTTTAACATATGTCAAGCTGTTTCAGCCAATGTATGTGCTTTAATGTCATGCAATGGTAATAAGATTGAAGATTTGAGTATACGTGCTCTTCAGAAGCGCTTATACTCACATGTGTATAGAAGTGATATGGTTGATTCAACCTTTGTCACAGAATATTATGAATTTTTAAATAAGCATTTTAGTATGATGATTTTGAGTGATGATGGCGTTGTGTGTTATAATTCTGACTATGCGTCCAAAGGCTATATTGCTAATATAAGTGCCTTTCAACAGGTATTGTATTATCAAAATAACGTTTTTATGTCAGAATCCAAATGTTGGGTTGAAAATGACATAAACAATGGACCTCATGAATTCTGTTCACAACACACAATGCTTGTAAAGATGGATGGGGACGATGTCTATCTTCCATATCCTGATCCTAGTCGTATATTAGGAGCTGGATGTTTTGTAGATGATTTGTTAAAGACTGATAGTGTTCTTTTAATAGAACGATTTGTAAGTCTTGCAATAGATGCTTATCCACTTGTGTACCACGAAAATGAAGAATACCAAAAGGTTTTTCGTGTTTATTTGGAGTATATAAAGAAGTTGTACAATGACCTGGGTAATCAGATCTTGGATAGCTACAGTGTTATTTTAAGTACTTGTGATGGACAAAAGTTTACTGATGAGTCCTTTTACAAGAACATGTATTTAAGAAGTGCAGTTATGCAGAGTGTTGGAGCTTGCGTGGTCTGCTCTTCTCAAACATCATTACGTTGTGGCAGTTGCATCAGAAAGCCTCTTCTTTGCTGCAAGTGTTGTTACGATCATGTTATGGCAACTGATCATAAATATGTTTTGAGTGTTTCACCATATGTGTGTAACGCACCAGGATGTGATGTAAATGATGTTACCAAATTGTATCTAGGTGGTATGTCATATTATTGTGAAGATCATAAGCCACAATATTCGTTTAAGTTGGTAATGAATGGTATGGTTTTTGGTTTATATAAACAATCTTGTACAGGATCTCCGTACATAGATGATTTTAATCGTATAGCTAGTTGTAAATGGACTGATGTTGATGATTACATACTGGCTAATGAATGTACAGAGCGCTTGAAATTGTTTGCTGCAGAAACGCAAAAGGCGACTGAGGAAGCCTTTAAGCAGAGTTATGCATCAGCAACAATACAAGAGATTGTTAGCGAGCGCGAATTGATCCTCTCTTGGGAGATTGGAAAAGTGAAGCCACCACTTAATAAAAATTATGTTTTTACTGGCTACCATTTTACTAAAAATGGCAAGACAGTTTTAGGTGAGTATGTTTTTGATAAGAGTGAGTTGACTAATGGTGTGTATTATCGCGCCACAACCACTTATAAGCTATCTGTAGGAGATGTTTTTGTTTTAACCTCTCATTCAGTAGCTAATTTAAGTGCTCCTACGCTTGTGCCGCAGGAGAATTATAGTAGTATTAGATTTGCTAGTGTTTATAGTGTGCTTGAGACGTTTCAGAACAATGTCGTTAATTATCAACACATTGGTATGAAACGTTATTGCACCGTGCAAGGACCTCCTGGTACAGGAAAGTCACATCTTGCTATTGGTCTTGCTGTTTATTATTGTACAGCACGTGTAGTATACACTGCGGCCAGCCATGCAGCTGTTGACGCATTGTGTGAAAAAGCACACAAATTTTTGAATATAAATGATTGCACTCGTATTGTTCCTGCCAAGGTCAGGGTTGAGTGCTATGATAAGTTTAAAATTAATGACACCACTCGTAAGTATGTGTTTACTACTATAAATGCATTACCTGAGATGGTGACTGATATTGTTGTTGTAGATGAAGTTAGTATGCTTACCAATTATGAGCTTTCTGTTATTAATGCTCGTATTCGTGCTAAGCATTATGTTTACATTGGTGATCCTGCTCAATTGCCAGCACCACGTGTGTTATTGAACAAGGGTACACTTGAACCTAAATATTTTAACACTGTTACTAAGCTTATGTGTTGCTTAGGGCCAGACATTTTTCTTGGTACATGTTATAGATGTCCTAAGGAAATCGTTGATACAGTGTCTGCCTTGGTTTATGAAAATAAGCTTAAGGCTAAGAATGAAAGTAGTTCGTTGTGTTTTAAGGTCTATTATAAAGGCGTTACAACACATGAAAGTTCTAGTGCTGTAAATATGCAGCAGATTTATTTGATTAATAAGTTTTTGAAGGCTAACCCTTTGTGGCATAAAGCCGTTTTTATTAGCCCATATAATAGCCAGAACTTTGCAGCTAAGCGTGTTTTGGGTTTGCAAACCCAGACCGTGGATTCTGCTCAAGGTTCTGAATATGATTATGTTATATATTCACAGACTGCAGAAACAGCGCATTCTGTAAATGTTAATCGCTTCAATGTTGCTATTACTCGAGCCAAGAAAGGTATTCTTTGTGTTATGAGTAATATGCAGTTGTTTGAAGCATTACAGTTTACTACATTGACCTTAGATAAAGTGCCACAGGCCGTTGAAACGAGAGTTCAATGTAGTACCAATTTATTTAAAGATTGCAGCAAGAGTTATAGTGGTTACCACCCAGCTCACGCTCCTTCATTTTTGGCAGTAGATGACAAATATAAGGCAACTGGCGATTTAGCTGTGTGTCTTGGTATTGGAGATTCTGCTGTTACATATTCAAGATTAATATCACTCATGGGTTTTAAACTCGATGTCACCCTTGATGGGTATTGTAAGCTTTTTATAACTAAAGAAGAAGCTGTTAAACGCGTGCGTGCTTGGGTTGGCTTTGATGCTGAAGGCGCTCATGCCACGCGTGATAGCATTGGGACAAATTTCCCACTTCAATTAGGGTTTTCCACAGGAATTGATTTTGTTGTGGAAGCCACTGGTTTGTTTGCTGATAGAGATGGTTACAGCTTTAAAAAGGCTGTGGCTAAAGCTCCTCCTGGTGAACAATTTAAGCATCTCATCCCTTTGATGACGAGAGGTCAGCGCTGGGATGTTGTTAGACCTAGAATAGTACAAATGTTTGCAGACCATTTAATTGATCTGTCTGATTGTGTTGTGCTAGTTACATGGGCAGCCAACTTTGAGCTCACTTGTCTCCGATACTTTGCAAAAGTAGGTCGTGAGATCTCTTGTAATGTGTGCACTAAACGTGCCACAGCTTATAATTCTAGAACTGGTTACTATGGTTGTTGGCGCCATAGTGTTACATGTGATTACTTGTATAATCCACTCATTGTTGATATTCAACAGTGGGGATATATTGGTTCTTTATCAAGTAATCATGATTTATATTGTAGTGTCCACAAAGGAGCACATGTTGCTTCATCTGACGCTATAATGACACGGTGTTTGGCCGTTTATGATTGTTTTTGCAATAATATTAATTGGAATGTGGAGTATCCCATCATTTCAAATGAGTTAAGTATTAATACCTCTTGTAGGGTCTTGCAGCGTGTTATGCTTAAAGCTGCAATGCTCTGCAACAGATATACTTTGTGTTATGATATTGGCAACCCAAAAGCGATTGCCTGTGTCAAAGATTTTGATTTTAAGTTCTATGATGCCCAACCAATTGTTAAGTCTGTTAAGACTCTTTTGTATTCTTTTGAGGCACATAAGGACTCTTTTAAAGATGGTTTGTGTATGTTTTGGAACTGTAACGTGGATAAGTATCCACCGAATGCAGTTGTATGTAGATTTGACACGAGAGTGTTGAATAATTTAAATCTTCCTGGCTGTAATGGAGGTAGTTTGTATGTTAATAAACATGCATTCCACACTAAACCCTTTTCTAGGACAGCCTTTGAGCATCTGAAGCCTATGCCATTTTTCTATTACTCAGATACGCCTTGCGTGTATATGGATGGCATGGATGCTAAGCAGGTTGATTATGTACCTTTGAAATCCGCCACTTGCATCACAAGATGCAATTTAGGTGGTGCAGTTTGTTTAAAACATGCTGAAGAGTATCGTGAGTACCTAGAGTCTTACAATACAGCTACTACAGCAGGTTTTACTTTTTGGGTCTATAAGACATTTGATTTTTATAATTTGTGGAATACGTTCACCAAGCTACAAAGCTTGGAGAATGTTGTATATAATTTAGTCAAAACTGGTCATTATACAGGACAGGCTGGTGAAATGCCTTGTGCCATTATAAATGATAAAGTTGTGGCTAAGATCGATAAGGAGGATGTTGTCATTTTTATTAATAATACAACATACCCTACTAATGTTGCTGTTGAATTATTTGCCAAGCGCAGTATTCGACACCATCCAGAGCTTAAGCTCTTTAGAAATTTGAATATAGACGTGTGTTGGAAGCACGTCATTTGGGATTATGCTAGAGAAAGTATATTTTGCAGTAATACCTATGGTGTCTGCATGTATACAGATTTAAAGTTCATTGATAAATTGAATGTCCTTTTTGATGGTCGTGATAATGGTGCTCTTGAAGCTTTTAAACGTTCTAATAATGGCGTTTACATTTCCACGACAAAAGTTAAGAGTCTTTCGATGATAAAAGGTCCACCGCGTGCTGAATTAAATGGCGTAGTGGTGGACAAGGTTGGAGACACTGATTGTGTGTTTTATTTTGCTGTGCGTAAAGAGGGTCAGGATGTCATCTTCAGCCAATTCGACAGCCTGAGAGTCAGCTCTAACCAGAGCCCACAAGGTAATCTGGGGAGTAATGAACCCGGTAATGTCGGTGGTAATGATGCTCTGGCAACCTCCACTATCTTTACACAAAGCCGTGTTATTAGCTCTTTTACATGTCGTACTGATATGGAAAAAGATTTTATAGCTTTAGATCAAGACGTGTTTATTCAGAAGTATGGTTTGGAGGACTATGCCTTTGAACACATTGTTTATGGTAATTTCAACCAGAAGATTATTGGTGGTTTGCATTTGTTAATAGGCTTGTACCGAAGACAGCAAACTTCCAATCTGGTTATCCAGGAGTTTGTTTCATACGACTCCAGCATACACTCTTATTTTATCACTGATGAGAAGAGTGGTGGTAGTAAGAGTGTTTGCACTGTTATAGATATTTTGTTGGATGATTTTGTGGCTCTTGTCAAGTCACTCAATCTTAACTGTGTGAGTAAGGTTGTTAACGTTAATGTTGATTTTAAAGATTTTCAGTTCATGCTTTGGTGTAACGATGATAAAGTTATGACTTTTTATCCTCGTTTGCAAGCTGCATCTGACTGGAAGCCTGGTTATTCTATGCCTGTATTATATAAGTATTTGAATTCCCCAATGGAAAGAGTTAGTCTCTGGAATTATGGGAAGCCAGTTACTTTGCCTATAGGCTGTATGATGAATGTTGCTAAGTATACTCAGTTATGTCAATATCTGAATACTACAACATTAGCTGTACCTGTTAATATGCGAGTTTTGCATTTAGGTGCAGGTTCAGAAAAAGGAGTAGCACCGGGTTCTGCAGTTCTTAGGCAGTGGTTGCCTGCTGGTACTATTCTTGTAGATAATGATTTATACCCATTTGTGAGTGACAGTGTCGCTACATATTTTGGGGATTGTATAACCTTACCCTTTGATTGTCAATGGGATTTGATAATTTCTGATATGTATGACCCTATTACTAAGAACATAGGGGAGTACAATGTAAGTAAAGATGGTTTCTTTACATACATTTGTCATATGATTCGTGACAAGTTAGCTCTGGGTGGCAGTGTTGCTATAAAAATAACAGAGTTTTCTTGGAATGCAGAATTATATAAGTTAATGGGGTATTTTGCATTTTGGACGGTTTTCTGCACAAATGCAAATGCTTCTTCTAGTGAAGGGTTTTTAATTGGCATAAATTATCTGGGTAAGCCCAAAGTTGAGATAGATGGAAATGTTATGCATGCCAATTATTTGTTTTGGAGAAATTCCACAGTTTGGAACGGGGGTGCTTATAGCCTGTTTGATATGGCTAAATTCCCGCTTAAGTTGGCTGGTACTGCCGTAATAAATTTAAGAGCAGACCAGATTAATGATATGGTTTATTCCCTTCTTGAAAAGGGTAAACTACTTGTTAGAGATACAAATAAAGAAGTTTTTGTTGGTGACAGTTTGGTTAATATAATCTAAACTTTAAGAATGGCAGTCGCTTATGCAGACAAGCCTAATCACTTTATCAATTTTCCACTTACCCAGTTTGAGGGTTTTGTGTTAAATTATAAAGGTTTACAATTTCAACTTCTCGATGAAGGAGTGGATTGTAAAATACAAACAGCGCCGCACATTAGTCTTGCTATGCTGGATATTCAGCCTGAAGACTACATGAGTGTTGATGTTGCTATTCAAGAAGTTATTGATGACATGCATTGGGGTGAGGGCTTTCAGATTAAATTTGGTAACCCCCATATCCTAGGAAGATGCATAGTTTTAGATGTTAAAGGTGTAGAAGAATTGCATGATGATTTAGTTAATTACATTCGTGATAAAGGTTGTGTTGCTGACCAATCCAGGAAGTGGATTGGACATTGCACCATAGCCCAACTCACGGGTGCTGCACTTTCCATTAAGGAAAATGTTGATTTTATAAACAGCATGCAATTCAATTATAAAATCACTATCAATCCCTCATCACCGGCTAGACTTGAAATAGTTAAGCTTGGTGCTGAAAAGAAAGATGGTTTTTATGAAACCATAGCTAGCCACTGGATGGGAATTCGTTTTGAATATAATCCACCCACTGATAAGCTAGCTATGATTATGGGTTATTGTTGTTTAGAAGTGGTGCGTAAAGAGCTAGAAGAAGGTGATCTTCCTGAGAATGATGATGATGCTTGGTTTAAGCTATCGTACCATTATGAAAACAATTCTTGGTTCTTTCGACATGTCTACAGAAAAAGTTCTTATTTCCGTAAGTCTTGTCAAAATTTAGATTGTAATTGTTTGGGGTTTTATGAATCTTCAGTTGAAGAAGACTAAACTCAGTGAAAATGTTTTTGCTTCCTAGATTTGTTCTAGTTAGCTGCATAATTGGTAGCTTTGGTTTTGATAACCCTCCTACCAATGTTGTCTCGCATTTAAATGGGGATTGGTTTTTATTTGGTGACAGTCGTTCAGATTGTAATCATGTTGTTACTACCAACCCCCGTAATTATTCTTATATGGACCTTAACCCTGCCTTGTGTGATTCTGGTAAAATATCATCTAAAGCTGGCAACTCCATTTTTAGGAGTTTTCACTTTACCGATTTTTATAATTACACAGGCGAAGGTCAACAAATTATTTTCTATGAGGGTGTTAATTTTACGCCTTATCATGCCTTTAAATGCACCACTTCTGGTAGTAATGATATTTGGATGCAGAATAAAGGCTTGTTTTATACTCAGGTTTATAAGAATATGGCTGTGTATCGCAGCCTTACTTTTGTTAATGTACCATATGTTTATAATGGCTCTGCACAATCTACAGCTCTTTGTAAATCTGGTAGTTTAGTTCTTAATAACCCTGCATATATAGCTCGTGAAGCTAATTTTGGGGATTATTATTATAAGGTTGAAGCTGATTTTTATTTGTCAGGTTGTGACGAGTATATCGTACCACTTTGTATTTTCAACGGCAAGTTTTTGTCGAATACAAAGTATTATGATGATAGTCAATATTATTTTAATAAAGACACTGGTGTTATTTATGGTCTCAATTCTACTGAAACCATTACCACTGGTTTTGATTTTAATTGTCATTATTTAGTTTTACCCTCTGGTAATTATTTAGCCATTTCAAATGAGCTATTGTTAACTGTTCCTACGAAAGCAATCTGTCTTAATAAGCGCAAGGATTTTACGCCTGTACAGGTTGTTGATTCGCGTTGGAACAATGCCAGGCAGTCTGATAACATGACGGCAGTTGCTTGCCAACCCCCGTACTGTTATTTTCGTAATTCTACTACCAATTATGTTGGTGTTTATGATATCAATCATGGGGATGCTGGTTTTACTAGCATACTCAGTGGTTTGTTATATGATGCACCTTGTTTTTCGCAGCAAGGTGTTTTTAGGTATGATAATGTTAGCAGTGTCTGGCCTCTCTACCCTTATGGCAGATGCCCTACTGCTGCTGTTATTAATACCCCTGATGTACCTATTTGTGTGTATGATCCGCTACCACTTATTTTGCTTGGCATTCTTTTAGGTGTTGCGGTCATAATTATTGTAGTTTTGTTGTTATATTTTATGGTGGATAATGGTACTAGGTTGCATGATGCTTAGACCATAATCTAAACATGTTTTTGATACTTTTAATTTCCTTACCAATGGCTTTTGCTGTTATAGGAGATTTAAAGTGTACTACTGTATCTATTAATGACGTTGACACTGGTGTACCATCTATAAGCACTGATACTGTCGACGTTACTAATGGTTTGGGTACTTATTACGTTTTAGATCGTGTTTATTTAAATACTACTTTGTTGCTTAATGGTTATTACCCTACTTCAGGTTCCACATATCGTAATATGGCACTGAAGGGAACTTTACTATTGAGTACACTATGGTTTAAACCACCTTTTCTTTCTGATTTTACTAATGGTATTTTTGCTAAGGTCAAAAACACCAAGTTTATTAAAGATGGTGTAAAGTATAGTGAGTTTCCTGCTATAACTATAGGTAGTACTTTTGTAAATACATCCTATAGTGTGGTAGTACAACCACATACTTTTAATTTGGGTAACAAATTACAAGGTTTCTTAGAGATCTCTGTTTGCCAGTATACTATGTGTGAGTACCCAAATACGATTTGTAATCCTAATCTGGGTAATCAACGCGTAGAATTATGGCATTGGGATACAGGTGTTGTTTCCTGTTTATATAAGCGTAATTTCACATATGATGTGAATGCCGATTATTTGTATTTCCATTTTTATCAAGAAGGTGGTACTTTTTATGCATATTTTACAGACACTGGTGTTGTTACTAAGTTTCTGTTTAATGTTTATTTAGGCACGGTGCTTTCACATTATTATGTCATGCCTTTGACTTGTAATAGTGCTCTGACTTTAGAATATTGGGTTACACCCCTCACTTCTAAACAATATCTACTAGCTTTCAATCAAGATGGTGTTATTTTTAATGCTGTTGATTGTAAGAGTGATTTTATGAGTGAGATTAAGTGTAAAACACTATCTATAGCACCATCCACTGGTGTTTATGAATTAAACGGTTACACTGTTCAGCCAATTGCAGATGTTTACCGACGTATACCTAATCTTCCCGATTGTAATATTGAGGCTTGGCTTAATGATAAGTCGGTGCCCTCTCCATTAAATTGGGAACGTAAGACCTTTTCAAATTGTAATTTTAATATGAGCAGCCTGATGTCTTTTATTCAGGCAGACTCATTTACTTGTAATAATATTGATGCTGCTAAGATATATGGTATGTGTTTTTCCAGCATAACTATAGATAAGTTTGCTATACCCAATGGTAGGAAGGTTGACCTACAATTAGGTAATTTGGGCTATTTGCAGTCTTTTAATTATAGAATTGATACTACTGCTACAAGTTGCCAGTTGTATTATAATTTACCTGCTGCCAATGTTTCTGTTAGCAGGTTTAATCCTTCTACTTGGAATAGGAGATTTGGTTTTACAGAACAATTTGTTTTTAAGCCTCAACCTTTAGGTGTTTTTACTGATCATGATGTTGTTTTTGCACAACATTGTTTTAAAGCTCCCACAAACTTCTGTCCGTGTAAATTGGATGGGTCTTTGTGTGTAGGTACTGGTTCTGGCATAGATGCTGGTTATAAAAATACTGGTATAGGCACTTGTCCTGCAGGTACTAATTATTTAACTTGTCATAATGCTGCCCAATGTGATTGTTTGTGCACCCCAGACCCCATTACATCTAAAGCTACAGGGCCTTACAAGTGCCCCCAAACTAAATATTTAGTTGGTATAGGTGAGCACTGTTCGGGTCTTGCTATTAAAAGTGATTATTGTGGAGGTAATCCTTGTAGTTGCCAACCACAAGCATTTTTGGGTTGGTCTGTTGACTCTTGTTTACAAGGGGATAGGTGTAATATTTTTGCTAATTTTATTTTGCATGATGTTAATAGTGGTACTACTTGTTCTACTGATTTACAAAAATCAAACACAGACATAATTCTTGGTGTTTGTGTTAATTATGATCTCTATGGTATTACAGGCCAAGGGATTTTTGTTGAGGTTAATGCGACTTATTATAATAGTTGGCAGAACCTTTTATATGATTCTAATGGTAATCTCTATGGTTTTAGAGACTACTTAACAAATAGAACTTTTATGATTCGTAGTTGCTATAGTGGTCGTGTTTCAGCGGCCTTTCATGCTAACTCTTCCGAACCAGCATTGCTATTTTGGAATATTAAATGCAATTACGTTTTTAATAATACTCTTTCACGACAACTGCAACCTATTAACTATTTTGATAGCTATCTTGGTTGTGTTGTCAATGCTGATAATAGTACTTCTAGTGTTGTTCAAACATGTGATCTCACAGTAGGTAGTGGTTACTGTGTGGATTACTCTATAAAAAGACGAAGTCGTAGATCGATTACCACTGGTTATCGGTTTACTAATTTTGAGCCATTTACTGTTAAATCAGTAAATGATAGTTTAGAACCTGTAGGTGGTTTGTATGAAATTCAAATACCTTCAGAGTTTACTATAGGTAATATGGAGGAGTTTATTCAAACAAGCTCTCCTAAAGTTACTATTGATTGTTCTGCTTTTGTCTGTGGTGATTATGCAGCATGTAAATCACAGTTGGTTGAATATGGTAGCTTCTGTGACAATATTAATGCTATACTCACAGAAGTAAATGAATTACTTGACACTACACAGTTGCAAGTAGCTAATAGTTTAATGAATGGTGTCACTCTTAGCACTAAGCTTAAAGATGGCGTTAATTTCAATGTAGATGACATCAATTTTTCCCCTGTATTAGGTTGTTTAGGAAGCGATTGTAATAAAGTTTCCAGTAGATCTGCTATAGAGGACTTACTTTTTTCTAAAGTAAAGTTATCTGATGTCGGTTTCGTTGAGGCTTATAATAATTGTACTGGAGGTGCCGAAATTAGGGACCTCATTTGTGTGCAAAGTTATAATGGTATCAAGGTGTTGCCTCCACTGCTCTCAGAAAATCAGATCAGTGGATACACTTTGGCTGCCACCTCTGCTAGTCTGTTTCCTCCTTGGTCAGCAGCAGCAGGTGTACCATTTTATTTAAATGTTCAGTATCGTATTAATGGGATTGGTGTTACCATGGATGTGCTAAGCCAAAATCAAAAGCTTATTGCTAATGCATTTAACAACGCTTTGACAGCTATTCAGAATGGGTTTGATGCAACCAATTCTGCTTTAGTTAAAATCCAGTCCGTTGTTAATGCAAATGCTGAAGCTCTTAATAACTTATTGCAACAACTCTCTAATAGATTTGGTGCTATAAGTTCTTCTTTACAAGAAATTCTATCTAGACTGGATGCTCTTGAAGCGCAAGCTCAGATAGACAGACTTATTAATGGGCGTCTTACCGCTCTTAATGCTTATGTTTCTCAACAGCTTAGTGATTCTACACTAGTAAAATTTAGTGCAGCACAAGCTATGGAGAAGGTTAATGAATGTGTCAAAAGCCAATCATCTAGGATAAATTTTTGTGGTAATGGTAATCATATTATATCATTAGTGCAGAATGCTCCATATGGTTTGTATTTTATCCACTTTAGCTATGTCCCTACTAAGTATGTCACTGCGAAGGTTAGTCCCGGTCTGTGCATTGCTGGTGATAGAGGTATAGCCCCTAAGAGTGGTTATTTTTTAAATGTAAATAATACTTGGATGTTTACTGGTAGTGGTTATTACTACCCTGAACCTATAACTGGAAATAATGTTGTTGTTATGAGTACCTGTGCTGTTAATTATACTAAAGCGCCGGATGTAATGCTGAATATTTCAACACCCAACCTCCCTGATTTTAAGGAAGAGTTGGATCAATGGTTTAAAAACCAAACATCAGTGGCACCAGATTTGTCACTTGATTATATAAATGTTACATTCTTGGACCTACAAGATGAAATGAATAGGTTACAGGAGGCAATAAAAGTTTTAAATCAGAGCTACATCAATCTCAAGGACATTGGTACATATGAGTATTATGTAAAATGGCCTTGGTATGTATGGCTTTTAATTGGCTTTGCTGGTGTAGCTATGCTTGTTTTACTATTCTTCATATGCTGTTGTACAGGATGTGGGACTAGTTGTTTTAAGAAATGTGGTGGTTGTTGTGATGATTATACTGGACACCAGGAGTTAGTAATTAAAACATCACATGACGACTAAGTTCGTCTTTGATTTATTGGCTCCTGACGATATATTACATCCCTCCAATCATGTGAATTTATTATAAAACCTATTGAGGTTGAGCATATTGTAATAGCCACCACAATGCCTGCTGTTTAGTGGGTACTGTGTTTTATATAAATAGTAAATCTGCAATGCCAATTGTACAATCATTGATGGTGCAGATTATACTAACATTATGCCTATTACTGTTTCTACAACAGTTTATTTAGGCGTTTTTATAGGTATTGACACTAGCACCACTGGTTACCTGGTTTTACGGTACTAGTTCCAAACCATATTATAATTCAGGTAGACCTTATAACTTTAAGCATTTTTCCAAAGTTTTAAGGCCACGCCCTAGTAATGGACATCTGGAAACCTGAGATTAAATATCTCCGTTATACTAACGGTTTTAATGTCTCAGAATTAGAAGATGTTTGTTTTAAATTTAACTATAAATTTCCTAAAGTAGGATATTGTAGAGTTCCTAGTCATGCTTGGTGCCGTAATCAAGGTAGCTTTTGCGCTACACTCACTCTTTATGGCAAATCCAAACATTATGATAAATATTTTGGAGTAATAACTGGTTTTATAGCATTCGCTAATACTGTAGAGGAGGCTGTCAACAAACTGGTTTTCTTAGCTGTTGACTTTATTACCTGGCGAAGACAGGAGTTAAATGTTTATGGCTGATGCTTATCTTGCAGACACTGTGTGGTATGTGGGGCAAATAATTTTTATAGTTGCCATTTGTTTATTGGTTATAATAGTTGTAGTGGCATTTTTGGCAACTTTTAAATTGTGTATTCAACTTTGCGGTATGTGTAATACCTTAGTACTGTCCCCTTCTATTTATGTGTTTAATAGAGGTAGGCAGTTTTATGAGTTTTACAATGATGTAAAACCACCAGTTCTTGATGTGGATGACGTTTAGTTAATCCAAACATTATGAGTAGTGTAACTACACCAGCACCAGTTTACACCTGGACTGCTGATGAAGCTATTAAATTCCTAAAGGAATGGAATTTTTCTTTGGGTATTATACTACTTTTTATTACAGTCATATTGCAATTTGGATATACAAGTCGCAGTATGTTTGTTTATGTTATTAAGATGATTATTTTGTGGCTTATGTGGCCCCTTACTATCATCTTAACTATTTTCAATTGCGTGTATGCGTTGAATAATGTGTATCTTGGCTTCTCTATAGTTTTTACTATAGTGGCCATTATTATGTGGATTGTGTATTTTGTGAATAGTATCAGGTTGTTTATTAGAACTGGAAGTTGGTGGAGTTTCAACCCAGAAACAAACAACTTGATGTGTATAGATATGAAGGGAAGGATGTATGTTAGGCCGATAATTGAGGACTACCATACCCTTACGGTCACAATAATACGTGGTCATCTTTATATGCAAGGTATAAAACTAGGTACTGGCTATTCTTTGTCAGATTTGCCAGCTTATGTGACTGTTGCTAAGGTTTCTCACCTGCTCACGTATAAGCGTGGTTTTCTTGACAAGATAGGCGATACTAGTGGTTTTGCTGTTTATGTTAAGTCCAAAGTCGGTAACTACCGACTGCCATCAACCCAAAAGGGTTCTGGCATGGACACCGCATTGTTGAGAAATAATATCTAAACTTTAAGGATGTCTTTTACTCCTGGTAAGCAATCCAGTAGTAGAGCTTCCTCTGGAAACCGTTCTGGTAATGGCATCCTTAAGTGGGCCGATCAGTCCGATCAATCTAGAAATGTTCAAAACAGGGGTAGAAGAGCTCAACCCAAGCAAACTGCTACTTCTCAGCAACCATCAGGAGGGAATGTTGTACCCTACTATTCTTGGTTCTCTGGAATTACTCAGTTTCAAAAGGGCAAGGAGTTTGAATTTGCTGAGGGACAAGGTGTGCCTCTTGCACCAGGAGTCCCAGCTACTGAAGCTAAGGGGTACTGGTACAGACACAACAGACGTTCCTTTAAAACAGCCGATGGCAACCAGCGTCAATTGCTGCCACGATGGTATTTTTACTATCTTGGAACAGGACCGCATGCTAAAGACCAGTATGGCACCGACATTGACGGAGTCTTCTGGGTCGCTAGTAACCAGGCTGATGTCAATACCCCGGCTGACATTCTCGATCGGGACCCGAGTAGCGATGAGGCTATTCCGACTAGGTTTCCGCCTGGTACGGTACTCCCTCAGGGTTACTATATTGAAGGCTCAGGAAGGTCTGCTCCTAATTCCAGATCTACTTCACGCGCATCCAGTAGAGCCTCTAGTGCAGGATCGCGCAGTAGAGCCAATTCTGGCAATAGAACCCCTACCTCTGGTGTAACACCTGATATGGCTGATCAAATTGCTAGTCTTGTTCTGGCAAAACTTGGCAAGGATGCCACTAAGCCACAGCAAGTAACTAAGCAGACTGCCAAAGAAATCAGACAGAAAATTTTGAATAAGCCCCGCCAGAAGAGGAGCCCCAATAAACAATGCACTGTTCAGCAGTGTTTTGGGAAGAGAGGCCCCAATCAGAATTTTGGTGGTGGAGAAATGTTAAAACTTGGAACTAGTGATCCACAGTTCCCCATTCTTGCAGAACTCGCACCCACAGCTGGTGCGTTTTTCTTTGGATCAAGATTAGAGTTGGCCAAAGTGCAGAATTTGTCTGGGAATCTCGACGAGCCCCAGAAGGATGTTTATGAATTGCGCTATAGTGGCGCAATTAGATTTGATAGTACACTTTCAGGTTTTGAGACCATAATGAAGGTGTTGAATGAGAATTTGAATGCATACCAACAACAAGATGGTATGATGAATATGAGTCCTAAACCACAGCGTCAGCGTGGTCAGAAGAATGGACAAGGAGAAAATGATAATATAAGTGTTGCAGCGCCCAAAAGCCGTGTGCAGCAAAATAAGATTAGAGAGTTGACTGCAGAGGACATCAGCCTTCTTAAGAAGATGGATGAGCCCTTTACTGAAGACACCTCAGAAATATAAGAGAATGAACCTTATGTCGGCACCTGGTGGTAACCCCTTGCAGGATAGTCGGGATAAGGCACTCTCTATCAGAATGGATGTCTTGCTGCTATAATAGATAGAGAAGGTTATAGCAGACTATAGATTAATTAGTTGAAAGTTTTGTGTGGTAATGTATAGTGTTGGAGAAAGTGAAAGACTTGCGGAAGTAATTGCCGACAAGTGCCCAAGAGGAAGAGCCAGCATGTTAAGTTACTACCCAGTAATTAGTAAATGAATGAAGTTAATTATGGCCAATTGGAAGAATCACAAAAAAAAAAAAAAAAAA
>NC_005147_Human_coronavirus_OC43
gattgtgagcgatttgcgtgcgtgcatcccgcttcactgatctcttgttagatctttttgtaatctaaactttataaaaacatccactccctgtaatctatgcttgtgggcgtagatttttcatagtggtgtttatattcatttctgctgttaacagctttcagccagggacgtgttgtatcctaggcagtggcccgcccataggtcacaatgtcgaagatcaacaaatacggtctcgaactacactgggctccagaatttccatggatgtttgaggacgcagaggagaagttggataaccctagtagttcagaggtggatatgatttgctccaccactgcgcaaaagctggaaacagacggaatttgtcctgaaaatcatgtgatggtggattgtcgccgacttcttaaacaagagtgttgtgtgcagtctagcctaatacgtgaaattgttatgaatgcaagtccatatgatttggaggtgctacttcaagatgctttgcagtcccgtgaagcagttttggttacaacccccttaggtatgtctttagaggcatgctatgtgagaggttgtaatcctaaaggatggaccatgggtttgtttcggcgtagaagtgtgtgtaacactggtcgttgcactgttaataagcatgtggcctatcagttatatatgattgatcctgcaggtgtctgtcttggtgcaggtcaattcgtgggttgggtcatacccttagcctttatgcctgtgcaatcccggaaatttattgttccatgggttatgtacttgcgtaagcgtggcgaaaagggtgcttacaataaagatcatggacgtggcggttttggacatgtttatgattttaaagttgaagatgcttatgaccaggtgcatgatgagcctaagggtaagttttctaagaaggcttatgctttaattagagggtatcgtggtgttaaaccacttctctatgtagaccagtatggttgtgattatactggtagtcttgcagatggcttagaggcttatgctgataagacattgcaagaaatgaaggcattatttcctacttggagtcaggaactcctttttgatgtaattgtggcatggcatgttgtgcgtgatccacgttatgttatgagattgcagagtgctgctactatacgtagtgttgcatatgttgctaatcctactgaagacttgtgtgatggttctgttgttataaaagaacctgtgcatgtttatgcagatgactctattattttacgtcaatataatttagttgacattatgagtcatttttatatggaggcagatacagttgtaaatgctttttatggtgttgctttgaaagattgcggttttgttatgcagtttggttacattgattgcgaacaagactcgtgtgattttaaaggttggattcctggtaacatgatagatggttttgcttgcaccacttgtggtcatgtttatgaagtaggtgatttgatagcacaatcttcaggtgttttgcctgttaaccctgtattgcatactaagagtgcagcaggctatggtggttttggttgtaaagattcttttactctgtatggccaaactgtagtttattttggaggttgtgtgtattggagtccagcacgtaatatatggattcctatattaaaatcctctgttaagtcatatgacagtttggtttatactggagttttaggttgcaaggctattgtaaaggaaacaaatctcatttgcaaagctttgtaccttgattatgttcaacacaagtgtggcaatttacaccaacgggagttgctaggtgtttcagatgtgtggcataaacaattgctattaaatagaggtgtttataaacctctgttagagaatattgattattttaatatgcggcgcgctaaatttagtttagaaacttttactgtttgtgcagatggctttatgccttttcttttagatgatttagttccacgcgcatattatttggcagtaagtggtcaagcattttgtgattatgcagataaactttgccatgccgttgtgtctaagagtaaagagttacttgatgtgtctctggattctttaggtgcagctatacattatttgaattctaagattgttgatttggctcaacattttagtgattttggaacaagtttcgtttctaaaattgttcatttctttaagacttttactactagcactgctcttgcatttgcatgggttttatttcatgttttgcatggtgcttatatagtagtggagagtgatatatattttgttaaaaacattcctcgttatgctagtgctgttgcacaagcatttcagagtgttgctaaagttgtactggactctttaagagttacttttattgatggcctttcttgttttaagattggacgtagaagaatttgtctttcaggcagaaaaatttatgaagttgagcgtggcttgttacattcatcccaattgccattagatgtttatgatttaaccatgcctagtcaagttcagaaagccaagcaaaaacctatttatttaaaaggttctggttctgatttttcattagcggatagtgtagttgaagttgttacaacttcacttacaccatgtggttattctgaaccacctaaagttgcagataaaatttgcattgtggataatgtttatatggccaaggctggtgacaaatattaccctgttgtggttgatgatcatgttggactcttggatcaagcatggagagttccttgtgctggaaggcgtgttacatttaaggaacagcctacagtaaaggagattataagcatgcctaagattattaaggttttttatgagcttgacaacgattttaatactattttaaatactgcgtgtggagtgtttgaagtggatgatactgttgatatggaggaattttatgctgtggtgattgatgccatagaagagaaactttctccatgtaaggagcttgaaggtgtaggtgctaaagttagtgcctttttacagaaattagaggataatcccctatttttatttgatgaggctggcgaggaagttcttgctcctaaattgtattgtgcctttacagctcctgaagatgatgactttcttgaggaaagtgatgttgaagaagatgatgtagaaggtgaggaaactgatttaactgtcacaagtgctggacagccttgtgttgctagtgaacaggaggagtcttctgaagtcttagaggacactttggatgatggtccaagtgtggagacatctgattcacaagttgaagaagatgtagaaatgtcggattttgttgatcttgaatctgtgattcaggattatgaaaatgtttgttttgagttttatactacagagccagaatttgttaaagttttgggtctgtatgtgcctaaagcaactcgcaacaattgctggttgcgatcagttttggcagtgatgcagaaattgccctgtcaatttaaagataaaaatttgcaggatctttgggtgttatacaagcaacagtatagtcagttgtttgttgataccttggttaataagatacctgctaatattgtacttccacaaggtggttatgttgctgattttgcatattggtttttaaccttatgtgattggcagtgtgttgcatactggaaatgcattaaatgtgatttagctcttaagcttaaaggcttggatgctatgttcttttatggtgatgttgtttcacatatatgcaagtgtggtgagtctatggtacttattgatgttgatgtgccatttacagcccactttgctcttaaagataagttgttttgtgcatttattactaagcgtattgtgtataaagcagcttgtgttgtggatgttaatgatagtcattctatggctgttgttgatggtaaacaaattgatgatcatcgtatcactagtattactagtgataagtttgattttattattgggcatggtatgtcattttcaatgactacttttgaaattgcccaattgtatggttcttgtataacacctaatgtgtgttttgttaaaggtgatataattaaagtatctaagcttgttaaagcagaagttgttgtaaaccctgctaatggccatatggcacatggtggtggtgttgcaaaagctattgcagtagcagctggacagcagtttgttaaagagactaccgatatggttaagtctaaaggagtttgtgctactggagattgttatgtctctacagggggcaaattatgtaaaactgtgcttaatgttgttggacctgatgcgagaacacagggtaaacaaagttatgtattgttagagcgtgtttataaacatcttaacaactatgactgtgttgttacaactttgatctcagctggtatatttagtgtgccttctgatgtgtctttaacatatctacttggtactgctaagaaacaagttgttcttgttagcaataatcaagaggattttgatcttatttctaagtgtcagataactgctgttgagggcactaagaaattggcagcgcgtctttcttttaatgttggacgttccattgtttacgaaacagatgctaataagttgattttaatcaatgacgttgcatttgtttcgacatttaatgttttacaggatgttttatccttaagacatgatatagcacttgatgatgatgcacgaaccttcgttcagagcaatgttgatgttgtacctgagggttggcgtgttgtcaataagttttatcaaattaatggtgttagaaccgttaagtattttgagtgtactggaggcatagatatatgcagccaggataaagtttttggttatgtacagcagggtatttttaataaggctactgttgctcaaattaaagccttgtttttggataaagtggacatcttgctaactgttgatggtgttaatttcactaataggtttgtgcctgttggtgaaagttttggtaagagtctaggaaatgtgttttgtgatggagttaatgtcacgaagcataagtgtgatataaattataaaggtaaagtctttttccagtttgataatctttctagtgaagatttaaaggctgtaagaagttcctttaattttgatcagaaggaattgcttgcctattacaacatgcttgttaattgttttaagtggcaggttgttgttaatggtaagtatttcacttttaagcaagctaataacaattgttttgttaatgtttcttgcttaatgctccagagtttgcatctgacatttaaaattgttcaatggcaagaggcatggcttgaatttcgttctggccgccctgctagatttgtagctttggttttggccaaaggtgggtttaaatttggagatcctgctgattctagagatttcttgcgtgttgtgtttagtcaagttgatttgactggggcaatatgtgattttgaaattgcatgtaaatgtggtgtaaagcaggaacagcgtactggtctggacgctgttatgcattttggtacattgagtcgtgaagatcttgagattggttataccgtggactgttcttgcggtaaaaagctaattcattgtgtacgatttgatgtaccatttttaatttgcagtaatacacctgctagtgtaaaattacctaagggtgtaggaagtgcaaatatttttataggtgataaggttggtcattatgttcatgttaagtgtgaacaatcttatcagctttatgatgcttctaatgttaagaaggttacagatgttactggcaagttgtcagattgtctgtatcttaaaaatttgaaacaaacttttaaatcggtgttaaccacctattatttggatgatgttaagaaaattgagtataaacctgacttgtcacaatattattgtgacggaggtaagtattatactcagcgtattattaaagcccaatttaaaacattcgagaaagtagatggtgtgtatactaattttaaattgataggacacaccgtctgtgacagtcttaatgctaagttgggttttgatagctctaaagagtttgttgaatataagattactgagtggccaacagctacaggtgatgtggtgttggctactgatgatttgtatgttaagagatatgagaggggttgtattacttttggtaaacctgttatatggttaagccatgagaaagcttccctcaattctttaacatattttaatagaccttcattggttgatgataataaatttgatgttttaaaagtggatgatgttgacgatggtggtgacagctcagagagtggtgccaaagaaaccaaagaaatcaacattattaagttaagtggtgttaaaaaaccatttaaggttgaagatagtgtcattgttaatgatgatactagtgaaaccaaatatgttaagagtttgtctattgttgatgtgtatgatatgtggcttacaggttgtaagtatgttgttagaactgctaatgctttgagcagagcagttaacgtacctacaatacgtaagtttataaaatttggtatgactcttgttagtataccaattgatttgttaaatttaagagagattaagcctgctgttaatgtggttaaagctgtgcgaaataaaatttctgtatgctttaattttattaaatggctttttgtcttattatttggctggattaaaatatccgctgataataaagtaatctacaccacagaaattgcatcaaagcttacgtgtaagcttgtagctttagcttttaaaaatgcatttttgacatttaagtggagtatggttgctagaggtgcttgcattatagcgactatatttctattgtggtttaattttatatatgccaatgtaatttttagtgatttttatttgcctaaaatcggtttcttgccgacttttgttggtaagattgcacagtggattaagaacacttttagtcttgtaactatttgtgatctatattccatgcaggatgtgggttttaagaatcagtattgtaatggaagtattgcatgtcagttctgcttggcaggatttgatatgttagataattataaagccattgatgtagtacagtatgaagctgataggagagcatttgttgattatacaggtgtgttaaagattgtcattgaattgatagttagttacgccctgtatacggcatggttttatccattgtttgcccttatcagtattcagatcttgaccacttggctgcctgagctttttatgcttagtacattacattggagttttaggttgctggtggctttagctaatatgttaccagcacatgtgtttatgaggttttatattattattgcctcttttattaagctctttagcttgtttaggcatgttgcctatggttgtagtaaatctggttgtttgttttgttacaagaggaatcgtagtctacgtgttaaatgtagtactatcgttggtggcatgatacgctattacgatgttatggctaatggtggcactggcttttgttcaaaacatcaatggaattgcattgattgtgattcttataaaccaggtaatacttttattactgttgaggccgctcttgatctatctaaggaattgaaacggcccattcagcctacagatgttgcttatcatacggttactgatgttaagcaagttggttgttctatgcgcttgttctatgatcgtgatggacagcgcacatatgatgatgttaatgctagtttgtttgtggattatagtaatttgctacattctaaggttaagagtgtgcctaatatgcatgttgtggtagtggaaaatgatgctgataaagccaattttctgaatgctgctgtattttatgcacagtctttgtttagacctattttaatggttgataaaaatctgataactactgctaacactggtacgtctgttacagaaactatgtttgatgtttatgtggatacatttttgtctatgtttgatgtggataaaaagagtcttaatgctttaatagcaactgcgcattcttctataaaacagggtacgcagatttataaagttttggatacctttttaagctgtgctcgtaaaagttgttctattgattcagatgttgatactaagtgtttagctgattctgtcatgtctgctgtatcggcaggtcttgaattgacggatgaaagttgtaataacttggtgccaacatatttgaagagtgacaacattgtggcagctgatttaggtgttctgattcaaaattctgcaaagcatgtgcagggtaatgttgctaaaatagctggtgtttcctgtatatggtctgtggatgcttttaatcagtttagttctgatttccagcataaattgaagaaagcatgttgtaaaactggtttgaaactgaagcttacttataataagcagatggctaatgtctctgttttaactacaccctttagtcttaaagggggtgcagtttttagttattttgtttatgtgtgttttgtgttgagtttggtctgttttattggactgtggtgcttaatgcccacttacacagtacacaaatcagattttcagcttcccgtttatgccagttataaagttttagataatggtgttattagagatgttagcgttgaagatgtttgtttcgctaacaaatttgaacaatttgatcaatggtatgagtctacatttggtctaagttattatagtaacagtatggcttgtcccattgttgttgctgtaatagatcaggattttggctctacagtgtttaatgtccctaccaaagtgttacgatatggttatcatgtgttgcactttattacacatgcactttctgctgatggagtgcagtgttatacgccacatagtcaaatatcgtattctaatttttatgctagtggctgtgtgctttcctctgcttgcactatgtttacaatggccgatggtagtccacaaccttattgttatacagaggggcttatgcaaaatgcttctctgtatagttcattggtacctcacgtgcggtataatcttgctaatgctaaaggttttatccgttttccagaagtgttgcgagaagggcttgtacgtatcgtgcgtactcgttctatgtcgtattgcagagttggattatgtgaggaagctgatgagggtatatgctttaattttaatggttcttgggtgcttaataatgattattatagatcattgcctgggaccttttgtggtagagatgtttttgatttaatttatcagctatttaaaggtttagcacagcctgtggattttttggcattgactgctagttccattgctggtgctatactcgctgtaattgttgttttggtgttttattacctaataaagcttaaacgtgcttttggtgattacaccagtgttgtttttgttaacgtgattgtgtggtgtgtaaattttatgatgctttttgtgtttcaagtttaccccatactttcttgtgtatatgctatttgttatttttatgccacgctttatttcccttcggagataagtgtgataatgcacttacaatggctagttatgtatggcactattatgcctttatggttttgtttgctatatatagctgttgttgtttcaaatcatgctttttgggtattttcttactgcagaaagcttggtacttctgttcgtagtgatggtacatttgaagaaatggctctcactacttttatgattacaaaagattcttattgtaagcttaagaattctttgtctgatgttgcttttaatagatatttgagtttgtataataaatataggtattacagcggtaaaatggatactgctgcatatagggaggctgcttgctctcagttggctaaagcaatggacacatttaccaataataatggtagtgatgtgctttaccaaccgcctactgcttccgtctcaacttcattcttgcaatctggtattgtgaaaatggtaaatcctacttctaaggtagaaccatgtgttgtcagtgttacctatggtaatatgacattgaatggtttatggttggatgacaaggtctactgtcccagacatgtaatatgttctgcttcagatatgactaatccagattatacaaatttgttgtgtagagtaacatcaagtgattttactgtattgtttgatcgtctaagccttacagtgatgtcttatcaaatgcggggttgtatgcttgttcttacagtgaccctgcaaaattctcgtacgccaaaatatacatttggtgtggttaaacctggtgagacttttactgttttagctgcttataacggcaaaccacaaggagcctttcatgtaactatgcgtagtagttataccattaagggttcctttttatgcggatcttgtggatctgttggttatgtaataatgggtgattgtgttaaatttgtttatatgcatcaattggagcttagtactggttgtcatactggtactgacttcaatggggatttttatggtccttataaggatgctcaggttgttcagttgctcattcaggattatatacaatctgttaattttgtagcatggctttatgctgctatacttaacaattgtaattggtttgtacaaagtgataagtgttctgtagaagattttaatgtgtgggctctgtccaatggatttagccaagttaaatctgaccttgttatagatgctttagcttctatgactggtgtgtctttggaaacactgttggctgctattaagcgtcttaagaatggtttccaaggacgtcagattatgggtagttgctcttttgaggatgaattgacacctagcgatgtttatcaacaactcgctggtatcaagttacaatcaaaacgcactagattgtttaaaggcactgtttgttggattatggcttctacatttttgtttagttgcataattacagcatttgtgaaatggactatgtttatgtatgtaactactaatatgtttagtattacgttttgtgcactttgtgttataagtttggccatgttgttggttaagcataagcatctttatttgactatgtatataactcctgtgctttttacactgttgtataacaactatttggttgtgtacaagcatacatttagaggctatgtctatgcatggctatcatattatgttccatcagttgagtacacttatactgatgaagttatttatggcatgttattgcttgtaggaatggtctttgttacattacgtagcattaaccatgatttgttttcttttataatgtttgttggtcgtttgatttctgttttctctttgtggtacaagggttctaacttagaggaagaaattcttcttatgttggcttccctttttggtacttacacatggacaacagttttatctatggctgtagcaaaggttattgctaagtgggttgctgtgaatgtcttgtatttcacagatatacctcaaattaagatagtgcttttgtgctatttgtttattggttatattattagctgttattggggcttgttttccttgatgaacagtttgtttagaatgcctttgggtgtttataattataaaatttcagtacaggaattaagatatatgaatgctaatggattgcgccctcctaagaatagttttgaagcccttatgcttaattttaagctgttgggtattggaggtgttccaatcattgaagtatctcaatttcaatcaaaattgactgatgtcaaatgtgctaatgtcgtcttgcttaattgcttgcaacatttgcatgttgcttctaattctaagttgtggcattattgtagcactttgcacaatgaaatacttgccacttcggatctgagtgttgcttttgaaaagcttgctcagttattaattgttttgtttgctaatccagctgctgtggatagcaagtgcctgactagtattgaagaagtttgcgatgattacgcaaaggacaatactgttttgcaggctttacagagtgaatttgttaatatggctagcttcgttgaatatgaagttgctaagaaaaatcttgatgaggcgcgttttagtggttctgctaatcaacagcagttaaaacagctagagaaagcctgtaatattgctaaatctgcttatgaacgcgaccgtgctgtagcaaaaaagttggagcgtatggctgatttggctctcactaatatgtataaagaagctagaattaatgataagaagagtaaggttgtttctgccttgcaaactatgctttttagtatggtgcgtaagttagataatcaagctctgaattcaatattagataacgctgtgaagggttgtgtaccattgaatgcaataccttcattggcagcaaatactctgaatataattgtaccagataaaagtgtttatgaccaggtagttgataatgtctatgttacctatgcgggtaatgtatggcagattcaaactatccaggattcagatggtacaaataagcagttgaatgagatatctgatgattgtaactggccactagttattattgcaaatcggtataatgaggtatctgctactgttttgcaaaataatgaattaatgcctgctaagttgaaaattcaggttgttaatagtggtccagatcagacttgtaatacacctactcaatgttactataataatagtaacaatgggaagattgtttatgctatacttagtgatgttgatggtcttaagtatacaaaaattcttaaagatgatggcaattttgttgttttggagttagatcctccttgtaaatttactgttcaagatgctaaaggtcttaaaattaagtacctttattttgtaaaaggttgtaacacactagcaagaggctgggttgttggtacaatttcttctacagttagattgcaagctggaactgctactgaatatgcttccaactcatctatattgtctttatgtgcgttttctgtagatcctaagaaaacgtatttagattttatacaacaaggaggaacacctattgccaattgtgttaaaatgttgtgtgaccatgctggtaccggtatggccattactgttaaacccgatgctaccactagtcaggattcatatggtggtgcgtctgtttgtatatattgccgcgcacgagttgaacacccagatgttgatgggttgtgcaaattacgcggcaagtttgtacaagtgcctgtaggtataaaagatcctgtgtcttatgttttgacacatgatgtttgtcgagtttgtggattttggcgggatggaagttgttcatgtgttagcactgacactactgttcaatcaaaagatactaattttttaaacgggttcggggtacgagtgtagatgcccgtctcgtaccctgcgccagtggtttatctactgatgtacaattaagggcatttgatatttacaatgctagtgttgctggcattggtttacatttaaaagttaattgttgccgttttcagcgtgttgatgagaacggtgataaattagatcagttctttgttgttaagaggacagatctgactatatataatagagagatgaaatgctatgagcgtgtaaaagattgtaagtttgtggctgaacacgatttctttacatttgatgtagaaggtagtcgtgtgccacacattgtacgcaaggatttaacaaagtatactatgttggatctttgctatgcattgcgacattttgatcgcaatgattgcatgctgctttgtgacattctctctatatatgctggttgtgaacaatcctactttactaagaaggattggtatgattttgttgaaaatcctgatattattaatgtgtataaaaagctaggacctatttttaatagagccctagttagcgctactgagtttgcggacaaattggtggaggtaggcttagtaggcgttttaacacttgataatcaagatttaaatggtaaatggtatgattttggtgactatgttattgcagccccaggatgtggtgttgctatagcagattcttattattcttatatcatgcctatgctgaccatgtgtcatgcattggattgcgaattgtatgtgaataatgcttatagactatttgatcttgtacagtatgattttactgattacaagcttgaattgtttaataagtattttaagcactggagtatgccatatcatcctaacactgttgattgtcaggatgatcggtgtattatacattgtgctaattttaacatactttttagtatggttttacctaatacatgttttgggcctcttgttaggcaaatttttgtggatggtgtgccttttgttgtttcaattggctaccattataaagaacttggtattgtgatgaatatggatgtggatacacatcgttatcgcttgtctttaaaagacttgcttttatatgctgctgatccagctttgcatgtagcttctgctagtgcattgtatgatttacgcacttgctgttttagtgttgccgctataacaagcggtgtaaaatttcaaacagttaaacctggtaattttaatcaggatttttatgattttgttttaagtaaaggcctgcttaaagagggtagctcagttgatctgaagcactttttctttacacaggatggtaatgctgctattactgattataattattataagtataatttgcccaccatggtggacattaagcagttgttgtttgttttggaagttgtttataagtattttgagatttatgatggtgggtgtataccggcatcacaagtcattgttaataattatgataagagtgctggctatccatttaacaaatttggaaaagccaggctctattatgaagcattatcatttgaggaacaggatgaaatttacgcttatactaagcgtaatgtcctgccaacacttactcaaatgaatttgaaatatgctattagtgctaagaatagagcccgcactgttgctggtgtttccatacttagtactatgactggcagaatgtttcatcaaaaatgtttgaaaagtatagcagctacacgtggtgttcctgtagttataggcaccactaaattttatggtggctgggatgatatgttacgccgccttattaaagatgttgacaatcctgtacttatgggttgggattatcctaagtgtgatcgtgctatgccaaacctactacgtattgttagtagtttggtattagcccgaaaacatgagacatgttgttcgcaaagcgataggttttatcgacttgcgaatgaatgcgcacaagttttgagtgaaattgttatgtgtggtggctgttattatgttaagcctggtggcactagtagtggtgatgcaactactgcttttgctaattcagtctttaacatatgtcaagctgtttcagccaatgtatgtgccttaatgtcatgcaatggcaataagattgaagatcttagtatacgtgctcttcagaagcgcttatactcacatgtgtatagaagtgataaggttgattcaacctttgtcacagaatattatgaatttttaaataagcattttagtatgatgattttgagtgatgatggggttgtgtgttataattctgattatgcgtccaaagggtatattgctaatataagtgcctttcaacaggtattatattatcaaaataacgtttttatgtcagaatccaaatgttgggttgaacatgacataaataatggacctcatgaattctgttcacaacacacaatgcttgtaaagatggatggtgacgatgtctaccttccatatcctaatcctagtcgtatattaggagctggatgttttgtagatgatttgttaaagactgatagtgttcttttaatagaacgatttgtaagtcttgcaatagatgcttatccacttgtgtatcatgaaaatgaagaataccaaaaggtttttcgtgtttatttggcgtatataaagaagttgtacaatgacctgggtaatcagatcttggatagctacagtgttattttaagtacttgtgatggacaaaagttcactgatgagtccttttacaagaacatgtatttaagaagtgcagttatgcagagtgttggagcttgcgtggtctgctcttctcaaacatcattacgttgtggcagttgcatcagaaagcctcttctttgctgcaagtgttgttatgatcatgttatggcgactgatcataaatatgtcttgagtgtttcaccatatgtgtgtaatgcaccaggatgtgatgtaaatgatgttaccaaattgtatctaggtggtatgtcatattattgtgaagaccataagccacaatattcattcaagttggtaatgaatggtctggtttttggtctatataaacaatcttgtacaggatctccgtacatagacgattttaatcgtatagctagttgtaaatggaccgatgtggatgattacatactagctaatgaatgtacagagcgcttgaaattgtttgctgcagaaacgcaaaaggcaaccgaggaagcctttaagcagagttatgcatcagcaacaatacaagagattgttagtgagcgcgaattgattctctcttgggagattggaaaagttaagccaccacttaataaaaattatgtttttactggctaccattttactaaaaatggtaagacagttttaggtgagtatgtttttgataagagtgagttgactaatggtgtgtattatcgcgccacaaccacttataagctatctgtaggagatgtttttgttttaacctctcattcagtagctaatttaagtgctcctacgcttgttccgcaggagaattatagtagtattagatttgctagtgtttatagtgtgcttgagacgtttcagaacaatgttgttaattatcaacacattggtatgaaacgttactgcaccgtgcaaggacctcctggtacagggaagtcacatcttgctattggtcttgctgtattctattgtacagcacgtgttgtatacacagcggccagccatgcagctgttgacgcattgtgtgaaaaagcatataaatttttgaatataaatgattgcactcgtattgttccggccaaggtcagggtggagtgctatgataagtttaaaattaatgacaccactcgtaagtatgtgtttactaccataaatgcattacctgagatggtgactgatattgttgttgtagatgaagttagtatgcttaccaattatgagctttctgttattaatgctcgtattcgcgctaagcattatgtttatattggtgatcctgctcaattgccagcaccacgtgtgttattgagcaagggtacacttgaacctaaatattttaacactgttactaagctcatgtgttgcttagggccagacatttttcttggtacatgttatagatgtcctaaggaaatcgttgatacagtgtccgccttggtttatgaaaataagcttaaggctaagaatgagagtagttcattgtgttttaaggtctattataagggcgttacaacacatgaaagttctagtgctgtaaatatgcagcagatttatttgattaataagtttttgaaggctaaccctttgtggcataaagctgtttttattagcccatataatagtcagaactttgcagctaagcgtgttttgggtttacaaacccaaaccgtggattctgctcaaggttctgaatatgattatgttatatattcacagactgcagaaacagcgcattctgtaaatgttaatcgcttcaatgttgctattactcgagccaagaaaggtattctttgtgttatgagtaatatgcagttgtttgaagcattacagtttactacattgaccttagataaagtgccacaggccgtcgaaactaaagttcaatgtagtactaatttatttaaagattgtagcaagagttatagcggttatcacccagctcatgctccttcatttttggcagtagatgacaaatataaggcaactggcgatttagccgtgtgtcttggtattggtgattctgctgttacatattcaagattaatatcactcatgggttttaaattggatgttacccttgatgggtattgtaagctttttataactaaagaagaagctgttaaacgcgtgcgtgcctgggttggctttgatgctgaaggtgctcatgccacgcgtgatagcattgggacaaatttcccacttcaattaggattttccacaggaattgattttgttgtggaagccactggtttgtttgctgatagagatggttacagctttaaaaaggctgtggcgaaagctcctcctggtgaacaatttaagcacctcatccctttgatgacgagaggtcatcgctgggatgttgttagacctagaatagtacaaatgtttgcagatcatttaattgatctgtctgattgtgttgtgctagttacatgggcagccaactttgagctcacttgtctccgctactttgcaaaagtagggcgtgagatttcttgtaatgtatgcactaaacgtgccacagtttacaattctagaactggttactatggttgttggcgccatagtgttacatgtgattacttgtataatccacttattgttgatattcaacagtggggatatattggttctttatcaagtaatcatgatttatattgtagtgtccataaaggagcacatgttgcttcctctgatgctataatgacacggtgtttggccgtttatgattgcttttgcaataatattaattggaatgtggagtatcccatcatttcaaatgagttaagtattaatacctcttgtagggtcttgcagcgtgtgattcttaaagctgccatgctctgcaacagatatactttgtgttatgatattggcaacccaaaagcgattgcctgtgtcaaagattttgattttaagttctatgatgcccaaccaattgttaagtctgttaagactcttttgtattcttttgaggcacataaggactcttttaaagacggtttgtgtatgttttggaactgtaatgtggataagtatccaccgaatgcagttgtatgtagatttgacactagagtgttgaataatttaaatcttcctggctgtaatggaggtagtttgtatgttaataaacatgcattccacactaaaccctttgctagggcagcctttgagcatttgaagcctatgccattcttctattattcagatacgccttgtgtgtatatggatggcatggatgctaagcaggttgattatgtacctttgaaatctgccacgtgcatcacaagatgcaatttaggtggtgcagtttgtttaaaacatgctgaagagtatcgtgagtacttagagtcttacaatacagctactacagcaggttttactttttgggtctataagacatttgatttttataatttgtggaatacgttcaccaagctacaaagcttggagaatgttgtatataatttagtcaagactggtcattatacaggacaggctggtgaaatgccttgtgccattataaatgataaagttgtggctaagatcgataaggaggatgttgtcatttttattaataatacaacataccctactaatgtggccgttgaattatttgccaagcgcagtgttcgacaccacccagagcttaagctctttagaaatttaaatatagacgtgtgttggaagcacgtcatttgggattatgctagagaaagtatattttgcagtaatacctatggtgtctgcatgtatacagatttaaagttcattgataaattgaatgtcctttttgatggtcgtgataatggtgctcttgaagcttttaaacgttctaataatggcgtttacatttccacgacaaaagttaagagtctttcgatgataagaggtccaccgcgtgctgaattaaatggcgtagtggtggacaaggttggagacactgattgtgtgttttattttgctgtgcgtaaagaaggtcaggatgtcatcttcagccaattcgacagcctgggagtcagctctaaccagagcccacaaggtaatctggggagtaatggtaaacccggtaatgtcggtggtaatgatgctctgtcaatctctactatctttacacaaagccgtgttattagctcttttacatgtcgtactgatatggaaaaagattttatagctttagatcaagatgtgtttattcagaagtatggtttggaggactatgcctttgaacacattgtttatggtaacttcaaccagaagattattggtggtttgcatttgttaataggcttgtaccgaagacagcaaacttccaatctggttgttcaggagtttgtttcatatgactccagcatacactcttattttatcactgacgagaagagtggtggtagtaagagtgtttgcactgttatagatattttgttggatgattttgtggctcttgttaagtcacttaatcttaattgtgtgagtaaggttgttaatgttaatgttgattttaaagattttcagtttatgctttggtgtaacgatgagaaagttatgactttctatcctcgtttgcaagctgcatctgactggaagcctggttattctatgcctgtattatataagtatttgaattctccaatggaaagagttagtctctggaattatgggaagccagttactttgcctacaggctgtatgatgaatgttgctaagtatactcagttatgtcaatatctgaatactacaacattagctgtacctgttaatatgcgagttttgcatttaggtgcaggttcagaaaaaggagtagcaccgggttctgcagttcttaggcagtggttgcctgctggtactattcttgtagataacgatttatacccatttgttagtgacagtgtcgctacatattttggggattgtataactttaccctttgattgtcaatgggatttgataatttctgatatgtatgaccctattactaagaacataggggagtacaatgtgagtaaagatggtttctttacatacatttgtcatatgattcgagacaagttagctctgggtggcagtgttgctataaaaataacagagttttcttggaatgcagaattatataagttaatggggtattttgcattttggactgtgttttgcacaaatgcaaatgcttcttctagtgaaggatttttaattggcataaattatttgtgtaagcccaaggttgagatagatggaaatgttatgcatgccaattatttgttttggagaaattccacagtttggaacgggggtgcttatagcctgtttgatatggctaaattcccgcttaagttggctggtactgccgtaataaatttaagagcagaccagattaatgatatggtttattcccttcttgaaaagggtaaactacttattagagatacaaataaagaagttttcgttggtgacagtttggttaatgtaatctaaactttaaaaatggctgtcgcttatgcagacaagcctaatcattttatcaattttccacttacccattttcagggttttgtgttaaattataaaggtttacaatttcaaattctcgatgaaggagtggattgtaaaatacaaacagcgccacacattagtcttactatgctggacatacagcctgaagactataaaagtgttgatgtcgctattcaagaagttattgatgatatgcattggggtgatggttttcagattaaatttgagaatcctcacatcctaggaagatgcatagttttagatgttaaaggtgtagaagaattgcatgacgatttagttaattacattcgtgataaaggttgtgttgctgaccaatccaggaaatggattggccattgcaccatagctcaactcacggatgcagcactgtccattaaggaaaatgttgattttataaacagcatgcaattcaattataaaatcaccatcaacccctcatcaccggctagacttgaaatagttaagctcggtgctgaaaagaaagatggtttttatgaaaccatagttagtcactggatgggaattcgttttgaatacacatcacccactgataagctagctatgattatgggttattgttgtttagatgtggtacgtaaagagctagaagaaggcgatcttcccgagaatgatgatgatgcttggtttaagctatcgtaccattatgaaaacaattcttggttcttccgacatgtctacaggaaaagttttcatttccgtaaggcttgtcaaaatttagattgtaattgtttggggttttatgaatcttcagttgaagaatattaaactcagtgaaaatgtttttgcttcctagatttattctagttagctgcataattggtagcttaggtttttacaaccctcctaccaatgttgtttcgcatgtaaatggagattggtttttatttggtgacagtcgttcagattgtaatcatattgttaatatcaacccccataattattcttatatggaccttaatcctgttctgtgtgattctggtaaaatatcatctaaagctggcaactccatttttaggagttttcactttaccgatttttataattacacaggcgaaggtcaacaaattattttttatgagggtgttaattttacgccttatcatgcctttaaatgcaaccgttctggtagtaatgatatttggatgcagaataaaggcttgttttatactcaggtttataagaatatggctgtgtatcgcagccttacttttgttaatgtaccatatgtttataatggctccgcacaagctacagctctttgtaaatctggtagtttagtccttaataaccctgcatatatagctcctcaagctaactctggggattattattataaggttgaagctgatttttatttgtcaggttgtgacgagtatatcgtaccactttgtatttttaacggcaagtttttgtcgaatacaaagtattatgatgatagtcaatattattttaataaagacactggtgttatttatggtctcaattctacagaaaccattaccactggttttgatcttaattgttattatttagttttaccctctggtaattatttagccatttcaaatgagctattgttaactgttcctacgaaagcaatctgtcttaataagcgtaaggattttacgcctgtacaggttgttgattcgcggtggaacaatgccaggcagtctgataacatgacggcggttgcttgtcaacctccgtactgttattttcgtaattctactaccaactatgttggtgtttatgatattaatcatggagatgctggttttactagcatacttagtggtttgttatataattcaccttgtttttcgcagcaaggcgtttttaggtatgataatgttagcagtgtctggcctctctacccctatggcagatgtcccactgctgctgatattaatatccctgatttacccatttgtgtgtatgatccgctaccagttattttgcttggcattcttttgggcgttgcgattgtaattattgtagttttgttgttatattttatggtggataatgttactaggctgcatgatgcttagaccataatctaaacatgtttttgatacttttaatttccttaccaacggcttttgctgttataggagatttaaagtgtacttcagatactagttatattaatgataaagacaccggtcctcctcctataagtactgatactgttgatgttactaatggtttgggtacttattatgttttagatcgtgtgtatttaaatactacgttgtttcttaatggttattaccctacttcaggttccacatatcgtaatatggcactgaagggaagtgtactattgagcagactatggtttaaaccaccatttctttctgattttattaatggtatttttgctaaggtcaaaaataccaaggttattaaagatcgtgtaatgtatagtgagttccctgctataactataggtagtacttttgtaaatacatcctatagtgtggtagtacaaccacgtacaatcaattcaacacaggatggttataataaattacaaggtcttttagaggtctctgtttgccagtataatatgtgcgagtacccacaaacgatttgtcatcctaacctgggtaatcatcgcaaagaactatggcatttggatacaggtgttgtttcctgtttatataagcgtaatttcacatatgatgtgaatgctgattatttgtattttcatttttatcaagaaggtggtactttttatgcatattttacagacactggtgttgttactaagtttttgtttaatgtttatttaggcatggcgctttcacactattatgtcatgcctctgacttgtaatagtaaggttaagaatggttttactttagaatattgggttacacctctcacttctagacaatatttactcgctttcaatcaagatggtattatttttaatgctgttgattgtatgagtgattttatgagtgagattaagtgtaaaacacaatctatagcaccacctactggtgtttatgaattaaacggttacactgttcagccaatcgcagatgtttaccgacgtaaacttaatcttcccaattgcaatatagaagcttggcttaatgataagtcggtgccctctccattaaattgggaacgtaagacattttcaaattgtaattttaatatgagcagcctgatgtcttttattcaggcagactcatttacttgtaataatattgatgctgctaagatatatggtatgtgtttttccagcataactatagataagtttgctatacccaatggcaggaaggttgacctacaattgggtaatttgggctatttgcagtcatttaactatagaattgatactactgcaacaagttgtcagttgtattataatttacctgctgctaatgtttctgttagcaggtttaatccttctacttggaataagagatttggttttatagaagattctgtttttaagcctcgacctgcaggtgttcttactaatcatgatgtagtttatgcacaacactgtttcaaagctcctaaaaatttctgtccgtgtaaattgaatggttcgtgtgtaggtagtggtcctggtaaaaataatggtataggcacttgtcctgcaggtactaattatttaacttgtgataatttgtgcactcctgatcctattacatttaaagctacaggtacttataagtgcccccaaactaaatctttagttggcataggtgagcactgttcgggtcttgctgttaaaagtgattattgtggaggcaattcttgtacttgccgaccacaagcatttttgggttggtctgcagactcttgtttacaaggagacaagtgtaatatttttgctaattttattttgcatgatgttaatagtggtcttacttgttctactgatttacaaaaagctaacacagacataattcttggtgtttgtgttaattatgacctctatggtattttaggccaaggcatttttgttgaggttaatgcgacttattataatagttggcagaaccttttatatgattctaatggtaatctctacggttttagagactacataacaaacagaacttttatgattcgtagttgctatagcggtcgtgtttctgcggcctttcacgctaactcttccgaaccagcattgctatttcggaatattaaatgcaactacgtttttaataatagtcttacacgacagctgcaacccattaactattttgatagttatcttggttgtgttgtcaatgcttataatagtactgctatttctgttcaaacatgtgatctcacagtaggtagtggttactgtgtggattactctaaaaacagacgaagtcgtggagcgattaccactggttatcggtttactaattttgagccatttactgttaattcagtaaacgatagtttagaacctgtaggtggtttgtatgaaattcaaataccttcagagtttactataggtaatatggaggagtttattcaaacaagctctcctaaagttactattgattgtgctgcatttgtctgtggtgattatgcagcatgtaaatcacagttggttgaatatggtagtttctgtgataacattaatgccatactcacagaagtaaatgaactacttgacactacacagttgcaagtagctaatagtttaatgaatggtgttactcttagcactaagcttaaagatggcgttaatttcaatgtagacgacatcaatttttcccctgtattaggttgtctaggcagcgaatgtagtaaagcttccagtagatctgctatagaggatttactttttgataaagtaaagttatctgatgtcggttttgttgaggcttataataattgtacaggaggtgccgaaattagggacctcatttgtgtgcaaagttataaaggcatcaaagtgttgcctccactgctctcagaaaatcagatcagtggatacactttggctgccacctctgctagtctatttcctctttggacagcagcagcaggtgtaccattttatttaaatgttcagtatcgcattaatgggcttggtgtcaccatggatgtgctaagtcaaaatcaaaagcttattgctaatgcatttaacaatgccctttatgctattcaggaagggttcgatgcaactaattctgctttagttaaaattcaagctgttgttaatgcaaatgctgaagctcttaataacttattgcaacaactctctaatagatttggtgctataagtgcttctttacaagaaattctatctagacttgatgctcttgaagcggaagctcagatagatagacttattaatggtcgtcttaccgctcttaatgcttatgtttctcaacagcttagtgattctacactggtaaaatttagtgcagcacaagctatggagaaggttaatgaatgtgtcaaaagccaatcatctaggataaatttctgtggtaatggtaatcatattatatcattagtgcagaatgctccatatggtttgtattttatccactttagttatgtccctactaagtatgtcacagcgagggttagtcctggtctgtgcattgctggtgatagaggtatagctcctaagagtggttattttgttaatgtaaataatacttggatgtacactggtagtggttactactaccctgaacctataactgaaaataatgttgttgttatgagtacctgcgctgttaattatactaaagcgccgtatgtaatgctgaacacttcaatacccaaccttcctgattttaaggaagagttggatcaatggtttaaaaatcaaacatcagtggcaccagatttgtcacttgattatataaatgttacattcttggacctacaagttgaaatgaataggttacaggaggcaataaaagtcttaaatcagagctacatcaatctcaaggacattggtacatatgaatattatgtaaaatggccttggtatgtatggcttttaatctgccttgctggtgtagctatgcttgttttactattcttcatatgctgttgtacaggatgtgggactagttgttttaagaaatgtggtggttgttgtgatgattatactggataccaggagttagtaatcaaaacttcacatgacgactaagttcgtctttgattcattgcactgatctcttgttagatctttttgcaatctagcatttgttaaagttcttaaggccacgccctattaatggacatttggagacctgagaagaaatatctccgttatattaacggttttaatgtctcagaattagaagatgcttgttttaaatttaactatcaatttcctaaagtaggatattgtagagttcctagtcatgcttggtgccgtaatcaaggtagattttgtgctacattcactctttatggtaaatccaaacattatgataaatattttggagtaataaatggtttcacagcattcgctaatactgtagaggatgctgttaacaaactggttttcttagctgttgactttattacctggcgcagacaggagttaaatgtttatggctgatgcttatcttgcagacactgtgtggtatgtggggcaaataatttttatagttgccatttgtttattggttacaatagttgtagtggcatttttggcaacttttaaattgtgtattcaactttgcggtatgtgtaataccttagtactgtccccttctatttatgtgtttaatagaggtaggcagttttatgagttttacaatgatgtaaaaccaccagtccttgatgtggatgacgtttaggtaatccaaacattatgagtagtaaaactacaccagcaccagtttatatctggactgctgatgaagctattaaattcctaaaggaatggaatttttctttgggtattatactactttttattacaatcatattgcaatttggatatacaagtcgcagtatgtttgtttatgttattaagatgattattttgtggcttatgtggccccttactataatcttaactattttcaattgcgtatacgcattgaataatgtgtatcttggcctttctatagtttttaccatagtggccattattatgtggattgtgtattttgtgaatagtatcaggttgtttattagaactggaagtttttggagtttcaacccagaaacaaacaacttgatgtgtatagatatgaaaggaacaatgtatgttaggccgataattgaggactatcatactctgacggtcacaataatacgcggccatctttacattcaaggtataaaactaggtactggctattctttggcagatttgccagcttatatgactgttgctaaggttacacacctgtgcacatataagcgtggttttcttgacaggataagcgatactagtggttttgctgtttatgttaagtccaaagtcggtaattaccgactgccatcaacccaaaagggttctggcatggacaccgcattgttgagaaataatatctaaattttaaggatgtcttttactcctggtaagcaatccagtagtagagcgtcctctggaaatcgttctggtaatggcatcctcaagtgggccgatcagtccgaccagtttagaaatgttcaaaccaggggtagaagagctcaacccaagcaaactgctacctctcagcaaccatcaggagggaatgttgtaccctactattcttggttctctggaattactcagtttcaaaagggaaaggagtttgagtttgtagaaggacaaggtgtgcctattgcaccaggagtcccagctactgaagctaaggggtactggtacagacacaacagacgttcttttaaaacagccgatggcaaccagcgtcaactgctgccacgatggtatttttactatctgggaacaggaccgcatgctaaagaccagtacggcaccgatattgacggagtctactgggtcgctagcaaccaggctgatgtcaataccccggctgacattgtcgatcgggacccaagtagcgatgaggctattccgactaggtttccgcctggcacggtactccctcagggttactatattgaaggctcaggaaggtctgctcctaattccagatctacttcgcgcacatccagcagagcctctagtgcaggatcgcgtagtagagccaattctggcaatagaacccctacctctggtgtaacacctgacatggctgatcaaattgctagtcttgttctggcaaaacttggcaaggatgccactaaacctcagcaagtaactaagcatactgccaaagaagtcagacagaaaattttgaataagccccgccagaagaggagccccaataaacaatgcactgttcagcagtgttttggtaagagaggccctaatcagaattttggtggtggagaaatgttaaaacttggaactagtgacccacagttccccattcttgcagaactcgcacccacagctggtgcgtttttctttggatcaagattagagttggccaaagtgcagaatttatctgggaatcctgacgagccccagaaggatgtttatgaattgcgctataacggcgcaattaggtttgacagtacactttcaggttttgagaccataatgaaggtgctgaatgagaatttgaatgcctatcaacaacaagatggtatgatgaatatgagtccaaaaccacagcgtcagcgtggtcataagaatggacaaggagaaaatgataatataagtgttgcagtgcccaaaagccgcgtgcagcaaaataagagtagagagttgactgcagaggacatcagccttcttaagaagatggatgagccctatactgaagacacctcagaaatataagagaatgaaccttatgtcggcatctggtggtaacccctcgcagaaaagtcgagataaggcactctctatcagaatggatgtcttgctgctataatagatagagaaggttatagcagactatagattaattagttgaaagttttgtgttgtaatgtatagtgttggagaaagtgaaagacttgcggaagtaattgccgacaagtgcccaagggaagagccagcatgttaagttaccacccagtaattagtaaatgaatgaagttaattatggccaattggaagaatcac
>NC_007732_Porcine_hemagglutinating_encephalomyelitis_virus
gattgtgagcgatttgcgtgcgtgcaacccgcttcactgatctcttgttagatctttttgtaatctaaactttataaaaacatccactccctgtagtctatgcttgtgggcgtagatttttcatagtggtgtctatattcatttctgctgttaacagctttcagccagggacgtgttgtatcctaggcagtggcccacccataggtcacaatgtcgaagatcaacaaatacggtctcgaactatactgggctccagaatttccatggatgtttgaggacgcagaggagaagttggataaccctagtagttcagaggtggatatagtttgctccaccactgcgcaaaagctggaaacaggcggaatttgtcctgaaaatcatgtgatggtggattgtcgccgacttcttaaacaagagtgttgtgtgcagtctagcctaatacgtgaaattgttatgaatacacgtccatacgatttggaggtgctacttcaagatgctttgcagtcccgtgaagcagttttggttacaccccctctaggtatgtctttggaggcatgctatgtgagaggttgtaatcctaacggatggaccatgggtttgtttcggcgtagaagtgtgtgtaacactggtcgctgcgctgttaacaagcatgtggcctatcagctatatatgattgatcctgctggtgtttgtttcggtgcaggtcaattcgtgggttgggttatacccttagcctttatgcctgcgcaatcccggaaatttattgttccttgggtcatgtacttgcgtaagtgtggcgataagggtgcctataataaagatcataaacgtggcggttttgaacacgtttataattttaaagttgaggatgcttacgaccaggttcatgatgagcctaagggtaagttttctaggaaggcttatgctttacttagaggataccgtggtgttaaaccgcttctctatgtagaccagtatggttgtgattatactggtggtcttgcagatggcttagaggcttatgctgataagacattgcaagaaatgaaggcattatttcctatttggagccaggaactcccttttgatgtaactgtggcatggcacgttgtgcgtgatccacgttatgttatgagattgcagagtgcttctactatacgtagtgttgcatatgttgctaaccctactgaagacttgtgtgatggttctgttgttataaaagaacctgtgcatgtttatgcggatgactctattattttacgtcaacataatttagttgacattatgagttgtttttatatggaggcagatgcagttgtaaatgctttttatggtgttgatttgaaagattgtggttttgttatgcagtttggttatattgattgcgaacaagacttgtgtgattttaaaggttgggttcctgggaatatgatagatggttttgcttgcaccacttgtggtcatgtttatgaaacaggtgatttgctagcacaatcttcaggtgttttgcctgttaatcctgtattgcacactaagagtgcagcaggttatggtggttttggttgtaaggattcttttactctgtatggccaaactgtagtttactttggaggttgtgtgtattggagtccagcacgtaatatatggattcctatattaaaatcctctgttaagtcttatgacagtttggtttatactggagttgtaggttgcaaggctattgtaaaggaaacaaatctcatttgcaaagcgttgtaccttgattatgttgaacacaagtgtggcaatttacaccagcgagagttgctaggtgtgtcagatgtgtggcataaacaattgttattaaatagaggtgtgtataaacctcttttagagaatattgattattttaatatgcggcgcgctaaatttagtttagaaacttttactgtttgtgcagatggctttatgccttttcttttagatgatttagttccgcgcgcatattatttggcagtaagtggtcatgcattttgtgattatgcagataaactttgccatgccgttgtgtctaagagtaaagacttacttgatgtgtccctggattctttgggtgcagctatacattatttgaattttaaaattgttgatttggctcaacattttagtgattttggagcaagttttgtttctacaattgttcgttattttaagacttttactactagcactgctcttgcatttgcatgggtgctatttcatgttttgcatggtgcttatatagtagtagagagtgatatatattttgttaaaaacattcctcgttatgctagtgctgttgcacaagcatttcggagtgttgctaaagttgtactggactctttaagagttacttttattgatggcctttcttgttttaagattggacgtagaagaatttgtctttcaggcagaaaaatttatgaagttgagcgtggcttgttacattcatctcaattgccattagatgtatatgatttaaccatgcctagtcaagttcagaaagccaagcaaaaacctatttatttaaaaggttctggttctgatttttcattagcggatagtgtagttgaagttgttacaacttcacttacaccatgtggttattctgaaccacctaaatttgcagataaaatttgcattgtggataatgtttatatggccaaggctggtgacaaatattaccctgttgtggttgatgatcatgttggactcttggatcaagcatggagagttccttgtgctggaaagcgtgttacatttaaggaacagcctacagtaaatgagattgtaagcatgcctaagactattaaagttttttatgagcttgacaaagattttaatactattttaaacactgcgtgtggagtgtttgaagtggatgatactgtggatatggaggaattttatgctgtggtgattgatgccatagaagagaaactttctccatgtaaggagcttgaaggtgtaggtgctaaagttagtgcctttttacagaaattagatgataattccctatttttatttgatgaggccggtgaggaagtttttgctcctaaattgtattgtgcttttacagctcctgaagaagactactttctcgaagaaagtgatgttgaagaagatgatgtagaaggtgaggaaactgatttaactgtcacaagtgctggagagccttgtgttgccagtaaacagaaggagtcttctgaaatcttagaggacactttggatgatggtccatgtgtggagacatctgattcacaagttgaagaagatgtagaaatgtcggattttgttgatcttgaatctgtgattcaggattatgaaaatgtttgttttgatttttatactacagagccagaattcattaaagttttggatctgtatgtgcctaaagcaactcgcaataattgctggttgcgatcagttttggcagtgatgcagaaattgccctgtcaatttaaagataaaaatttgcaggatctttgggtgttatataagcaacagtatagtcagttgtttgttgataccttggttaataagatacctgctaatattgtagttccacaaggtggttatgttgctgattttgcatattggtttttaaccttatgtgattggcagtgtgtagcatactggaaatgcattaaatgtgatttagctcttaagcttaaaggcttggatgctatgttcttttatggtgatgttgtttcacatgtatgcaagtgtggtgagtctatggtacttattgatgttaatgtgccatttacagcccactttgctcttaaagataagttgttttgtgcatttattactaagcgtagtgtgtataaagcagcttgtgtcgtggatgttaatgatagtcattctatggctgttgttgatggtaaacaaattgatgatcatcgtatcactagtattactagtgataagtttgattttattattgggcatggtatgtcattttcaatgactacttttgaaattgcccaattgtatggttcttgtataacacctaatgtgtgttttgttaaaggtgatataattaaagtgtctaagcgtgttaaagcagaagttgttgtaaaccctgctaacggccatatggcacatggtggtggtgttgcaaaggctattgcagtagcagctggacagcagtttgttaaagagactaccgatatggttaagtctaaaggtgtttgtgctactggggattgttatgtctccacaggtggcaaattatgtaaaactgtgcttaatgttgttggacctgatgcaagagcacagggtaaacaaagttatgcattgttggagcgtgtttataaacaccttaacaaatatgattgtgttgttacaacgttgatttcagctggtatatttagtgtgccttctgatgtgtctttaacatatctacttggtactgctactaaacaagttgttcttgttagcaataatcaagaggattttgatcttatttctaagtgtcagataactgctgttgagggcactaagaaattggcagagcgtctttcttttaatgtcggacgctctattgtttatgaaacagatgctaataagttgcttttaagcaatgaagttgcatttgtttctacatttaatgttttacaggatgtgttatccttaagacatgatataattcttgaagatgatgcacgaacctttgttcagagcaatgttgatattgtccctgaaggttggcgtgtcgtcaacaaattcgatcaaattaatggtgttagaaccgttaaatattttgaatgtcctggtggcatagatatatgtagccagggtaaagtttttggttatgtacagcggggtgtttttaataaggctactgttgcacaaattaaagccttgtttgtggataaagtggatgtcttgcttactgttgatggtgttaactttactaataggttcattcctgttagtgaaagttttggcaagattctaggtaatgtgttttgtgatggagttaatgtcactaaacacaagtgtgatataaaatataaaggtaaagtcttttttcagtttgataatctttcaagtgaagagttgaaagctgttagaagttcatttaattttgatcaaaaggagttgcttgcctattacaacatgcttgttaactgtaataagtggcaagttgttgttaatggtaagtattttacttttaagcaggctaataacaattgttttgttaatgtttcctgcttaatgttgcagagtttgactcttaagtttaaaattgttcaatggcaagaggcctggcttgaatttcgttcgggtcgccctgctagatttgtagctttagttatggccaaaggaggttttaaattcggagatcctgctgattctagagatttcttgcgtgttgtgtttagtcaagttgatttgactggggcaacatgtgattttgagatcgcatgtaaatgtggtgtaaagcaagaacagcgtactggtttagacgctgttatgcattttggtacattgagtcgtgaagaacttgaagttggctacacagtggattgttcctgtggtaaaaagctgattcattgtgtgcgatttgatgtaccatttttaatttgcagtaatacaccttctagtgttaagttacctaagggtgttgtatgtgcaaatatttttataggtgataaggttggtcattatgttcatgttaagtgtgaacaggcttatcagctttatgatgcttctaatgttaagaaggttgcagatgttactggcaatttgtcagattgtctgtaccttaaaaatttgaaacagacttttaaatcggtgttgaccacctattacttagatgatgttaaaaaaattgagtataaccctgatctgtcacaatattattgtgatggaggtaagtattacactcagcgtattattaaggcacaatttaagacatttgagaaagtagatggtgtgtatactaattttaaattggtaggacacactatctgtgatagtctcaatgctaagttgggttttgatagctctaaggagtttgttgaatataaggttactgagtggccaacagcaacaggtgatgtggtgttggctactgatgatttgtatgttaagagatatgagaggggttgcattacttttggcaaacctgttatatggttaagtcatgagaaagcatcactcaattctttaacatattttaacagaccttcactggtcgatgataataaatttgctgtgttaaaagtagctgatgttgatagtggtgatgatagctctgagagtgctgtcaaagaaacaaaaaaaatcaacatcgttcagttaaatggtgtgaaaaagccatttaaggttgaagatagtgtcgttattaatgatgacactagcgagaccaaatatgttaagagcttgtctattgttgatgtgtatgatatgtggcttacaggttgtaagtatgttgttaaaactgctaatgctttgagcagggcagttaatgtacctacaatacgtaagtatataaaatttggtatgactcttgttagtataccaatagatttgttaaatttaagagatattaagcctgttgttaatgtggttagagcggtgcgaaataaagtttctgcatgctttaattttattaaatggctttttgtcttattgtttggctggattaaaatatccgccgataataaagtaatatacaccacagaaattgcatcaaagcttacttgtaagcttgttgctttagctgtcaaaaatgcattattgacatttaattggagtatggttgctcgaggtgcttgcatcatagcgactatatttttattgtggtttaattttatatatgccaatgtaatttttagtgatttttatttacccaaaattggctttttgccgaccttcgttggtaaaattgctcagtggattaagagcacttttagtcttgttactatttgtgatttttattccgttcaagatgtgggttttaaaaatcagtattgtaatggaagtatcgcatgtcagttctgcttgtcaggatttgatatgttagataattataaagctattgatgtagtacagtatgaagctgataggagagtagttgttgattatacaggtgtgttgaaaattgtcattgaattgatagtaagttacgccctgtatacagcatggttttatcctttgtttgctcttatcagtcttcagattttaactacttggctacctgagctttttatgcttagtacattacattggagttttaggttgttggtatctttggctaatatgttaccagcgcatgtttttatgagattttatatcattattgcctcttttattaagctttttagcttatttaggcatgttgcctatggttgtagtaaacctggttgtttgttttgttataagaggaatcgcagtctacgtgtaaaatgtagtactattgttggtggtatgatacgctattacgatgtgatggctaatggtggcaccggcttttgttcaaaacatcagtggaattgcattgattgtgattcttacaaaccaggtaatacttttattactgttgaggctgcttttgatctatcaagagaattgaagcggcccattcagcctacagatgttgcttaccatacagtaacggatgttaagcaagttggttgttctatgcgactgttctacgatcgcgatgggcagcgcacttatgatgatgttaatgctagtttgtttgtggattatagtaatctgctacattctaaggttaagagtgtgcctaatatgcatgttgtggttgtagaaaatgatgctgataaagctaattttctgaatgctgctgtattttatgcacaatctttgtttagacctattttaatggttgataaaaatctgataactactgccaatactggtacgtctgttacagaaactatgtttgatgtttatgtggatacctttttgtctatgtttgatgtagacaaaaagagtcttaatgctttaatagtaactgcgcattcttctattaaacagggtacgcagattgataaagttttggacacctttttaagctgtgctcgtaagagttgttctattgattcagatgttggtaccaagtgtttagctgattctgtcatgtctgctgtgtcggcaggtcttgaattgacggatgaaagttgtaataatttggtgcctacatatttgaagggtgataacattgtggcagctgatttaggtgttctgattcaaaattctgctaagcatgtgcagggcaatgttgctaaaatagctggtgtttcttgcatatggtctgttgatgcttttaatcagcttagttctgattttcagcataaattgaagaaggcatgttgtaaaactggtttaaaattgaagcttacttataataagcagatggctaatgtctctgttctaactacacctttcagtcttaagggaggtgcagtttttagttattttgtgtatgtgtgttttgtgttgagtttgatttgttttattgggttgtggtgcttaatgcctacttatgcagtatacaaatcagactttcagcttcctgtttatgccagttataaagtgttagataatggtgttattagagatattagcgttgaagatgtttgcttcgctaacaaatttgaacaattcgatcaatggtatgagtccacgtttggtctaaattattatagcaacaatatggcttgtcccattgttgttgctgtaatagaccaggatattggctctactgtgtttaatgtccctaccaaagttttacgatatggttaccatgtgttgcattttatcacgcatgcattctccgctgatggagtgcagtgttatactccacatagtcaaatatcgtattccactttttatgctagtggctgtgtgctttcctctgcctgcaccatgtttgcaatggctgatggtcgcccacaaccttattgttatacagaagggcttatgcaaaatgcttctctgtatagttcattggtgcctcacgtgcggtataaccttgctaatgctaaaggttttatccgttttccagaagtgctgcgagaagggcttgtgcgtattgttcgtacacgttctatgtcgtattgcagagttggtctatgtgaggatgctgatgagggtgtctgttttaattttaatggttcctgggtacttaataatgagtattatagatcattgcctgggaccttttgtggtagagatgtttttgatttaatctatcagctgtttaaaggtttagcacagcctgtggattttctggcattgactgctagttccattgctggtgctatacttgctgtaattgtcgttttggtgttttattacctaataaagcttaaacgtgcttttggtgattacaccagtgtggtttttgttaatgtggtagtgtggtgtgtaaattttatgatgctttttgtatttcaagtttaccctacactttcttgtgtatatgctatttgttatttttatgccacgctttatttcccttatgagataagtgtgataatgcatttacaatggctagttatgtatggcactattatgcctttatggttttgtttgctatatatatctgttgttttttcaaatcatgctctctgggtattttcttactgcagacagcttggtacttctgttcgtagtgatggcacatttgaagaaatggctctcactacgtttatgattacaaaagattcttattgtaagcttaagaattctttatctgatgttgcttttaatagatatttgagtttgtataataaatataggtattacagtggtaaaatggatactgctgcatatagagaagctgcttgttctcagttggctaaagcaatggatacatttaccaataataatggtagtgatgtgctttaccaaccacccactgcttctgtgtcaacttcatttttgcaatcaggtattgtgaaaatggttaatcctacttctaaggtggaaccatgtattgttagtgttacatatggtactatgacattgaatggtttatggttggatgataaggtctactgtccaagacatgtgatatgttctgcttcagatatgactaatccagattatacaaatttgttatgtagagtaacatcaagtgattttactgtattgtttgatcgtttaagccttacagtgatgtcttaccaaatgcagggttgtatgcttgtgcttactgtgaccttgcaaaattctcgtacaccaaaatatacatttggtgttgttaagcctggtgagacttttactgttttagctgcttataacggcaaaccacaaggagcctttcatgttactatgcgtagtagttatactattaagggttcctttttatgcggatcttgtgggtctgttggttatgtaataatgggtgattgtgttaaatttgtgtatatgcatcaattggagcttagcactggttgtcatactggtactgacttcaacggggatttttatggtccttacaaagatgctcaggttgtccaattgcccgttcaggattatatacaatctgttaattttgtagcatggctctatgctgctatacttaacaattgtaattggtttgtacaaagtgataagtgttctgttgaagattttaatgtgtgggctttatccaatggatttagccaatttaagtctgatcttgttatagatgctttggcttctatgacgggtgtgtcattggaaacactcttggccgctattaagcgtcttaagaatggtttccaagggcgtcagattatgggtagttgctcctttgaggatgaattgacacctagcgatgtctatcaacagctcgctggtatcaagttacaatcaaagcgcactagattgtttaaaggcatcgtttgttggattatggcttctacatttttgtttagttgcataattacagcatttgtaaaatggactatgtttatgtatgtaactactaacatgcttagtattacattttgtgcactttgtgttataagtttagccatgttgttggttaagcataagcatctttatttgactatgtatataattcctgtgctttttactttgctgtataataactatttggttgtatataagcatacatttagaggctatgtttatgcatggctatcacattttgtcccatcagttgagtatacttatactgatgaagttatttatggcatgttattgcttgtaggaatggtttttgttacattacgtagcattaaccatgatttgttttcttttataatgtttgttggccgtgttatttctgttgtctcattgtggtacatgggctccaacatagaagaagaaattcttcttatgttagcttccctttttggtacttacacatggacaacagctctttccatggctgctgcaaaggttattgctaagtgggttgctgtgaatgttttgtatttcacagatataccccaaattaaaatagtgcttttgtgctatttgtttattggttatattattagctgttattggggattgttttccttgatgaatagtttgtttagaatgcccttgggtgtttataattataaaatatcagtacaggaattaagatatatgaatgctaatggattgcgccctcccaaaaatagttttgaagcccttatgcttaattttaagctgttgggtattggaggtgtgccaattattgaagtatctcaatttcaatcaaaattgactgatgtcaaatgtgctaatgtcgtcttgcttaattgcttgcaacatttgcatgttgcttctaattctaagttgtggcagtattgtagcactttgcacaatgaaatacttgccacttctgatttgagtgttgcttttgaaaagcttgctcagttgttaattgttttgtttgctaatccagctgctgtggatagcaagtgcctgactagtattgaagaagtttgcgacgattacgcaaaggacaatactgttttgcaggctttacagagtgaatttgttaatatggctagcttcgttgaatatgaagttgctaagaaaaatcttgatgaggcgcgttctagtggttctgctaatcaacagcagttaaaacagctagagaaagcctgtaatattgctaaatctgcttatgaacgcgaccgtgctgtagcaagaaagttggagcgtatggcagatttggctctcactaatatgtataaagaagctagaattaatgataagaagagtaaggttgtttctgccttgcaaactatgctttttagtatggtgcgtaagttagataatcaagctctgaattcaatattagataacgctgtgaagggttgtgtaccattgaatgcaatcccttcattggcagcaaatactctgactataattgtaccagataaaagtgtttatgaccaggtagttgataatgtctatgttacttatgcgggtaatgtatggcaggttcaaactatccaagattcagatggtacaaataagcagttgaatgagatatctgatgattgtaactggccactagttattattgcaaatcggcataatgaggtatctgctaccgttttgcaaaataatgaattaatgcctgctaaattgaaaactcaggttgttaatagtggtccagatcagacttgtaatacacctactctatgttactataataatagtaacaatgggaagattgtttatgctatacttagtgatgttgatggtcttaagtatacaaaaattcttaaagatgatggcaattttgttgtcttggagttagatcctccttgtaaatttactgttcaagatgttaaaggtcttaaaattaagtacctttattttgtaaaaggttgtaacacactagcaagaggctgggttgttggtacaatttcttctacagttagattgcaagctggaactgctactgaatatgcttccaactcatctatattgtctttatgtgcgttttctgtagatcctaagaaaacgtatttagattttatacaacaaggaggaacacctattgtcaattgtgttaaaatgttgtgtgaccatgctggtaccggtatggccattactgctaaacccgatgctaccactagtcaggattcatatggtggtgcgtctgtttgtatatattgccgcgcacgagttgaacacccagatgttgatgggttgtgcaaattacgcggcaggtttgtacaagtgcctgtaggtataaaagatcctgtgtcttatgttttgacacatgatgtttgtcaagtttgtggattttggcgggatggcagttgttcatgtgttagcactgacactactgttcaatcaaaagatactaattttttaaacgggttcggggtacgagtgtagatgcccgtctcgtaccctgtgccagtggtttatctactgatgtacaattaagggcatttgatatttgcaatgctagtgttgctggcattggtttacatttaaaagttaattgttgccgttttcagcgtgttgatgagaacggtgacaaattagatcagttctttgttgttaagaggacagatctgactatatataatagagagatggaatgctatgagcgtgtaaaagattgtaagtttgtggctgaacacgatttctttacatttgatgtagaaggtagtcgtgtgccacacattgtacgcaaggatttaacaaagtatactatgttggatctttgctatgcattgcgacattttgatcgcaatgattgcatgctgctttgtgacattctctctatatatgctggttgtgaacaatcctactttactaagaaggattggtatgattttgttgaaaatcctgatattattaatttgtataaaaagctgggacctattcttaatagagccctagttagcgctactgagtttgcggacaaattggtggaggtaggcttagtaggcgttttaacacttgataatcaagatttaaatggtaaatggtatgattttggtgactatgttattgcagccccaggatgtggtgttgctatagcagattcttattattcttatatgatgcctatgcttaccatgtgtcatgcattggattgtgaattgtatgtgaataatgcttatagactatttgaccttgtacagtatgattttactgattacaagcttgaattgtttaataagtattttaagcactggagtatgccatatcatcctaacactgttgattgtcaggatgatcggtgtatcatacattgtgctaattttaacatactttttagtatggttttacctaatacatgttttgggcctcttgttaggcaaatttttgtggatggtgtgccttttgttgtttcaattggctaccattataaagaacttggtattgttatgaatatggatgtggatacacatcgttatcgcttgtctctaaaagacttgcttttatatgctgctgatccagctttgcatgtagcttctgctagtgcattatatgatttacgcacttgctgttttagtgttgctgctataacaagcggtgtaaaatttcaaacagttaaacctggtaattttaatcaggatttttatgattttattttaagtaagggcatgcttaaagagggtagttcagttgatctgaagcactttttctttacgcaggatggtaatgctgctattactgattataattattataagtataatttgcccacgatggtggacattaagcagttgttgtttgttttggaagttgtttacaagtatttcgagatttatgatggtgggtgtataccggcatcacaagttattgttaacaattatgataagagtgctggctatccatttaataaatttggaaaagccaggctctattatgaagcattatcatttgaggagcaggatgaaatttacgcttatactaagcgcaatgtcctgccaacacttactcaaatgaatttgaaatacgctattagtgctaagaatagagctcgcactgttgctggtgtttccatacttagtactatgactggcagaatgtttcatcaaaaatgtttgaaaagtatagcagctacacgtggtgttcctgtggttataggcaccactaaattttatggaggctgggatgatatgttacgccgccttattaaagatgttgataatcctgtacttatgggttgggattatccaaagtgtgatcgtgctatgccaaacatactacgtattgttagtagtctggtattggcccgaaaacatgaggcatgttgttcgcaaagcgataggttttatcgacttgcgaatgaatgcgcacaagttcttagtgaaattgttatgtgtggtggctgttattatgttaagcctggtggcactagtagtggtgatgcaactactgcttttgctaattcagtctttaacatatgtcaagctgtttcagccaatgtatgttccttaatgtcatgcaatggcaataagattgaagatttgagtatacgtgctcttcagaagcgtttatactcacatgtgtatagaagtgatatggttgattcaacctttgtcacagaatattatgaatttttaaataagcattttagtatgatgattttgagtgatgatggtgttgtgtgttataattctgattatgcgtccaaagggtatattgctaatataagtgcctttcaacaggtattatattatcaaaataacgtttttatgtcagaatccaaatgttgggttgaaaatgacataaataaaggacctcatgaattctgttcgcaacacacaatgctagtaaagatggatggagacgatgtctaccttccatatcctgatcctagtcgcatattaggagctggatgctttgtggatgatttgttaaagactgatagtgttcttttaatagaacgatttgtaagtcttgcaatagatgcttatccacttgtgtatcacgaaaatgaagaataccaaaaggtttttcgtgtttatttggagtatataaagaagttgtacaatgacctaggtaatcagatcttggatagctacagtgtcattttaagtacttgtgatggacaaaaatttactgaagagtccttttacaagaacatgtatttaagaagtgcagttatgcagagtgtcggagcttgcgtggtttgctcttctcaaacatcattacgttgtggcagttgcatcagaaagcctcttctttgctgcaagtgttgttatgatcatgttatggcaactgatcataaatatgttttgagtgtttcaccatatgtgtgtaatgcaccaggatgtgatgtaaatgatgttaccagattgtatctaggtggtatgtcatattattgtgaagaccataagccacaatattcattcaagttggtaatgaatggtatggtttttggtctatataaacaatcttgtactggatcaccgtacattgatgattttaatcgcattgccagttgtaaatggaccgatgtggacgattacatattggcaaatgaatgtacagagcgcttgaaattgtttgctgcagaaactcaaaaggcaactgaggaagcctttaagcagagttatgcatcagcaacaatacaagaaattgttagtgagcgcgaattgatcctctcttgggagattggaaaagtgaagccgccacttaataagaattatgtgtttactggctaccattttactaaaaatggcaagacagtcttaggtgaatatgtttttgataaaagtgagttgactaatggtgtgtattaccgcgccacaaccacttataagctatctgtaggtgatgtttttgtgttaacatcgcactcggtagctaatttaagtgctcctacgcttgtcccacaggagaattatagtagcattagatttgctagtgtttatagtgtgcttgagacgtttcagaacaatgttgttaattatcaacatattggaatgaaacgctattgcaccgtgcaaggacctcctggtacagggaagtcacaccttgctattggtcttgctgtatattattgtacagcgcgtgtagtatacactgcggccagccacgcagctgtagacgcattgtgtgaaaaagcatacaaattcttgaatataaatgattgcactcgtattgtccctgctaaggtcagggttgagtgctatgataagtttaaaattaatgacaccactcgtaagtatgtgtttactaccataaatgcattacctgaaatggtgactgatattgttgttgtagatgaagttagtatgcttaccaattacgagctttctgttattaatgctcgtattcgcgctaagcattatgtttatattggtgaccctgctcaattgccagcaccacgtgtgttattgagcaagggtacacttgaacctaaatactttaacactgttactaagctcatgtgttgcttagggccagacatttttcttggtacatgttatagatgtcctaaggaaattgttgatacagtgtccgccttggtttatgaaaataagcttaaggctaagaatgaaagtagttcattgtgttttaaggtctattataagggcgttacaacacatgaaagttctagtgctgtaaatatgcagcagatttatttgattaataagtttttgaaggctaatcccttgtggcataaagccgtttttattagcccatataatagtcagaactttgcagctaagcgtgttttgggattacaaacccagaccgtggattctgctcaaggttctgaatacgattatgttatatattcacagactgcagaaacagcgcattctgtaaatgttaatcgcttcaatgtcgctattactagagccaagaaaggtattctttgtgttatgagtaatatgcagttgtttgaagcattacagtttactacattgaccttagataaagtgccacaggccgtcgaaacgaaagttcaatgtagtactaatttatttaaagattgtagcaagaattatagtggttaccacccagcttatgctccttcatttttggcagtagatgacaaatataaggctactggcgatttagccgtgtgtcttggtattagtgattctgctgttacatattcaagattaatatcactcatgggttttaaactggatgttacccttgacgggtattgtaagctttttataactaaagaagaagctgttaaacgcgtgcgtgcttgggttggctttgatgctgaaggtgctcatgccacgcgtgatagcattgggacaaatttcccacttcaattagggttttccacaggaattgattttgttgtggaagccactggtttgtttgctgatagagatggttacagctttaaaaaggctgtggctaaagctcctcctggtgaacaatttaagcacctcatccctttgatgacgagaggtcagcgctgggatgttgttagacctagaatagtacaaatgtttgcagatcatttaattgatctgtctgattgtgttgtgctagttacgtgggctgccaactttgagctcacatgtctccgttactttgtaaaagttggacgtgagatttgttgtaatgtgtgcactaaacgtgccacagtttacaattctagaactggttactatggttgttggcgccatagtgttacatgtgattacttgtataatccacttattgttgatattcaacagtggggatatactggttctttatcaagtaatcatgatttatattgtagcatccataaaggagcacatgttgcttcctctgatgctataatgacacggtgtttggccgtttatgattgcttttgcaataacattaattggaatgtggagtatcccatcatttcaaatgagttaagtattaatacctcttgtagggtcttgcagcgtgttatgcttaaagctgccatgctctgcaataggtatagtttgtgttatgatattggtaatcctaaagcgattgcctgtgtcaaagattttgatttcaagttctatgacgcccaaccaattgttaagtctgttaagactcttttgtattcatttgaggcacataaggactcttttaaagatggtttgtgtatgttttggaactgcaatgtggataagtatccgcctaatgcagttgtatgtagatttgacacgagagtgttgaataatttaaatcttcctggctgtaatgggggtagtttgtatgttaataagcatgcattccacaccaaacccttttctagggcagcctttgagtatttgaagcctatgccatttttctattattcagatacgccttgtgtgtatatggatggcatggatgctaagcaggttgattatgtacctttgaaatccgccacgtgcattactagatgcaatttaggtggcgcagtttgtttaaaacatgctgaagagtatcgtgagtaccttgagtcttacaatacagctactacagcaggttttaccttttgggtctataagacatttgatttttataatttgtggaatacattcactaagctacaaagtttggagaatgttgtatataatttagtcaagactggccattatacggaacaggctggtgaaatgccttgtgccattataaatgacaaagtcgtggctaagatcgataaggaggatgttgttatttttactaataatacaacataccctactaatgtggctgttgaattatttgctaaacgcagtattcggcaccatccagagcttaagctctttagaaatttgaatgttgatgtgtgttggaagcacgtcatttgggattatgctagagaaagtatattttgcagtaatacttatggtgtctgcatgtatacagatttaaagttcattgataaattgaatgtcctttttgacggtcgtgataatggtgctcttgaagcttttaaacgctctaataatggcgtttacatttccatgacaaaagttaaaagtctttcgatgattaaaggtccaccgcgtgctgaattgaacggcgttgtggtggataaagttggagacactgattgtgtgttttattttgctgtgcgtaaagaaggtcaggatgtcatcttcagccaattcgacagcctgggagtcagctctaaccagagcccacaaggtaatctggggagtaatggtaaacccggtaatgtcggtggtaatgaagctctggcaacctctaccatctttacacaaagccgtgttattagctcttttacatgtcgtactgacatggaaaaagattttatagctttagatcaagatgtgtttattcagaagtatggtttggaggattatgcttttgaacatattgtttatggtaattttaaccagaagataattggtggtttgcatttgttaataggcttgtaccgaagacagcaaacgtcctatctggttgttcaggagtttgtttcgtacgactccagcatacactcttattttatcactgatgaaaagagtggtagtagtaagagtgtttgcactgttatagatattttgttggacgattttgtggctcttgttaagtcacttaatcttaattgtgtgagtaaggttgttaatgttaatgttgattttaaagattttcagtttatgctttggtgtaacgatgagaaagtcatgactttctaccctcgtttgcaagctgcatctgactggaagcctggttattctatgcctgtattatataagtatttgaattcccctatggaaagagttagtctctggaattatgggaagccagttactttgcctacaggctgtatgatgaatgttgctaagtatactcagttatgtcaatatctgaatactacaacattagctgtacctgttaatatgcgcgtcttgcatttaggtgcaggttcagaaaaaggagtagcaccgggttctgcagttcttaggcagtggttgcctgctggtactattcttgtagataatgatttatacccatttgtgagtgacagtgtcgctacatattttggggattgtataaccttaccctttgattgtcaatgggatttgataatttctgatatgtatgaccctattactaagaacataggggagtacaatgtgagtaaagatggtttctttacatacatttgtcatatgattcgcgacaagttagctcttggtggcagtgttgctataaaaataacagagttttcttggaatgcagaattatataagttaatggggtattttgcattttggacggtgttctgcacaaatgcaaatgcttcttctagtgaaggatttttaattggcataaattatttgggtaaatccaaggttgatatagatggaaatgttatgcatgccaattatttgttttggagaaattccacagtttggaacgggggtgcttatagcctgtttgatatggctaaatttccgcttaaattggctggtactgccgtgataaatttaagagcagaccagattaatgatatggtttactcccttcttgaaaagggtaaactacttataagagatacaaataaagaagtttttgttggggacagtttggttaatgtaatctaaactatggccgtctcatatgcagacaatccgaatcattttattaattttccacttacccagtttgatggttctgtgttaaattataagggtttacaatctcaacttctcgatgaaggagtggattgtaaaatacaaacagcacctcacattagtcttaccatgctggatatacagcctgaagactatataagtgttgatgttgctattcaagaagttattgatgatatgcattggggtgagggttttcagattaagtttgataacccccacatcctaggaagatgcttagttttagacgttaaaggtgtagaagagttgcatgatgatttagttaattacattcgtgataaaggttgtgttgccgaccaatccagaaaatggattggccattgcaccatagcccaattcacggatgctgcactttccattaaagaaaatgttgattttataaatagcatgcagttcaattataaaatcaccatcaacccttcatcacccgctagacttgaaatagtgaagcttggtgctgaaaagaaggatggtttttatgaaaccgtagttagccattggatgggaattcgtcattagctaatattagattgtatgaatcttcataagaagaagactaaacccattgaaaatgtttttgcttcctatattttttctagtttgcagcatcattggcacttttggttttgaaaaccctccgaccaatgttgtttcacattttaatgatgattggtttctatttggggacagtcgttctgactgtaatcatgttgttaacaccaacccccgtaattattcttatatggaccttaatcctgctctgtgtgattctggtaaaatatcatctaaagctggcaactccatttttaggagttttcactttaccgatttttataattacacaggtgaaggtcaacaaattattttttatgagggtgttaatttcacgccttatcatgcctttaaatgcactagtgctggtaataatgatatatggatgcagaataaaggcttattttacactcaggtttataagaagatggctgtttaccgcagtcttactttagttaatgtgccatacgtttacaatgggtcaactcaacccaccgcattttgtaagtctggcagtttaattcttaacaatcctgcatatatagcccgtgaggctaatgtgggtgattattattataagtctgaagcagatttttctctttcaggttgtgacgagtatatcgtaccactttgtatttttaacggcaagtttttgtcgaatacaaagtattatgatgatagtcaatattattttaataaagacactggtgttatttatggtctcaattctactgaaaccattaccactggttttgattttaattgtcattatcttgtactaccctctggtaattatctagccatttcaaatgagctattgttaactgttcctactaaagctatctgtcttaataagcgtaaggcttttacgcctgtacaggttgttgattcgcggtggaacaatgccaggcagtctgataacatgacggcagttgcatgtcaactcccgtactgttattttcgcaattctacttccaactacgttggtatttatgatgttaaccatggtgatgctggttttactagcatactcagtggtttgttgtatgattcaccttgtttttcgcagcaaggtatttttaggtatgataatgtcagcactgtttggcctctttatccttatggtaattgccctactgctgctagtattattttctttgatttacctatatgtgtttatgacccactaccaattattctgcttggcattcttttaggtgtcgcggtcatagttataggtgtttcgttggtatattttatggtggataatggtactaggctgcattatgcttaaaccctaatctaaacatgttttttatacttttaatctccctgccttctgcttttgcagttttaggggatttaaagtgtaatacttcatcaattaatgacgttgacactggtgtgccatctattagctctgaagttgttgatgtcactaatggtttggggactttttatgttttagatcgtgtctatttaaataccacattgttgctcaatggttattacccaatttcaggtgctacatttcgtaatatggctctgaaaggaactcgattattgagcaccttgtggtttaagccgccttttttatcaccgtttaatgatggtatttttgccaaggttaaaaacagcagatttttcaaagatggtgttatttatagtgagtttcctgctattactataggtagtacttttgtaaatacttcctatagcatagtagtagagcctcatactttacttattaatggtaatttacaaggtttgttgcaaatctctgtttgtcaatacactatgtgtgaatacccacatactatttgtcatcctaatttgggtaaccaacgcatagaattatggcattatgacacagatgttgtttcttgtttatacaggcgtaatttcacatatgatgtgaatgctgattatttatattttcatttttatcaggaaggtggcacgttttatgcatactttacagatactggttttgtgaccaagtttctgtttaagttgtatttaggcactgtgctgtcacattattatgttatgccattgacttgtgatagcgctttatctttagaatattgggttacacctctcactactagacaatttcttctagcctttgaccaggatggtgttttataccatgctgttgattgtgctagtgattttatgagtgagattatgtgtaaaacttcttcaattacaccacctactggtgtttatgaactaaacggttacacagttcaacctgttgccactgtatatcgtagaatacctgatttacccaattgcgatatcgaagcttggcttaattctaagaccgtttcgtcgcctcttaattgggaacgtaaaattttttctaattgtaattttaacatgggcaggctgatgtctttcattcaggctgactcttttggttgtaacaatattgatgcttctcgcttatatggtatgtgttttggtagcattactattgataagtttgctatacccaatagtagaaaggttgatctgcaagtgggtaaatctggttatttacaatcttttaactataagattgacactgctgttagcagctgtcaactctattatagtttgcctgcagcaaatgtatctgtcactcattataatccttcatcttggaatagaaggtatgggtttaataatcagagttttggttccagaggccttcatgatgctgtttattcacagcaatgttttaatacacctaacacatattgtccctgtagaacaagtcaatgcataggtggtgcaggtacaggaacttgtcctgtaggaaccactgtgcgtaagtgttttgctgcagttactaacgctactaagtgtacttgctggtgccaaccagatccttccacatataaaggtgtaaatgcttggacttgtccgcaatccaaagtttctatacaaccaggtcagcattgccctggtttgggtcttgtggaggatgattgctctggcaacccttgcacttgtaaaccacaggccttcataggctggagctcagaaacttgtttgcaaaatggtaggtgtaatatttttgctaattttattttgaatgatgttaatagcggtacaacctgttctactgatttacaacagggtaatactaatattactactgatgtttgtgttaattatgacctatatggcattacaggccagggcatacttatagaagttaatgccacttattataatagttggcagaatcttctttatgattctagtggtaatctctatggctttagagattatttatcaaatagaacttttcttattcgtagctgctatagtggaagagtttcagcagtttttcatgctaactcttctgaaccagctttgatgtttcgtaatcttaaatgcagccacgtttttaataatactattttaagacaaatacagcttgttaactattttgatagttaccttggttgtgttgttaatgcttataataatacagctagtgctgtaagtacttgtgatttaaccgttggcagcggctattgtgttgattatgttacagcacttagatcacgtagatcttttactacaggttatcgctttactaattttgaaccatttgccgttaatttggtaaatgatagtatagaacctgttggtggtttgtatgaaatacagataccttcagagtttaccattggtaatttagaagagttcattcaaacgagctcccctaaggttactatagactgtgctacatttgtttgtggtgactatgcagcatgtagacaacagttagccgagtatggtagtttttgtgagaacattaatgctatactcatagaagtaaatgaactacttgacactacacagttgcaagtagctaatagtttaatgaatggtgtcacccttagtactaagattaaggatggcattaatttcaatgttgacgatatcaacttctcccctgtattaggttgtttaggaagcgaatgtaatagagcttccactagatctgctatagaggacttactttttgataaagtaaaattgtctgatgtcggctttgtacaggcctataataactgcactggaggtgccgaaattagggatctcatttgtgtgcaaagttataatggtatcaaagtgttgcctccattgttatctgaaaatcagatcagtggttacactttggcagccaccgctgctagcttattccctccatggacagctgcagcaggtgtaccattttatttaaatgttcagtatcgtattaatgggcttggcgtcactatggatgtgctaagccaaaatcaaaagcttattgctagtgcatttaacaatgctcttgatgctattcaggaagggttcgacgcaaccaattctgctttagttaaaattcagtctgttgttaatgcaaatgctgaagcacttaataacttattgcagcaactctctaatagatttggtgccataagtgcgtctttacaagaaattctatctaggctcgatgctcttgaagctaaagctcagatagacagacttattaatgggcgtcttaccgctcttaatgcctatgtttctcagcagcttagtgattctacactagtaaaatttagtgcagcacaagctatggagaaagttaatgaatgtgttaaaagccaatcatccaggataaatttctgtggtaatggtaatcatattatatcattagtacagaatgctccatatggtttgtattttatccactttagctatgtccccaccaagtatgttacagcaaaggttagtcctggtttgtgtattgctggcgatataggaatatcgcctaagagtggttattttattaatgtaaataattcttggatgttcactggtagtggttattactaccctgaacctataacccaaaataatgttgttatgatgagtacctgtgctgttaattatactaaagcaccggatctaatgctgaacacatcgacacctaaccttcctgacttcaaggaagaattgtatcaatggtttaaaaaccaatcttcagtggcaccagatttgtcacttgattatataaatgttacgttcttggacctacaagatgaaatgaataggttacaagaggctataaaagtcttaaatcatagctacatcaatctcaaggacattggtacatatgagtattatgtgaaatggccttggtatgtatggcttttaattggccttgctggtgtagctatgcttgttttactattcttcatatgctgttgtacaggatgtgggactagttgttttaagaaatgtggcggttgttgtgatgattatactggacaccaggagtttgtaatcaaaacttcacatgacgactaagttcgtctttgatttactgactcttgacgatatagtaactttaagcatttgccaaagtttttaaggccactccctattaatggacatctggtgccctgaaaagaaatatctccgttatactaacggatttaacgtctcagtactagaagatgtctgttttaaatataactatcaatttcctaaagtaggatattgtagagttcctaattatgcttggtgccgtaaccaaggtagtttttgtgctacatttactttatacggcaaatccaaacattatgataaatattttggaataataactggttttacagcattctctaattctgtagaagaagctgttaataaactggtttttttagctgttgacttcattacctggcgaagccagagtttaaatgtttatggctgatgcttattttgcagacactgtgtggtatgtggggcaaataatttttatagttgccatttgtttattggttataatagtcgttgtggcatttttggcaacttttaaattgtgtattcaactttgcggtatgtgtaatactttagtactgtccccttctatttatgtgtttaatagaggtaggcagttttatgagttttacaatgaggtaaaaccaccagtccttgatgtggatgacgtttagttaatccaaacattatgagtagtccaactacaccagtaccagttattagctggactgctgatgaagctattaaattcctaaaggaatggaatttttctttgggtataatagtactctttatcacaatcatacttcaatttggatacacaagtcgcagtatgtttgtttatgttattaagatggttattctgtggctcatgtggcctctaactataattttaactatcttcaactgcgtatacgcgttgaataatgtgtaccttggcttctctatagtttttactatagtggctattattatgtgggttgtttattttgtgaatagtatcaggttgtttattagaactggaagttggtggagtttcaacccagaaacaaacaacttgatgtgtatagatatgaagggaagaatgtatgttaggccgattattgaggactaccataccctcactgccacaataatacgtggccacctctacatccaaggtataaaactaggtactggctattctttgtcagatttgcctgcttatgtgaccgttgctaaggttacacacctgtgcacatataagcgtggttttcttgacaggataggcgatactagtggttttgctgtttatgttaagtccaaagtcggtaattatcgattgccttcaacccataagggctcaggcatggacaccgcattgttgagaaataatatctaaactttaaggatgtctttcactcctggcaagcagcccagcagtagagcgtcctctggaaatcgttctggtaatggcatccttaagtgggccgatcagtccgaccagtctagaaatgttcaaaccaggggtagaagagttcaatccaagcaaactgctacttctcagcaaccatcaggagggactgttgtaccctactattcttggttctctggaattactcagtttcaaaagggaaaggagtttgaatttgcagagggacaaggtgtgcctattgcaccaggagtcccagctactgaagctaaggggtactggtacagacacaacagacgttcttttaaaacagccgatggcaatcagcgtcaactgctgccacgatggtacttttactacctgggaacaggaccgtatgccaaagaccattacggcaccgacattgacggagtcttctgggtcgctagtaaccaggctgatgttaataccccggctgacattgtcgatcgggatccaagtagcgatgaggctattccgactaggtttccgcctggcacggtactccctcaaggttactatattgaaggctcaggaaggtctgttcctaattccagatctacttcacgcgcatccaatagagcccctagttcaggatcgcgtagtagagccaattctggcaatagaacctctacctctggtgtaacacctgacatggctgatcaaattgctagtcttgttctggcaaaacttggcaaggatgccactaagcctcagcaagtaactaagcagactgccaaagaggtcagacaaaaaattttgaataagccccgccagaagaggagccccaacaaacaatgcactgttcagcagtgttttgggaagagaggccccaatcagaattttggtggtggagaaatgttaaaacttggaactagtgacccacagttccccattcttgcagaactcgcacccacagctggtgcgtttttctttggatcaagattagagttggccaaagtgcagaattcgtctgggaatcttgacgagccccagaaggatgtttatgaattgcgctataatggcgcgattagatttgatagcacactctcaggtttcgaaaccattatgaaggtgcttaaccagaatttgaatgcctatcaacatcaggaagatgggatgattaatattagtcctaaaccacagcgtcagcgtggtcagaagaatggacaagtagaaaatgataatgtaagtgttgcagtgcctaaaagccgtgtgcagcaaaataagagtagagagttgactgcagaggacatcagccttcttaagaagatggatgagccctatactgaagatacctcagaaatataagagaatgaaccttatgtcggcacctggtggtaacccctctcaggaaagtcgggataaggcactctctatcagaatggatgtcttgctgctataatagatagagaaggttatagtagactatagattaattagttgaaagttttgtgtggtaatgtatagtgttggagaatgttaaagacttgcagaagtaattgctgacaagtgcctcagggaagagccagcatgttaagttaccacccagtaattagtaaatgaatgaagttaatcatggccaattggaagaatcac
>NC_010327_Equine_coronavirus
gattgtgagcgaattgcgtgcgtgcatcccgcttcactgatctcttgttagatctcttttaatctaaactttataaaaacacccactccctgtaatctatgcttgcgagcttagacttttcatagtggtgtttgtattaatttctactgttaacaactctcagccagggacgtgttgtatcctagtcagtggccctcccataggtcacaatggcgaagatcaacaaatacggtctcgacctgcaatgggctccagaatttccgtggatgtttgaggacacagaggagaagttggataaccctagtgggtcagaggtgggtataatttgccccaccactgcgcaagagttgggaacatgtagaattacttttgagaatcatgtgatggttgattgtcgccgcctcattcaagagggttgtgtgcagtctaacctgatacgtgaaataaagatgaatacacgtccttatgatatggaccgtgttattcaagatgccttactgtcccgtgaggctgtgttgattccacccccgcggcgtttgtctattgagacatgctataagtggggttgttgtccacaaggttgggctatgggactgtttagacgttgtagcacctgttatggaggttgcgacgtgaatagtcatgtagcctaccaattgttcttaatagacccacaaggttgctgcctaggtgctggcaactttgtagggtgggtggtgcctctagctaagttatcaaaagaggcacaagccaaaactgtgccctggaccatgtggttgcgtaaacgtggagaaaagggtgcttataataaataccacaagcttgattttgatgatgaagtttgtgatgtgctgttggaaagagcctatgatagtgttcttgatgaccctaaaggtaaattttctgcaaaagcatttgctcttttaagaagttatcgtggtgttaagccactactttatgtagaccagtatggctgtgattatactggtagtcttgcagttggtttagaggcttatgctgacaagacactgcaggaaatgaagagtttatttggtgattggagtcaggaacttccttatgaggtagttgtggcatggcatgttgtgcgtgatacacgctacaatatgaaattacagagtgctgctactatacgtagtatcacatatgttgccaatcctactgaagatttgtgtgatggttctgttgttatacaagagccagtacatgtttatgctgctgattctattatccttcggctacctaagttagttgacattatggatcatttttatatggaagaagatagggctcttgacgctatttatggtgtcaagttggaagaatgtggtcttgttatgcaatttggttatattgattgcaagcaagattcttgcgattttagaggttggcttcctggcaatatgatagatggttttgtgtgcacaacttgtggtcatgtttatgaaacaggtgaactactagctcaatcttcaggtgttttaccatcaaaccctgttttgcgcactaagagtgcagcaggttatgcgggttttggttgtaaagattcttttactttatttgaccagactgtagtgtgttttggtggttgtgtttattggaacccagtgcctaagatatggattccaatattaaagtcatctgttaaggcttttgatggtttggtttatacaggatctgtaggaatcaagtctgttgtaaaagagactgctcttatttgtaaggccttgtatcttgattatgttcaacataagtgtggcaacttggatcagcgtgagttgttagggttgtcagatgtgtggcataagcaattgttattaaatagaggtgtttacaaacctttgttagatcatattgattattttaatatgcgtcgtgctaaatttagtttagaaacatttactgtttgttcagatggctttatgccttttttagtagatgatttaatacctcgttcatattatttgattaaaagtggccaggccttttctgaaaagtttgatcagtttgtttccaagagtaaagaattaattgaagtgtctcttgactctttggaggcagcgatgtgttatttaaatcttaaaattgcagatttggcacaacattttagtgcattaggcgcatgttttgtgtcaaaaattatacattattttaaaacgtttactactaacactgctcgtgcatttgcatgggttttatttcatgtgttgcatgggttttacatggtagttgagagtagtatatattttgttaagagcgttccctattatgcccgttctgttgtacaggcatttcaggacgttgttagagttgtattggactctttaagagttacttttattaaaggcctttctgtttttaagataggacgtaaaagaatttgtttttcaggcagcaatgtttatgaacttgagcgtggtttgttagatttatcgcaactaccatcgagtgtttatgatttgaccatgcctagtaaaattcagaaagccaaccagaagcctatttatttaaaaggcgagggctttgatttttcattaagtgatgatgtggttgaagttgttacagcttcaattataccatgtggctattctaaaccacctaaaatagcagaaaaaatttgtgttgtggataatgtttatatggctaaggctggtgataaatattatcctgtagtggtagataagcatgcagggcttttggatcaggcatggaggattccttgtgcaggtaggcatgtttcttttaaagatgaatctgtagtcaaagaaatttctacttcattaaaaataaaggtttgttatgaacttgatgtggattttaattctatattaaacactgcgtgtagcgtgtttgaggtagataccactgtagatatggaggaattttctgctgttgttgctgatgcaatagaggataaacttactccatgtaaggagcttgatggtgtaggcgctaaagtcagtgcctttttgcagaagttggaagataatgctcttcacttctttgatgacgctggtgaatgcgtcttagcttctaaattgtattgcacattttcagctcctgttgatgaagattttggagagccagaacttgaagaagatgatgttgatgttgatgaaactgactccattgttgctagtacctcggatgaggtttgtgccaatggacaagaggatgcatcagaagtcttagatatagttgaggttgaagattctatggaagaacttcatgtcaacatacaagcgtatgatgaagcagatgttgtatctgcggattctgatggttttgtgcatgatcatatagatgttgttgattatgataccttttattgtgacactgtttttgagttttatgctacacagcaggaacctgcttttgttaaggttcttggtgtgtatgtacctaaagcaacgcgcaataattgttggttgcgttctgtgttggcagtttttcagaaattaccatgtgtttttaaggataaaaatttgcagagtttgtggttgtcttataaacagcattttgatcagttgtttatagacactattatgcagaagatacctgcaaatatagttgttccacagggtggttatgtggctgattttgcttattggctacttactttgtgtgattggcaagcaacatctcattggagatgtcttaaatgtgatatggaactaaaccttcatggtttggatgctatattcttttatggagacatagtgtcacatgtttgtaagtgtggagcatccatggttcttcttaaaattgatgtgccatttactgcgcattttgctatgaaaaacaagcagttttgtgcttttacgactcagcgtcgtatttttaaggctgcttgtgttattgataaaaatgaccgtcattcaatggctgtcattgatggtaaacaagttgatgacaagcttgttactgatatcaacagtgataagtttgattttattattgggcatgagatgacatttaatatgtcgtcatttgaaattgcccagttgtatggttgttgtataacatctaatgtttgttttgttaagggtgatgtcataagaattgctcagcttgtatatgctgatgttgttgtaaacccagccaatggtcatatggctcatggtggtggtgttgcaaaagctatagctaatgcagctggtcaaagttttgttaaggagactgccaatatggttaaatctaaaggagtttgtgctactggtgattgttatgtttcatcaggtggcaaattatgtaaaacagtgcttaatgttgtaggcccagatgctagatctcagggtaagcaaagttatgcattgttggaaaagacatataagcaccttaacaagtatgattgtagtcttactacactcatttcagctggcatatttagtgtgccctctgatgtatctttgacatacttacttggtgttgtagaaaaacaagttattcttgttagcaataacaaagaagattttgatataatttctaagtgtcagataacggctgtagagggcactagaaaatttgcagagcgcctctctattaatgtagggcgtcatgttaaatatgaaacagatgctaataaattgcttattagcagtgatgtagtatttgtttctacttttaatgtgttgcaggatgttacatcactgcggcacgatattaaacttgatgatgatgcgcgtgtttttgtgcagtcaaatatggagaatttgcctgcagattggcgcatagttaataaatttgatcagattaatggtgttagaaccattaagtattttgaatgtcctggtggtatagatgtttgcagccagggtaaagagtttggttatgtacggcaaggttctttttataaggccactgttagccaaattaaggctttgtttgttgataaaatagatgttttgcttactgttgatggtgttaatttcgccactcgatatgtgccgtgtggtgaagtttttggcaaaacattaggtaatgtattttgtgatgctattaatgttactaaatgtaaagccgaacagaaatataaaggaaaggtgttctttcagtttgacaacctgtctaatgcagatttgaaagctgttaagagttctttcaattttgaccagaaagaattgttggcttattacaatgtccttgtgaattgtggtaagtggcaaattgtcgttaatggtaaatattttacttttaagcaggcaaataataattgctttgttaatgttgcatgtcttatgcttcagaatgttaatctgaagtttgtaagcgtgcaatggcaggaggcatggctcgaatttagagctggtaaaccccttcggtttgtagcacttgtttatgctaaaggttcttttaaatttggagatcctgctgatgccagagattttattcgtgtggttcttagccaaactgatttggctgatgccgcatgtgattatgagattgtttgtaaatgtggtgttaagcaggagcagcgtaaaggtattgacgctgttatgcattttggaacattgagtcgtgaagatctcgaaaatggctacacaattgattgcagttgtggtgataagctaattcattgtacgcgaattaaggttccatttttaatttgcagcaacacaccaaaagacaatgttttgcctaagggtgtgatatgtgcaaatgtttttactggtgataatgtgggtcattatactcatttgagatgtgattcaagttatcaactttttgatgcttctaatgttaaaaagattactacagtcagtggtaaaatcactgactgtttgtatcttaaaaatttgaagcaaacatttaggtctgttttgacgacctattatttagatgatgttatgaaggttgagtataagcctgatcttacacagtattactgtgaaggaggcaagtattacacacagagaattgtaaaggctcagtttagaacttttgagaaagttgatggtgcctatatcaattttaaattggtaggacacaccgtctgtgatagtctcaatgctaaattgggttttgatagctctaaggagtttgttgaatataaagtgactgagtggccaacagctacaggcgatgtggtgttggctaatgatgatttatatgttaagaggtatgaaagagggtgtattacttttggtaagcctgttatttggtataatcatgagcaagcatcccttaattctcttacatattttaatcgacctagtttggttgatgttaataagtttgatgttttgaaagttgatgatgttgttgcagaagttgaatcctgcagcgctaatttgagccaagggagtacaggtattggtgcgagtacagacaatttttacctgagcccacaaggtagtcagggtactgtcgaagcttgtgctgctgctttggctccaggcaaccaagggagttatgcagctaatggtttagccattagcaataatattgttaaattaaatggtgttaaaaagccttttaaggttgaaaatagtattgttattaatgacagtactagtgataccaaatttgttaagagtttgtctattgtggatgtttatgatatgtggctgactggttgtcggtatgttgttaatgctgctaatgctttaagcgttgcggttaacgtaccaacaattaagaggtttataaaatttggtatgactgttgttagtataccaatagatttgttaaatttaagagagattaagcccgttgatgtagttaaagtggtgcgtaataaaatttttgcctgctttaattttattagatggctttttgtcttattatttggctggattaaaatatctgctgataataaagtaatatacatcacagaaattgcatcaaagcttacttgtaagcttgttgctttagctgtcaaaaatgcatttttgacatttaagtggagtgtggttgctagaggtgcttgcattatagcgactatatttctattgtggtttaattttatatatgccaatgtaatttttagtgatttttatttgcctaaaattggtttcttgccgacttttgttggtaagatcgtacagtggattaagaatacttttagttttgtaactatttgtgatttatattccattcaggatgtgggctttaagaatcagtattgtaatggaagtatcgcatgtcagttctgcttggcaggatttgatatgttagataattataaagccattgatgtagtacagtatgaagctgataggagagcatttgttgattatacaggtgtgttaaagattgtcattgaattgatagttagttacgccctgtatacggcatggttttacccattgtttgctcttattagtattcagatcttgaccacttggctgcctgagctttttatgcttagtacattacattggagtgttaggttgctggtgtccttagctaatatgttaccagcacatgtgtttatgaggttttatattattattgcctcttttattaagctgtttagcttgtttaggcatgttgcctatggttgtagtaaacctggttgtttgttttgttacaagaggaatcgtagtctacgtgttaaatgtagtactattgttggtggcatgatacgctattacgatgttatggctaatggtggcactgccttttgttcaaaacatcaatggaattgcattgattgtgattcttataaaccaggtaatacttttattactgttgaggccgctcttgatttatctaaggaattgaaacggcctattcagcctacagatgttgcttatcatacggttacggatgttaagcaagttggttgttatatgcgcttgttctatgagcgtgatggacagcgcacatatgatgatgttaatgctagtttgtttgtggattatagtaatttgctacattctaaggttaagggtgtgcctaatatgcatgttgtggtagtggaaaatgatgccgataaagctaattttcttaatgctgctgtattttatgcacagtctttgtttagacccattttaatggttgataaaaatctgataactactgctaatactggtacgtctgttacagaaactatgtttgatgtttatgtggacacatttttgtctatgtttgatgtggataaaaagagtcttaatgctttaatagcaactgcgcattcttctataaaacagggtacgcagatttgtaaagttttggatacctttttaagctgtgctcgtaaaagttgttctattgattcagatgttgatactaagtgtttagctgattctgtcatgtctgctgtatcggcaggccttgaattgacggatgaaagttgtaataacttggtgccaacatatttgaagggtgataacattgtggcagctgatttaggtgttctgattcaaaattctgctaagcatgtgcagggtaatgttgctaaaatagccggtgtttcctgtatatggtctgtggatgcttttaatcagcttagttctgatttccagcataaattgaagaaagcatgttgtaaaactggtttgaaactgaagcttacttataataagcagatggctaatgtctctgttttaactacaccctttagtcttaaagggggtgcagtttttagttattttgtttatgtatgttttgtgttgagtttggtttgttttattggattgtggtgcttaatgcccacttacacagtacacaaatcagattttcagcttcccgtttatgccagttataaagttttagataatggtgttattagagatgttagcgttgaagatgtttgtttcgctaacaaatttgaacaatttgatcaatggtatgagtctacatttggtctaagttattatagtaacagtatggcttgtcccattgttgttgctgtagtagaccaggattttggctctactgtgtttaatgtccctaccaaagtgttacgatatggttaccatttgttgcactttattacacatgcactttctgctgatggagtgcagtgttatacgccacatagtcaaatatcgtattctaatttttatgctagtggctgtgtgctttcctccgcttgtactatgtttgcaatggccgatggtagtccacaaccttattgttatacagaggggcttatgcagaacgcttctctgtatagttcattggtacctcatgtgcggtataatcttgctaatgctaaaggttttatccgttttccagaagtgttgcgagaaggacttgtgcgtattgtgcgtactcgttctatgtcgtattgcagagttggattatgtgaggaagctgatgagggtatatgctttaattttaatggttcttgggtgcttaataatgattattatagatcattgcctgggaccttttgtggtagagatgtttctgacttaatttatcagctttttaaaggtttagcacagcctgtggatttcttggcattgactgctagttctattgctggtgctatacttgctgtaattgttgttttggtgttttattacttaataaagcttaaacgtgcttttggtgattacaccagtattgtttttgttaatgtgattgtgtggtgtgtaaattttatgatgctttttgtgtttcaagtttaccctacattttcttgtgtatatgctatttgttatttttatgccacgctttatttcccttcggagataagtgtgataatgcatttacaatggctagttatgtatggcactattatgcctttatggttttgtttgctatatatatctgttgttgtttcaaatcatgctttttgggtatttgcttactgcagacggcttggtacttctgttcgtagtgatggtacatttgaagaaatggctcttactacttttatgattacaaaagattcttattgtaagcttaagaattctttgtctgatgttgcttttaatagatatttgagtttgtataataaatataggtattacagcggtaaaatggatactgctgcatatagggaggctgcttgttctcagttggctaaagcaatggatacatttaccaataataatggtagtgatgtgctttaccaaccacctactgcttccgtttcaacttcattcttgcaatctggtattgtgaaaatggttaatcctacttctaaagtagaaccatgtattgtcagtgttacctatggtaatatgacattgaatggtttatggttggatgataaggtctactgtcccagacatgtgatatgttctgcttcagatatgactaatccagattatacaaatttgttgtgtagagtaacatcaagtgattttactgtattgtttgatcgtttaagccttacagtgatgtcttatcaaatgcagggttgtatgcttgttcttacagtgaccctgcaaaattctcgtacgccaaaatatacatttggtgtggttaaacctggtgagacttttactgttttagctgcttataacggcaaaccacaaggagcctttcatgtgactatgcgtagtagttataccattaagggttcctttttatgcggatcttgtggatctgttggttatgtgctaatgggtgattgtgttaaatttgtgtatatgcatcaattggagcttagtactggttgtcatactggtaccgatttcaatggggacttttatggtccttataaggatgctcaggttgtccaattgcccgttcaggattatatacaatctgttaattttgtagcatggctttatgctgctatacttaataattgtaattggtttgtacaaagtgataagtgttctgttgaagattttaatgtgtgggctttgtctaatgggtttagccaagttaagtctgatcttgttatagatgctttagcttctatgactggtgtgtctttggaaacattattggctgctattaagcgtctcaagaatggttttcaaggacgtcagattatgggtagttgctcctttgaggatgaattgacacctagcgatgtttatcaacaactcgctggtatcaagttacaatcaaagcgtactagattggttaaaggcattgtttgttggattatggcttctacatttttgtttagttgtataattacagcatttgtgaaatggactatgtttatgtatgtaactactaatatgcttagtattactttttgtgcactttgtgttataagtttggccatgttgttggttaaacataagcatctttatttgactatgtatataattcctgtgctttttacactgctgtataacaactatttggttgtgtacaagcagacatttagaggctatgtttatgcatggctatcatattatgttccatcagttgagtatacttatactgatgaagttatttatggcgtgttattgcttataggaatggtctttgttacattacgtagcattaaccatgatttgttttcttttataatgtttggtggtcgtgtgatttctgttgtctctttgtggtacatgggttctaacttagaggaagaaattcttcttatgttggcttctctttttggtacttatacctggacaacagctttatctatggctgcagcaaaggttattgctaagtgggttgctgtgaatgttttgtatttcacagatatacctcaaattaagatagtgcttatatgctatttgtttataggttatattattagctgttattggggtttgttttccttgatgaacagtttgtttagaatgcctttgggtgtttataattataaaatttcagtacaggagttaagatatatgaatgctaatggattgcgccctcctaagaatagttttgaagcccttatgcttaattttaagcttttgggtattggaggtgtgccaattattgaagtatctcaatttcaatcaaaattgactgatgttaaatgtgctaatgttgtcttgcttaattgcttgcaacatttgcatgttgcttctaattctaagttgtggcagtattgtagcactttgcacaatgaaatacttgccacttctgatctgggtgttgcttttgaaaagcttgctcagttgttaattgttttgtttgctaatccagctgctgtggatagcaagtgcctgactagtattgaagaagtttgcgacgattatgcaaaggacaatactgttttgcaggctttacagagtgaatttgttaatatggctagcttcgttgaatatgaagttgctaagaaaaatcttgatgaggcgcgttctagtggttctgctaatcaacagcagttaaaacagctagagaaagcctgtaatattgctaaatctgcttatgaacgcgaccgtgctgtagcaagaaagttggagcgtatggcagatttggctctcactaatatgtataaagaagctagaattaatgataagaagagtaaggttgtttctgccttgcaaactatgctttttagtatggtgcgtaagttagataatcaagctctgaattcaatattagataatgctgtgaagggttgtgtaccattgaatgcaatcccttcattggctgcaaatactctgactataattgtaccagataaaagtgtttacgatcaggtagttgacaatgtctatgttacctatgcgggtaatgtatggcagattcaaactatccaagattcagatggtacaaataagcagttgaatgagatatctgatgattgtaactggccactagttattattgcaaatcggcataatgaggtatctgctaccgttttgcaaaataatgaattaatgcctgctaagttgaaaactcaggttgttaatagtggtccagatcagacttgtaatacacctactcaatgttactataacaatagtaacaatgggaagattgtttatgctatacttagtgatgttgatggtcttaagtatacaaaaattcttaaagatgatggcaattttgttgttttggagttagatcctccttgtaaatttactgttcaagatgttaaaggtcttaaaattaagtacctttattttgtaaaaggttgtaacacactagcaagaggctgggttgttggtacaatttcttctacagttagattgcaagctggaactgctactgagtatgcttccaactcatctatattatctttatgtgcgttttctgtagatcctaagaaaacgtatttagattttatacaacagggaggaacacctattgccaattgtgttaaaatgttgtgtgaccatgctggtaccggtatggccataactattaaacctgaagctaccactagtcaggattcatatggtggtgcgtctgtttgtatatattgtcgctcacgagttgaacatccagatgttgatgggttgtgcaaattacgcggcaagtttgtacaagtgcctgtaggtataaaagatcctgtgtcttatgttttgacacatgatgtttgtcaagtttgtggattttggcgggatggaagttgttcatgtgttagcactgacactactgttcagtcaaaagatactaattttttaaacgggttcggggtacgagtgtagatgcccgtctcgtaccctgtgccagtggtttatctactgatgtacaattaagggcatttgacatttgcaatgctagtgttgctggcattggtttacatttaaaagttaattgctgccgttttcagcgtgttgatgagaacggtgataaattagatcagttctttgttgttaagaggacagatctgactatatataatagagagatggagtgctatgagcgtgtaaaagattgtaagtttgtggctgaacacgatttctttacatttgatgtagaaggtagtcgtgtgccacacattgtacgcaaggatttaacaaagtatactatgttggatctttgctatgcgttgcgacattttgatcgcaatgattgcatgctgctttgtgacattctctctatatatgctggttgtgaacaatcctactttactaagaaggattggtatgattttgttgaaaatcctgatattattaatgtttataaaaagctaggacctatttttaatagagccctagttagcgctactgagtttgcagacaaattagtggaggtaggcttagtaggtgttttaacacttgataatcaagacttaaatggtaaatggtatgactttggtgattttgttattgcaaccccagggtgtggtgttgctatagcagattcttactattcatatatgatgcctatgctgactatgtgtcatgcgttggactgtgaattatatataaatggtgcttataggcaatttgatcttgtacagtatgattttactgattacaagctcgaattgtttaataagtattttaagcactggagtatgccataccatcctaacacggttgattgtcaggatgatcgttgtatcatacattgtgctaattttaacatactttttagtatggttttacctaatacatgttttgggcctcttgttaggcaaatttttgtggatggtgttccttttgttgtttcaattggataccattataaagaacttggtattgtgatgaatatggatgtggatacacatcgttatcgcttgtctttaaaagacttgcttttatatgctgctgatccagctttgcatgtagcttctgctagtgcattgtatgatttacgcacttgctgttttagtgttgcggctataacaagcggtgtaaaatttcaaacagttaaacctggtaattttaatcaggatttttatgattttattttaagtaagggcctgcttaaagagggtagttcagttgacctgaagcactttttctttacgcaggatggtaatgctgctattactgattataattattataagtacaatttgcccaccatggtggacattaagcagttgttgtttgttttggaagttgtttataagtattttgagatttatgatggtgggtgtataccggcatcacaagtcattgttaataattatgataagagtgctggctatccatttaataaatttggaaaagccaggctctattatgaagcattatcatttgaggagcaggatgaaatttacgcctatactaagcgcaatgtcctgccaacacttactcaaatgaatttgaaatatgctattagtgctaagaatagagcccgtactgttgctggtgtttctatacttagtactatgactggcagaatgtttcatcaaaaatgtttgaaaagtatagcggctacacgtggtgttcctgttgttataggcaccactaagttttatggcggctgggatgatatgttacgtcgccttattaaagatgttgataatcctgtacttatgggttgggattatcctaagtgtgatcgtgctatgcctaacttactacgtatcgtcagtagtctggttttggcccgaaaacatgaggcatgttgttcgcaaagcgataggttttatcgacttgcgaatgaatgcgcacaagttctgagtgaaattgttatgtgtggtggctgttattatgttaagcctggtggcactagtagtggtgatgcaactactgcttttgctaattcagtttttaacatatgtcaagctgtttcagccaatgtatgtgctttaatgtcatgcaatggtaataagattgaagatttgagtatacgtgctcttcagaagcgcttatactcacatgtgtatagaagtgatatggttgattcaaccttcgtcacagaatattatgaatttttaaataagcattttagtatgatgattttgagtgatgatggcgttgtgtgttataattctgattatgcgtccaaagggtatattgctaatataagtgcctttcaacaggtgttgtattatcaaaataacgtttttatgtcagaatccaaatgttgggttgaaaataacataaacaatggacctcacgaattctgttcacaacacacaatgcttgtaaagatggatggtgatgatgtctatcttccatatcctgatcctagtcgtatattaggagctggatgttttgtagatgatttgttaaagactgatagtgttcttttaatagaacgatttgtaagtcttgccatagatgcttatccacttgtgtaccacgaaaatgaagaataccaaaaggtttttcgtgtttatttggagtatataaagaagttgtacaatgacctgggtaatcagatcttggatagctacagtgttattttaagtacttgtgatggacaaaagtttactgatgagtccttttacaagaacatgtatttaagaagtgcagttatgcagagtgttggagcttgcgtggtctgctcttctcaaacatcattacgttgtggcagttgcatcagaaagcctcttctttgctgcaagtgttgttacgatcacgttatggcaactgatcataaatatgttttgagtgtttcaccatatgtgtgtaacgcaccaggatgtgatgtaaatgatgttaccaaattgtatctaggtggtatgtcatattattgtgaagatcataagccacaatattcgtttaagttggtaatgaatggtatggtttttggtctatataaacaatcttgtacaggatctccgtacatagatgattttaatcgtatagctagttgtaaatggactgatgttgatgattacatactggctaatgaatgtacagagcgcttgaaattgttcgctgcagaaacgcaaaaggcgactgaggaagcctttaagcagagttatgcatcagcaacaatacaagagattgttagcgagcgcgaattgattctctcttgggagattggaaaagtgaagccaccacttaataaaaattatgtttttactggctaccattttactaaaaatggcaagacagttttaggtgagtatgtttttgataagagtgagttgactaatggtgtgtattatcgcgccacaaccacttataagctatctgtaggagatgtttttgttttaacctctcattcagtagctaatttaagtgctcctacgcttgtgccgcaggagaattatagtagtattagatttgctagtgtttatagtgtgcctgagacgtttcagagcaatgtcgttaattatcaacacattggaatgaaacgttattgtaccgtgcaaggaccccctggcacgggtaaatcacatcttgctatcggtttggctgtatattattgtacagctagagttgtatacactgccgccagccatgctgctgttgatgcattgtgtgaaaaggcatataaatttttaaatattaatgattgcacgcgtatagtacctgctaaggtgcgtgttgattgctatgataaatttaaaattaatgacaccactcgtaagtatgtgtttactactataaatgcattacctgagatggtgactgatattgttgttgttgatgaagtaagtatgcttaccaattacgagttgtctgttattaatgctcgtattcgtgctaagcattatgtttatataggtgatcctgctcaattgccagcacctcgtgtgttgttgagtaaaggatccctagaacctaaatattttaacactgtaactaagctaatgtgttgcttaggtcctgatattttcttgggaacatgctatcgttgtcccaaggaaattgtggatacagtctcggccttggtttatgataataagcttaaggctaaaaatgaaaatagctcattgtgttttaaggtttactttaagggcgttacaacacatgagagttctagtgctgttaatatgcagcagatttatttaattagtaagtttttgaaggctaatcccttgtggcataatgccgtttttattagtccatataatagtcagaactttgctgctaagcgcgttttgggtcttcaaacccaaaccgtagattcagcgcagggttctgaatatgattatgttatctattcacagactgctgaaacagcgcattctgttaatgttaaccgcttcaacgttgctattactagggccaagaaaggtattctttgtgtcatgtgtaatatgcagctttttgatgcgttacaatttacagcactgactttggacaaagttccctccaaattgcagtgtactactaatttatttaaagattgtagcaagagctatgttggctaccatccagctcatgctccttcgtttttagcagtggatgaaaagtacaaggttaatggtgatttggctgtttgccttggagtaggtgattcctctgtaacatattcaagactaatatcactcatgggttttaagttagatttgacacttgagggatattgtaagttatttattactaaagaagaggctgtcaaacgtgttagagcatgggttgggttcgatgctgaaggcgctcatgctacgcgtgacaacatagggactaacttcccacttcaattagggttttccactggaattgattttgtagtggaagccactggtttgttctctgagagagatggttacagttttaaaaaggctgtggcgaaagctccaccaggcgaacaatttaagcaccttatccctttgatgactagaggtcagagatgggatgttgttagacctagaatagtacaaatgttttcagatcatttagttgatctgtctgatagcgttgtacttgttacatgggctgccagctttgagctcacttgtctccgatactttgctaagttaggtaaggagacttgttgtaatgtgtgtactaaccgtgccacagtttataattctagaactggttactatggctgctggcgtcatagtgtttcgtgtgattacttatacaacccacttattgttgatattcaacagtggggctattcaggctctttgtcaagtaatcatgatatgtattgtagcatccataaaggggctcatattgcttcatctgatgctataatgacacggtgtttggccatttatgattgtttttgcaataatataaattggaatgtggagtatcccatcatttcaaatgagttaagtattaattcctcttgtaggacgttgcagcgtgttatgcttaaagcagcaatgctttgcaacaggtatagtttgtgctacgatataggcaatccaaaggcgattgcttgtatcaaaggctatgattttaagttttatgattctcaaccaattgttaagtctgttaagactttggtttattcttatgaggcacataaagacagttttaaagatggtttgtgtatgttttggaactgcaatgtagataagtatccacctaatgcagttgtatgtagatttgacacgagagtgttgaataatttaaatctgcctggctgtaatggtggaagtttgtatgttaataaacatgcattccacaccaatcccttttctagggcagcctttgaatatttaaagcctatgccatttttttattattcagatacgccttgtgtgtatatggatggcatggacaataagcaggttgattatgtacctttgaaatccgctacctgcatcactagatgtaacttaggtggcgctgtttgtctaaaacatgctgaagagtatcgtgaataccttgaatcttataacacagctactacagcaggttttactttttgggtctataagacctttgatttttataatttgtggaacacattcaccaagctacaaagcttggagaatgttgtttataatttagtcaagactggatattatactggccaagctggtgaaatgccttgtgccattataaatgataaagtagtggctaagattgaacaggaggatgttgttgtttttactaataacacaacataccctactaacattgctgttgaattgttcgccaaacgtagtattcggcaccaccctgagcttaagctccttagaaatttgaatattgatgtgtgttggaagcacgtcatttgggattatgttagacagagtatatattgcagtaatacctttggtgtctgcacatatacagatttaaagtgcattgataaattgaatgtcctttttgatggtcgtgataatggtgcttttgaagcatttaaacgctctaataatggcgtctacatttccacgacaaaagttaatagtctttcgatgattagaggtccaccacgtgctgaattaaatggcgtagtggtagataaagttggagacgcgtattgtgcgttttatttcgctgtacgtaaagaggggcaagatgtcatcttcagccaatctgacagctctaaccagagcccacaaggtaatctggggagtaatgtcggtggtaatgatgctctgacagtctctaccatctttacacaaagtcgtgttattagctcttttacatgtcgcaccgacatggaaaaagattttatagctttagagcaagatgtgttcattcaaaagtatggtttagaggattatgcctttgaacacattgtttatggtaattttaaccagaaaattattggtggtttgcatttgttaataggattgtaccgaagacagcaaacttccaatctggttattcaggagtttgtttcatacgactctagcatacactcttattttatcactgatgagaagagtggtggtagtaagagtgtttgcactgttatagatattttgttggatgattttgtggctcttgttaagtcacttaatcttaattgtgtgagtaaggttgttaacgttaacgttgattttaaagattttcagttcatgctttggtgtaacgatgagaaagttatgactttctatcctcgtttgcaagctgcatctgactggaagcctggttattctatgcctgtattatataagtatttgaattccccaatggaaagagttagtctctggaattatgggaagccagttactttgcctacaggctgtatgatgaatgttgctaagtatactcagttatgtcaatatctgaatactacaacattagctgtacctgttaatatgcgagttttgcatttaggtgcaggttcagaaaaaggagtagcaccgggttctgcagttcttaggcagtggttgccttctggtactattcttgtagataatgatttacacccatttgtgagtgacagtgtcgcttcatattttggggattgtataaccttaccctttgattgtcaatgggatttgataatttctgatatgtatgaccctattactaagaacataggggagtacaatgtaagtaaagatggtttctttacatacatttgtcatatgattcgcgacaagttagctctgggtggcagtgttgccataaaaataacagagttttcttggaatgctgaattatataagttaatgggttgttttgcattttggacggttttctgtacaaatgcaaatgcttcttctagtgagggatttttaattggcataaattatttgggtaagtccaaggttgatatagacggaaatgttatgcatgccaattatttgttttggagaaattctacagtttggaatgggggttcttatagcctctttgatatggctaaattcccacttaaactggctggtactgctgtaattaatttgagagcagaccagatcaatgatatggtttactcacttttagagaagggtaaactacttattcgagatacaagcaaagaagtttttgttggagatagtttggttaatgtaatctaaaatataattttaaaatgtctgtcgcttacgcagataggcccacccattttattaattttccattaatctcctttgagggattcatgttaaattttaaagatttgcagtttagacttcttgaggagggagttgactgcaaattgcaaatggtgccccacgttagtcttgcaatgcttgacattgttcaagaccaaatcaaatgtgtggataccagtttgcaacaagttatagattgtatatgctgggacgatggtttccacattaattttggaaatccaaaaatcctaggcagatgtgttgttttggaagttaaaggtttagaagaattgcatggtgaaatagaaagaagtatcagtgagaaaggttgtgtagttggtcagtcccgtccttggattgcccattgtactattgcacaactcactgatgcggctctagtcataaatgagaatttagattttataaattctttgcaattcaattataccataactatcaaccctgcttcaccttctaggcttgaactagtcaagattggtgcagaaaagaaagatggtttttataagagtgttgttagccattggatgggtattcggttttattataaaccgcccacagacaagctagcaatgattatgggttattgttgtttagaaaagataagagaagagcttgatggagaagattttccccagcatgatgatgatgcatggagcaagctatcttatcattatgaaaataacctttggtttttcaggcatgtctatagaaatagtagttattttagacttgtctgtaagttgaaagattgtatttgtatgggttatgattcttctgaagtggaagaaatctaaactcagttaaaatgtatttgttgccgaaatttttggctatacttgttgcaggttcttttggttttgaaaacccgcctgtcaacatagtatctcatattaatgaggattggtttttgtttggggatagtcgttctgactgtaaccatataaacacaattaatcctcgtaattattcttatatggaccttaatcctgagttgtgtaattctggtaagatttcttctaaagcaggaaattctctgtttaggagttttcattttacagatttttacaactatactggtgaaggccagcaaattatattttatgagggtgttgattttactcctaatcatggctttaaatgcaccgcttctggtgataacgccgtttggatgcaaaataaagcccggttttatgagattgtttataggagtatggctgtatatcgcagtcttacttttaagaccgttgcttacaattatagtggtactgctgttgctactaatttgtgtaagcaaagttcattgactatgaataaccccactttcattgctaaggagagtggttttacagattattattatactagcatagctaatttttcattgcagggctgtgatgagtatataattccgctatgttattttaatggtaagtttctttccagtagcaagtattatgatgatagtgtttattattttaatattgatactggtgaagtatttggttttaactcaacccgccccactgcggatggtattgattttaattgtttttattatagagtgccctctggtttatatcaggccatttcatatgagctgatgttaacagttccgtctaagatcatttgtttgtctaagcctaaggattttactcctgttcaggttgttgactctagatggaattcagccaggcgttctgataacatgacggctattgcatgccaattgccgtactgttattttcgtaattctacctcagattataaaggggtttatgatattaaccatggtgatgctggttttaccagtatactcagtggtttgttatataattctccctgtttttcatggcagggtgtttacagatttgataatgttagtactgtttggcctctctacccttttggtaaatgccctactgctgctaaccttgcgaatgttgatggtccaatttgtgtgtatgaccccttacctattatattgcttggcgttttgttgggtctggctgtcataattattatagcactcctattttattttatggtggataatggtactaggcttcatgaagcttagatcataatctaaacatggttttattacttttatttttcctacctggtgcttttgctgttgtaggagatgtaaaatgtactactacaggtgttaacaattttaattctggtgcacctgttataagtactgagactgttgatgttactaacggtcttggcacttattatgtgcttgatcgtgtttatttaaataccacattgttgctcaatggctattatcccacctctggtgccaattatcgcaatttggcacttaaagcttctggattattgagcaccttatggtataagccaccctttttgtccgagtttaatgatggtgtttttgctaaggtcaagaataccaaagtaactaaaaatggcattgtctatagtgagttccccacaatggttattggtactacatttgttaatacctcttatactgttgttgtgcaacctaggactaccgttgttaattctaaattacaaggtcttttggagattactatttgtcaatattctatgtgtgaataccctaacactgtttgcaacagtggtattgggtcaccacgcaaagagttgtggcattatgagaaggctgtggcctcctgtttatatcggcgtaattttacgtacgatgttaattctgattggctttattttcatttttaccaacagggtggtactttttatgcttattatacagatagtggttttattaccactttcttgtttaatatttaccttggtacaagtttatcgcattactatgtgatgcctttatcttgtagtggtaagttagacctgcaatattgggttacaccactcactaatagacagtttttgttggtatttaatcaggatggcattatttataatgcagttgattgtgccagtgattacatgagtgagattaagtgtaatacccaaaatgtgaaacctagtacaggtgtttatgatttaactggttacactgttcaacctatagctgatgtgtaccggcgtattcctaatttaccagattgtaatatggaggattggcttagtgctcctactgttgcatctcctcttaattgggagcgtaggacgttctctaattgtaattttaatatgagcagcctgatgagttttattcaggctgactcgttttcttgttccaatattgatgctgctaaattgtatggtatgtgttttggcagtgttactattgataaatttgctatacctaatagcaggaaggttgacttgcaattaggtaatttgggttatttacagtcctttaattatagaatagataccacagctactagctgtcaattatattatagtttgggtgctgataatgttactgttacccgatctaatccttctgcctggaataggcggtatggttttaatgatacaatgtttaagcctcagcctgcaggtttttttactaaccatgatgtggtttattcaaaacagtgctttaaggttcctaacacatattgcccttgtaagaacaatggtgcaacctgtgtaggcaatggtatttctgctggagtcagtggtactaccactggctctggcacttgtcctgtaggtacatcttatcgcacttgttttaatcctatacaatgtgcatgcacttgtgatcctgagcctattaatgcaattttaacctctggccctcgtgcttgtcctcaagtcaagtctcttgttggtcttggagagcattgctcaggtttaggcatacatgaagatttttgcggaggctcaccttgttcttgtccagccaatgcctttatggcttggtctgcagattcttgtttacaagatggacgctgcaatattttttccaatttaattttaaatggtgttaatagtggtgctacttgttctactgatttacaacggtccaatactgagatcgttgttggtgtttgtgttaaatatgacttgtacggtattacaggtcaaggcatttttattgaggttaatgccacttattataatagttggcagaacctcctttatgactctaatggtaatctctatggttttagggattaccttactaatagaacttttatgattcgtagttgttatagtggtagagtttcagccgcttaccactctgatgcatctgagccagctcttttgtatcgtaatttaaaatgcaactacgtttttaataatactattgctagagagggcaaccctattaactattttgatagttatttaggttgcattgttaatgctgataatagcacttctagtgtagtggatacttgcgttttaaccatgggaagtggttattgtgttgattattccactgcacgtcgtcagcgtaggtcaccttctactggataccgtctcaccaattttgagccattcaatgttagattggtgaatgatagtgtagaacctgttggtggtttgtatgaaattcagatcccttccgagtttactataggtaattttgaggagttcattcaaactaactcccctaaggttactattgattgtgcggcatttgtttgtggtgactatgctgcttgtagagaacagttggttgagtatggcagtttttgtgataacatcaatgctatactcacagaagtaaatgacctacttgatactacccagtttcaggtagctaatagtttaatgaatggtgtcactctaagctctaggcttaagactggcataaattttaatgtagatgatattaatttttcttctgttttgggttgtgtaggcagtgattgtaatactgtctcaagtagatccgctatagaggacttacttttcaataaagtaaggttgtctgatgttggctttgtagaggcttataataattgtacaggaggtgccgaaattagggatctcctttgtgtacaaacttttaatggaattaaagttttaccacctgttttgtctgaaaatcagattagtggttatactttggctgcaacgtctgctagtctctttccaccatggactgcggctgcaggtattcctttttatttaaatgttcagtatcgtataaatggactcggtgtaactatggatgtactgagccaaaaccagaaaatgattgctaatgcatttaacaatgcccttggtgctattcagaatgggtttgatgctaccaattctgctttagtcaagattcaggctgttgttaatgctaatgcagaagcattaaataacttattacagcaactttctaatagatttggtgccataagttcgtctttgcaagaaattctatctcgtcttgatgctcttgaagcgcaagctcagatagaccggttgattaatggcagattaactgcattaaatgcttatgtttcgcagcagcttagtgacactactcttgttaagtttagtgcttcacaggcgattgagaaagttaatgaatgtgttaagagtcaatcccttagagttaatttctgtggtaatggtaatcatattatatcattagtgcagaatgctccatatggtttgtattttatccactttaattatgttcctactaagtatgttacagcgaaggttagtcccggtttgtgcattgctggtgataaaggtatagctcctaagagcggctattttgttaatgtaaataatatttggatgtttactggtagtggttattactaccctgaacctataactgaaaataatgttgttgttatgagtacctgcgctgttaattatactaaagcaccggatgtaatgttgaacatttctatacccaaccttcctgactttaaggaagagttggatcaatggtttaaaaatcaaacttcagtggcaccagatttgtcactcgattatataaatgttacattcttgaacctacaagatgaaatgaataggttacaggagtcaataaaagttttaaatcagagctacatcaatctcaaggacattggtacatatgaatattacgtaaagtggccttggtatgtatggcttttaatcggccttgctggtgtagctatgcttgttttactattttttatttgctgctgtacaggatgtgggactagctgttttaagaaatgtggtggttgttgtgatgattatactggacatcaagagctagttattaaaacctcacatgacgattaatttcgtcattttaactattttatatgacctgcctttgtgggttaaacttgctacaaccactcatgggtgtactaatattaatactagtacagctctacattggcttatttaggcatttttatatgtgttaacaccaccaccatcgggttaaaccggtttatggtgctagtgccaaattatattttgttatactttataactttaagcagttgctaaagttcttaaggccaacccttattaatggacatctggagacctgagaggaaatttctccgttttactaacggatttaacgtcccagaattagaagatgtctgttttaaatttaattaccaatttcctaaagtaggatattgtagagttcctaattatgcttggtgtcgtaatcaaggtagcttttgtgctacattcaccctttacggcaaatccaaacattatgataaatattttagaataataactggtttcacagcgttcgccaatactatagaggaggctgttaacaaactggttttagaggctgttgattttattatctggcgtagccagaatttaaatgcttatggctgatttttatcttgcagacactgtgtggtatgtggggcaaataatttttatagttgccatttgtttactggttataatagttgtagtggcatttttggcaacttttaaattgtgtattcaactttgcggtatgtgtaataccttagtactgtccccttctatttatgtgtttaatagaggtaggcagttttatgagttatacaatcaagtaaaaccaccagtccttaatgtggatgacgtttagttaatccaaacattatgagtagtacacctacaccagctccaggttatacctggactgctgatgaagctattaaattcctaaaggaatggaatttttctttgggtattatactactttttattacagtcatattgcaatttggttatacaagtcgcagtatgtttgtttatgttgttaagatgatcattttgtggcttatgtggccccttactatcatcttaactattttcaactgcgtatacgcgttgaataacgtttatcttggcttttctatagttttcactatagtggccattattatgtggattttgtattttgtgaatagtatcaggttatttattagaactggtagttggtggagtttcaacccagaaacaaacaacctgatgtgtgtagatatgaagggtaagatgtatgttaggcctattattgaggaccatcatactcttactgccacaataatacgtggccacctttattttcaaggtgtaaaactaggaatcggctattctttgtcagatttgccagtttatgttactgttgctaaggtgtcgcacctttgcacatataagcgtggttttcttgacaagataggcgataatagtggttttgctgtttatgttaagtccaaagtcggtaattatcgactgccttcaactcaaaaaggttcaggcatggacaccgcattgttgagaaatcaaatctaaactttaaggatgtctttcactcctggcaagcagtccagtagtagagcatcctctggaaatcgtgctggtaatggaatccttaagtgggccgaccagtccgaccagtcttcaaattttcaaaccagaggtaggagagctcaacccaagcaaactgctacttctcaaccagcaggagggaatgttgttccctactactcttggttctctggaattactcagtttcaaaagggaaaggagtttcaatttgctgaaggacaaggtgtgcctattgcaccaggaatcccagctactgaagctaaggggtattggtacagacacaaccgacgttcttttaaaacagccgatggcaatcaacgccaattgttgccacgctggtatttttactacttgggaacaggcccgcatgctaaagcccagtatggcaccaacattgacggagtcttctgggtcgctaacaagcaggctgatgttaataccccagctgacgttgttgatcgggacccaagcagtgatgaggctattccgactaggtttccgcctggtacggtactccctcaaggctactatattgaaggctcgggaaggtctgttcctaattccagatctacttcccgcgcatccagtagagcctctagtgcaggatcaagaaatagatccaattccggcactagaacacccacctctggtgtgacatctgatatggctgatcagattgctagtcttgtgctggctaagcttggtaaggatgccacaaagccgcagcaagttactaagcagactgccaaagaagtcaggcagaaaattttgaataagcctcgccaaaagaggagcccaaataaacaatgcactgttcagcagtgctttggaaaaaggggtcccaatcaaaattttggcggagcggaaatgttaaaacttggaactagtgatccgcagttccccattcttgcagagcttgcacctacagcaggtgcatttttctttggatcaagactagagttggccaaagtacagaatttgtctgggaactttgatgagccccagaaggatgtttatgaattgcgctataatggcgcgattagatttgacagcacacttccaggttttgaaactataatgaaggtgctgaacgagaatttgaatgcctatcaacaacaggatgatgggacgaatatgagcccaaaaccacagcgccagcgtggtcaacagaagggtggagaaaatgaagatgtaagtgttgcagcgcctaagagtcgcgtgcagcaaaataagagtagagagttgactgcagaggacatcagccttcttaagcagatggatgatcccctcaccgaagataactctgaaatgtaagagaatgaaccttatgtcggcacctggtggtaacccctcgcaggaaagtcgggataaggcactctctatcagaatggatgtcttgctgctataatagatagagaaggttatagcagactatagattaattagttgaaagttttgtgtggtaatgtatagtgttggagaaagtgaaagacttgcggaagtaattgccgacaagtgcccaaggggaagagccagcatgttaagttaccacccagtaattagtaaatgaatgaagttaattatggccaattggaagaatcgc
>NC_017083_Rabbit_coronavirus_HKU14
gattctgagcgatttgcgtgcgtgcatccgcctcagtgaactcttgttagttctaatttaatctaaactttataaaaacacctactccctgtaatctatgcttgcgagtgtagatctttcatagtggtgtctagttttgttccatttgttaacagctttcagccggtgacgtgttgtatcctaggcagtggcccacccataggtcataatgccgaagatcaacaaatacggtctcgagctgcaatgggctccagaatttccgtggatgtttgaggacacagaggagaagttggactaccctagcagttcagaagtgggtatggtttgccccactaccgcgcaaaagctgggatcaagtggaatttttcttaagaatcacgtgatggttgattgtcgccgcctcgtaaagtatgagtgttgtgtgcagtctaatctgatacgtgaaataaatatgaatacaggtcctgatgctatggacgctgttattcaagaagcacttcagtcccgtagtgctgttttagttacaccacctcagcgcatgtctttggacatgtactataaattggggtgttgtcctaaaggttggaccatgggtttgtttcgtcgtcattgccagtgtagaactggcaattgtaatgttgaaacccatgttgccaatcagctctatatgatagaccctgaaggtgtctgtctaggagcaggtacgtttataggatggtttgttccactctttgcgctacctgagtgtgtgcgggataaaacctttccctgggttttgtacctgcgaaagcatggtgagaaaggtgcgcattctaagggtcatggtgacactttttatgtggattatgactttgatgttgaagatgcttacgaagaggttcatgataaccctaaaggtaagtattctaagaaagcttatgctttgttgaggggatatcgtggtgttaaaccacttctttatgtggaccagtatggttgtgactatactggtaatcttgcagagggattggaagcttatgctgagttctctcttcaagagatgaaagaactttttcccatatggagtcttagtctcccatatgatgttgttgtggcatggcatgtagttcgtgatcctcagtttgtgatgaagttgcaatctcttgctactattcgtagcattgagtatgttgcagaacctactgaggatttagttgatggcacggttgttattaaagaacccgtgcacacacttgccccagatgccatagttttaaagctgcctaagcttattgatcttatgcagcatacagattctactgtagtggagtctatttataaaaccaagctgaaacattgtggttttgttatgcagtttggttatgttgaatgttctcaggatgattgcacctttacaggttgggttccagggaatatgatagatggatttgcctgcacatcatgtgcttttgtttatggcactgttgatttgcttgcacaatcttctggcgttatgccccaaaatcctgttctttttaccaaaggccaggctattacaaacggggattcatttaagctttatggaaattctgttattccatttggtggttgtttgtattggagcccaacacctggtgtttggcttcctttgattaagtcatctgttaaagcatacgatggtatggtttatacaggtgttgtaggttgtaaaaccattgtcaaagaaacagaagctgtttgtaaagcactgtatttggattatgtccagtacaagtgtagtgacctaaagcagagagaaggtttgggtctcgctgatgtttggcataaacagcttttgattaatagaggtgattatcaacctcttttggataatgttgattattttagtatgcgcagagcacgttttagtatggagacagctactgtctgttcagagggatttatgccctttttgttggatggtttggtgccgcgcacttattatttggttaagagtggccaagctttttgtgatatgctttgtgagtttggccaagaagttgcagatttgagcaaagagttgcttgttgtgactttagattcagttacttctgcattacaatttttgacgcttaatgttggtaggcttaccgaatgtcttaagggctttggtattaagtttgtcaacaagctgatacagtactttaaaactgctactagatgtaccgctctcgcctttgcatgggttttgcttcatgttttgcgaggcgcatatatagtggttgaaagtgatatatattttattatgagcattccagattatgcgcgcgttgttgtgcgtacttttcagaatgtttttaagatggcattagattgtgtaaaagtgtcatttttaaaaggcctttctgcttttaagatagggcgtgaaaaaatttgttttgtaggaagcaagttttataaagtggaacgaggaaatcttaatgatttggttcgtagagatttggttgttcctagtgtaacacagagagctaaaaatcagcaacctgtctatttgaccggtaattgtgctcctgttaatgtagatgatgatgtggttgaggttgttactaacccagttacatcttgtggttatcaaaaaccacctcaaaaatgtgataagatttgtattgtggataatgtttatatggctaaatgtggtgagaagttctttccagttgtggtgaacgaagattacattggccttttagatcaagcttggagatttccttgtgctggaaagaaaatttcctttgtagaggaaccttcagtgaaggagatcgtcacaaagaagactgttaaagtctgttttgagcttgatgctaattttaatactattttggacactgcttgtagcgtgtttgaggtagataatactgtagatatggaggagtttgctgctgttgtcgctgatgcgatagaggagaaacttactccatgtaaggagcttgatggtgttggcattaaagttagtgcctttttgcagaagctggaagataataatcttcacttctttgatgaagctggtgattgtgttttggcttctaagttatattgtacattttcggctcctattgatgaagattttggagagtcagaatatgaagaaggtgatgttgatgttgatgaaactgattccattgttactagcacctcgcaggaggtttgtgcaggttcgggcatcccttgtggtacggactgcaatagtattgccaatggacaggaggaggcatcagaagtctttgaaatagctgaagttgaggattctattttggaagaacttcaagtcagcatacaagcgcatgatgaagtggacgttgtgtctgcggattctgattccgtgcttgtgcatgattacatagatggtgttaattatgacactttctattgtgatactgtttttgatttttatgttgcacacaaggaacctgatttcgtaaaagttcttggtgtgtatgttcctaaagcaacgcgcaataattgttggttgcgttctgtcttggctgtttttcagaagttgccatgtacttttaaggataaaaatttgcagagtttgtggttgtcttataagcagcaatttgatcagttgtttgtagacactattatgcagaaaatacctgcaaatatagttgttccacagggtggttatgtagctgattttgcttattggctacttactttgtgcgattggaatgcggcatctcattggagatgtcttaaatgtgatttggcactaaaccttcaaggtttggatgctatattcttttatggagacatagtgtcacatgtttgtaagtgtggcgagtctatggttcttcttaaagttgatgtgccgtttactgcacattttgctgtgaaggataagcagttttgttcttttacgacacaacgtcgtatttttaaagctgcttgcgttattgataaaaatgaccgtcattctatggctgtcattgatggtaaacaaattgatgacaagcttgttactgatattaacagtgataagtttgattttattattgggcatgagatggcatttagtatgtcatcctttgaaattgctcaattgtatggttgctgtataacacctaatgtttgttttgttaaaggtgatgttataagaattgcccagcttgtgtatgctgatgtagttgttaatcccgctaatggccatatggctcatggtggtggtgtggcaaaagctatagctaatgcagctggtcaaagttttattaaggagactgctaatatggttaagtctaaaggagtttgtgctaccggtgattgttatgtgtcatcaggaggcaaattatgtaaaactgtgcttaatgttgttggtcctgacgcacgagctcagggtaagcaatgttatgcattgttagaaaagacatataaacaccttaacaagtatgattgtagtcttactacacttatttctgctggcatatttagtgtgccatctgatgtgtctttgacatacttacttggtgttgtagaaaaacaagttattcttgttagtaacaacaaagaagattttgatttgatttctaagtgtcaactaacggctgtagagggcactagaaagtttgcagagcgtctatcttttaatgtaggacgcactattaaatatgaaacagatgctaataagttgcttattagcaatgatgtagtatttgtttctacttttaatgtgttgcaagatgttaacacattgcggcacgatattaaacttgatgatgatgcgcgtgtttttgtgcagtcaaatatggagaatttgcctacagattggcgcatagttaataagtttgatcagattaatggtgttagaaccgttaaatattttgaatgtcctggtggcatagacatttgtagccagggtaaagattttggttatatacagcagggttctttttacaaggccactgtaagccaaattaaggctttgtttgttgataaaatagatgttttgcttactgttgatggtgttaattttaccactaggtatgtacctcttggtgaagtttttggcaaaacactaggcaatgtattttgtgatgctattaatgtcacaaaatgcaaggctgaacagaaatataaaggaaaggtgttctttcagtttgataatctgtctaatgcagatttaaaagctgttaagagttctttcaattttgatcaaaaagaattgttggcttattacaatgtccttgtgagttgtggtaagtggcaaattgttgttaatggtaaatattttacttttaagcaggcaaataataattgctttgttaatgctgcatgtcttatgcttcagaatgttaatttgaagtttgtaagcatgcaatggcaggaagcatggctcgaatttagagccggaaaacccctacggtttgtagcacttgtttatgctaagggtgcttttaaatttggcgatcctgctgattctagagattttattcgtgtggttcttagccaaactgatttggctgaggctgcatgtgattatgagtttgtttgtaaatgtggtgttaagcaagagcagcgtacaggtattgacgctgttatgcattttggaacattgagtcgtgaagatcttgaaaaaggctacacaattgattgtagttgtggtgataagctaattcattgcacgcgaattaatgttccatttttaatttgcagcaacacacccaaagacagtgtcgtgcctaagggtgtgacatgtgcaaatgtttttattggtggtaatgtggggcactatactcatttgaggtgtgactcaagttatcaactttttgatgcttctactgttaaaaagattactacagtcaatggtaaaatcactgactgtttgtatcttaaaaatttgaagcaaacttttaggtctgttttgacgacttattatttggatgatgttaagaaggttgagtataatcctgatcttacacagtactactgtgagggtggtaagtattatactcaaagaattataaaggctcaatttagaacttttgagaaggttgatggtgtctatactaactttaagttagttggtcacaccatctgtgatagcttgaatgctaaactgggttttgatgctaataagcattttgaagaatttaaggttactgagtggcccatagctactggtgatgtggtattggttactgatgatatgtatgttaagaggtatgagaagggatgtattacttttggtaaacctgttatttggtataaccatgatcaggcatcccttaattctcttacatattttaatcgacctagtttggttgatgttaataagtttgatgttttgaaagttgatgatgttgttgcagaagttgaatcttgcagctctgacttgagccatgggagtttgagtggtagtgtgagtacaggcagctcttacctgagcccacaaggtaatcaggggagtaatgtcgaagctcatacgactgttcttgcttcaggtaatcaagggagtaatgcaattaatggttcagctaatagtaataagattgttaaattaaatggtgttaaaaagccttttaaggttgaaaatagtgttgttgttaatgacagcactagtgagaccaaatttgttaagagtttgtctattgttgatgtttatgatatgtggctgactggtagtcggtatgttgttaaaactgctaatgcacttagtgctgcggttaacgtacctacaatcaagaagtttataaaatttggtatgactcttgttagtataccaatagatttgttgaatttgcgagaaattaagcctgtgtttggtgcagcgaaagtggttagagacagagtttctgactgctaccgctttattaaatggctttttgttcttttgtttgggtggataaaaatatccagttataatagagttgtatacaccacagagattgcttcaaagcttacgtgtaagcttgtcgctttggctgttaaaaatgctttattgacatttaaatggagtatggttgtacgaggattttttcttattgccaccatatttttgttatggtttaattttatatatgccaatgtaatatttagtgatttttatttgcctaaaattggttttctgccaacattcgttggtagtgttgtgcagtggcttaagactacatttgggttttataccttgtgtgatttttatgacactgctagtataggctttaaaaatcagtattgtaatggaagtcttgcttgccagctttgtgtttctggttttgatatgcttgataattataaggctatagacgttgttcagtacgaggctgatcgacgttctgtagttgattatacaggcatgattaagttgattattgagttggttgttagttatgccttgtatactgtttggttttacccattgtttggtcttatctgcttgcagatgttgacgacatggttgcctgaattttttatggttagttcattgcattggtttttgagaatacttgtttctgttgccaatttgttgccagcacatgtgtttttgaggttttacattactgtgacctttatttttaaaatatttagtctttttagacatgtaatacatgggtgtaataaagctggttgcttgttttgctataagagaaaccgtagtgttcgcgtcaaatgcagtacggttgtaggtggcatgatacgctattacgatgtgatggctaatggtggtaccggtttttgtagcaaacaccaatggaattgcattaattgtgattcctataaaccaggtaatacattcattactgttgaagctgccgcagagctttctaaggaattgcgacggcctgttgtacccactgatgttgcttaccatactgttacagatgttaagcaggttggttgttctatgcgtttgttctacgatagggatggacaacgtgtttatgatgatgttaatgctagtttgtttgtggattataacaatctgctgcattctaaagttaagagtgtgcctaatttgcatgttgtagtggttgagaatgatgctgataaagccaactttctcaatgccgctgtattttatgcacaatctctttttaggcctgtgctgatggtggataagagtttaattaccactgcaaacacgggtacttctgtttctcagactatgttcgatgtctatgttgacacattgttgtcgatgtttgacgttgatagaaagagtctgacttcatttataaatacagctcattcttctattaaggagggtgttcagctggataaggttttgaatacgtttattagctgtgctagaaagagttgctctatagattctgatgttgacactaaatgtgtggctgattctgtcatgtctgcagttgctgcgggtattgaattgacagatgaaagctataataatttggtaccaacgtatataaagagtgataatatagtcgcagctgatttaggtgttcttattcaaaattcttctaagcatgtacagggcaacgttgctaaaatcgctggtgtgtcttgtatatggtctgtggatgcttttaatcagcttagttctgattttcagcataaattgaagaaggcatgttgtaaaactggtcttaaattgaagcttacttataataagcagagttctaatgtctctgttttgactacaccatttagtttgaaaggtggtgctgtttttagttactttgtttatagttgttttgttgttagtttgatttgttttataggattgtggtgcttgatgcctacttattctgtgcacaaatcagacttcgagcttcctatttatgccagttataaagttttggataatggtgttatcagagatgttagcgtgaatgatgtttgtttcgctaacaaatttgaacagtttgatgcatggtatgagtctacttttggtttgacttattatagcaatagtatggcttgtcctattgttgttgctgtgatagatcaagatataggctctactgtttttaatgttcctaccaaagtgttacggtatggttttcatgtgttgcattttataactcatgcactttctactgatagtgtgcagtgttatactccacattaccaaataccgtattctaatttttatgatagtggttgtgttttgtcatcagcttgcactatgtttgctatgtctgatggaaaaccacaacctttttgttatacggatgggcttatgaataatgcttctctgtatagctcattggctccacacgtgcgttataaccttgcaaatgttaaaggttatatacggtttcctgaagtgctgcgtgaaggtcttgtgcgtattgttcgcacacgatctatgacgtattgcagagttgggctatgtgaggtttcagatgagggtatttgttttaattttaatggttcatgggttttgaataatgattattatagaagtttgccaggaacattttgtggtagggatgtttttgatttggtatatcagtttttgagcggtttgtctcagcctgtggatttctttgctcttactgcaagttccatagctggtgccattcttgctattattgttgttttggtgttttattacctaataaagctcaaaagagcttttggtgattacactagtgttgtggttgttaatgtgatagtttggtttgttaatttcctgatgctatttgtgtttcaggtttatcccactctatcttgtatatatgctgcattttatttttatattacgctctatttcccttcggagattagtgtaattatgcatttgcagtgggtggtgatgtatggtagtattatgcccttgtggtttagtctgctttatattgccatagttatttcaaaccacgcattctgggtattctcttactgcagaaagcttggtactggtgtacgtagtgatggcacttttgaagagatggctctcactacttttatgattactaaggattcttattgtaagcttaagaattcgctttctgatgttgcttttaatagatatttgggtttgtataataaatataggtattacagtggtaaaatggataccgctgcttatagagaggctgcttgttcacagttggcaaaggcaatggacacatttaccaataataatggtagtgacgtgctttaccaaccacctacggcgtctgtttccacatcatttttgcaatctggtattgtgaagatggttagtcctacttctaaagtagaaccttgcgttgtcagtgttacctacggtaatatgacattgaatggtctttggttggatgataaagtctactgtcctaggcatgttatttgctctgcttcagatatgactaatccagattatcctaatttgctttgtagagtaacatcaagtgattttactataatgtctgatcgtatgagcctgactgttatgtcttatcagatgcaaggatgtatgcttgttctaactgtaacattgcagaatcctcgaacaccaaaatatacttttggtgttgtcaaacctggtgagacatttacagttcttgctgcttataatggcagaccacaaggagcctttcatgtgactatgagaagtagttttactattaagggttcctttttgtgcggatcttgtggatctgttggttatgttttgatgggtgattgtgttaagtttgtttatatgcatcaattggagcttagtactggttgtcatactggaactgacttcaatggggacttttatggtccttataaagatgcacaagttgtccaattgcccgttcaagattatgtgcaatctgttaattttgtagcatggctttatgctgcaattcttaacaattgcaattggtttgtacaaagtgatagatgttctattgaagactataatgtttgggctatgtcaaatggatttagccaaattaaatctgatttggttgttgatgctcttgcatctatgactggtgtgtctttggaaaacttgttggctgctattaagcgcctgcataaaggattccagggacgtcagattatgggtagttgtgcttttgaagatgagttgacacctagcgatgtttaccaacaactagctggcgtcaagttacaatcaaagcgctctagagttattaaaggaactatttgctgggttattgcttctacatttttgtttagttgcataattacagcatttgttaaatggactatgtttatgtatgtaacgactcatatgttgagtgttacagtgttggcactttgttgtgtgagttttactatgcttttggtgaaacataagcatctttatttgacaatgtatatcattcctgtacttttgacattgctatataacaactatttggttgtttataagcattcttttagagggtatgtgtatgcatggctttctcatttcatgccgtcagtggattacacttatacggatgaggtgatttatagcattgttttgctctttggtatgatttttattactatgcgtagtattaatcatgatgtgttttctgttataatgtttgcaggccgggtgatttctactgtttctatgtggtacataggttcaaacttggaggaggaagtccttctcctccttgtttctgccttcggtacttacacatggactacagtattgtcattggctgtgtcaaagattattgcaaaatggatttctgtgaatttgttatatttcacagacataccgcttattaaattggttcttttgagctatttgtttgttggttatgttgttagttgttattggggattgttttccttgatgaacaagctttttagaatgcctctgggtgtttataattataaaatttcagtgcaggaattgaggtatatgaatgctaatggtttgcgtccaccgcgtaatagttttgaagcccttatgctcaattttaagcttttgggtattggtggtgtgccaatcatagaagtatctcagatccaatcaaaattgactgatgttaaatgtgctaatgttgttttgcttaattgcttgcagcatttgcatgtggcatctaattctaagttgtggcagtattgtagtactcttcataacgagatacttgccacttcagatttgagcactgcttttgaaaagcttgctcaattgcttatagttttgtttgctaatccagctgctgtggatagcaagtgcctgtctagtattgaagaagtttgcgatgattatgcaaaggacaatactgttttgcaggctttacagagtgaatttgttaatatggctagcttcgttgaatatgaagttgctaaaaagaatcttgatgaggcgcgctctagtggttctgctaatcaacagcaattaaaacaactagagaaagcttgtaatattgcgaaatctgcttatgagcgtgatagagctgttgctcgcaagttggagcgcatggcagatttggctttgactaatatgtataaagaagctagaataaatgacaaaaagagtaaggtagtttctgctttgcaaactatgctttttagtatggttcgtaaactggatacccaagctcttaattcgatattagataatgcagttaaaggttgtgtacccttgaatgcaataccattacttactgctaacactttgactataattgtaccagataaacaagtttttgatcaggttgttgataatgtatatgttgcctatgcagggaatgtttggcatatacaatcagtgcaggatgcagatggtacaaataaacaattgaatgagataagtgaagattctaactggccactagttattgttgcaaataggcataatgaggtatctcaagccgttttgcaaaacaatgaattgatgcctgcaaagttaagaacgcagattgtcaatagtggtccagacatgaattgtaatacacccactcagtgttattataataatagtaacacgggtagaattatatatgctattcttagtgatgtcgatggtcttaagtacactaagatagtaaaagaagatggaaattgtgttgttttggagcttgatcctccttgtaagtttactgttcaagatgctaaaggtcttaaagttaagtacctttattttgttaagggttgtaacacactagcccgtggctgggttgttggtacaatatcatcgacagttagattacaagctggtactgctactgagtatgcgtccaactcgtctatactgtcattgtgtgcgttttctgtagatcctaagaaaacgtatcttgattttatacaacaaggaggagctcctatttccaattgtgttaaaatgctttgtgaccatgctggtaccggtatggctattactgttaaacctgaggctactactagtcaggattcatatggtggtgcttctgtttgtatttattgccgcgcacgaattgaacatccagatgttgatggattgtgcaagttacgcggtaagtttgttcaagtgcctgtgggtataaaagatcctgtgtcttatatattgacacatgatgtttgtcaagtttgtggcttttggagggatggtagctgctcgtgcgttagtacgggtgctttcgttcagtcaaaagacactaattttttaaacgggttcggggtgcgagtgtagatgcccgtctcgtaccctgtgccaccggtctttctaccgatgttcaattaagggcatttgatatttgtaatgctagtgttgctggcattggtttgcatttgaaagttaattgctgccgttttcagcgtttagatgaaagtggtaataaaatggatcgattctttgtagttaaaagaactgatttagttacatataatagagagatggaatgttatgagcgagtaaaaggttgtagagttgtggcagaacacgatttctttacttttgctgtagagggaagtcgagtgccacatatagttcgcaaagatcttacaaagtacactatgttggatctttgctatgcattgcgacatttcgatcgcaatgattgctcgcttctgtgtgacatactctctatgtatgctggttgtgaacaatcctattttacacaaaaggattggtatgattttgttgaaaatcctgatataattaatgtttataagaagctaggtcctatttttaatagagccctagttaacactgctgagtttgctgatgcacttgtagaggctggcttagtaggtgttttaactcttgataatcaagatttgaatggtatgtggtatgattttggtgattatgttgttacagcacctggttgtggtgttgcagtagctgattcttattattcttatatgatgcctatgctgaccatgtgtcatgcattggattgtgagttatacgtaaataatacttatagacaatttgatcttgtacagtatgactttactgattataagctcgagttgtttaataagtattttaagcactggagtatgccttatcatcctaacactattgattgtcaggatgataggtgcattatacattgtgctaattttaacatactttttagtatggtgttacctaatacttgttttgggcctcttgttaggcaaatttttgtagatggtgttccttttgttgtttcaattgggtaccattataaagaacttggtgttgttatgaatatggatgtggacacacatcgttatcgcttgtctcttaaagacttgcttttatacgctgctgatcctgctttgcatgttgcatcagctacagcattgtatgatttacgtacctgttgctttagtgtagcagctatagcaagtggtgtgaagtttcaaacagttaagcctggtaattttaatcaggatttttatgattttattttaagtaagggcttgcttaaagagggtagctcagttgatttgaagcactttttctttacgcaagatggtaatgctgctattactgattataattattataagtataatttgcccactatggtggacattaagcagttgttgtttgttttggaggttgtttataagtattttgagatttatgatggtggttgtatacccgcatcacaagttattgtaaataattatgataagagtgctggctatccatttaataaatttggaaaagccagactatattacgaggcattgtcatttgatgagcaggatgatatttacgcttatactaagcggaatgtcctgcccacacttacacaaatgaaccttaagtatgccattagtgctaaaaatagggcccgcactgtagctggagtttctattttgagtactatgactggcagaatgtttcaccaaaagtgtttgaaaagtatagcagctactcgtggtgttcctgttgttataggcactacgaaattctatggcgggtgggatgatatgctccgccgccttattaaagatgttgataatcctgtacttatgggttgggattatccaaaatgtgatcgtgctatgccaaacatactacgtattgttagtagtttggtattagcgcgaaaacatgatgcatgttgtacgcaaagcgataggttttaccgacttgcgaatgaatgtgcacaagtgttgagcgagattgttatgtgtggtggctgttattatgttaaacctggcggtactagtagtggtgatgcaaccactgcctttgctaactcagtttttaacatatgtcaagctgtttcagccaatgtatgctcattaatggcatgcaatggaaataagattgaagatttgagtattcgcgctcttcaaaagcgtttatactcacatgtgtatagaagtgacactgttgacccaacatttgtcacagagtattatgaatttttaaataagcattttagtatgatgattctatctgatgatggtgttgtgtgttataattctgattatgcgtccaaagggtatattgctaatataagtgcctttcaacaggtgttatattaccaaaataacgtttttatgtctgaagccaaatgttgggttgaaaatgacataaaccatggacctcatgaattttgttcacaacatacaatgctagttaaaatggatggtgatgatgtctaccttccatatcctgatcctagtcgtattctaggagctggatgttttgtagatgatttgttaaagactgatagcgttcttttgatagagcgatttgtaagtcttgcaatagatgcttatccattagtatatcacgaaaatgaagaataccaaaaggtgtttcgtgtgtatttggagtatataaagaagttgtacaatgatctgggtaatcagattttggacagctatagtgttattttaagtacttgtgatggacaaaaatttactgacgagtccttttacaagaacatgtatttaagaagtgcagttatgcaaagcgttggtgcctgcgtagtctgctcctctcaaacatctttacgttgtggcagttgcattagaaaacctcttttgtgctgcaagtgctgttacgatcatgttatggcaactgatcataaatatgtcctgagtgtttcaccatatgtgtgtaattcgccaggatgtgatgtaaatgatgttaccaaattgtatctaggtggtatgtcatattattgtgaagaccataaaccacagtattcttttaagttagtaatgaatggtatggtttttggtttgtataaacagtcttgtaccggatctccgtacatagatgattttaatcgcattgctagctgtaaatggactgatgtagacgattacatactagcaaatgaatgtaccgaacgcttaaaattgtttgctgcagagacacaaaaggccactgaagaggcatttaagcagagctatgcatcagcaacaatccaagagattgtaagcgatcgtgaattaattctctcttgggagactggtaaggttaagccaccgcttaataagaattatgtttttactggttaccatttcactaagaatggtaagacagttttgggtgaatatatttttgataagagtgagttgactaatggtgtgtactatcgcgccacaaccacttataagctatctgttggtgatgtctttgttttgacctctcattcagtagctaatttaagtgctcctacgcttgtaccgcaggagaattatagtagcataagatttgctagtgtttatagtgtgcttgaaacgtttcagagcaatgttgtcaattatcaacacattggaatgaaacgttattgtaccgtgcaaggaccccctggaacagggaagtcacatcttgctatcggtttggctgtatattattgtacagcaagagttgtatatactgctgccagccatgctgctgttgatgcattatgtgaaaaggcatataaatttttaaatattaatgactgcacgcgtattgttcctgctaaggtgcgtgtggattgctatgataaatttaagattaatgacacttctcgtaagtatgtgtttactaccataaatgcattacctgagatggtgactgatattgttgttgtagatgaagtaagtatgcttaccaattacgagctatctgttatcaacgctcgtattcgtgctaagcattatgtctatattggtgaccctgctcagttgccagcaccccgtgtgttattgagtaaaggatccctagaacctaaatattttaatactgtaactaagctaatgtgttgcttaggtcctgatattttcttgggaacatgctatcgctgtcctaaggaaattgtggatacagtatcagccttggtttatgataataagctcaaggctaagaatgaaaatagctcattgtgttttaaggtctattttaagggcgttacaacacatgagagttctagcgctgttaatatgcagcagatttatttaattagtaaatttttgaaggctaatccattgtggcataacgccgtttttattagcccttataatagtcagaactttgctgctaaacgcgttttgggtcttcagactcaaaccgttgattcagcgcaagggtctgaatatgattatgtcatttattcacagactgcggaaacagcgcattctgttaatgttaatcgcttcaatgtagctattaccagggccaagaaaggtattctctgtgtcatgtgtaatatgcaactttttgaggctttacaatttacagcactgactttggataaagttccttccaaattgcagtgtactaccaatttattcaaagattgtagcaagagctatattggttaccatccagctcatgctccttcatttttagcagtggatgaaaaatacaaggtaaatggtgatttggccgtttgccttggagtaggtgattcctctgtaacatattctagactaatatcactcatgggttttaagttagatctgacacttgagggatattgtaagctatttattacaaaagaagaggctgttaaacgtgttagagcttgggtcggcttcgacgctgaaggtgcccacgctacacgtgacaacattggaactaatttccccttacaattaggattttccactggaatagattttgtagtggaagctactggtttgtttgcagaaagagatggttacagttttagaaaagctgtggccaaagctccacctggtgaacaatttaaacatctcatcccgttaatgtcccagggacagcggtgggatgttgttagacctagaatagtacaaatgttttcagatcatttagttgatctggctgatagcgttgtacttgttacatgggctgccagctttgagcttacttgtctccgatattttgcgaaaataggtaaggagacatgttgtaatgtgtgcactaatcgtgccacagtctataattctagaactggttactatggctgctggcgtcatagtgtttcatgtgattacttgtacaacccacttattgttgatattcaacagtggggatatgtaggttccttgtcaagtaatcatgatatgtattgtagcatccataaaggagcacatgttgcttcgtcagatgctataatgacacggtgtttggccgtttatgattgtttttgcaataatataaattggaatgtggagtatcccattatttcaaatgagttaagtattaattcctcttgtaggacattgcagcgtgttatgcttaaagccgcaatgctttgcaacaggtatagtttgtgctatgatataggcaatcctaaggcgattgcatgtatcaaaggctatgattttaagttctatgatgcccaaccgattgttaagtctgttaagactttgttttattcttatgaggcacataaggacagttttaaagatggtttgtgtatgttttggaactgcaatgtggataagtatccatcgaatgcagttgtatgtagatttgacactagagtgttgaataatttaaaccttcctggctgtaatggtggaagtttgtatgttaataaacatgcattccacactaatcccttttcgagggcagcctttgagtatttgaagcccatgccatttttctattattcagatacaccttgtgtgtatatggatggcatggataataagcaggttgattatgtacctttgaaagccgccacttgcatcacgaagtgcaatttaggtggcgctgtttgtttaaaacatgctgaagagtatcgcgagtatcttgaatgctacaatacagcaactacagcaggttttactttttgggtttataagacttttgatttttataatttgtggaatacgttcaccaagctacaaagtttggagaatgttgtgtataatttagtcaagactggacattatactggacagactggtgaaatgccttgtgccattataaatgataaagttgtggctaagatcgaacaggaggatgttgttatttttactaataatacaacataccctactaatattgctgttgaactctttgctaagcgcagtgttcgacaccaccctgagctcaagctccttagaaacttgaatattgacgtgtgctggaagcacgtcatttgggattatgttagacagagtatatactgcagtaatacctatggtgtctgcacatatacagatttaaagttcattgataaattgaatgtcctttttgatggtcgtgataatggtgctcttgaagcttttaaacgttgtgagaacggcgtttacatttccacgacaaaaattaaaagtcttcagatgattaaaggtccaccacgtgctgaattaaatggcgtagtggtggataaagttggagacactgatgttgtgttttacttcgctatgagaaaagatggtcaggatgttatcttcagccatatagacagcctgggagtcagcccttactggagcccacaaggtaatccagggggtaatggtaaacccggtaatgtcggtggtaatgatgctctagcacaggttactatctttactcagagtcgcgttattagctctttcgaatgccgttctgacatggagaaagattttatagctttagatgaagagatgtttattcagaagtatggtctggaggactatgcttttgatcacattgtatatggaagtttcaaccagaagattattgggggtttgcatttgcttataggcttgttccggcggcatcaaaaatccaatctggttgtacaggagttcgttagttatgactccagcattcattcttattttattactgatgataagagtggtagtagtaagagtgtctgcactgttgtagatattttgttagatgattttgtggctcttgttaagtcactgaatctaaattgtgtgagtaaggttgttaatgttaatgtggattttaaagattttcagtttatgctgtggtgcaatgaggagaaagttatgactttctaccccagattgcaagctgcatctgactggaaacctggttatagtatgcctgtgttatataagtatttgacttcccctatggaaagagttaatctctggaactacggaaagccaattacattgcctacaggctgtatgatgaatgttgctaagtatactcaattatgtcaatatttgaatactacaacattagcagttcctgttaatatgcgtgttttgcatttaggtgcaggttctgaaaaaggagtggctcctggttctgcagttcttaggcagtggttaccagctggcactatccttatagataatgatttatatccatttgtgagcgacagtgtcgccacatattttggagattgtattaccttaccctttgaatgtcaatgggatttgataatttctgatatgtatgaccctattactaagaacataggggagtacaatgtaagtaaagatgggttttttacatacatttgtcatatgattcgcgacaagttagctctgggtggcagtgttgctataaaaataacagagttttcttggaatgcagaattatataagttaatggggtattttgcattttggacggttttctgcacaaatgcaaatgcttcttctagtgaaggatttttaattggcataaattatttgggcaagcccaaggttgatattgatggaaatgttatgcatgccaattatttgttctggagaaattccacagtttggaacgggggtgcttatagcctgtttgatatggccaaatttccgcttaagttggctggtactgccgtaataaatttaaaaccagaccagatcaatgatatggtttattcccttcttgaaaagggtaaactacttattagagacacaaataaagaagtttttgttggtgatagtttggttaacgtaatctaaattttagaaatggctgtcgcttatgctgatatgcctaatcattttatcaatttttcacttacccattttgagggttttgtgttaaattataaaggtttacaatttcaaattcttgatgtaggagtggattgtaaaatataaacagcgccacacattagtcttagcatgctggatatacagcctgaagactatataagtgttgatgtcgctattcaagaagttattgatgatatgcattggtgtgatggttttcagattaagtttgagaaccctcacatcctaggaagatgcatagttttagatattaaaggtgtagaagaattgcatgatgatttagttaattacactcgtgactaaggctgtgttgttgaccaatcctggaaatggattggccattgcactatagctcaactcacggatgcagcactttccattaaggaaaatgttgattttataaatagcatgcatttcaattataaaatcactatcaatccctcatcaccggctagacttgaaatagttaagcttggtgctgagaagaaagatggtttttatgaaaccatagttagccactgggtgggaataacataatccacccactgataatctagctatgattatgggttattgttgtttagaagtggtgcgtaatgagctagaagaaggccatcttcccgagaatgcttgttttaagctatcgtaccattatgaaaacaattcttggttctttcggcatgtctataggaaaagtttttatttccgtaaggcttgtcaaaatttagattgtaattgtctgaggttttatgaatcttcatttgaagaagactaaactcagtgaaaatgtttttgcttcctagatatattctagttagctgcataattggtagcttaggttttgataaccctcctaccaatgttgtttcgcatgtaaatggagattggtttttatttggtgacagtcgttcagattgtaatcatgttgttaatactaatcctcgtaattattcttatatggaccttaacccagccctatgtgattcaggtaaaatctcttcgaaagctggtaactctttgtttaggagtttccacttcacggatttttataattacacaggtgaaggtcaacaaattatattctatgagggtgttaattttaatccttatcacgcctttaaatgcaccagttttggtagtaatgatatttggatgcagaataaaggcttgttttatactcaggtttataagaatatggctgtgtatcgcagccttacttttgttaatgtaccatatgtttacaatggttctgcacaagccacagctctttgtaaatctggtagtttagtccttaataatcctgcctatatagctcgtgaagctaatttgggggattattactataaggttgaagctgactttcatttgtcaggttgtgacgagtatatcgtaccactttgtatttttaatggtaagtttttgtcgaatacaaagtattatgatgatagtcaatattattttaataaagacactggtgttatttatggtcttaattctactgagactattaccactggttttgattttaattgtcattatttagttttaccctctggtaattatttagccatttcaaatgagctattattaactgttcccacgaaagcaatctgtcttagtaagcgtaaggattttacgcctgtacaagtggtagattctcgttggaacaatgccaggccttctgataacatgacggcggttgcttgtcaacccccgtactgttattttcgtaattctactaccaactatgttggtgtttatgatatcaatcatggggatgctggttttactagcatactcagtggtttgttatatgattcaccttgtttttcacagcaaggtgtttttaggtatgataatgttagcagtgtctggcctctttacccttacggtagatgtcctactgctgctgatattaatactcctgatgtacctatttgtgtgtatgatccgctaccacttattttgcttggcattcttttgtgtgttgcggtcataattattgtagttttgttgttatattttatggtggataatggtactaggctgcatgatgcttagaccataatctaaacatgtttttgatacttttaatttccttaccaacggcttttgctgttataggtgatttaaagtgtactacggcttccattaatgatgttgacaccggtactccttctataagtactgatactgtcgatgttactaatggtttgggtacttactatgttttagatcgtgtgtatttaaataccacgttgttgcttaatggttattatcctatttcaggttccacatttcgtaatatggcactgaaaggaactctactattgagcacactatggtttaaaccaccatttctctctgattttaataatggtatttttgctaaggtcaaaaataccaaggttattaaaaatggtgtaatgtatagtgagtttcctgctataactataggtagtacttttgtgaatacatcctatagtgtggtagtacaaccacatacaaccatttcagataaagtactaggtcttttagagatctctgtttgccagtatactatgtgcgagtacccacatacgatttgtcatcctaatctgggtaataagcgtatagaattatggcattttgatacagatgttgtttcctgtttatataaacgtaatttcacatacgatgtgaatgctgattttttgtattttcacttttatcaagaaggtggtactttttatgcatattttacagatactggttttgttactaagtttctgtttaatgtttatttaggcacggtgctttcacattattatgttatgcctttgacttgtgatagtacactgtctttagaatattgggttacacctctcactcctaggcaatatttactcgcctttaatcaagatggtattatttttaatgctgctgattgtatgagcgattttatgagtgagattaagtgtaaaacacaatctatagcaccatctactggtgtttatgaattaaacggttacactgttcagccaattgcagatgtttaccgacgtatacctaatcttcccgattgtaatatagaggcttggcttaatgataagtcggtgccctctccattaaattgggaacgaaagactttttcaaattgtaattttaacatgagcagcttgatgtcttttattcaggcagactcatttacttgtaataatattgatgctgctaagatatatggtatgtgtttttccagcataactattgataagtttgctatacccaatggcaggaaggttgatctacaattgggtaatttaggttatttgcagtcctttaattataaaattgacactagtgctacaagttgtcaattgtattataatttacctgctgctaatgtttctgttagcagattaaatccttctacctggaatagaaggtttggttttacagagcaatctgtttttaagcctcagcctgcaggtgttttcactgctcatgatgttgtctatgcacaacattgttttaaagctcccaccactttctgtccatgcaaattggatggttcactttgtgttggtagtggctctggtgttgatgccggttttaaacatactggtataggcacttgccctgcaggtactaattatttaacatgttataattctgttcaatgtaactgtcaatgtacaccagatcctattttatctaaagctacaggcccctataagtgcccccaaactaagtatttagttggtgtaggtgagcattgttcgggtcttgctattaaaagtgattattgtggaggcaatccttgtacttgccaaccacaagcttttttgggttggtctgtggattcttgtttacaaggagacaggtgtaatatttttgctaatttaattttgcatggtgttaatagtggtactacttgttctactgatttacaaaaagctaacacagatataattgttggtgtttgtgttaattatgatctctatggcatctcaggccaaggcatttttgtcgaggttaatgcgacttattataatagttggcagaaccttttatatgattctaatggtaatctctatggttttagagactacttaacaaatagaacttttatgattcgtagttgctatagcggtcgtgtttcagcggcctttcacgctaattcttccgaaccagcattgctatttcggaatattaaatgcaactacgtttttaataatacttttgcaagacagctgcaacccattaactattttgatagttatctcggttgcgtcgtcaatgctgataatagtaccgcttccactgttcaaacatgtgatctcacagtaggtagtggttactgtgtggattactccacacaattacggagtcgtagagcgattaccactggttatcggtttactaattttgagccatttactgttaatgcagtaaatgacagtttacaacctgtgggtggtttgtatgaaattcaaataccttcagagtttactataggtaatatggaggagtttattcaaacaagcgctcctaaagttactattgattgtgctgcatttgtctgtggtgattatgcagcatgtaaatcacagttagttgagtatggtagtttctgtgataacattaatgccatactcacagaagtaaatgaactacttgacactacacagttgcaagtagctaatagtttaatgaatggcgtcactcttagtactaagctcaaagatggcgttaatttcaatgtagacgacatcaatttttcccctgtattaggttgtctgggcagtgattgtaataaagcgtccagtagatctgctatagaggatttacttttcgataaagtaaaattagctgatgtcggttttgttgaggcctataataattgcactggaggtgccgaaattagggatctcatttgtgtgcaaagttataatggtatcaaagttttgccgccactactctcagaaaatcagattagtggctacactttggctgccacctctgctagtttgttccctccttggacagcagcagcaggtgtaccattttatttaaatgttcagtttcgtattaatgggcttggtgtcaccatggatgtgctaagtcaaaaccaaaagcttattgctaatgcatttaacaatgcccttgatgctattcaggaggggtttgatgcaaccaattctgctttagctaaaattcaggccgttgttaatgcaaatgctgaagctcttaataatttattgcaacaattatctaatagatttggtgccataagttcttctttacaagaaattctatctaggctcgatgctcttgaagcagctgcccagatagacagacttattaatgggcgtcttaccgctcttaatgcttatgtttcccaacagcttagtgattctacactagtgaaatttagtgcagcacaagctatggaaaaggttaatgaatgtgttaaaagccaatcatctaggataaatttctgtggtaatggtaatcatattatatcattagtgcagaatgcgccatatggtttgtattttatccactttagctatgtccctactaaatatgtcacagcgaaggttagtcccggtctgtgcattgctggtgatagaggtatagcgcctaagagtggctattttgttaatgtaaacaatacttggatgttcactggtagtggttattactaccctgaacctataactgaaaataatgttgctgttatgagtacctgcgctgtaaattacactaaagcgccggatgtaatgctgaacatttcaacacccaaccttcctgattttaaggaagagttggatcaatggtttaaaaatcaaacttcagtggcaccagatttgtcacttgattatataaatgttacattcttggacctacaagatgaaatgaataggttacaggaggcaataaaagttttaaatcagagctacatcaatctcaaggacattggtacatatgaatattatgtaaaatggccttggtatgtatggcttttaatcggccttgctggtgtagctgtgcttgttttactattcttcatatgctgttgcacaggatgtgggactagttgttttaagaaatgtggtggttgttgtgatgattatactggacaccaggagttagtaatcaaaacttcacatgacgactaagttcgtctttgatttattgactcttgatgatatagtacatcccttcaaccatttgtagttatttatggctgatttaagacccattgaggtcgagcacattggattaccacacatttgtttattaatattaagcctactactgttttcataacagttttcgtaggcggttttaaggtattgacactagtacaactggttttagttcagtattagtactagttccaaaccatattataattcgggtagaccttataactttaatcatttaccaaagtttttaaggccattccctattaatggacgtctggagacctgagaagaaatacctccgttacactaatggatttaatgtctcagaactagaagatgtttgttttaaatataattatcaatttcccaaagtaggctattgtagagttcctaattacgcttggtgtcgtaaccaaggtagcttttgcgctacatttactctttacggcaaatccaaacgttatgataagtattttgggataataactagtttcacagcattcgctaacactgtagaggaggctgttaacaaactggtttttttagctgttgactttattacctggcggagacaggagttaaatgtttatggctgatgcttatcttgcagacactgtgtggtatgtgggtcaaataatttttatagttgccatctgtttattggttataatagttgtagtggcattattggcaacttttaaattgtgtattcaactttgcggtatgtgtaataccttagtactgtccccttctatttatgtgtttaatagaggtaggcagttgtatgagttttacaatgatgtaaaaccaccagtccttgatgtggatgacgtcttaatccaaacattatgagtagtacaactacaccagcaccagtttacatctggactgctgatgaagctattaaattcctaaaggaatggaatttctctttgggtattatactactttttattacaatcatactgcaatttggatatacaagccgcagtatgtttgtttatgtcattaagatgattattttgtggcttatgtggccacttactatcatcttaactattttcaactgcgtatacgcgttgaataatgtgtatcttggtttttctatagtttttaccatagtggccattattatgtggattgtgtattttgtgaatagtatcaggttgtttattagaactggcagttggtggagtttcaacccagaaacaaacaacttgatgtgtatagatatgaagggaagaatgtatgttaggccgattattgaggactaccataccctgacggtcacaataatacgtggccatctctacattcaaggtataaaactaggtactggctattctttgtcggatttgccagcttatgtgactgttgctaaggttacacatctttgcacgtataagcgtggttttcttgacaggataggcgatactagtggttttgctgtttatgttaagtccaaagtcggtaattatcgactgccatcaactcaaaagggtactggcatggacaccgcattgttgagaaataatatctaaactttaaggatgtcctttactcctggtaagcaacccagcagtagagcgtcctctggaaatcgtgctggtaatggcatccttaagtgggccgatcagtccgaacagtctagaaatattcaaaccaggggtagaagagctcaacccaagcaaactgttacttctcagcaaccaacgggagggaacgttgtaccctactattcttggttctctggaattactcagtttcaaaagggaaaggagtttgaatttgcagaaggacaaggtgtgcctattgcaccaggagtcccagctactgaagctaaggggtattggtacagacacagcagacgttcttttaaaacagccgacggcaatcagcgtcaattgctgccacgatggtatttctactatctgggaacaggaccgcatgctaaagaccagtatggcaccgacattgacggagtcttctgggtcgctagcaaccaggctgatgttaataccccggctgacattctcgatcgggacccaagtagcgatgaggctattccgactaggtttccgcctggcacggtactccctcaaggctactatattgaaggctcaggaaggtctgctcctaattccagatctacttctcgcgcatccagcagagcctctagtgcaggatcgcgtagtagagccaattcaggtactagaacccctacctctggtgtaacacctgacatggctgatcaaattgctagtcttgttctggcaaagcttggcaaggatgccacaaagcctcaacaagtaactaagcagacagccaaagaagtcagacagaaaattttgaacaaaccccgccaaaagaggagccccaataaacaatgcactgttcagcagtgttttgggaagagaggccccaatcagaattttggtggtggagaaatgttaaaacttggaactagtgatccacagttccccattcttgcagaactcgcacccacagcaggtgcgtttttctttggatcaagattagagttggccaaagtgcagaatttgtctgggaatgctgatgaaccccagaaggatgtttatgaattgcgctatagtggcgcgattagatttgatagtacactttcaggttttgaaactataatgaaggtgttaaatgagaatttgaatgcctatcagcaacaggatgatgggatgagtcctaaaccacagcgtcagcgtggtcaaaggaagggagaaaatgataatataagtgttgcagtgcccaaaagccgcgtgcagcaaaataagagcagagagttgacagcagaggacatcagccttcttaagaagatggatgagccttatactgaagacacctcagaaatataagagaatgaaccttatgtcggcacctggtggtaacccctcgcaggaaagtcgggataaggcactctctatcagaatggatgtcttgctgctataatagatagagtaggttatagcagaccatagattaattagttgaaagttttgtgtggtaatgtatagtgttggagaaagtgaaagacttgcggaattaattgccgacaagtgcccccgggaggagccagcatgttaagttaccacccagtaattagtaaatgaatgaagttaatcatggccaattggaagaatcacaaaaaaaaaaaaaaaa
>NC_001846_Murine_hepatitis_virus_strain_A59
tataagagtgattggcgtccgtacgtaccctctcaactctaaaactcttgtagtttaaatctaatctaaactttataaacggcacttcctgcgtgtccatgcccgcgggcctggtcttgtcatagtgctgacatttgtagttccttgactttcgttctctgccagtgacgtgtccattcggcgccagcagcccacccataggttgcataatggcaaagatgggcaaatacggtctcggcttcaaatgggccccagaatttccatggatgcttccgaacgcatcggagaagttgggtaaccctgagaggtcagaggaggatgggttttgcccctctgctgcgcaagaaccgaaagttaaaggaaaaactttggttaatcacgtgagggtgaattgtagccggcttccagctttggaatgctgtgttcagtctgccataatccgtgatatttttgtagatgaggatccccagaaggtggaggcctcaactatgatggcattgcagttcggtagtgccgtcttggttaagccatccaagcgcttgtctattcaggcatggactaatttgggtgtgcttcccaaaacagctgccatggggttgttcaagcgcgtctgcctgtgtaacaccagggagtgctcttgtgacgcccacgtggcctttcacctttttacggtccaacccgatggtgtatgcctgggtaatggccgttttataggctggttcgttccagtcacagccataccggagtatgcgaagcagtggttgcaaccctggtccatccttcttcgtaagggtggtaacaaagggtctgtgacatccggccacttccgccgcgctgttaccatgcctgtgtatgactttaatgtagaggatgcttgtgaggaggttcatcttaacccgaagggtaagtactcctgcaaggcgtatgctcttcttaagggctatcgcggtgttaagcccatcctgtttgtggaccagtatggttgcgactatactggatgtctcgccaagggtcttgaggactatggcgatctcaccttgagtgagatgaaggagttgttccctgtgtggcgtgactccttggatagtgaagtccttgtggcttggcacgttgatcgagatcctcgggctgctatgcgtctgcagactcttgctactgtacgttgcattgattatgtgggccaaccgaccgaggatgtggtggatggagatgtggtagtgcgtgagcctgctcatcttctcgcagccaatgccattgttaaaagactcccccgtttggtggagactatgctgtatacggattcgtccgttacagaattctgttataaaaccaagctgtgtgaatgcggttttatcacgcagtttggctatgtggattgttgtggtgacacctgcgattttcgtgggtgggttgccggcaatatgatggatggctttccatgtccagggtgtaccaaaaattatatgccctgggaattggaggcccagtcatcaggtgttataccagaaggaggtgttctattcactcagagcactgatacagtgaatcgtgagtcctttaagctctacggtcatgctgttgtgccttttggttctgctgtgtattggagcccttgcccaggtatgtggcttccagtaatttggtcttctgttaagtcatactctggtttgacttatacaggagtagttggttgtaaggcaattgttcaagagacagacgctatatgtcgttctctgtatatggattatgtccagcacaagtgtggcaatctcgagcagagagctatccttggattggacgatgtctatcatagacagttgcttgtgaataggggtgactatagtctcctccttgagaatgtggatttgtttgttaagcggcgcgctgaatttgcttgcaaattcgccacctgtggagatggtcttgtacccctcctactagatggtttagtgccccgcagttattatttgattaagagtggtcaagctttcacctctatgatggttaattttagccatgaggtgactgacatgtgtatggacatggctttattgttcatgcatgatgttaaagtggccactaagtatgttaagaaggttactggcaaactggccgtgcgctttaaagcgttgggtgtagccgttgtcagaaaaattactgaatggtttgatttagccgtggacattgctgctagtgccgctggatggctttgctaccagctggtaaatggcttatttgcagtggccaatggtgttataacctttgtacaggaggtgcctgagcttgtcaagaattttgttgacaagttcaaggcatttttcaaggttttgatcgactctatgtcggtttctatcttgtctggacttactgttgtcaagactgcctcaaatagggtgtgtcttgctggcagtaaggtttatgaagttgtgcagaaatctttgtctgcatatgttatgcctgtgggttgcagtgaagccacttgtttggtgggtgagattgaacctgcagtttttgaagatgatgttgttgatgtggttaaagccccattaacatatcaaggctgttgtaagccacccacttctttcgagaagatttgtattgtggataaattgtatatggccaagtgtggtgatcaattttaccctgtggttgttgataacgacactgttggcgtgttagatcagtgctggaggtttccctgtgcgggcaagaaagtcgagtttaacgacaagcccaaagtcaggaagataccctccacccgtaagattaagatcaccttcgcactggatgcgacctttgatagtgttctttcgaaggcgtgttcagagtttgaagttgataaagatgttacattggatgagctgcttgatgttgtgcttgacgcagttgagagtacgctcagcccttgtaaggagcatgatgtgataggcacaaaagtttgtgctttacttgataggttggcaggagattatgtctatctttttgatgagggaggcgatgaagtgatcgccccgaggatgtattgttccttttctgctcctgatgatgaagactgcgttgcagcggatgttgtagatgcagatgaaaaccaagatgatgatgctgaagactcagcagtccttgtcgctgatacccaagaagaggacggcgttgccaaggggcaggttgaggcggattcggaaatttgcgttgcgcatactggtagtcaagaagaattggctgagcctgatgctgtcggatctcaaactcccatcgcctctgctgaggaaaccgaagtcggagaggcaagcgacagggaagggattgctgaggcgaaggcaactgtgtgtgctgatgctgtagatgcctgccccgatcaagtggaggcatttgaaattgaaaaggttgaagactctatcttggatgagcttcaaactgaacttaatgcgccagcggacaagacctatgaggatgtcttggcattcgatgccgtatgctcagaggcgttgtctgcattctatgctgtgccgagtgatgagacgcactttaaagtgtgtggattctattcgcctgctatagagcgcactaattgttggctgcgttctactttgatagtaatgcagagtctacctttggaatttaaagacttggagatgcaaaagctctggttgtcttacaaggccggctatgaccaatgctttgtggacaaactagttaagagcgtgcccaagtctattatccttccacaaggtggttatgtggcagattttgcctatttctttctaagccagtgtagctttaaagcttatgctaactggcgttgtttagagtgtgacatggagttaaagcttcaaggcttggacgccatgtttttctatggggacgttgtgtctcatatgtgcaagtgtggtaatagcatgaccttgttgtctgcagatataccctacactttgcattttggagtgcgagatgataagttttgcgctttttacacgccaagaaaggtctttagggctgcttgtgcggtagatgttaatgattgtcactctatggctgtagtagagggcaagcaaattgatggtaaagtggttaccaaatttattggtgacaaatttgattttatggtgggttacgggatgacatttagtatgtctccttttgaactcgcccagttatatggttcatgtataacaccaaatgtttgttttgttaaaggagatgttataaaggttgttcgcttagttaatgctgaagtcattgttaaccctgctaatgggcgtatggctcatggtgcaggtgttgcaggtgctatagctgaaaaggcgggcagtgcttttattaaagaaacctccgatatggtgaaggctcagggcgtttgccaggttggtgaatgctatgaatctgccggtggtaagttatgtaaaaaggtgcttaacattgtagggccagatgcgcgagggcatggcaagcaatgctattcacttttagagcgtgcttatcagcatattaataagtgtgacaatgttgtcactactttaatttcggctggtatatttagtgtgcctactgatgtctccctaacttacttacttggtgtagtgacaaagaatgtcattcttgtcagtaacaaccaggatgattttgatgtgatagagaagtgtcaggtgacctccgttgctggtaccaaagcgctatcacttcaattggccaaaaatttgtgccgtgatgtaaagtttgtgacgaatgcatgtagttcgctttttagtgaatcttgctttgtctcaagctatgatgtgttgcaggaagttgaagcgctgcgacatgatatacaattggatgatgatgctcgtgtctttgtgcaggctaatatggactgtctgcccacagactggcgtctcgttaacaaatttgatagtgttgatggtgttagaaccattaagtattttgaatgcccgggcgggatttttgtatccagccagggcaaaaagtttggttatgttcagaatggttcatttaaggaggcgagtgttagccaaataagggctttactcgctaataaggttgatgtcttgtgtactgttgatggtgttaacttccgctcctgctgcgtagcagagggtgaagtttttggcaagacattaggttcagtcttttgtgatggcataaatgtcaccaaagttaggtgtagtgccatttacaagggtaaggttttctttcagtacagtgatttgtccgaggcagatcttgtggctgttaaagatgcctttggttttgatgaaccacaactgctgaagtactacactatgcttggcatgtgtaagtggtcagtagttgtttgtggcaattattttgctttcaagcagtcaaataataattgctatataaatgtggcatgtttaatgctgcaacacttgagtttaaagtttcctaagtggcaatggcaagaggcttggaacgagttccgctctggtaaaccactaaggtttgtgtccttggtattagcaaagggcagctttaaatttaatgaaccttctgattctatcgattttatgcgtgtggtgctacgtgaagcagatttgagtggtgccacgtgcaatttggaatttgtttgtaaatgtggtgtgaagcaagagcagcgcaaaggtgttgacgctgttatgcattttggtacgttggataaaggtgatcttgtcaggggttataatatcgcatgtacgtgcggtagtaaacttgtgcattgcacccaatttaacgtaccatttttaatttgctccaacacaccagagggtaggaaactgcccgacgatgttgttgcagctaatatttttactggtggtagtgtgggccattacacgcatgtgaaatgtaaacccaagtaccagctttatgatgcttgtaatgttaataaggtttcggaggctaagggtaattttaccgattgcctctaccttaaaaatttaaagcaaactttttcgtctgtgctgacgactttttatttagatgatgtaaagtgtgtggagtataagccagatttatcgcagtattactgtgagtctggtaaatattatacaaaacccattattaaggcccaatttagaacatttgagaaggttgatggtgtctataccaactttaaattggtgggacatagtattgctgaaaaactcaatgctaagctgggatttgattgtaattctccctttgtggagtataaaattacagagtggccaacagctactggagatgtggtgttggctagtgatgatttgtatgtaagtcggtactcaagcgggtgcattacttttggtaaaccggttgtctggcttggccatgaggaagcatcgctgaaatctctcacatattttaatagacctagtgtcgtttgtgaaaataaatttaatgtgttgcccgttgatgtcagtgaacccacggacaaggggcctgtgcctgctgcagtccttgttaccggcgtccctggagctgatgcgtcagctggtgccggtattgccaaggagcaaaaagcctgtgcttctgctagtgtggaggatcaggttgttacggaggttcgtcaagagccatctgtttcagctgctgatgtcaaagaggttaaattgaatggtgttaaaaagcctgttaaggtggaaggtagtgtggttgttaatgatcccactagcgaaaccaaagttgttaaaagtttgtctattgttgatgtctatgatatgttcctgacagggtgtaagtatgtggtttggactgctaatgagttgtctcgactagtaaattcaccgactgttagggagtatgtgaagtggggtaagggaaagattgtaacacccgctaagttgttgttgttaagagatgagaagcaagagttcgtagcgccaaaagtagtcaaggcgaaagctattgcctgctattgtgctgtgaagtggtttctcctctattgttttagttggataaagtttaatactgataataaggttatatacaccacagaagtagcttcaaagcttactttcaagttgtgctgtttggcctttaagaatgccttacagacgtttaattggagcgttgtgtctaggggctttttcctagttgcaacggtctttttattatggtttaactttttgtatgctaatgttattttgagtgacttctatttgcctaatattgggcctctccctacgtttgtgggacagatagttgcgtggtttaagactacatttggtgtgtcaaccatctgtgatttctaccaggtgacggatttgggctatagaagttcgttttgtaatggaagtatggtatgtgaactatgcttctcaggttttgatatgctggacaactatgatgctataaatgttgttcaacacgttgtagataggcgtttgtcctttgactatattagcctatttaaattagtagttgagcttgtaatcggctactctctttatactgtgtgcttctacccactgtttgtccttattggaatgcagttgttgaccacatggttgcctgaattctttatgctggagactatgcattggagtgctcgtttgtttgtgtttgttgccaatatgcttccagcttttacgttactgcgattttacatcgtggtgacagctatgtataaggtctattgtctttgtagacatgttatgtatggatgtagtaagcctggttgcttgttttgttataagagaaaccgtagtgtccgtgttaagtgtagcaccgttgttggtggttcactacgctattacgatgtaatggctaacggcggcacaggtttctgtacaaagcaccagtggaactgtcttaattgcaattcctggaaaccaggcaatacattcataactcatgaagcagcggcggacctctctaaggagttgaaacgccctgtgaatccaacagattctgcttattactcggtcacagaggttaagcaggttggttgttccatgcgtttgttctacgagagagatggacagcgtgtttatgatgatgttaatgctagtttgtttgtggacatgaatggtctgctgcattctaaagttaaaggtgtgcctgaaacgcatgttgtggttgttgagaatgaagctgataaagctggttttctcggcgccgcagtgttttatgcacaatcgctctacagacctatgttgatggtggaaaagaaattaataactaccgccaacactggtttgtctgttagtcgaactatgtttgacctttatgtagattcattgctgaacgtcctcgacgtggatcgcaagagtctaacaagttttgtaaatgctgcgcacaactctctaaaggagggtgttcagcttgaacaagttatggatacctttattggctgtgcccgacgtaagtgtgctatagattctgatgttgaaaccaagtctattaccaagtccgtcatgtcggcagtaaatgctggcgttgattttacggatgagagttgtaataacttggtgcctacctatgttaaaagtgacactatcgttgcagccgatttgggtgttcttattcagaataatgctaagcatgtacaggctaatgttgctaaagccgctaatgtggcttgcatttggtctgtggatgcttttaaccagctatctgctgacttacagcataggctgcgaaaagcatgttcaaaaactggcttgaagattaagcttacttataataagcaggaggcaaatgttcctattttaactacaccgttctctcttaaagggggcgctgtttttagtagaatgttacaatggttgtttgttgctaatttgatttgtttcattgtgttgtgggcccttatgccaacatatgcagtgcacaaatcggatatgcagttgcctttatatgccagttttaaagttatagataatggtgtgctaagggatgtgtctgttactgacgcatgcttcgcaaacaaatttaatcaatttgatcaatggtatgagtctacttttggtcttgcttattaccgcaactctaaggcttgtcctgttgtggttgctgtaatagatcaagacattggccataccttatttaatgttcctaccacagttttaagatatggatttcatgtgttgcattttataacccatgcatttgctactgatagcgtgcagtgttacacgccacatatgcaaatcccctatgataatttctatgctagtggttgcgtgttgtcatccctctgtactatgcttgcgcatgcagatggaaccccgcatccttattgttatacagggggtgttatgcacaatgcctctctgtatagttctttggctcctcatgtccgttataacctggctagttcaaatggttatatacgttttcccgaagtggttagtgaaggcattgtgcgtgttgtgcgcactcgctctatgacctactgcagggttggtttatgtgaggaggccgaggagggtatctgctttaattttaatcgttcatgggtattgaacaacccgtattatagggccatgcctggaactttttgtggtaggaatgcttttgatttaatacatcaagttttaggaggattagtgcggcctattgatttctttgccttaacggcgagttcagtggctggtgctatccttgcaattattgtcgttttggctttctattatttaataaagcttaaacgtgcctttggtgactacactagtgttgtggttatcaatgtaattgtgtggtgtataaattttctgatgctttttgtgtttcaggtttatcccacattgtcttgtttatatgcttgtttttatttctacacaacgctttatttcccttcggagataagtgttgttatgcatttgcaatggcttgtcatgtatggtgctattatgcccttgtggttttgcattatttacgtggcagtcgttgtttcaaaccatgcattgtggttgttctcttactgccgcaaaattggtaccgaggttcgtagtgacggcacatttgaggaaatggcccttactacctttatgattactaaagaatcttattgtaagttgaaaaattctgtttctgatgttgcttttaacaggtacttgagtctttataacaagtatcgttattttagtggcaaaatggatactgccgcttatagagaggctgcctgttcacaactggcaaaggcaatggaaacatttaaccataataatggtaatgatgttctctatcagcctccaaccgcctctgttactacatcatttttacagtctggtatagtgaagatggtgtcgcccacctctaaagtggagccttgtattgttagtgttacttatggtaacatgacacttaatgggttgtggttggatgataaagtttattgcccaagacatgttatctgttcttcagctgacatgacagaccctgattatcctaatttgctttgtagagtgacatcaagtgatttttgtgttatgtctggtcgtatgagccttactgtaatgtcttatcaaatgcagggctgccaacttgttttgactgttacactgcaaaatcctaacacgcctaagtattccttcggtgttgttaagcctggtgagacatttactgtactggctgcatacaatggcagacctcaaggagccttccatgttacgcttcgtagtagccataccataaagggctcctttctatgtggatcctgcggttctgtaggatatgttttaactggcgatagtgtacgatttgtttatatgcatcagctagagttgagtactggttgtcataccggtactgactttagtgggaacttttatggtccctatagagatgcgcaagttgtacaattgcctgttcaggattatacgcagactgttaatgttgtagcttggctttatgctgctatttttaacagatgcaactggtttgtgcaaagtgatagttgttccctggaggagtttaatgtttgggctatgaccaatggttttagctcaatcaaagccgatcttgtcttggatgcgcttgcttctatgacaggcgttacagttgaacaggtgttggccgctattaagaggctgcattctggattccagggcaaacaaattttaggtagttgtgtgcttgaagatgagctgacaccaagtgatgtttatcaacaactagctggtgtcaagctacagtcaaagcgcacaagagttataaaaggtacatgttgctggatattggcttcaacgtttttgttctgtagcattatctcagcatttgtaaaatggactatgtttatgtatgttactacccatatgttgggagtgacattgtgtgcactttgttttgtaagctttgctatgttgttgatcaagcataagcatttgtatttaactatgtatattatgcctgtgttatgcacactgttttacaccaactatttggttgtgtacaaacagagttttagaggtctagcttatgcttggctttcacactttgtccctgctgtagattatacatatatggatgaagttttatatggtgttgtgttgctagtagctatggtgtttgttaccatgcgtagcataaaccacgacgtcttttctattatgttcttggttggtagacttgtcagcctggtatccatgtggtattttggagccaatttagaggaagaggtactattgttcctcacatccctatttggcacgtacacatggactactatgttgtcattggctaccgctaaggttattgctaaatggttggctgtgaatgtcttgtacttcacagacgtaccgcaaattaaattagttcttttgagctacttgtgtattggttatgtgtgttgttgttattggggaatcttgtcactccttaatagcatttttaggatgccattgggcgtctacaattataaaatctccgttcaggagttacgttatatgaatgctaatggcttgcgcccacctagaaatagttttgaggccctgatgcttaattttaagctgttgggaattggtggtgtgccagtcattgaagtatctcaaattcaatcaagattgacggatgttaaatgtgctaatgttgtgttgcttaattgcctccagcacttgcatattgcatctaattctaagttgtggcagtattgtagtactttgcacaatgaaatactggctacatctgatttgagcgtggccttcgataagttggctcagctcttagttgttttatttgctaatccagcagcagtggatagcaagtgccttgcaagtattgaagaagtgagcgatgattacgttcgcgacaatactgtcttgcaagccttacagagtgaatttgttaatatggctagcttcgttgagtatgaacttgctaagaagaatctagatgaggctaaggctagcggctctgccaatcaacagcagattaagcagctagagaaggcgtgtaatattgctaagtcagcatatgagcgcgacagagctgttgctcgtaagctggaacgtatggctgatttagctcttacaaacatgtataaagaagctagaattaatgataagaagagtaaggtagtgtctgcattgcaaaccatgctctttagtatggtgcgtaagctagataaccaagctcttaattctattttagataatgcagttaagggttgtgtacctttgaatgcaataccatcattgacttcgaacactctgactataatagtgccagataagcaggtttttgatcaggttgtggataatgtgtatgtcacctatgctgggaatgtatggcatatacagtttattcaagatgctgatggtgctgttaaacaattgaatgagatagatgttaattcaacctggcctctagtcattgctgcaaataggcataatgaagtgtctactgttgttttgcagaacaatgagttgatgcctcagaagttgagaactcaggttgtcaatagtggctcagatatgaattgtaatactcctacccagtgttactataatactactggcacgggtaagattgtgtatgctatacttagtgactgtgatggtctcaagtacactaagatagtaaaagaagatggaaattgtgttgttttggaattggatcctccctgtaagttttctgttcaggatgtgaagggccttaaaattaagtacctttactttgtgaaggggtgtaatacactggctagaggctgggttgtaggcaccttatcctcgacagtgagattgcaggcgggtacggcaactgagtatgcctccaactctgcaatactgtcgctgtgtgcgttttctgtagatcctaagaaaacgtacttggattatataaaacagggtggagttcccgttactaattgtgttaagatgttatgtgaccatgctggcactggtatggccattactattaagccggaggcaaccactaatcaggattcttatggtggtgcttccgtttgtatatattgccgctcgcgtgttgaacatccagatgttgatggattgtgcaaattacgcggcaagtttgtccaagtgcccttaggcataaaagatcctgtgtcatatgtgttgacgcatgatgtttgtcaggtttgtggcttttggcgagatggtagctgttcctgtgtaggcacaggctcccagtttcagtcaaaagacacgaactttttaaacgggttcggggtacaagtgtaaatgcccgtcttgtaccctgtgccagtggcttggacactgatgttcaattaagggcatttgacatttgtaatgctaatcgagctggcattggtttgtattataaagtgaattgctgccgcttccagcgtgtagatgaggacggcaacaagttggataagttctttgttgttaaaagaactaatttagaagtgtataataaggagaaagaatgctatgagttgacaaaagaatgcggtgttgtggctgaacacgagttcttcacatttgatgtggagggaagtcgggtaccacacatagtccgtaaagatctttcaaagtttactatgttagatctttgctatgcattgcgtcattttgaccgcaatgattgttcaactcttaaggaaattctccttacatatgctgagtgtgaagagtcctacttccaaaagaaggactggtatgattttgttgagaatcctgatataattaatgtgtataaaaagcttggtcctatatttaatagagccctgcttaacactgccaagtttgcagacgcattagtggaggcaggcttagtaggtgttttaacacttgataatcaagatttatatggtcaatggtatgactttggagattttgtcaagacagtacctggttgtggtgttgccgtggcagactcttattattcatatatgatgccaatgctgactatgtgtcatgcgttggatagtgagttgtttgttaatggtacttatagggagtttgaccttgttcagtatgattttactgatttcaagctagagctcttcactaagtattttaagcattggagtatgacctaccacccgaacacctgtgagtgcgaggatgacaggtgcattattcattgcgccaattttaatatactttttagtatggtcttacctaagacctgttttgggcctcttgttaggcagatatttgtggatggtgttcctttcgttgtgtcgatcggttaccattataaagaattaggtgttgttatgaatatggatgtggatacacatcgttatcgcttgtctcttaaggacttgcttttgtatgctgcagaccctgcccttcatgtggcgtctgctagtgcactgcttgatttgcgcacatgttgttttagcgttgcagctattacaagtggcgtaaaatttcaaacagttaaacctggaaattttaatcaggatttttatgagtttattttgagtaaaggcctgcttaaagaggggagctccgttgatttgaagcacttcttctttacgcaggatggtaatgctgctattactgattataattattacaagtataatctacccaccatggtggatattaagcagttgttgtttgttttagaagttgttaataagtattttgagatctatgagggtgggtgtatacccgcaacacaggtcattgttaataattatgataagagtgctggctatccatttaataaatttggaaaggccaggctctattatgaggcattatcatttgaggagcaggatgaaatttatgcgtataccaaacgcaatgtcctgccgaccctaactcaaatgaatcttaaatatgctattagtgctaagaatagggcccgcaccgttgctggtgtctctattctcagtactatgactggcagaatgtttcatcaaaagtgtctaaagagtatagcagctactcgcggtgttcctgtagttataggcaccacgaagttctatggcggttgggatgatatgttacgccgccttattaaagatgttgatagtcctgtactcatgggttgggactatcctaaatgtgatcgtgctatgccaaacatactgcgtattgttagtagtttggtgctagcccgtaaacatgattcgtgctgttcgcatacggatagattctatcgtcttgcgaacgagtgcgcccaagttttgagtgaaattgttatgtgtggtggttgttattatgttaaaccaggtggcactagtagtggggatgcaaccactgcttttgctaattctgtgtttaacatttgtcaagctgtttccgccaatgtatgctcgcttatggcatgcaatggacacaaaattgaagatttgagtatacgcgagttacaaaagcgcctatactctaatgtctatcgtgcggaccatgttgaccccgcatttgttagtgagtattatgagtttttaaataagcattttagtatgatgattttgagtgatgatggtgttgtgtgttataattcagagtttgcgtccaagggttatattgctaatataagtgcctttcaacaggtattatattatcaaaataatgtgtttatgtctgaggccaaatgttgggtagaaacagacatcgaaaagggaccgcatgaattttgttctcaacatacaatgctagtcaagatggatggtgatgaagtctaccttccataccctgatccttcgagaatcttaggagcaggctgttttgttgatgatttattaaagactgatagcgttctcttgatagagcgtttcgtaagtcttgcaattgatgcttatcctttagtataccatgagaacccagagtatcaaaatgtgttccgggtatatttagaatatataaagaagctgtacaatgatctcggtaatcagatcctggacagctacagtgttattttaagtacttgtgatggtcaaaagtttactgatgagaccttttacaagaacatgtatttaagaagtgcagtgctgcaaagcgttggtgcctgcgttgtctgtagttctcaaacatcattacgttgtggcagttgcatacgcaagcctttgctgtgttgcaaatgcgcctatgatcatgttatgtccactgatcataaatatgtcctgagtgtgtcaccatatgtgtgtaattcaccgggatgtgatgtaaatgatgttaccaaattgtatttaggtggtatgtcatattattgtgaggaccataaaccacagtattcattcaaattggtgatgaatggtatggtttttggtttatataaacaatcttgtactggttcgccctacatagaggattttaataaaatagctagttgcaaatggacagaagtcgatgattatgtgctagctaatgaatgcaccgaacgccttaaattgtttgccgcagaaacgcagaaggccacagaagaggcctttaagcaatgttatgcgtcagcaacgatccgtgagatcgtgagcgatcgggagttaattttatcttgggaaattggtaaagtgagaccaccacttaataaaaattatgtttttactggctaccattttactaataatggtaagacagttttaggtgagtatgtttttgataagagtgagttgactaatggtgtgtactatcgcgccacaaccacttataagttatctgtaggtgatgtgttcattttaacatcacacgcagtgtctagtttaagtgctcctacattagtaccgcaggagaattatactagcattcgttttgctagtgtttatagtgtgcctgagacgtttcagaataatgtgcctaattatcagcacattggaatgaagcgctattgtactgtacagggaccgcctggtactggtaagtcccatctagccattgggctagctgtttattattgtacagcgcgcgtggtgtataccgctgctagccatgctgcagttgacgcgctgtgtgaaaaggcacataaatttttaaatattaatgactgcacgcgtattgttcctgcaaaggtgcgtgtagattgttatgataaatttaaggtcaatgacaccactcgcaagtatgtgtttactacaataaatgcattacctgagttggtgactgacattattgtcgttgatgaagttagtatgcttaccaactatgagctgtctgttattaacagtcgtgttagtgctaagcattatgtgtatattggagaccctgcgcagttacctgcaccacgtgtgctactgaataagggaactctagaacctagatattttaattccgttaccaagctaatgtgttgtttgggtccagatattttcttgggcacctgttatagatgccctaaggagattgtggatacggtgtcagccttggtttataataataagctgaaggctaaaaatgataatagctccatgtgctttaaggtttattataagggccagactacacatgagagttctagtgctgttaatatgcagcaaatacatttaattagtaagtttttaaaggcaaaccccagttggagtaacgccgtatttattagtccttataatagtcagaactatgttgctaagagagtcttgggattacaaacccagacagtagactcagcgcagggttctgaatatgattttgttatttattcacagactgcggaaacagcgcattctgtcaatgtaaatagattcaatgttgctattacacgtgctaagaagggtattctctgtgtcatgagtagtatgcaattatttgagtctcttaattttactacactgacgttggataagattaacaatccacgattacagtgtactacaaatttgtttaaggattgtagcaggagctatgtaggatatcacccagcccatgcaccatcctttttggcagttgatgacaaatataaggtaggcggtgatttagccgtttgccttaatgttgctgattctgctgtcacttattcgcggcttatatcactcatgggattcaagcttgacttgacccttgatggttattgtaagctgtttataactagagatgaagctatcaaacgtgttagagcctgggttggcttcgatgcagaaggtgcccatgcgatacgtgatagcattgggacaaatttcccattacaattaggcttttcgactggaattgattttgttgtcgaagccactggaatgtttgctgagagagatggttatgtctttaaaaaggcagccgcacgagctcctcctggcgaacaatttaaacaccttatcccacttatgtcaagagggcagaaatgggatgtggttcgaattagaatagtacaaatgttgtcagaccacctagcggatttggcagacagtgttgtacttgtgacgtgggctgccagctttgagctcacatgtttgcgatatttcgctaaagttggaagagaagttgtgtgtagtgtctgcaccaagcgtgcgacatgttttaattctagaactggatactatggatgctggcgacatagttattcctgtgattacctgtacaacccactaatagttgacattcaacagtggggatatacaggatctttaactagcaatcatgatcctatttgcagcgtgcataagggtgctcatgttgcatcatctgatgctatcatgacccggtgtctagctgttcatgattgcttttgtaagtctgttaattggaatttagaataccccattatttcaaatgaggtcagtgttaatacctcctgcaggttattgcagcgcgtaatgtttagggctgcgatgctatgcaataggtatgatgtgtgttatgacattggcaaccctaaaggtcttgcctgtgtcaaaggatatgattttaagttttatgatgcctcccctgttgttaagtctgttaaacagtttgtttataaatacgaggcacataaagatcaatttttagatggtttgtgtatgttttggaactgcaatgtggataagtatccagcgaatgcagttgtgtgtaggtttgacacgcgtgtgttgaacaaattaaatctccctggctgtaatggtggcagtttgtatgttaacaaacatgcattccacaccagtccctttacccgggctgccttcgagaatttgaagcctatgcctttcttttattattcagatacgccctgtgtgtatatggaaggcatggaatctaagcaggtcgattatgtcccattgagaagcgctacatgcatcacaagatgcaatttaggtggcgctgtttgtttaaaacatgctgaggagtatcgtgagtaccttgagtcttacaatacggcaaccacagcgggttttactttttgggtctataagacttttgatttttataacctttggaatacttttactaggctccaaagtttagaaaatgtagtgtataatttggtcaatgctggacactttgatggccgggcgggtgaactgccttgtgctgttataggtgagaaagtcattgccaagattcaaaatgaggatgtcgtggtctttaaaaataacacgccattccccactaatgtggctgtcgaattatttgctaagcgcagtattcggccccaccccgagcttaagctctttagaaatttgaatattgacgtgtgctggagtcacgtcctttgggattatgctaaggatagtgtgttttgcagttcgacgtataaggtctgcaaatacacagatttacagtgcattgaaagcttgaatgtactttttgatggtcgtgataatggtgctcttgaagcttttaagaagtgccggaatggcgtctacattaacacgacaaaaattaaaagtctgtcgatgattaaaggcccacaacgtgccgatttgaatggcgtagttgtggagaaagttggagattctgatgtggaattttggtttgctgtgcgtaaagacggtgacgatgttatcttcagccgtacagggagccttgaaccgagccattaccggagcccacaaggtaatccgggtggtaatcgcgtgggtgatctcagcggtaatgaagctctagcgcgtggcactatctttactcaaagcagattattatcttctttcacacctcgatcagagatggagaaagattttatggatttagatgatgatgtgttcattgcaaaatatagtttacaggactacgcgtttgaacacgttgtttatggtagttttaaccagaagattattggaggtttgcatttgcttattggcttagcccgtaggcagcaaaaatccaatctggtaattcaagagttcgtgacatacgactctagcattcattcgtactttatcactgacgagaacagtggtagtagtaagagtgtgtgcactgttattgatttattgttagatgattttgtggacattgtaaagtccctgaatctaaagtgtgtgagtaaggttgttaatgttaatgttgattttaaagatttccagtttatgttgtggtgcaatgaggagaaggtcatgactttctatcctcgtttgcaggctgctgctgactggaaacctggttatgttatgcctgtcttatataagtatttggaatcgcctctggaaagagtaaacctctggaattatggcaagccgattactttacctacaggatgtatgatgaatgttgctaagtatactcaattatgtcaatatttgagcactacaacattagcagttccggctaatatgcgtgtcttacaccttggtgccggttcggataagggtgttgcccctgggtctgcagttcttaggcagtggctaccagcgggaagtattcttgtagataatgatgtgaatccatttgtgagtgacagtgtcgcctcatattatggaaattgtataaccttaccctttgattgtcagtgggatctgataatttctgatatgtacgaccctcttactaagaacattggggagtacaacgtgagtaaagatggattctttacttacctctgtcatttaattcgtgacaagttggctctgggtggcagtgttgccataaaaataacagagttttcttggaacgctgagttatatagtttaatggggaagtttgcgttctggacaatcttttgcaccaacgtaaacgcctcttcaagtgaaggatttttgattggcataaattggttgaataagacccgtaccgaaattgacggtaaaaccatgcatgccaattatctgttttggagaaatagtacaatgtggaatggaggggcttacagtctctttgacatgagtaagttccctttgaaagcggctggtacggctgttgttagccttaaaccagaccaaataaatgacttagtcctctccttgattgagaagggcaagttattagtgcgtgatacacgcaaagaagtttttgttggcgatagcctagtaaatgtcaaataaatctatacttgtcgtggctgtgaaaatggcctttgctgacaagcctaatcatttcataaactttcccctggcccaatttagtggctttatgggtaagtatttaaagctacagtctcaacttgtggaaatgggtttagactgtaaattacagaaggcaccacatgttagtattaccctgcttgatattaaagcagaccaatacaaacaggtggaatttgcaatacaagaaataatagatgatctggcggcatatgagggagatattgtctttgacaaccctcacatgcttggcagatgccttgttcttgatgttagaggatttgaagagttgcatgaagatattgttgaaattctccgcagaaggggttgcacggcagatcaatccagacactggattccgcactgcactgtggcccaatttgacgaagaaagagaaacaaaaggaatgcaattctatcataaagaacccttctacctcaagcataacaacctattaacggatgctgggcttgagctcgtgaagataggttcttccaaaatagatgggttttattgtagtgaactgagtgtttggtgtggtgagaggctttgttataagcctccaacacccaaattcagtgatatatttggctattgctgcatagataaaatacgtggtgatttagaaataggagacctaccgcaggatgatgaggaagcgtgggccgagctaagttaccactatcaaagaaacacctacttcttcagacatgtgcacgataatagcatctattttcgtaccgtgtgtagaatgaagggttgtatgtgttgatttgtttttacactattagtgtaataagcttattattttgttgaaaagggcaggatgtgcatagctatggctcctcgcacactgcttttgctgatttgatgtcagctggtgtttgggttcaatgaacctcttaacatcgtttcacatttaaatgatgactggtttctatttggtgacagtcgttctgactgtacctatgtagaaaataacggtcatcctaaattagattggcttgacctcgacccaaagttgtgtaattcaggaaagatttccgcaaagagtggtaactctctctttaggagttttcacttcactgatttttacaattatacgggtgagggagaccaaattgtattttatgaaggagttaattttagtcccagccatggctttaaatgcctggctcatggagataataaaagatggatgggcaataaagctcgattttatgcccgagtgtatgagaagatggcccaatataggagcctatcgtttgttaatgtgtcttatgcctatggaggtaatgcaaagcccgcctccatttgcaaagacaatactttaacactcaataaccccaccttcatatcgaaggagtctaattatgttgattattactatgagagtgaggctaatttcacactagaaggttgtgatgaatttatagtaccgctctgtggttttaatggccattccaagggcagctcttcggatgctgccaataaatattatactgactctcagagttactataatatggatattggtgtcttatatgggttcaattcgaccttggatgttggcaacactgctaaggatccgggtcttgatctcacttgcaggtatcttgcattgactcctggtaattataaggctgtgtccttagaatatttgttaagcttaccctcaaaggctatttgcctccataagacaaagcgctttatgcctgtgcaggtagttgactcaaggtggagtagcatccgccagtcagacaatatgaccgctgcagcctgtcagctgccatattgtttctttcgcaacacatctgcgaattatagtggtggcacacatgatgcgcaccatggtgattttcatttcaggcagttattgtctggtttgttatataatgtttcctgtattgcccagcagggtgcatttctttataataatgttagttcctcttggccagcctatgggtacggtcattgtccaacggcagctaacattggttatatggcacctgtttgtatctatgaccctctcccggtcatactgctaggtgtgttattgggtatagctgtgttgattattgtgtttttgatgttttattttatgacggatagcggtgttagattgcatgaggcataatctaaacatgctgttcgtgtttattctatttttgccctcttgtttagggtatattggtgattttagatgtatccagcttgtgaattcaaacggtgctaatgttagtgctccaagcattagcactgagaccgttgaagtttcacaaggcctggggacatattatgtgttagatcgagtttatttaaatgccacattattgcttactggttactacccggtcgatggttctaagtttagaaacctcgctcttacgggaactaactcagttagcttgtcgtggtttcaaccaccctatttaagtcagtttaatgatggcatatttgcgaaggtgcagaaccttaagacaagtacgccatcaggtgcaactgcatattttcctactatagttataggtagtttgtttggctatacttcctataccgttgtaatagagccatataatggtgttataatggcctcagtgtgccagtataccatttgtctgttaccttacactgattgtaagcctaacactaatggtaataagcttatagggttttggcacacggatgtaaaacccccaatttgtgtgttaaagcgaaatttcacgcttaatgttaatgctgatgcattttattttcatttttaccaacatggtggtactttttatgcgtactatgcggataaaccctccgctactacgtttttgtttagtgtatatattggcgatattttaacacagtattatgtgttacctttcatctgcaacccaacagctggtagcacttttgctccgcgctattgggttacacctttggttaagcgccaatatttgtttaatttcaaccagaagggtgtcattactagtgctgttgattgtgctagtagttataccagtgaaataaaatgtaagacccagagcatgttacctagcactggtgtctatgagttatccggttatacggtccaaccagttggagttgtataccggcgtgttgctaacctcccagcttgtaatatagaggagtggcttactgctaggtcagtcccctcccctctcaactgggagcgtaagacttttcagaattgtaattttaatttaagcagcctgttacgttatgttcaggctgagagtttgttttgtaataatatcgatgcttccaaagtgtatggcaggtgctttggtagtatttcagttgataagtttgctgtaccccgaagtaggcaagttgatttacagcttggtaactctggatttctgcagactgctaattataagattgatacagctgccacttcgtgtcagctgcattacaccttgcctaagaataatgtcaccataaacaaccataacccctcgtcttggaataggaggtatggctttaatgatgctggcgtctttggcaaaaaccaacatgacgttgtttacgctcagcaatgttttactgtaagatctagttattgcccgtgtgctcaaccggacatagttagcccttgcactactcagactaagcctaagtctgcttttgttaatgtgggtgaccattgtgaaggcttaggtgttttagaagataattgtggcaatgctgatccacataagggttgtatctgtgccaacaattcatttattggatggtcacatgatacctgccttgttaatgatcgctgccaaatttttgctaatatattgttaaatggcattaatagtggtaccacatgttccacagatttgcagttgcctaatactgaagtggttactggcatttgtgtcaaatatgacctctacggtattactggacaaggtgtttttaaagaggttaaggctgactattataatagctggcaaacccttctgtatgatgttaatggtaatttgaatggttttcgtgatcttaccactaacaagacttatacgataaggagctgttatagtggccgtgtttctgctgcatttcataaagatgcacccgaaccggctctgctctatcgtaatataaattgtagctatgtttttagcaataatatttcccgtgaggagaacccacttaattactttgatagttatttgggttgtgttgttaatgctgataaccgcacggatgaggcgcttcctaattgtgatctccgtatgggtgctggcttatgcgttgattattcaaaatcacgcagggctgaccgatcagtttctactggctatcggttaactacatttgagccatacactccgatgttagttaatgatagtgtccaatccgttgatggattatatgagatgcaaataccaaccaattttactattgggcaccatgaggagttcattcaaactagatctccaaaggtgactatagattgtgctgcatttgtctgtggtgataacactgcatgcaggcagcagttggttgagtatggctctttctgtgttaatgttaatgccattcttaatgaggttaataacctcttggataatatgcaactacaagttgctagtgcattaatgcagggtgttactataagctcgagactgccagacggcatctcaggccctatagatgacattaattttagtcctctacttggatgcataggttcaacatgtgctgaagacggcaatggacctagtgcaatccgagggcgttctgctatagaggatttgttatttgacaaggtcaaattatctgatgttggctttgtcgaggcttataataattgcaccggtggtcaagaagttcgtgacctcctttgtgtacaatcttttaatggcatcaaagtattacctcctgtgttgtcagagagtcagatctctggctacacaaccggtgctactgcggcagctatgttcccaccgtggtcagcagctgccggtgtgccatttagtttaagtgttcaatatagaattaatggtttaggtgtcactatgaatgtgcttagtgagaaccaaaagatgattgctagtgcttttaacaatgcgctgggtgctatccaggatgggtttgatgcaaccaattctgctttaggtaagatccagtccgttgttaatgcaaatgctgaagcactcaataacttactaaatcaactttctaacaggtttggtgctattagtgcttctttacaagaaattctaactcggcttgaggctgtagaagcaaaagcccagatagatcgtcttattaatggcaggttaactgcacttaatgcgtatatatccaagcaacttagtgatagtacgcttattaaagttagtgctgctcaggccatagaaaaggtcaatgagtgcgttaagagccaaaccacgcgtattaatttctgtggcaatggtaatcatatattatctcttgtccagaatgcgccttatggcttatattttatacacttcagctatgtgccaatatcctttacaaccgcaaatgtgagtcctggactttgcatttctggtgatagaggattagcacctaaagctggatattttgttcaagatgatggagaatggaagttcacaggcagttcatattactaccctgaacccattacagataaaaacagtgtcattatgagtagttgcgcagtaaactacacaaaggcacctgaagttttcttgaacacttcaatacctaatccacccgactttaaggaggagttagataaatggtttaagaatcagacgtctattgcgcctgatttatctctcgatttcgagaagttaaatgttactttgctggacctgacgtatgagatgaacaggattcaggatgcaattaagaagttaaatgagagctacatcaacctcaaggaagttggcacatatgaaatgtatgtgaaatggccttggtatgtttggttgctaattggattagctggtgtagctgtttgtgtgttgttattctttatatgttgctgcacaggttgtggctcatgttgttttaagaagtgtggaaattgttgtgatgagtatggaggacaccaggacagtattgtgatacataatatttcctctcatgaggattgactatcacagcctctcctggaaagacagaaaatctaaacaatttatagcattctcattgctacctggccccgtaagaggcagtcatagctatggccgtgttggtcctaaggctacattggctgctgtctttattggtccatttattgtagcatgtatgctaggcattggcctagtttatttattgcaattgcaagttcaaatttttcatgttaaggataccatacgtgtgactggcaagccagccactgtgtcttatactacaagtacaccagtaacaccgagcgcgacgacgctcgatggtactacgtatactttaattagacccactagctcttatacaagagtttatcttggtactccaagaggttttgattatagtacatttgggcctaagaccctagattatgttactaatctaaacctcatcttaattctggtcgtccatatacttttaaggcattgtccaggcatatgagaccaacagccacatggatttggcatgtgagtgatgcatggttacgccgcacgcgggactttggtgtcattcgcctagaagatttttgttttcaatttaattatagccaaccccgagttggttattgtagagttcctttaaaggcttggtgtagcaaccagggtaaatttgcagcgcagtttaccctaaaaagttgcgaaaaaccaggtcacgaaaaatttattactagcttcacggcctacggcagaactgtccaacaggccgttagcaagttagtagaagaagctgttgattttattctttttagggccacgcagctcgaaagaaatgtttaatttattccttacagacacagtatggtatgtggggcagattatttttatattcgcagtgtgtttgatggtcaccataattgtggttgccttccttgcgtctatcaaactttgtattcaactttgcggtttatgtaatactttggtgctgtccccttctatttatttgtatgataggagtaagcagctttataagtattataatgaagaaatgagactgcccctattagaggtggatgatatctaatctaaacattatgagtagtactactcaggccccagagcccgtctatcaatggacggccgacgaggcagttcaattccttaaggaatggaacttctcgttgggcattatactactctttattactatcatactacagttcggttacacgagccgtagcatgtttatttatgttgtgaaaatgataatcttgtggttaatgtggccactgactattgttttgtgtattttcaattgcgtgtatgcgctaaataatgtgtatcttggattttctatagtgtttactatagtgtccattgtaatctggattatgtattttgttaatagcataaggttgtttatcaggactggtagctggtggagcttcaaccccgaaacaaacaaccttatgtgtatagatatgaaaggtaccgtgtatgttagacccattattgaggattaccatacactaacagccactattattcgtggccacctctacatgcaaggtgttaagctaggcaccggtttctctttgtctgacttgcccgcttatgttacagttgctaaggtgtcacacctttgcacttataagcgcgcattcttagacaaggtagacggtgttagcggttttgctgtttatgtgaagtccaaggtcggaaattaccgactgccctcaaacaaaccgagtggcgcggacaccgcattgttgagaatctaatctaaactttaaggatgtcttttgttcctgggcaagaaaatgccggtggcagaagctcctctgtaaaccgcgctggtaatggaatcctcaagaagaccacttgggctgaccaaaccgagcgtggaccaaataatcaaaatagaggcagaaggaatcagccaaagcagactgcaactactcaacccaactccgggagtgtggttccccattactcctggttttctggcattacccagttccaaaagggaaaggagtttcagtttgcagaaggacaaggagtgcctattgccaatggaatccccgcttcagagcaaaagggatattggtatagacacaaccgccgttcttttaaaacacctgatgggcagcagaagcaattactgcccagatggtatttttactatcttggcacagggccccatgctggagccagttatggagacagcattgaaggtgtcttctgggttgcaaacagccaagcggacaccaatacccgctctgatattgtcgaaagggacccaagcagtcatgaggctattcctactaggtttgcgcccggcacggtattgcctcagggcttttatgttgaaggctctggaaggtctgcacctgctagccgatctggttcgcggtcacaatcccgtgggccaaataatcgcgctagaagcagttccaaccagcgccagcctgcctctactgtaaaacctgatatggccgaagaaattgctgctcttgttttggctaagctcggtaaagatgccggccagcccaagcaagtaacgaagcaaagtgccaaagaagtcaggcagaaaattttaaacaagcctcgccaaaagaggactccaaacaagcagtgcccagtgcagcagtgttttggaaagagaggccccaatcagaattttggaggctctgaaatgttaaaacttggaactagtgatccacagttccccattcttgcagagttggctccaacagttggtgccttcttctttggatctaaattagaattggtcaaaaagaattctggtggtgctgatgaacccaccaaagatgtgtatgagctgcaatattcaggtgcagttagatttgatagtactctacctggttttgagactatcatgaaagtgttgaatgagaatttgaatgcctaccagaaggatggtggtgcagatgtggtgagcccaaagccccaaagaaaagggcgtagacaggctcaggaaaagaaagatgaagtagataatgtaagcgttgcaaagcccaaaagctctgtgcagcgaaatgtaagtagagaattaaccccagaggatagaagtctgttggctcagatccttgatgatggcgtagtgccagatgggttagaagatgactctaatgtgtaaagagaatgaatcctatgtcggcgctcggtggtaacccctcgcgagaaagtcgggataggacactctctatcagaatggatgtcttgctgtcataacagatagagaaggttgtggcagaccctgtatcaattagttgaaagagattgcaaaatagagaatgtgtgagagaagttagcaaggtcctacgtctaaccataagaacggcgataggcgccccctgggaagagctcacatcagggtactattcctgcaatgccctagtaaatgaatgaagttgatcatggccaattggaagaatcacaaaaaaaaaaaaaaaaaaaaaaa
>NC_012936_Rat_coronavirus_Parker
[truncated: 900,674 more chars]
