# Supplementary material for: Identification of diverse viruses in upper respiratory samples in dromedary camels from United Arab Emirates
Source: PLoS One. 2017 Sep 13;12(9):e0184718. doi: 10.1371/journal.pone.0184718 (PMC5597213; doi:10.1371/journal.pone.0184718)
Supplement: S2 File — (FASTA) [file pone.0184718.s005.fasta]

>Camel PIV3 Abu Dhabi_B49_BestContig
AAACAAAATTACAAAGGGTATATAATGACTCCTGAACTGGTGCTGATGTATTGCGATGTAGTTGAGGGAAGATGGAATATCAGCTCATGTGCAAAACTAGATCCTAAATTATACCCGATGTACCACAAAGGCAATAGCTTATGGGAAATAATAGACAGATTATTTCCAATATTAGGAGAGAAGACATTTGATATAATATCATTATTAGAGCCATTGGCCTTRTCTCTTATTCAAACTTATGATCCTGTTAAACAGTTACGTGGAGCCTTTTTAAATCATGTATTATCTGAAATGGAATCAATTTTAGAAACCAAGTGTGAGATTGAGGGAATATCAGAAGTGGATTACATAGATAAAATATTAGATATATTCAAAGAATCAACAATCGATGAAATAGCAGAAATTTTCTCTTTCTTTCGAACTTTTGGGCATCCTCCATTAGAGGCTAGCATAGCAGCAGAAAAAGTAAGGAAATACATGTATGCTGAGAAATGTTTAAAATTTGACACCATAAATAAATGTCACGCTATTTTCTGTACAATAATCAWAAATGGGTATAGAGAAAGACACGGAGGACAATGGCCCCCAATTACACTACCCTCCCATGCACATGAGTTCATCATAAATGCATATGGATCARACTCTGCTATATCGTAYGAAAATGCTGTAGATTACTATAAAAGTTTCATAGGAATARAGTTTAANAAATTTATAGAACCTCAGCTGGATGAAGACCTAACTATTTATATGRAAGACAAAGCATTATCTCCAAAAAAATCAAATTGGGATACTGTMTACCCATCTTCAAATTTACTATATCGCACCAATACANCTCATGACTCAAGAAGACTAGTTGAGGTGTTCATAGCAGACAGCAAGTTCGATCCCCATCAAGTATTAGAGTATGTAGAATCAGGAGACTGGTTACATGATCCTGAATTCAATATCTCATATAGTTTGAAAGAAAAAGAAATAAAGCAAGAGGGTAGGCTCTTTGCAAAAATGACATATAARATGAGAGCTGCTCAAGTTTTATCAGAGACATTGTTGGCAAATAACATAGGGAAGTTCTTCCAAGAAAATGGTATGGTTAAAGGAGAGATTGAATTACTCAAGAGATTGACAACAATATCTATGTCTGGAGTTCCACGATATAATGAAGTATATAATAATCCAAAAAGTTATACAGATGAACTTAAAACCTATAATACAATTAGCAATTCTAATCTATCTTCTAATAAAAATTTAAGAAGATTCGAATTTAAATCAACAGATGTATACAGTGATGGATATGAAACTGTGAGTTGCTTTCTGACGACAGATCTTAAGAAGTATTGTTTAAAYTGGAGATATGAATCAACAGCTCTMTTTGGTGATACCTGCRATCAGATTTTTGGATTGAAAGAGTTATTCAACTGGTTACATCCTCGCCTWGAMAAGAGCACAATATATGTTGGAGATCCTTATTGCCCACCATTAGATGCTGAACACTTACCACTCGAYGATCACTCCGATTCAGGATTTTATGTTCATAATCCTAAAGGGGGAATAGAAGGATTTTGTCAAAAATTATGGACACTCATATCCATCAGTGCAATACATTTATCAGCTGTTAGAATAGGTGTGAGAGTAACYGCAATGGTGCAGGGAGATAATCAAGCTATTGCTGTTACTACAAGGGTACCAAACAATTATGATTATAAAACCAAAAAAGAAATTGTTTACAAGGATGTAGTGAGATTTTTCGATTCTCTAAGAGAGGTTATGGATGATTTAGGTMRCGAACTCAAACTTAATGAAACAATAATAAGTAGCAAAATGTTTATATACAGTAAAAGAATATATTATGATGGAAGAATTCTCCCCCAAGCCCTAAAAGCATTGTCTAGATGTGTCTTCTGGTCTGAAACAATAATNGATGAGACAAGATCAGCATCTTCAAATCTAGCAACATCATTCGCAAAAGCTATCGAGAATGGCTATTCACCTGTATTAGGATATGTGTGTTCAATATTCAAAAACATTCAGCAGTTGTATATAGCGCTCGGAATGAATATTAACCCAACCATAACCCAGAATATCAAAGATCAATATTTTAGAAATACTCATTGGATGAAATATGCATCCTTAATACCTGCTAGTATTGGGGGGTTTAATTACATGGCAATGTCAAGATGTTTTGTAAGAAATATTGGAGACCCAACAGTTGCTGCATTAGCTGACATTAAGAGATTTATAAAAGCAAATTTGTYGGATCGAGGTGTCCTCTATAGAATTATGAATCAGGAACCAGGTGAATCCTCCTTCTTRGATTGGGCTTCTGATCCATATTCATGTAACTTACCACAATCTCAAAACATAACAACTATGATTAAAAATATAACTGCAAGGAATGTATTACAAGATTCACCAAATCCGTTGTTATCAGGATTATTCRCAAGCACGATGATGGAGGAGGATGAAGAAYTAGCTGAATTCCTAATGGATAGKAGAAWWATTCTTCCAAGAGTTGCACATGATNTTCTAGATAATTCTCTTACTGGAGTCAGAAATGCCATAGCAGGGATGTTAGACACAACAAAATCATTAATCAGAGTAGGGATAAGTAGAGGAGGGTTGACTTATAGTTTGCTAAGAAGAATAAGTAATTATGATCTTGTACAATATGAAACACTTAGTAAAACTTTAAGATTAATCGTTAGTGATAAGATCAAGTATGAAGAYATGTGCTCAGTAGATCTAGCTATTTCATTAAGACAAAAAATGYGGATGCACTTATCAGGAGGAAGAATTWTAAATGGGCTTGAAACTCCAGACCCTTTAGAGTTGCTATCTGGAATAATAATAACAGGATCTGAGCATTGTAGGATATGTTACTCAACTGAAGGCGAAAGCCCATATACCTGGATGTATTTACCAGGAAATCTGAGTATAGAGTCAGCAGAAAAGGGAATTRCGTCATTAAGAGTCCCTTACTTTGGATCAATAACAGATGAAAGATCCGAAGCACAATTAGGATATATTAAGAATTTAAGTAAACCAGCGAGAGCTGCTATAAGAATAGCAATGATATATACTTGGGCTTTTGGGAATGATGAGGTATCCTGGATGGAAGCATCACAGATTGCACAAACACGCGCGAATTTCACGTTGGATAGCTTAAAGATTTTGACACCAGTAACAACATCAACAAATCTATCACACAGATTAAAAGATACTGCTACTCAAATGAAATTCTCCAGTACATCGCTTATCAGAGTAAGTAGATTTATCACAATATCAAATGATAACATGTCTATTAAAGAAGCTAATGAGACTAAAGATACAAATCTGATTTACCAACAAGTGATGTTAACAGGATTAAGCATATTTGAATATTTGTTTAGACTAGAAGAAAGTACAGGGCATAATCCTATGGTTATACACTTACACATAGAAGATAAGTGTTGTGTTAAAGAGAGTTATAATGAAGATCATATCAATCCTGAGTCTACATTAGAACTGATTAAATATCCTGAAAGTAATGAGTTCATATATGATAGTGACCCTCTTAAAGATGTGGATCTATCAAAATTAATGAYCATAAGAGATCATTCTTATACTATTGATATGAATTATTGGGATGATATAGATATTATACATGCAATATCAATATGTACTGCAATAACAATAGCMGACACTATGTCACAGCTTGATAGGGACAATCTWAAAGAGCTAATAGTTATTGCAAATGATGATGACATTAATAGCTTAATAACTGAATTTCTGAYTCTTGATATAATGGTATTTCTTAAAACATTTGGAGGGTTGCTTGTTAATCAGTTTGCATACACTCTTTATGGTTTAAAAATAGAAGGAAGGGATCCTATCTGGGATTATATAACAAGGACACTTAAAGATACTTCACATTCAGTATTAAAAGTATTATCAAATGCATTATCTCACCCCAAGGTTTTTAAGAAATTCTGGGATTATGGAGTTCTAAATCCAATTTATGGTCCTAATACTGCTAGTCAGGATCAAATTAAGCTTGCTCTTTCTATTTGTGAGTATTCTTTGGATTTRTTTATGAGAGAGTGGCTAAATGGTGCATCACTTGAAATCTACATCTGTGATAGTGANATGGAGATAGCAAATGATAGAAGACAAGCATTCATTTCGAGACATCTTGCATTCGTATGTTGTTTAGCAGAGGTAGCATCTTATGGACCAAATTTATTAGGCATGACATATTTAGAGAGGTTAGATGAGTTAAAACAGTATTTAGATTTAAATATTAGAGAAGATCCAACTTTAAAATATGTACAAATATCAGGATTATTAATCAARTCATTYCCTTCAACTGTTACATATGYAAGGAAAACAGCAATTAAAKATCTAAGAATCCGTGGGATTGATCCACCTAGTGTACTTGAAGATTGGNACCCCATAGAAGATGAGAATATCTTAGATAACATTGTTAAGACTGTAAATGACAATTGTAATGATAATCAAAAGATAAGTAAGAATAATTATTTCTGGGGATTGGCTTTCAAAAACTATCAAATCGTGAGAATAAGGTCTATAACTAGTGAT
>NC_004074_Tioman_virus

ACCAAGGGGAAAATCAAGAAGGATATTGAACGTACGAAATAGTAGCAGATATCGTGAGCCCAGAAGTGGT
GAATTCCGCGGTCGACAACGACCAAGAAACATTGCTTCTGGGCACTTGCACAGGTTGTCTGTCCTACTAC
TCTGTTACTTCCCACTGTGCAAGGATGTCTTCCGTGTTTCGTGCGTTCGAGCTCTTTACCTTAGAGCAAG
AACAGCAAGAACTCGGAAATGACATTGAGATACCTCCTGAAACGTTGAGATCAAACATTAAAGTTTGTAT
CTTAAACAGTCAGGATCCTCAAACACGTCATGATATGATGTGTTTCTGTCTACGCTTGATTGCTAGCAAC
TCCGCACGCGCTGCCCACAAAACTGGTGCCATCTTGACTTTGCTTAACTTACCAACTGCCATGATGCAAA
ATCATATCAGGATTGCAGACCGTTCTCCTGATGCGGACATTGAACGAATTGAGGTGGATGGCTTCGAGCC
AGGAACTTATCGGCTTCGGCCTAATGCCAGGACTCCCTTGACAAATGGAGAAATCACAGCGTTGAGCCTA
ATGGCAAATGATCTCCCTGACACATACACCAATGACACACCATTCACAAACCACAGAGCAGAAGGGGAGA
ACTGCGATGAAACTGAACAGTTCTTGAATGCCATCTACAGTGTTCTGGTTCAGTTATGGGTCACGGTTTG
CAAATGTATGACAGCACATGACCAGCCAACTGGCTCTGATGAGAGAAGGCTTGCTAAATATCAGCAACAA
GGCCGTTTAGATCAGAAATATGCATTACAGCCTGAACTGAGAAGACAAATTCAAGCCTGTATCAGGGGAA
GCTTAACAATCCGACAGTTCTTAACATATGAGCTGCAAACTGCAAGGAAGCAAGGTGCAATTACCGGCAG
GTACTATGCCATGGTAGGTGACATTGGGAAATACATCGACAATGCCGGAATGAGTGCATTCTTTATGACA
ATGAGGTTTGCTTTAGGGACACGCTGGCCTCCATTGGCTCTATCTGCTTTCTCTGGAGAGCTCTTAAAAC
TGAAATCGTTGATGCAGCTATACCGAAACCTGGGCGAGAAAGCCAGATACATGGCATTGCTAGAGATGCC
TGAAATGATGGAATTTGCTCCAGCCAATTATCCACTTTGCTACAGCTATGCAATGGGGATAGGGAGTGTA
CAAGACCCTATGATGAGGAACTACACCTTTGCAAGGCCTTTCTTGAATCCTGCATATTTCCAACTTGGAG
TCGAGACAGCAAACAGACAACAAGGCTCTGTCGACAAGAGTATGGCTGAAGAATTGGGCTTAACTGAAGA
GGAGAGGCGGGATATGTCCGCCACGGTAACACGGCTTACGACAGGGCGCGGTGCAGGACAAGCCCAGGAC
ATGATAAACATCATGGGTGCCAGGCAAGCTGCCGGGGGAAGAGGAGCACAAGGGAGGGCGCTCAGAATTG
TGGAAGAAGATGAGACCACAGATGATGAAAGTGTGGATGATCAAGCAGATGACATTCAAGGTCGACCACT
TCCACCTGTACCTGCTCCGATTAGGGAGATAGACTGGGAAGCAAGAATAGCTGAAATTGAAGAACAAGGT
CAGAGAATGCGTGATCAGGGGGTTGGGAGACTAGTAGACAATCAGGCTCCTAATGTGCAAAACACCAGAC
AAAACACACAAGACAATCAAGCACTCCTAGACCTAGACATCTAACTGTCCGACCACTCTCATACACTCCA
GGTTAGAATCTCTGCAACTGGCCCGCTCCTCTGCAAAGCAGCATGCACCACGCCTCAATTCCCACACTCC
CTATGGCTGCTTTTAAGAAAAAACAGAAATTAACAAGAGACAGGATAAGAGGACAAAAGCCGGTGAGCCC
GAATAGGGTGAATCCGTGTGGCTCCCTCTATTCGGGGTAGTCAAGTGCTTTACATTTGACTACTGAAAAC
CTTGAGATCTCAAGGACAAATCTGATCTTCTTATTTCAAATCTCTTAGTTCTTCATTATCTCTTATTTAA
CAATGGATCCTTCCCCGAGTGATGCTGAGATCTCTGCTTGGATTGACAAGGGACTTGACACAGTTGAACA
TTTCCTCAGCGCTTCTACCCAATCTGTCCGGAGCCTGGGGAAATCAACTATAAAGCCAGGGAATACAGAA
GAGTTGGTGGCTGCAGCAGAAAAAGTGGCTGCCAATACAGCCAAGGGGATCCTGTCTGGTGTTAGAGGCA
CTAATCCGGACCCTGCAACCAGACCGAAGGAGAAGCAGAAAGGATCGCCAGTCAAAATGCAGCACCAAGA
GCAAGAGAGTGTATATGAAGAGGTCATACCAACTGAGTCTGCTCCCTTGATCCCTAAAACTACTCCAAAG
AAACCACCTAGAAACAAAGAGAAGGTTATGTCCATGATGGCTTTGAGTCCGCCGGATGAGAGCCTTGATG
AGACACACGAGGCCGTATTTAAGAGGGGGAGTACCTCCACCACATGGCCGAGGCGCCACCGGACAGGGGG
ACACAGGCGGGAAATCGCCATCAGCTGGGCAACCGGAACCCCGCGGGTCACAGAATGGTGCAACCCAATA
TGTCACCCAATATCCCAATTCACCTACAGGGGAACCTGCCGGTGCGGGTGCTGTCCAGATGTCTGCTCCT
TGTGTGAGAGAGATTATGCATTACTTGCAGACATTAGAGACCCGGATTGCGAATCTTGATTGGAAAGTAG
ATAAATTACTATCCCAGCAGACAACCATCACTCAAATCAAGAACGATCAACACACCATCAAGGCTTCACT
AGCTACTATCGAGGGGCTGATAACAACAATCAAGATCATGGACCCAGGAGTAGGGCCTGGTGCTACAGCA
TCCCAGGCAAAACGGATTTTCAAGGAAGCCCCAGTTGTAATCAGTGGCCCCATACTAGGAGATAATCCGA
TAATAGGTGCTGAAGCCATTCAACTAGATGAGCTGGCCCGACCATCCCCAGCAAAGCCTCGACAGGTCAA
ACAATCCGGCCCGTCTTCTAGTGCCATTGTTGGCTATAAGTCAACTCTTCAATCATTGGTAAAGGAGTGC
ATATCCAACCCCAGCATGAGACAAAAATTTGATTTGGCAATAAGTAACATCAAGAGTGAACAGGATTTTA
AACAGGTCCGCAGAGACATCATTCGCAGTGCCACATAAAATCTCAGAAATCCCCAACATCACCACGCTCA
GCTGCAAGCCCGCAACCCAGCAGACACACACCTAGCCAACACCGATGCCCCACCCTGCACGCACCAACAA
CTGCCTCGCTTCAAACCTCAAAGCCGTATCGCATATCTTTAAGAAAAAACTTAAAATGGGTCCGAACCCT
ATAGACCCCGGGACGCGCCGCAATGGCTCTCCGTCAGGCAACCATCCCCATCAACGTTGACACTGAGAGT
GAAAAGAACAACCTAAATCCATTTCCAATTGTACCAATCACCAAAGAAGACGGGTCACCTACAGGAAGGC
TTGTTAAACAATTGAGAATAAAGAACCTAACCCCAAGAGGTTCCACGGAGCTTCCTCTCACCTTCATCAA
CACCTATGGATTTATAAAACCGCTGATGACATATACTGAGTTCTTTTCGACTCACCTCAGAACTCCCTCC
TGCCTCACTGCTTGCATGATCCCCTTCGGTGCTGGACCGTTCATTGAGAATCCTCACCGGATTCTTGATA
AATGTGACCGTGTCAACATTGTAGTGAGGAAAAGCGCAAGTGTGAAAGAGGAGATCATATTTGACGTGAG
GCGACTTCCTCCTTTATTCAATCGTCATCAAATATCAGGGAATCGTCTCATTTGTGTGCCGTCTGAGAAG
TATGTCAAGTCACCTGGCAAGATGATTGCAGGAACTGATTATGCCTATCAAATTGCTTTTGTATCCTTGA
CATTCTGCCCTGAGAGCCAAAAATTCAGGGTGGCAAGGCCACTGCAAACCATTAGGTCACCAATCATGAG
GAGTGTCCAGCTGGAGGTGATTCTCAAGATAGACTGTGCAGCAAACTCGCCCTTAAAGAGATTTCTGATA
ATATCTCCTAACTCAAAGGACTGTTTTGCATCTGTGTGGTTCCATATCTGCAATCTGTATCGAGGGAATA
AGCCGTTCAAGGCTTATGATGACACGTATTTCAGTCAGAAATGCCGAGCAATGCAGCTAGAGTGTGGAAT
CGTGGATATGTGGGGTCCCACACTTGTTGTAAAGGCACACGGAAAGATCCCAAAGATGGCAAGACCTTTT
TTCAGCTCTAAGGGATGGTCTTGCCATGCCTTTGCTGATGCAGCGCCTACCTTGGCAAAGGCATTATGGT
CTGTCGGTGCTCAGATCACACAGGTGAATGCAATCCTGCAACCGTCAGACTTACACCAGCTTGTGCAAAT
AAGTGATGTCATCTGGCCGAAAGTCAAGCTTGATGAGAAAATCCAGTCCTATGCAGCTGCAAAATGGAAT
CCTTTCAAAAAATCAACCAATTGAGACGCCATACATAAACTGCCCAGCATACTCAAGTCAGCTACACGGA
CCACCCAACCCACACAACATCAAGCCCCAGATCCCAGCCATCCCAGATCGCCCAAAACACTGGAAAACTG
CCTCCCTCTCTCCCGACAATGCTCCGCAAACTCCTGCGCTTCCACACACTCCCGCACCACCAGCTACACG
AGCACAGCACACAATCAAGAGTTTTAATAAAAAACTAAGGGGTATAGCATAGCCGGTTAACCATGGCTAG
AGCCCGAACACATCAAAGATCACCCAGGCTCAAACCTCAGGAGGCTCTGCCACTACAAATCAGGGAGATA
GCCATGAGAATCGCTCTAACTGCCGTTATTGTGAGCATTCACTTTGATCTAGCATTCCCTATGAACAAGA
ATAGCCTCTTAAGTGTCGGGCTTGTGCATAAATCAGTGAAGAACCTCTATTTTTACTCTCAGGGCTCACC
ATCGTACATCGTAGTGAAACTCGTACCGACTCTTGGCAATGTTCCTGGGAACTGCACACTCAATAGTCTT
GTTAGGTATAAAAGTACGGTGTCATCACTTCTCTCTCCTCTCGCAGAGAACTTAGAATATCTACAGAAGA
CGCTGACTGTTTCCCGGGGAGGGAGGAGAAGGAGGTTTGCTGGAGTGGCCATAGGATTGGCTGCACTGGG
TGTTGCAGCAGCCGCCCAAGCAACGGCAGCAGTGGCCTTGGTAGAAGCAAGACAGAATGCAGCCCAAATA
CAGAGTCTCTCTGAAGCAATACAAAACACTAATCTTGCAGTTAATGAGCTGAAGACTGCAATAGGAGCAT
CAGCTACAGCTATACAGGCAATTCAAACCCAGATCAACGAAGTAATTAATCCTGCAATAAATCGTCTGAG
TTGTGAGATCCTTGATGCGCAACTTGCATCCATGCTGAATCTTTATCTGATTCACCTAACCACAGTTTTC
CAAAATCAATTGACAAATCCTGCATTAACCCCCTTGAGTATTCAATCTCTTCAGAGCTTACTCCAAGGTA
CCTCCAGTGTTCTCACTAATATTACATCAAGTTCGAAATTAGCACTTAATGATGCCTTAGTGACAGGTTT
GATCACAGGGCAAGTGGTTGGATTAAACATGACCTCTCTTCAAATAGTCATAGCTGCATACGTACCAAGT
GTTGCAAAGTTGTCAAATGCTGTAGTCCACAACTTTATTCGGATTACAACTTCAGTTAATGGAACAGAAG
TCATTATCCAGTCACCTACTATTATTATGGAACAGAATGAAGTGATGTACGATCTCAAGACAGGCCATTG
CACTGAGAGCGACCTAAACATTTACTGTCCGTATGTAGATGCTCAACTCTTATCTCCGGGTATGACTAAC
TGTATTAACGGTAGACTGAATGACTGTACCTTCTCTAAAGTAGTAGGGTCTTTCCCAACTAGGTTCGCAG
CAGTTGAAGGCGCTATACTGGCAAACTGCAAATATCTGCAATGCAACTGCTTAACTCCTCCCTATATTAT
CACTCCACTGAATGGAGAGATGATCTCAATGATTGACCTGTCGAAATGCCAACGTCTAGATCTTGGAACA
ATTGTATTTGATATCAACAACCCTGTCAATGTCACATTCAACGGAAACTATAGAGCAGATGTGGGGCAGA
TGATCGTTACCAATCCTCTAGACATCTCTGCGGAACTCAACCAAATCAACACATCATTGTCTAATGCACA
GGGTTTCCTGTCTAAAAGTGATGCGTGGTTGCATGTATCCCAATGGGTAACAAACTCCGGGACTATATTT
ATTATTCTAATCATTGGGCTAATAGTTGGCATAGTGTATATGATTATCAACACATATGTAGTGGTTCAAA
TCATCAAGGAGATCAACCGAATGAGAACAAGTGACAGAGCACATTTGCTCAAGGGATCTATATCTTCGAT
ATCCACTTAAAAGGTCGAAGGGATGCTGCTCAATACTATAGCTTAGAGTGATGTTGTCAGTTATAACCTA
GTACGCTTTGTTGTTTAAGGAAAACTAGGCATATATGCAAGATAATGCTAGATTATAGTATACTCAACAA
CAGCGCTTGGAGCCCGACTCTGATACTCTGCAGCCCTCTCCAATTACGCACCAAGGGAGCAATCATGTGG
GCCACCAGTGAGAGCAAGGCACCCATCCCGGCCAATTCCACCCTGAACCTTGTTGATGTCCCCCTTGATG
AACCACAGACAATCACCAAGCACAGGAAGCAAAAAAGGACAGGTCGATTGGTATTCAGACTACTTAGCTT
AGTACTGAGTCTGATGACTGTGATCCTTGTTCTTGTGATTCTTGCTAGCTGGAGTCAGAAAATTAATGCA
TGTGCCACTAAGGAAGGGTTCAACTCCCTTGATCTTCAGATTTCAGGACTGGTCAAATCAATCAATAGCT
TAATCACTGAGGTGAACCAGATCAGCATAACAACAGCTATCAACTTGCCTATAAAGTTGTCTGATTTTGG
GAAGTCTATAGTTGATCAAGTAACACAAATGATTAGGCAGTGTAACGCAGTGTGTAAGGGGCCTGGTGAG
AAACCTGGAATTCAGAATATTAGAATCAACATTCCTAACAACTTTTCTACCTATCTTGAGTTAAATAATA
CTGTTAAGTCCATAGAACTGCAGAGGCGACCGGCTCTACTGGCTAGACCGAATCCTATACCCAAAAGTTG
TTCACGGTTCCCAAGTTACAGTGTCAATTTCGGAATACATTGTTTTGCTCATGCAATCACTGATCAATCA
TGTGAATTAAGCGACAAGACTTATTATAGATTGGCTATAGGAATATCAGACAAGAACCTATCTGACCCTT
CCGATGTCAAGTATATTGGAGAGGCATTTACCCCTATGGGACTTCAGGCAAGAGGCTGCTCGGTCATAAG
CTCTATATACGGCTGCTATCTTTTGTGTTCTAAGTCTAATCAAGGTTATGAAGCTGATTTCCAAACTCAA
GGGTTTCATCAAATGTACATCCTATTTCTTTCTCGCGATTTGAAGACCACACTATTCAATGATATGATAT
CCTCAACAACTGTGGTTTGGAACGGACTCTACCCAGGAGAAGGGGCAGGAATCTGGCATATGGGGTACTT
AATATTCCCTCTATGGGGAGGGATCAAGATAGGAACTCCTGCAAGCACAAGCATCTTAAACTCAACACTT
GATCTACCACTCGTAGGTCCCAGCTGTAAGTCTACGCTCGAGGAAAATAATCTAATAAATAAGGACGTCT
TGTTCAGTCCCTACTTTGGAGAAAGTGTGATGGTTTTTGGATTCCTTTCGTGTTACATGTTATCCAATGT
TCCAACTCATTGCCAGGTTGAGGTACTGAATTCATCAGTGCTGGGGTTCGGATCAAGGTCACAGCTTATG
GATCTAAAGGGGATAGTATATCTATATATCCAGAGTGCAGGCTGGTATTCTTACACACAGTTGTTTAGAC
TCTCTTTACAATCTCGCGGTTACAAGTTGACTGTGAAACAGATTCGCAGAATTCCGATATCAAGTACTAC
TCGTCCAGGAACAGCTCCCTGTGATGTAGTACACAATTGTCCATATACATGCGCGACAGGATTATTCCAG
GCCCCGTGGATAGTTAATGGTGACAGCATTCTAGATAGAGATGTACGGAATTTAGTGTTTGTTCAAGCAT
GGTCTGGTAATTTCAATACCTTCCAAAAAGGCCTCATTTCTATCTGCAACCAGTATACTTGTCCATTAAC
TACATTGTTAGACAATGATAACAGCATAATGAGATCAACCACCACATATTGTTACCCTAGCCTTTCAGAG
TATAATCTACAGTGCCAGTCATTTATAGAATGGGGTGGTCCAGTTGGGAATCCTATAGGTATTCTTGAGG
TACATTACATCATCAAGTTCAAATGATCAACAACAGTTTATGATCAATAGCTACTTTATCTCTGCTTGTC
TTATTAAGATAATTTTTCCCAGGTTTTCTGAGTAGTCTACATAGATTCCTACCTGTAAGCTCAGTGAAAT
CTACCTAGACATTTAAGAAAAAACTAAAGGGGAGGGGTAGGAATTCCTCTGCAGCGATGATCATTGTCTC
GATATTCACCAACAAGTCCAAGTGGGCCAGAATGGCGTGCCCCGAGCAAGTGATCCTCCCAGAGGTCCAC
TTGGATTCACCTATTGTTAGAAACAAACTGCTCTACTACTTAAAAGTAGGTGGGCTCCCTACGTCCGATG
AAGGTATTTGTGATACATTATTCCCTAATATCTCATGGGATCGGGTGAGGAGAGAAGAATCCCGATTGTC
AGCACGGCTTCAAAAAGTTAGACAGCTATCTTATGCTAGATTAAGCTCATCTGTAAATTCCCCAAGAAGT
CCAACCGCTAATCTAGATGTTGAGGTAATCCTATGGCCTGAAATAATCCCGAACTTAAAGAGGTACATAT
TGACAAGCTGCCTTAATCGCTTTGCGGATGCCGAGAAATGTCTGATTTCGGCAATGTCACCATTGGTTCA
AGGAACAAAGCTTTTGCTTAGTGAGATGTGCAAAAAAGTATCGGGGAAAGATACACTAGTGACAAATAAT
GTCAAAGCTTGCCGCTTCCATGGACAACACACAAGACCTCAATCTGCGCTAGACTTCTGCCATATCTATG
ATGCCAATGAATATAAAGATGCTTTCTATACTTGGTTCCTAATACGTCATCAAATGAGGGCTCTAATTCT
AAAAACTCAGACCAACCTATCAGTAGACCTTATTACTATCCTAGATGAAAGAGATTACTGCTTTATTGTC
ACCCCTGAGCTTGTCACACTGGTAGATAGAAAAGAGACTAGGATGTCTTATTTTACTTTTGAGATGACTT
TGATGGTGACAGATATGATCGAGGGAAGGATGAATATACTTGCAATTAGTAGTGCCAGCTGTTACCTCCA
ACCGCTAAAAGTCAACCTCCGCTATTTGTTTGATATAGTAGATCAATTATGTGCTATCTTGGGACAGAAT
GTTTATTCACTCATTGCAAATCTCGAGAGCATGGTATATGCTGTGCTACAACTCTCTGATCCTGTTCCTG
ATCTCAAAGGAGAGTTTCTATCCTTTATCAACTCTGAGATTTATACTATCCTCACGGATAGCGGTGAGTT
TACAGATTGTGAGGCATATGCAGTGATAGATAAGCTTAATTCTTGTTACCTTCACCTTCCTGCTGACTTA
GTCGCTGAGCTGCTGTGTATCATGAGACTCTGGGGCCACCCTATGCTTACTTCTGCTACTGCTGCCAGAA
AAGTTCGTGAGTCAATGTGCGCACCAAAAGTAATCGATTTGACTACAAACCTCAAAACCTTAGCATTCTT
CAATGGGATCATAATAAATGGATACCGGAGGAGGCATGATGGTATATGGCCCAATTGCACTCTCCCACCT
TTCGCTTCTCTGAGCTTACAAGAGCTGAGGCATGACAACTCTGAGCTATCTTATCCCTACATCCTTGCGC
ACTGGAAAGAGATTGCAATGCTGGAGTTTGGGAAGAGTATAGATGCGGATCCGGGCGAGGATCTGAGCAT
CTTTATGAAGGATAAGGCCATAAGTGCCCCAAGAAAAGACTGGCTTAGTGTATTCCGAAAGAGCCTGATA
AAACAGCAATGTGAACAATGTAGAATCTCTTTACCTCAGCCTTATAATCGAAGACTGCTTCTCAATTTTC
TAGCTGATGAAACATTTGATCCCTCAAAAGAGCTTGAATATGTCACAAGTGGTGCATATCTTGATGATGA
TTCGTTCTGTGCATCATATTCTTTGAAGGAGAAAGAGATCAAAGAGACTGGAAGGATCTTTGCCAAGCTC
ACCAAGAATATGAGATCATGCCAGGTCATTGCAGAATCTCTCTTGGCGGCCCATGCAGGTAAGTTTTTCA
AAGAGAATGGAGTGGTTCTGGACCAGATTAGTATTACCAAAACGCTTCTGACTATGTCACAGATTGGGAT
TATATCAAAACATTCTCGGCGGACTACTCGAAACAACATTACAGTACTAAATAAGTCTGAGAGGCATCAT
CTAGGTAGACATGAGACAAATGCTAACCTCAGTTCCGGGAAGAGAGAAGTTCCCAATGAGACAACTGAAA
TAACTGCTTGCTTCCTTACAACAGACTTAAGTAAGTATTGCCTGAATTGGAGATACCAGTCTATAATTCT
TTTTGCAAAAAGCATGAATCAACTGTATGGCTATAATCATCTATTCGAATGGATTCATCTAAGGCTCATG
AGGTCTACGCTCTATGTTGGGGATCCATTCAACCCACCCAGGAACTTAACATCAGCAGATCTCGATCTCG
TCGAAAATGGTGATATCTTTATTGTCTCTCCAAGAGGGGGTATTGAAGGCTTGTGTCAGAAACTCTGGAC
AATGATTTCCATTGCAGTAATTGTCTTATCAGCTACTGAAGCGGGCACAAGAGTGATGAGCCTAGTGCAA
GGTGACAACCAGGCTATGGCGATTACTACAATGGTACCACGTGGGCTTCCTCACCATGAAAAGAAAAGAA
TCGCATACGAAAATAGCCAAACCTTTATAAGAAGGCTCAGAGAAAACAACTTGGGCATGGGACATCATTT
AAAAGAACAAGAAACTATTGTAAGTTCAGAATTCCTAATCTATAGCAAGAGGATTATTTACAACGGAAGA
ATACTAAATCAATCCCTCAAAAATGTTAGCAAGCTTTGCCTCATAGCTGATATACTGGGTGAGAGCACTC
AAACATCATGTTCAAACTTAGCCACTACAGTAATGAGATTGACAGAGAATGGAATTGAGAAAGATATATG
TTTCTTTTTGAATCAATACCTTACTGCAAAACAGTTGGTATTTGACCTTCTTTTCCCATTGACAAAGTTG
TTTGAGGACCAGACATCCTCGGCTTTCTTGGACCACCCAATTCTTGTGTCCCGCCTAATTACAATTCCTG
CTCAGCTTGGTGGCCTAAATTACTACGCTTTGACCCGCTTGTTCAATCGGAATATAGGAGATCCATTAAC
ATCTGCAATTGCTGATTTGAAGCGTTATATCATCGCTGGGATGCTTCCAAGATGGATCCTAAAGAACCTG
ATTGCGCGTGAGCCGGGTGATGGGGACTGGAACACCCTTGCATCAGATCCTTATGCACTAAATATAGACT
ACTTGTATCCTCCCACCACATTTTTGAAGAAACATGCTCAAAGAGTACTCATGGAGGGCAGTGTCAACCC
AATGTTAAGTGGTGTGTTCAGTGAGAGTAACCTACCTGAAGAAAATTCCCTGGCACGCTTCCTATTGGAC
AGAGATATAGTTATGCCTAGGGTTGCTCATATCGTGTTGGAGCAGTCTGTGTGTGGTAGGAAGAAACAAA
TACAAGGTTATCTGGATACCACTAGAACAATCATAAGGTATGCCATCAATAGACAACCAATTGGGAATGC
GAAGCTTTGCAAGATTCTAGATTACAATACTTCATACCTCTCTTACAATCTAGACTATATCTCAACACCT
GTAACCTGTGTTACTATGAGCATGTCTTCTTCATCTCTCTTGAAGCTATGTAGCATCGATCTAGCACGAC
TAGTTAGAAGATTATCTTGGAAGTCTTTATTAGGTGGGAGACAACTAGATGGCCTCGAAACTCCAGATCC
AATAGAATTAGTTGAAGGTGCTTTACTGACTAGGGGCTCTGCTTGCACTCATTGTATGTCAGGGAATAGA
AAGTACACCTGGTTCTTCGTGCCAGCAGGGATAGACATAACTGCAGATCCCGCTGATAATCCGCCAGTCA
GGGTGCCGTACATTGGGTCAAGAACAGATGAGAGAAGGGTAGCATCAATGAGTTATGTTAAAGGTTCATC
AAGTGCACTTAAAGCAGCACTCCGCCTTTGTGGAGTATATATCTGGGCATTCGGAGATACCGAGAAAAAC
TGGGCTGACGCGGCACAGTTAGCAAACACTCGTGCACAATTAAGTCTGGATCAGCTTCATGTCTTAACAC
CTCTGCCTACAACTGCCAACCTCACACACAGGCTTGATGACGGGCTCACTCAGCAAAAGTTTACTCCAGC
CAGCTCTTATATGTATTCATCCTATGTTCACATATCCAATGATGATCAAAACTTAGAAATCCAAGATCGG
ACTGTGGATTCAAATTTGATTTACCAACAAATAATGTTGTTAGGACTAGGCATAATTGAAACTTGGCTAC
AATTGCCGAATGAAATCAACATAGAGGACTCTACATTACACCTACACACTGAGTGTTCATGTTGTATCAA
ACAAGTAGATGCCTGTATCATCAATCAGGTTGAAGGCAATGTACCCACCCTCAGTATCCCTCAGTACAAT
AAATTCATCTATGATACAAACCCACTCACCGACCAAGATCTCCAAGATATAGATAAATTACAATTCGAAG
CTGAGATCAGTGGGATTGATGCTATCCCTGATCAAGATAAAGTGAGAGTTCTTGGACACTTAACTGGCCT
CCAGCTGGCAAGATCTATAACAGGATTGGATGAGGTAACTTCTCTCATGAATGATGCAATAGTAGAAGCA
GATTATTCTGCTAATTGGATAAGTGAATGTCTAAATACAAAGTTGGACGATACTTTCCTCTATGCAGCCT
GGAACTTACTCCTTGACCTATCCTATCAGCTGTATTATCTCCGCATTTTAGGACAGAATGCCATCTTGGA
TTATTTATCTATTGTGCTAAGTAGAATCCCTGGCTTAGCATTGTCCGGCATTGCTGCTACGATAAGCCAC
CCAAAAATATTAAGGAGATTGATTAACCTAGAAATTGTCAGACCATACAACTCACCTTATTTGGCAACTC
TGAATTACACAAAAATGACGTGTGATGCACTCATGTGGGGTGCAAGACATGTCTTGAGCAATATTCGATC
TGGATTTGATATAGAAATTATAATCCCCTCCGAATGCTCATCTGAGCTTTCAGATAGAGTCCTCAATCTC
ATTGCACGGAAGCTCTCACTGCTCTGCTGTCTAACTGCTTCTCACCATGAGCTACCACATGTGAGAGGGC
TGAGCCCAGAACTAAAATGCAAAGTGCTTACTGAATATCTTATATCAAAGAAGAATGAGTATAGTATCAC
AGTAGGGGATGTCAGAGGGTGGGAAACCAGTATACTTGAGCCTAAAATATCGGCATTTCCATGTAATATT
TATTATCTTACTAGAAAAGTGTTGAATTACATTAGAGACTCCCCTTTCTTACAACAGCAGTTAGCTGACT
ATTATGACATCAGATCTAGTGTGTATTCCAATATTCCAGTGATAAACAACAGCACTGAAGGCAGTGACTC
CGAGTTTCCTTCAACTCTCTGTATCCTTGACTGGCTGACCCCGTTGTTTTCCCAAGCTGATAAAGTGACA
AAATTCCACACTCCTCTGACTGATAGCTCACCAATGGTTAAGGACTTGACTTTAGTCGACCCGCCCATCC
ATCATGTACTTAGGCCTGTCGGGTTGTCATCAACTTCATGGTATAAAGGATTGAGTGTAATCAAGGTATT
AGACACACTACCAATCCTAAGCGGAAATCATTTGTACCTAGCAGAAGGAAGTGGGGCGATGATGACTGTG
ATAGAATCAAAATATTGCGGAACAAAGGCTTTTTACAACAGTTTATTCTCTAGTGGGCAGAATCCGCCCC
AAAGGAACTTCCAACCATTACCCACCCAATTCATGGAGAGTATAGTCTACCAAAATATTCGTTATGAGGA
GGACCAAATTGGCACAGATGAACCATTTTTTGTACCACTCTGGAGCGGATCATCAGAGGAAACAGATCTA
AGTTGTGCTGCCTGCGTCAACCTTATACTCAAATCAATACCATCAAGGAGTGTATCCATTATGAATGTAG
ACCTAGAGGATATTACTCAAATGCAGAATCCTGAGGTCTCTCGTGCAGCAATAAATGTGATATTACTGTC
AGACATCCTTTTAATGCCTGGCGGTGTCCTTATTTTCAAGACTTATCTATCTCCCTTTGCTAAGTTATCC
AACTTCTGCAAGCTACTTCAGATAGCTTTCTCACGATGTGTCTTACTCCGATCTGCCTATTCTGACCCAG
CATCTGATGAAGTCTTCCTAGTGGCCATCAAGTCTGATTTGCGATCTCTAACAGGATCATTTGATGAGAT
TGCCAACCAATCACGGACAGATGATAAAAGCTTCACATGCATAGACCCCGAAATCCTCACACAGATCATA
GTCAACCTCAATAACCAACAACAGAGAGTTAAAAATATTATAAATGATCAAGTTAGGACAGGAAGGTGTG
ATGTTAACATTGATGATCATATCCAATTAAGCCGACTAGGTACAAGCTCTCAGACACCAAAGATATTGGA
CCTTGAGATTGCCTTTGATTTCAATGATTTCCTCACTCGGGTCGTACAGCTGCTTACTACCTTCCTAAAA
GAGTTCATATCTATTCATGATGATCTAGCGACAGATCGGAATAGCCTCTTATTTGATTCTTACAACTTAG
ACAGAAAAGGGAAACTAAGCACAAACAATCAGATTGTGACTACTCATATTATGAATCTGACTGCACGGAA
CTGGCCACTGCTTCCCCCTGCAGTGAATGGGCAAGTCCGTAATAATCTAGAGCTAGGGATATTTCAGTGC
AGCTCAATTGTTTCTTGGGAAGTATTCTTAGACCTGACCCCCATCCGTAAACATATATTGAAGAGGATTG
GGAGTCAGATTGTCAGGGATTTGTTTACTTATCACCTAATCATTAAATTAGATAGGTCTGAACAAAAGAG
AATTTGGAAGGCTATTGGAAGTGTCATATTGTCTTTCACACTTGACAATGATATTCCCGATCATCACCCA
GTGCTGTTTGAAGACCCTGATACGCCTGAGTTCGATATCTTTGGCGAGGAACTGTAAATGAATCTGATTT
AACAAAAAAAGCTTAATTTAAGAAAAAAACCTATATTGATTTTCCCCTTGGT


>NC_007620_Menangle_virus

ACCAAGGGGAAAATCAAGAAGGATGTCTAACTTACGAAGTCATAATAGATAAATCGAGCCCAGAAGTGGC
AAAGATCGCTGTCGAATCCGATAGTGAGATTCCGCTTCTGGGCACTTGCACAGGTTGTCTGTCCTCTCTT
TCGCAATTTCACACTGTGCAAGGATGTCTTCCGTGTTCAGGGCGTTTGAGCTCTTCACCTTAGAGCAAGA
GCAGAATGAGCATGGAAATGACATTGAATTGCCTCCTGAGACCTTGAGGACTAATATAAAGGTATGCACT
CTCAACAATCAGGAGCCTCAAGCACGTCATGATATGATGTGCTTCTGTTTGCGCTTAATTGCTAGTAATT
CTGCCCGTGCTGCCCATAAAACAGGGGCAATTCTTACTCTATTGAGCTTGCCCACCGCTATGATGCAAAA
TCACCTTCGGATTGCAGACAGGTCTCCGGATGCAGACATAGAGAGGCTAGAGATTGACGGATTTGAGCCT
GGTACGTTCCGGCTAAGGGCAAATGCGAGAACTCCGATGACAAATGGAGAGGTAACAGCACTCAATCTTA
TGGCCCAGGATCTCCCTGACACTTACTCTAATGATACCCCGTTCCTCAATCCAAACACCGAGACTGAACA
ATGTGATGAGATGGAACAGTTCCTAAATGCAATATACAGTGTACTAGTTCAAGTCTGGGTCACAGTGTGC
AAATGTATGACAGCTCATGATCAGCCCACTGGGTCTGATGAAAGAAGACTGGCAAAATATCAGCAGCAAG
GGAGACTGGATCAGAGGTATGCACTGCAACCTGAGCTAAGAAGGCAGATACAGACCTGCATTCGGTCAAG
CCTCACAATAAGACAGTTTCTGACCCATGAGCTGCAGACGGCACGGAAACAGGGTGCTATAACTGGAAAA
TACTACGCCATGGTCGGAGATATCGGGAAGTACATTGATAATGCCGGAATGAGTGCATTTTTCATGACAA
TGAGATTTGCGCTCGGAACAAAGTGGCCCCCGTTAGCTCTTGCTGCATTCTCAGGAGAACTCCTTAAGCT
TAAATCATTGATGCAACTATACAGGAGTTTAGGAGATCGGGCTCGCTATATGGCCCTTCTGGAAATGTCT
GAGATGATGGAGTTTGCACCAGCTAACTACCCTCTTTGCTACAGTTACGCAATGGGGATTGGGAGTGTCC
AAGATCCGATGATGAGGAACTATACATTTGCTAGACCATTTTTGAACCCTGCATACTTCCAACTTGGAGT
AGAAACTGCCAACCGTCAACAGGGATCAGTGGACAAAGCAATGGCAGCAGAGCTAGGCCTCACAGAAGAT
GAGAAGCGGGATATGTCAGCAGCAGTCACCAGACTCACAACAGGGAGGGGAGGCAATCAAGCACAAGAGT
TAATCAATGTGATGGGTGCTCGACAGGGAAGAGACCAGGGAAGAAGGGGGAATCGTGACTATGATGTAGT
AGAGGAAAATGAGGAAACCGAGAGTGACAGTGACAATGATGAGGAGCAAGAAATCCAAAATCGTCCGTTA
CCCCCAATCCCGCAGATGCCCCAGAACATAGATTGGGAAGTGAGGCTGGCAGAGATTGAAAGGAGAAACC
AGCAGATGGCAGCCCGAGATCGGCCTCAGGCAGTTGTAACTGCAGATGTCCATCAAGAACCAGCAGATGC
CAGAGTGGACGAGCAAGACATGCTACTTGATCTTGACATGTAACGAACTGGCAATTTTCCATCTACTGAA
TAAGCTGTTCTCACTTAATTTTACCCTATCAACTCTACTAGGAGCTTTGCTTGTAGTTTGCTATTAGTTG
TTAAGAAGTATTTTAAAGAAAACTTAGAAAAAAGACAGATGAGCCCGAACAGGGTAAAAGCGTGGGCATT
TCCCTAGTTCGGGTAGTCTAGTGCTCTACACCAGATTATAAAAGTTGTTTCTATTGCTCCTGCATCTGCA
CGTCTATCTAAAAACCTTAAAAGCTATGGATAACCCACCCTCTGACGCTGAAATATCTGCCTGGATTGAC
AAGGGACTTGATACTGTGGAGCATTTCTTGAGCGTTGCAACAGACCCTGCCAGGAGCCTCGGGAAGTCAA
CAATCAAGCCTGGGAAGACCCAAGAATTGATCAGATCTGCAGAGAAGCTTGCTGGCGCCGTGGTACAAGG
TGGGGAGAAGGGGGACAGAGACAATGCAAAGAAAGAAGTCACCACCGCAGCACCCGAGCCTGCAGTCCGT
GGGAAAGTCCGTCCCATTGATGTGGAGCCAAGTGATAACACATATGAAGAGGTAATTCCTTCTGAAAATT
CCAAACTAATCCCACCGGTGACTCCAAAGAAGCCTCCTCGTCATAAAGACAGAATAATGTCTATGATGCC
GCTCCAATCAGATAAGCAGTTGACTGAAAGTATGGAGAGTCAAGTATTTAAGAGGGGGAAAGGATTTGAG
ACATGGCCCAAGCGACATCGGACCGGGGGCCATAGGAGGGAGATCGCAATTGACTGGATTGGCGGGAGGC
CGAGAGTCACAGAGTGGTGCAACCCAATATGTCACCCAATCTCCCAGTCAACCTTCCGAGGTAGCTGCCG
ATGTGGAAACTGCCCCGGCATCTGCTCCTTATGTGAAAGAGATTATACATTACTTACAGACTCTGGAGAC
TCGGATTAACAATCTTGACTGGAAAGTGGATAAAATTCTCTCTCAGCAGTCTGTTATTACCCAAATCAAA
CACGAGCAACATGCAATCAAAGCAGGAATAGCCACTTTGGAAGGTCTTATCACCACCATCAAGATCATGG
ACCCTGGAGTAGGTGATGGCGCCACTGCGGCCAAATCAAAGAGATTATTTAAAGAAGCCCCTGTGGTTGT
GAGTGGACCGGTCATTGGAGACAACCCCATTGTTGATGCTGACACCATTCAACTGGACGAGTTGGCCCGC
CCATCTCTTCCCAAAACAAAATCTCAGAAGTCCAGCGCTGCCTCACCAGCGGCCCTATCCGGCTATAAGA
TGACATTATTGGCTCTTATCAAGGAATGCATTCCCAATCAGGCAAAACGCCAAAAGTTTGAAATGCAAGT
TGGCGGAATCCGAAATGAGCAAGATTTCAAGAATCTCCGCCGAGAGATAATCCGCAGTGCTGCCCAATAA
TCATTTTGTACGCTACTACATCCTGCCAATTCAGCACAATTTGATTAATCACCGCAATTAATTAGCAACT
ATTAATCTCTTCTTATGCCAGGCTTTGCTTATCTGCGACTCTTCTTTGAGCTTTAAGAAAAAATAAGTGA
GCCCGAACCAGTTAAGAAGGGCACACTCCGACCATGGCGCTCAGACAAGCAACCATACCTGTTGATGTGG
ACAAAGACAGTGAGAAGAACAATCTCAACCCATTCCCCATAATTCCTGTTACCAGGGATGACGGATCCTC
AACCGGTAGATTGGTCAAACAACTGAGGGTGAAAAATCTCACACCAAAAGGATCTACCGAGCTTCCGCTT
TCCTTTGTGAACACGTATGGATTCATCAAGCCGTTGCTCACATACTCAGAATTTTATTCTGAAGTCCATC
ACCAGGCATCCACTCCCTGCCTCACTGCATGCATGATCCCGTTCGGCGCAGGCCCGTACATTGAGAACCC
CCACAGGATTCTAGATGAATGTGACAAAGTCAACATCATCGTCAGAAAGAGTGCAAGCTTAAAAGAAGAA
ATAGTCTTTGATGTCAGGAGGCTACCCCCCATCTTCAACAAGCACCAAATATCTGGAAACAGATTGATCT
GCGTTCCCTCAGAAAAATATGTAAAGTCTCCAGGGAAAATGGTTGCTGGAACAGATTATGCTTACCAAAT
TGCATTTGTCTCACTTACATTTTGCCCGGAAAGTCAAAAGTTCAGGGTTGCAAGGCCCTTACAAACCATT
CGATCACCCATCATGAGGAGTGTCCAATTGGAAGTGATGCTGCGAATTGACTGTGCTGCCGACTCACCGC
TGAAAAGATTGCTGATTGTAAATCCTGGCTCCACTGATTACTATGCTTCTGTATGGTTTCACATTTGCAA
CCTTTACAGAGGTAACAAGCCATTCAAGTCTTATGATGATACCTATTTCAGCCAGAAATGCAGAGCTATG
CAGCTTGAGTGCGGGATTGTGGATATGTGGGGTCCCACACTGGTTGTGAAGGCACATGGGAAAATCCCTA
AGATGGCAAAGCCTTTTTTCAGTGCAAAAGGGTGGGCCTGTCATGCATTTTCAGATGCAGCCCCAACACT
GGCAAAAGCTTTGTGGTCAGTAGGAGCAAAGATCACCCAAGTGAACGCAATCCTGCAACCATCCGAGCTG
AGCCAAATGGTCCAAGTGAGTGATGTGATATGGCCAAAAGTCAAGCTGGACAACCGGATCCAAGACTACT
CTGCTGCAAAATGGAATCCTTTCAAGAAGCCTTGACTCAGAATTATCTGAACATCTACATCACCAACTTC
TAACCCAATAAATTTACTGTGTGGTCATCCTGCAGGACTCACTTGCTATTGCCACCCTACAAGTAAAAGC
CAATTCAACAAATGCATTGCTTTACCGCACATCAACTGACCTGGCACTTCAAATTCAAGGACCCCGCCAC
AGCGCATGACAGCAGCCCCGAGGCAACCCCCTCCCCACAACCCACTACACAATTCCTCTCCCATCACCCA
ATCCCCTGCTAGTTTAATAAAAAATTAGAGAGGTGAAATGCACACACACAACGACCGGAAAGGAGCACGA
ACAGGTGCACCCACACACCACCCCACAGCGACCAACCCGCCAGCCATCCAAAGCATCATGATGCCCCGTG
TTTTGGGGATGATCGTGCTTTATCTAACCCACTCTCAGATATTGTGCATTAACAGAAATACCCTTTACCA
GATTGGCCTGATACACAGGTCCGTCAAAAAGGTCAATTTTTACAGCCAAGGGTCCCCTTCTTATATAGTT
GTTAAATTGGTGCCTACTCTTGCTGCAATCCCGCCAAACTGCAGTATCAAAAGTCTGCAAAGATATAAAG
AAACTGTAACCTCCTTAGTTCAGCCTATATCGGATAACTTAGGATACTTACAGGATAAGCTTGTTACAGG
CCAATCAAGAAGGCGCAGACGATTTGCAGGTGTGGCTATAGGGTTAGCAGCCCTAGGAGTAGCTGCTGCA
GCTCAAGCAACTGCTGCCGTTGCACTGGTAGAGACTAGAGAGAATGCAGGCAAGATCCAGGCATTATCAG
AGTCTATCCAGAATACTAACCAAGCAGTACACAGCTTGAAGACAGCACTGGGTTTCTCGGCAACAGCAAT
TCAAGCAATCCAAAATCAAGTCAATGAGGTCATTAATCCAGCAATTAACAAGCTGAGTTGTGAAGTACTG
GATTCTCAGCTAGCTTCTATGCTTAACTTATATTTGATCCACTTAACTACAGTCTTCCAGACACAACTAA
CCAATCCTGCTCTCACACCGCTGAGCATTCAAGCACTGACAAGTGTGCTCCAAGGGACATCGGGGGTATT
AATGAATTCAACCAATTCCACCCTAACCCAACCAATAGATTTACTTGCCACAGGATTGATTACGGGACAA
ATAATTAGCGTCAATATGACAAGTCTACAATTAATCATTGCTACATTCATGCCTTCTATTGCAGAGCTTC
CGAATGCAGTGCTTCATTCCTTCTTTAGAATTACTACATCAGTCAACTTGACTGAGGTGATGATCCAATC
GCCAGAGTTTATAATGGAGCAAAATGGGGTATTCTATGACTTCAATACAGCTCACTGCCAATTAGGTGAC
AATAATGTTTATTGTCCGTATATTGATGCGGCTCGCTTATCAAGCATGATGACAAATTGTATCAACGGCA
ATTTAGGTGAGTGCGTATTTTCTAGGGTAATTGGATCTTTCCCATCACGGTTTGTGTCTCTTAATGGAGC
GATTTTGGCAAATTGTAAATTCATGAGATGCAATTGTCTTTCACCGGAAAAAATTATAACCCCCTTGGAT
GGTGAAATGATCTCGTTGATAGATTTGAGGGTGTGCCAAAAATTAACATTAGGAACAATTACATTCGAGA
TATCCCAGCCTGTCAATGTGTCCTTTCAAGGGGGCTTTGTTGCAAACGCAGGTCAAATAATAGTGACAAA
CCCTTTTGACATTTCAGCTGAGTTGGGGCAAATTAACAACTCTCTCAATGATGCACAGGGATTCCTTGAC
CAAAGCAATAACTGGCTAAAAGTCAGTGGGTGGATAAACAACTCAGGGAGCCTATTTATAGCCGGGATAG
TAGTCATAGGATTGATTGTACTTTGCATAGTAATCATTATCTATATCAATGTTCAAATTATCCGAGAGGT
AAATCGCCTAAGAAGCTTTATCTATAGGGACTATGTCCTAGATCACGATAAAGCTCCGTACAGTCCTGAG
TCAAGTTCACCCCACAGGAAATCATTGAAGACTGTCAGTTAAGCTGATAGAGCCGTACCATCCGATCTTC
AGAGAACTTGACATAAAAAGACTTTCTGATGAGATTCAAGAAAAAACAAATATGAGCTAGAAAACTGCTT
ACCCTAAAGATTAACTCCATAAACACTATGACTGCCTTCAGATGGATATTCGCAGTGAAGTGAGCCCGAA
TAAATATCACATCAGGCTATTAAAGGTTGCAGGATTGAACATGTGGAACAGTATTCCTCAACTTGTCTCA
GATCATGAAGAGGCGAAAGGCAAGTTTACGGATATACCATTACAGGATGATACTGACTCTCAACATCCAT
CAGGCTCCAAAAGCACATGCAGGACTTTATTCCGGACAGTATCAATTATTTTATCCCTCGTCATTCTTGT
TCTTGGGGTTACAAGTACCATGTTTTCTGCAAAGTACTCGGGAGGTTGTGCAACTAATAGTCAACTGCTA
GGGGTAAGTAATTTGATCAATCAGATCCAAAAATCAATTGATTCCTTAATCTCTGAAGTGAATCAAGTCA
GCATTACTACTGCTGTAACCCTACCCATTAAGATTATGGATTTTGGTAAGTCGGTCACTGATCAGGTCAC
TCAAATGATTCGCCAATGCAATACAGTCTGCAAGGGTCCAGGACAGAAGCCAGGAAGCCAGAATGTCAGA
ATTATGCCATCAAATAATTTGTCAACATTTCAGAATATTAATATGAGCGCAAGGGGAATTGCTTATCAAG
ATGTCCCCCTCACCTTTGTACGGCCTATTAAAAACCCCCAGAGCTGCTCTCGATTTCCCAGCTATAGTGT
ATCCTTTGGTGTTCACTGCTTTGCAAATGCTGTCACTGATCAGACTTGTGAGTTGAACCAGAATACGTTT
TACCGGGTGGTTTTAAGTGTGAGTAAGGGGAATATATCTGACCCTTCAAGCCTCGAAACCAAAGCCGAGA
CTAGGACCCCAAAGGGAACTCCGGTAAGAACCTGCTCGATAATTAGCTCAGTATATGGATGTTACTTGCT
ATGCTCCAAGGCCACTGTCCCTGAATCGGAAGAGATGAAAACAATAGGCTTTTCTCAAATGTTCATACTC
TATCTATCAATGGATTCAAAACGCATAATATACGACAACATTGTCTCATCCACCAGTGCCATTTGGAGTG
GACTGTATCCAGGAGAGGGTGCAGGAATTTGGCATATGGGACAATTATTCTTTCCACTTTGGGGGGGAAT
TCCTTTTTTGACCCCACTAGGACAAAAAATATTAAATTCCACATTGGATATACCTGAGGTAGGATCCAAA
TGTAAGAGTGATCTTACCTCCAACCCTGCTAAGACCAAAGACATGTTATTCAGTCCGTATTATGGGGAGA
ATGTAATGGTGTTCGGGTTCCTAACATGCTACTTGTTATCTAATGTTCCTACAAATTGCCATGCTGATTA
CCTTAATTCTACTGTACTCGGATTTGGATCAAAGGCTCAGTTCTATGATTACAGAGGAATAGTCTATATG
TATATCCAGAGTGCTGGGTGGTATCCCTTCACTCAAATCTTTCGCATTACATTGCAACTCAAGCAAAATC
GATTGCAGGCCAAATCAATCAAGCGGATAGAAGTAACGAGCACTACAAGACCGGGAAACCGCGAATGTAG
TGTGTTGCGGAACTGTCCATACATTTGTGCCACTGGACTCTTTCAGGTACCATGGATTGTGAATAGTGAT
GCCATCACATCAAAGGAAGTTGATAACATGGTGTTTGTCCAGGCATGGGCAGCTGATTTCACTGAATTCA
GAAAGGGCATACTTTCGTTATGCAGTCAAGTATCCTGTCCAATTAATGACCTACTAAGCAAGGATAATAG
TTATATGCGTGACACTACTACTTACTGTTTTCCGCAGACAGTGCCCAACATTCTTTCATGTACATCATTT
GTAGAGTGGGGTGGAGATAGTGGAAACCCGATAAATATTTTAGAAATACATTATGAAGTTATTTTTGTGG
CATCATAGGATTCCTGGCACTCTCCGCTAGAGCACATGTCATCTTCTTTCTTTAAACTGATTTACTGGCA
CAAAGACTAATCATTTAAGAAAAAAGAAAATCAAGATTGCTAGCATATTATAGATCGACAGCAGTCATGG
ACATGCCATGGGGAGAAAAAGGTGGGCCAGAATGGCGTGCCCCGAGCAGATCATCCTCCCTGAGGTTCAT
CTTGATTCACCGATTGTGAGAAACAAACTTCTATATTATATCAAAGTCGGCCTGCTGCCAGGCTATCATG
ATACAATATGGAATTCAGTCTTCCCAGATATGGACTGGAAGCGGGTCAGGGCCGAGGAGTCACGTTTATG
TGATAGATTAACTTGTGTCAAAAAAATACTGACAAAGAGTACTCTATGTCATGCCCACAGGAGTAATGGC
AGCCTGTCGCAAATGGTCCTCCGTGCAGTAGAATGGCCTGCAATTATACCAGAGCTTAAGTCATATTGCA
TCCCAAAGTATCTAAGCAGATTCTCTGAAGCCAACAGGGTTCTAACTGCCGTGCTGTCGTCATTAGTATC
TGGTACAGAAACTCTTTTACAGAATGTCAGCTTAAAATTATGCGGAAAACCAGATCTTTTACACCATAAT
GAACGATATTGCAGGAACCATCATGCTCATACACGGCCAAAATCAGCCCTTGAACTTAGTCATCTGTACC
AATCTAACCAATATACCACTCTGTTCAATACTTGGTTTATTATACGACACCAGATGAGGTCCCTGATAAT
GAAAGTCAAAAACAACATCACGACTGATTTATTAGTGCATATTGATGACCGAAATTACGGTTATATCATA
ACACCTGAAATAGTTGTTCTCTATGATAGAGAAAATGGGATTGTGTCCTATTTTACTTTTGAAATGGTTC
TAATGGTGACTGACATGCTGGAGGGCCGTATGAACATCTTAGTGATTGCTGACTCTAGTTGCTACCTTCA
TCCTCTTGTTCCCCGCTTGAGCTACCTATTTGAACTAGTAGACAACCTATGCCCGATTTTGAAGCAGAAC
GTATATTCTCTCATATCAAACTTAGAGAGCTTGTCTTATGCTATTCTCCAGTTATCTGATCCCGTTCCCG
AGTTGAGGGGTGAGTTCCTATCTTTTATTAATGGTGAGATCATAGCAATCCTGTTAGCAAGTGATTCTTT
TACTCTGGAGGAGTGTGAAGTTGTTCTACAAAAAATCTTGGACTGTTATACCGGGCTCAAACCTGATCTA
GTTGCTGAGATGCTATGCGTGATGAGACTCTGGGGACATCCAATGTTATCATCAGCAACTGCTGCACGAA
AAGTCCGTGAATCCATGTGTGCTCCAAAAGTGATTGACCTAACTACCAATCTCAAGACATTGGCCTTTTT
CAATGGGATAATTATAAATGGCTATCGGAGAAAACATAATGGAATGTGGCCAAATTGCAGACTCCCGCCG
TTCTCATCCGTGAGTATTCAGGAATTGAAGCATGACAACATGGAATTATCTTACCAATATATACTGTCGC
ACTGGAAAGAAGTTGCAATGATTGAATTTGAGAAGAGCATCGATGCAGATCCAGGTGATGATTTAAGTAT
TTTCATGAAGGATAAAGCAATTAGTGCTCCCAAAAAAGAATGGATGAGTGTGTTTAGGAAAGTCTTCACA
AAACAAATATGTGAAAAATGCCATGAACCAATCCCCAATGCATTCAATAGGCGTCTTCTGCTTAATTTTC
TTGCAGACGAGACATTTGATCCTGCAGTCGAGCTGCAGTATGTAACTACTGGTGCTTACCTCGATGATGA
AGAATTCTGTGCCTCATACTCACTCAAAGAGAAAGAAATCAAAGAGACTGGAAGAATTTTTGCAAAACTA
ACAAAGAAGATGAGATCATGCCAAGTTATAGCTGAATCACTACTAGCATCACACGCAGGGAAGTTTTTCA
AAGAGAACGGTGTAGTGTTGGATCAAATCAGCATAACTAAAACACTGCTGACTATGTCTCAGATTGGTTT
GATTTCGAAGAATTCTAGGAGGAATGTGAGAGACAATGTAAACATTATGACCCCAGCCGATTCCAATACT
GAAACTGGTTCCACGAAAATGAAGGACCCGTTCAACTCCAGAGAGAAGAAACCTGATGAGATTACTGAGC
TTGCTGCATGCTTTCTAACCACTGATCTGAGTAAATACTGTCTAAATTGGCGCTATCAATCCATAATTAT
GTTTGCTACCAACCTTAATAAGCTGTACGGTTACGATCACTTATTTGAGTGGATCCATTTAAGGCTGATG
AGATCTACATTGTATGTAGGTGATCCATTCAACCCACCAAAAAACATCACAACTACAGATCTCGATGAAA
TGGAAAACGGAGACATCTTTATCGTCTCTCCTAGAGGAGGGATTGAAGGGTTATGCCAAAAAATGTGGAC
AATGATATCCATCGCAGTAATAGTCTTATCAGCTACAGAAGCCAAGACTAGAGTTATGAGCTTAGTACAA
GGGGACAATCAAGCAATGGCAATAACCACATTAGTTCCTAGATCCCTCTCCCATAGCACCAAAAAGACCA
TTGCGTACCAAAATAGTATGGAATTTGTGAATAGACTCAGACTCAACAATTTTGGTATGGGTCATCATTT
GAAAGAACAGGAGACTATCATTAGTTCTGAGTTTATTGTGTACAGCAAAAGAATCATATACAATGGTAGA
ATCCTAAATCAAGCCCTCAAGAATGTGAGCAAATTGTGTCTTATAGCCGACGTGATGGGTGAGAGCACTC
AAACTTCCTGCTCAAACCTTTCCACAACTATAATGAGACTCACAGAAAATGGTGTGGAAAAGGATGTATG
TTTCTTTTTAAATCAGTATCTAACTGCAAAACAGCTTGTATATGATCTCTTGTTCCCAATGACGAAACTA
TGTGAGGATGAAACTACAGAATGCTATCTAAACAATCCAATACTTATATCAAGGATTATAACTATCCCTG
CTCAACTAGGTGGCCTAAACTTTTATGCATTAACTAGACTCTTTAACCGAAACATTGGGGATCCTCTCAC
ATCCGCCATTGCAGATGTTAAAAGATATGTACTTGCAAAGATGTTACCAAAATGGGTCTTGAAGAACCTG
CTTTCTAGAAGCCCTGGAGATGGTGATTGGAATACTCTTGCCTCAGATCCTTATGCTTTAAACATCAACT
ATCTGTACCCCCCAACAACATTCCTTAAGAAACACACACAGAGGGTCCTCATAGAAGGGAGTGTAAATCC
AATGCTTCGTGGAATATTCGGAGATTCGAATCTATTAGAGGAGAACAATCTTTCCAGATTTTTACTGGAT
AGGGAAGTTGTAATGCCAAGAGTTGCGCACATCATAATGGAGCAGTCTGTGTGTGGGAGGAAGAAGCAAA
TACAAGGGTACTTGGATACCACAAGGACTATTATCAGATATGCACTCTCTAAACAGCCTCTTGGCTTCCA
TAAGCTAAATAAGATTCTAGATTACAATACCCTATTTCTGTCTTACAATCTTGATTCAATCCTGAAGCCC
GTAGTGAATACTCAGATCAAATTGACAACATCTCTACTTATACAAACCTGCAGTATAGATCTTGCAAAGA
TGGTGCGAAGGCTATCATGGTCATCACTACTTGGGGGACGACAACTGGATGGGCTTGAAACCCCCGACCC
AATTGAACTCTTATATGGTAGTATGATAACATCAGGACAGATTTGTGATCACTGTATGGCAGGTGATAAT
AAGTATACATGGCTATTTATACCTGCAGGGATTGATATAGCTGCAGATCCAGCAGATAATCCACCAATTA
GAGTTCCTTATATAGGGTCCAGAACAGATGAGAGAAGAGTGGCTTCTATGAGTTATGTGAAAGGATCTTC
CAATTCACTTAAATCTGCTCTACGGTTATGCGGGGTATATATTTGGGCTTTTGGGGACACAGACCAAAAC
TGGCAGGATGCAGTTGAATTGGCACAAACTCGTACAGAGATAACTGAGGATCAGATGAGAGTACTCACAC
CTTTGCCTACTACAGCAAATTTAACGCATCGTCTAGATGATGGATTAACACAGCAAAAATTCACTCCAGC
AAGCTCCTATATGTTTTCCTCATTTGTGCATATATCCAATGATAGTCAAAATCTAGAAGTCATGGACAAA
ACGCTTGACTCCAATCTAATATATCAACAAATTATGTTACTCGGATTGGGAATAATCGAAACATGGCTCC
AGCTCCCAAATGAACTTAATAGAGAGGATCTAACCATACATCTACACACAGCTTCTTCATGTTGCATCAA
GCCGGTTGATCCATGTATAATTAATGAGGCCTTAATCCCTATTCCGCACTTGAGTGTCCCAAAATTTAAC
AAGTTTGTCTTTGATGCGGCTCCTTTGCAGGACATTGATAAGATCACTATCGAGAACATTCAATTTGAAG
CCGACATCAGCGGGATTGATACGATACCACAGGCAGATAGGCTCAAGGTATTTAGCCATTTGGTAGGTAT
CCAGCTAAGCAGAACTCTTACTGGATTAGATGAAATTACATCTCTTGTCAATGATGCTGTGGTAGAGGCA
GACTACTCAGCAAACTGGATTAGTGAATGCCTTAATGCTAGATTAGATGAGGTCTTTATCTTTGTTGCAT
GGAATTTCCTCCTAGATCTTTCTTACCAGTTATATTATTTGAGGATATTAGGGTATAATTCTATCCTTGA
TTACCTGTCTGTCACACTCAGTCGAATTCCTGGTTTAGCATTGTCGGGGATTTCGTCAACTATCAGTCAT
CCAAAAATATTGAGGCGGATGATAAACTTAGAGATAATCAGGCCCTATAATTCCCCTTACCTAGCGACAC
TGAATTATACAAAGATGTCATGCGATGCAATATTATGGGGTGCTAGGCATGTCCTCAGTATGTTGATGAG
TGGCATAGATATTGAAATCATCATCCCGTCTGAGAGTTCATCTGAGATAGGTGATCGGATTTTAAATCTT
GTCGCAAGAAAATTGTCTTTAATTGCATGCCTATTTGCAAACCACCATGACTTGCCCATAGTGCGTGGTA
TGACAGCTGACCAAAAATGCTTGGCACTGACTAACTTCTTAGTGACACATATACAGACAAGTGCCGGGGA
ACTAAGCGGAGAGACAAACCTTCTCAAGGCAATACATGAACCGAAGCTGACTGCTTTCCCCTGCAATTTG
TTTTATCTGTCGAGAAAATTACTAAATTATATTAGAGATAGTCAATGGGTCCAACAACAGATACTAAATT
ATTATGACAGCAAAGGATTTGTGGAGCACCACGACTCCCCCTTAAACGTTGACAATGGAGTAGACAACAC
AACCAAGACTGCAACTCTGACGGCATTGGATTGGGCAGTAGAAATCTTCAATCTATCATTCCCTCAAAAG
AAGAATCACACACCTTTATTTGAGGAGGAAGGATTTTCCAGTCTCAGAGAGAGCGCAGCTCCTCCCACTC
ATCATATACTTAGGCCAGTTGGTTTATCATCTACATCATGGTATAAAGGTCTGAGTGTTGTGGCCTTTCT
AAGAAACTTACCAATACCTGAAGGTGGACACCTATACTTGGCAGAGGGTAGTGGATCGATGATGACAGTC
ATTGAATCACATTTCCCAGCCCAAAGAATATATTACAACAGCCTATTTTCTAGTGGCCAGAATCCGCCAC
AGAGAAATTTTCAGCCTATGCCCACTCAATTTGTAGAAAGTATTGTGTACCAAAATATCCAAGATTCTGA
GTCAGTGAGTGATGATCAAATCTTTTATCCTCTATGGAGCGGTGATGGTTGTCAAACCGATCTCACAAAG
ACTGAGTGTACAAATTTTATCCTGTCTAAAATTATATCATATAGCCTTAGCCTGATAAACATCGATTTCG
AGGATACTAGATCTCTAATGTCTTCTGAAGTCCATAAGGCTCACATAAATACCCTGATATTAGCAGGTAT
GCTCCTCAAACCGAACGGGATATTGATAGTTAAGACCTACTTAACACCATTCTGTAGATTCAACCACCTG
ATCAGAATGACTCAACACATCTTTGGATTTTGTCATGCTCTTAGATCGTCTTACTCTGATCCGAATTCCG
ATGAGATATTCCTGATATTGAGGAGATCAGATAATATCTTATCACCCCTTTCAAGTGATGACTTGGCTGC
ATTTTATGTTAACAAGACAGAGCAGTCTACAATCTTGACCACTGCTATCATGACATACATCAATGAGAAC
CTGCAATCCCAACAAAAAAGAGTCTCACAAATCATACATGATCAAATTCTCTATGGAAGATGTGATATAA
ATGTAGATGACCACATAAATCTCAGTAGATTAGGATCTAGATCACAGACCGCCAAGATACTTGATATAGA
TAAATCTGCCAATTACAATATATTTCTAGACAGAATCACGCAGCTGATAACCACTTTCTTCAAGGAGCTG
ATATCATTGTATGAAGACACTCAAACAGATAGACAGAGTATAATCTATTCTGCTTATAATGTCAGCACTC
AAGGGAAGATCTCAACTGGTATAGACGTGATGACTAAACAGACACTGGATATCTCGATCAGGAACTGGTG
TCTCATACCAAGAAGCTCCGTAATCCACTTGGTAAATGATTTAGAATTGGGGATCTATAAGATATCATCT
ATACTCCCTGTCAATTTGTTCATGGATACTACACCTATTAGGAAGCATTTGATTAGGAAACTAGGGTACA
GCCATATCCAGCAGATGTACGATACTAATTTTATGATCTTCCTTGATCGTCCCACACAGAAGCGAATCTG
GAAATCAGTGGGTTCCGTGATTTTGGAGTACACCCTTAATGAAGATACACCACTCGATGGTGACATACTC
TTCCCTGATCAAGATGACATTGAACTCGATATCTTTGGCGATGAAATATAATCAGAACAAATTTTAAAAT
GTTTTTTAAGAAAAACATTAAAATTTTTGTTTATTTTCCCCTTGGT


>KY460518_HPIV4a_isolate_TW-00029-2010

ACCAAGGGGAGAAGAGATATAGATATTAATCTAAAAAATTAAAAATATCTAATATAGGTCCGGAAAGGTT
GTAAATCGAGGACGATAGCGATAGCAAGTTGTCCTAAGTTAACAATCAATCCGGACCTGTGTTTGAGTGG
CTTATTAATAAATCATCATGTCTTCAGTCTTAGCTGCTTACGAACAGTTTCTTCAAACAACTGAAGATCG
GAGTTTTGGTGATCAACGATTTGTGCAATCTGATACTCTAAAGGCAGAAATCCCTGTATTTGTACTTAAT
ACAAATGATCCACAGCAAAGATTCACTCTAATGAATTTTTGTCTCCGACTTGCTGTATCATCATCTGCCA
AATCGGCAATTAAGCAAGGGGCATTATTATCTCTGCTTTCCTTGCAGGCCACATCAATGCAGAATCATCT
TATGATTGCTGCCAGAGCCCCAGATGCTGCTCTTAGGATCATTGAAGTTGATGCAATAGACCCGCAGGAT
TATACGTTAACTATTAATCCGAGATCTGGCTGGGATGACATCAAGATCAGAGCTTATAGAGCATTAGCCA
GGGATTTGCCTATTAGCTTAGCTGATAGGACAGTATTTGTATCCAGAGATGCAGAACATGCAGTATGCGA
TGATATGGATACATATCTGAATAGGATATTCAGTGTATTAATACAAGTCTGGATAATGGTGTGTAAATGC
ATGACAGCTTATGATCAACCCACTGGATCTGAAGAGAGAAGACTAGCCAAGTATAAGCAGCAGGGTCGGA
TGCTGGAGAGATATCAACTGCAAACAGATGCCAGAAAAATCATCCAACTAGTAATAAGAGAAAGTATGGT
TATAAGGCAATTTCTTGTACAGGAAATGTTAACAGCTGATAAAGTAGGCGCCTATACTAACAGGTATTAT
GCCATGGTAGGAGACATTGCAAAATATATAGCCAATGTCGGAATGAGTGCGTTCTTTCTTACGCTTAAGT
TTGGCTTGGGTAATAGATGGAAACCACTTGCTTTAGCTGCATTTTCTGGTGAACTAGTTAAGCTGAAATC
TCTTATGTCACTATACAGACGGTTAGGTGACAGATCAAGATACTTGGCCCTTTTGGAATCTCCCGAACTG
ATGGAATTTGCCCCAGCTAATTACCCGCTACTATTCAGCTATGCTATGGGAGTTGGAAGTGTTCAAGATC
CGTTGATCAGAAATTATCAGTTTGGGAGAAACTTCTTAAATACCAGTTACTTCCAGTATGGTGTTGAGAC
TGCAATGAAACACCAAGGAACAGTTGATCCTAAATTGGCCTCAGAACTTGGAATAACTGATGAAGACAGA
GTGGACATTATGCAATCTGTTGAAAAGCATATATCAGGAAAAGCGGGAGATGATATATCCCAACCCGCAG
GTGCTTTCACAATGTCTCTGAACAGATCAGCTTTCCTCAACAACAACAGCCCTCAAGACCTATCAGGGGC
AAGACTCTCGAACTATGAGCAAGGATGGTCAGGTATAGATCAGGATGGAACAAGAGACACCTTTCCGGAA
TCTACAATGCACAGATTCCAAAATATTGATTCAACCAACTCAGATCACAATGAACTACAGATGCCAGAAT
TTGAAAATGACAGCAATCCTTTTAATAATCCAAGGTTCACAGCCAGAACACCACTCATCCCAGAAATTTC
ACACCAGACTCCACCCATCAGAGTGAACAGGAATGCAAACACAAGAGACAGCACCAGAGATGATCGTCAA
GATGCCAACGAGGGCCGAAGCAACAACATTCCAGATGATATCCTTGGAGATCTAGACAATTAAACCATCA
ACAACCCATTCATAATCACACAGCAATCATAATCCAAAAAAATCCCCGATACCCGCAATCTCACACACAC
AATAGGCAAAATCAATCCCACACCACAGTACAACTCAAAACTCCCACCAAACACGCCATCACAAATGATC
AATCATTGATACAAGACAGCATGCAAAAACTTAATTACTATGATTTAAGAAAAAACTACGATAGGCCTGA
ACGGTTGCATTCAGGTCACTCAATCGTTCAGGCTACTATAATTTCTAATTCCGAACAAAATTGACAAAAT
GAGCTTTGAAATAAGTGTAGAGGAAATTGAAGAGCTCATTGAGACTGGCAATCTCAACATAGACCATGCA
CTAAAAGAATTAGGTGCAACCAGTCAACCATCAATAAACAAACTTCCATCCCAAAGTAGCAGAACAGAAG
GAAATGATGACGGAACCAAGATTTCAAGAAATCTGGCCCCAGTAGAGGCACCTGACCGCATCTCCAAAGC
ACAACGGCAACACAATGAAGAGAATGAATCAGGAAAACAAAATCTGGACAACCTCTCCATGATATCCAAC
AAACCCCAGACAGGTACGCTGCTTATGGGACCAGACACACAACTTCCAAGTCCATCAAAGACCTATCAAG
GACTCATTCTTGATGCAAAAAAGAGAGCACTAAATGAGCCAAGAAGGGATCAAAAAACAACAAATGAACA
CGGCAGTACAAATGATACCAGGATATTTAAGAGGGGGGAATATAGATACCAGGAAAGAAGCCTGGGTTAC
ACAGAGTCAGAGATCAAGAACGCAACCTTCACCCCAAGACATCGAAGAGAGTACTCGATTTCATGGATTA
ACGGAAGAACCACAATATCCGAGTGGTGCAATCCATGCTGCGCACCAGTCAAATCAACTGCCTCTGTCGA
AAAATGTACATGTGGAAGATGTCCCAAAATTTGCGAACTATGCATCAGAGATCCTTGATGCAATTAAGGC
ATTAGAAGTGAGACTAGACAGGATTGAGGGGAAAGTTGACAAAATTATGCTCACTCAAAATACAATTCAG
CAAACAAAGAATGACACCCAACAAATCAAAGGTTCACTTGCCACAATTGAAGGCTTAATTACGACAATGA
AAATAATGGATCCTGGAGTCCCATCAAAAGTAAGTCTCAGGAGTTTAAATAAAGAATCAGAACAAGTTCC
TATAATTGTTACTGGTAACGGAGACGTCTCAAAATTTGTTGATCAAGACAATACAATTACACTTGACTCA
TTAGCAAGACCCATATTATCTGGAACCAAACAAAAAATCGATGAGAGACGAGCAGGTGTTCGTATAGATG
CACTTAAAATAACAGTTTCAGAAATGATTCGAGATTTATTTGGAGACTGTGATAAGAGCAAAAAGATTCT
TGAATCAATAAATATGGCAACTACAGAGCAAGACATCAATCTGATCAAAACCAATGCCCTTAGAAGCATT
ACCTAAAATGTGAGAGTCATAGGTCACAGAGACAATCGCGATTCAGATCCTCTCGACACACCAATTCTTC
AGTTTAACATCAAAAAGAAATAATTGGATTACGCTCTCAAGAATCAAAATCAAATCGAATGACAACAACC
TCAATCGTCATCAAACAAAACACAGAGCACCATGATTGCACATACACCCAATATCCAACAAGCACAACCC
ACCAGCTTGTAGGTTATTTCTGTGATAATATAAATGATTTAAGAAAAAAAACAGCAATAAGGGGGGACCC
ATCATCCAACCGACCATAATCATGGCTCCTACCCAATCCAAAGTCAGAATCCACAATCTAGCTGAAGCTC
ACGAGAAAACACTAAGAGCTTTCCCAATAGAAGTTGAACAAAACCCAGAAGGGAAAAAATTATTAGTAAA
ACAGATTAGAATAAGAACATTAGGACATGCTGATCATTCAAATGATTCAATTTGCTTTCTGAATACCTAT
GGGTTTATTAAAGAAGCAGTTAGCCAGACAGAATTCATGAGAGCAGGACAGAAATCAGAGAGCAAAAACA
CTCTAACTGCTTGTATGTTACCCTTTGGGCCTGGTCCAAATATTGGGTCCCCCCAAAAGATGTTAGAATA
TGCTGAAGACATTAAAATCCATGTGAGAAAGACAGCAGGTTGTTTTGAGTGGGTTGTATTCTCTCTAGAC
AGGACACCTCAGGTTTTCAGGGGATTTCAATTCCCTCGAGATCGATACGCATGTGTCCCATCCGATAAAT
ATATAAAATCACCAGGGAAGTTAGTCGCAGGACCTAACTATTGCTACATAATTACTTTTCTTTCACTGAC
ATTCTGTCCCAGCAGCCAAAAATTCAAAGTACCTAGACCTGTATTAAACTTCCGGTCCACACGAATGAGA
GGTATACATTTAGAAATTATCATGAAGATTACTTGTTCTGAAAACAGTCCGATTAGGAAAACATTAATAA
CAGATGATCTTGAGAATGGTCCAAAAGCATCTGTGTGGATTCACCTCTGCAATCTTTACAAAGGTAGAAA
TCCTATAAAGATATATGACGAGGCGTATTTTGCAGAGAAATGCAAACAGATGCTTTTAAGTGTAGGTATT
AGTGATTTGTGGGGGCCCACAATTGCAGTACATGCAAATGGGAAAATCCCAAAGTCTGCCAGCCTTTATT
TCAACTCGAGAGGTTGGGCTCTGCATCCTATAGCTGATGCATCTCCTACAATGGCAAAACAACTTTGGTC
AATAGGTTGTGAGATCATAGAAGTCAATGCAATTTTACAAGGCTCTGATTATAGCGCCCTGGTAGATCAT
CCTGATGTAATCTATCGGAAAATCAGAATTGATCCAGCAAAAAAGCAATACGCACACTCTAAATGGAACC
CTTTCAAGAAGGCAATATCCATGCCTAATCTCACTGATGACAGTATTTAATCATATAAATCAACTATTGA
TACCAGGCTGAGCAGTATCCTACATCCTTCTCCACTGTACTGCTAGCATCATTTAGATCCACAGAACCAT
ATTACACTATGCAACATCCGACATCCAGCCAATCACTAAAACACAACCACATCACACCAATTCAACCAAG
GACATCCTCATAAACACCAAATGACCAAGACATGATTGCAGTAGATACAACATCACCCCATCAAATCAAA
ACCCCATCGTATACTCAATTCACCCGACACAACTATAAATCTCTGAATCCACCCTCAGAACCACATCCTC
GAACAGACCGCCCCAAACCACCAAACAATCAATTTCGCAATTGCAACAATCATTGTAGATTTTAAGAAAA
AAATAAGAACACAATAAATACCAAACGCAGGGGGGGAAAAACACATTCACCGTCAGGCACACAACTCCAA
ACTCTGAGGTGACCAACACCCGTCGAAATCCGCTCCACCACCAGAGAATCCAACATGGGCGTCAAAGGTT
CATCTTTAATCATGATTGGGTTATTAATCTCACCAATTACCAATCTAGATGTAACTCATTTAATGAATCT
AGGAACGGTACCAACTGCAATTAGATCTCTAGTTTACTACACTTATACTAAACCATCTTATCTCACTGTA
GACTTGATTCCCAACCTGAAGAATCTGGACCAAAATTGCAATTACTCAAGCTTAAACTACTACAACAAAA
CTGCACTAAGCCTAATTCAACCAATTGCAGATAACATCAATCGCCTTACAAAGCCCATCACAAGCTCAGA
AGTTCAAAGTCGTTTCTTTGGGGCAGTCATAGGAACAATTGCTCTTGGTGTAGCCACCGCTGCACAAGTT
ACAGCAGCAATCGGTTTAGCAAAAGCTCAAGAAAATGCAAAACTTATACTAACTCTCAAAAAAGCTGCAA
CAGAAACAAATGAGGCAGTTCGAGATCTTGCAAACTCTAATAAAATTGTTGTGAAAATGATATCAGCAAT
TCAAAATCAAATAAACACTATTATTCAACCTGCTATAGACCAGATTAATTGTCAAATTAAAGACCTACAG
GTTGCCAATATCTTAAATTTGTACCTAACAGAGATAACGACTGTTTTCCACAACCAATTGACCAATCCCG
CATTAGAATCAATTAGCATTCAAGCTCTCAAAAGCCTCTTAGGGTCTACCCTACCAGAAGTGCTGTCTAA
ATTAGATTTAAACAACATCTCAGCAGCTTCAGTGATGGCATCCGGCTTAATTAAAGGACAGATAATTGCA
GTTGATATACCGACTATGACACTAGTATTGATGGTCCAAATACCGAGTATATCCCCTTTAAGACAAGCAA
AGATAATAGATCTAACTTCTATAACAATTCACACAAATAGTCAAGAAGTACAAGCTGTAGTACCGGCTAG
GGTTCTTGAGATTGGTTCAGAAATATTAGGATTCGATGGATCAGTGTGCCAAATCACGAAAGATACAATC
TTTTGCCCTTATAATGATGCTTATGTATTACCCATCCAGCAGAAGAGATGCCTACAAGGCCAAACAAGAG
ATTGCGTGTTCACCCCAGTTGCTGGCACTTTCCCCCGGAGATTTCTTACTACATATGGTACTATAGTAGC
TAATTGTAGAGATTTAGTATGTTCTTGTCTACGACCTCCTCAAATAATTTATCAACCTGATGAAAATCCA
GTTACAATCATAGACAAAGACCTGTGCACAACATTGACTTTAGACTCCATCACTATAGAGATCCAGAAGT
CCATTAATAGTACTTTTCGACGTGAAGTAGTATTAGAATCTACTCAAGTTAGATCTTTGACTCCTCTTGA
TTTATCAACTGATTTAAATCAATACAATCAATTACTCAAGAGCGCTGAAGATCACATCCAACGATCAACT
GATTACCTAAACTCAATTAATCCCAGTATAGTCAACAATAACGCAATAATAATATTGATCATACTCTGCA
TCTTATTAATATTGACAGTGATAATCTGCATAATTTGGCTCAAATATTTGACTAAGGAAGTTAAGAATGT
GGCAAGAAATCAAAGACTCAATAGAGATGCCGATCTTTTCCAAAGGATCCCTAGTCAAATACCGGTGCCA
AGACAATAACAGCCAAGATTCATACTTTATGAAATTCATCTAGATGCTCCAGGAAAAATCATCCACAGTA
ATGCACCGACTTTTATCTCATTGAAAGAAACTCAAAATCAACAGGATCACAACTATTTTACGACAACACC
ACGCTCACAACAACGCCCTCTAAAAAATGAAAGACAAAGCCAAGGAAAGGGAAAAATGGAAAAGAATACA
ACAACAGACAGAGAAAAAGAAGAAGAAGGGCAACATCGCCCTGGCAACATCTCTCATAAACATCTCTCAA
CCAAGACCGAACCGACTGCACAAGCACAGAAACTCAACATCACAAAACCAGAAAGGGCCCTCCACAATCC
TCCTCCAACAATCACCAGCAAAACAAAACAACACCCAATCAAACAATCTCCACATTTCAATTTTAAGAAA
AAAACTATTATAGGGGGGAACACACTTCTCAGCCCTAACTGTACAAGGCCCTGCCCTGTGCAACTGAGAC
ACCCCCACGAGCACCGGAACAAGATCCGACAACAAGTGCAGCCTCCACGACCCAAAACCGAATCAAAGAT
CCAGAAACAGCCCATCGCCCAGCCATTATCACAGAATCTAACAAACCAGAAAGACGCCACATCAACCCAG
CCACGAATCTCCAAAGGGAACATCCCAGACAAAAACACAGCCCACTCTCCAATTACAAATAAACTGAGAA
AAATCATAAGAATGCAAGACTCACATAGTAATACACAAATATTCAATCAGGCAAATTCAATGGTGAAAAG
AACATGGAGATTACTATTTCGAATTGCAACCTTAATGTTACTTGTCTCAATATTTGTGTTATCACTCATA
ATTGTATTACAGTCAACACCAGGGAATTTGCAAAACGATATCAAACACATTAGAAGGGAGCTCAATGAAC
TTATGGAGAATTTTGAAACTACGTCTAAATCACTGTTAAGCGTATCAAATCAAATTACCTACGATGTATC
AGTGCTCACTCCTATAAGACAAGAAGCCATTGAAACAAACATCATTTCAAAGATAAAAGATCATTGCAAA
GATAGAGTAATTAAAGAAGGAGGAACTTGTACAGTGAATCGCAGCCCTTTGCATGATGTCTCCTTTCTAA
AGGGAATCAACAAGTTCTATTTCACATATAAAGATAATATGCAAATTAAGTTCAAATCATTATTAGATTA
TCCCAATTTTATTCCAACTGCTACAACTCCTCACGGATGCATTCGAATTCCATCATTCTCTTTAGGTCAA
ACCCATTGGTGTTATACCCACAATATAATCCTACAAGGATGTGCAGACACTGCACATAGCAATCAATATG
TATCACTAGGAACCTTACAAGTCTTAAAAAATGGTGACCCTTATTTTAAAGTCGAGCATAGTCATTATTT
AAATGACGGGAAGAATCGAAAGAGTTGTTCAGTGGTTGCTGTCCCCGACGGATGTCTGCTGTATTGTGTG
ATTATGACAAAAAATGAGACAGAGAATTTCAAAGATCCTCAATTGGCAACACAATTACTCACATACATAT
CATACAATGGTACCATTAAAGATCGTATAATAAATCCACCAGGATCATCCAGAGACTGGGTTCATATCGC
ACCAGGGGTAGGCTCAGGCATTTTGTATGCAAATTACATTATATTTCCTTTGTATGGGGGTCTCACAGAA
AAATCAGTGATACATAATAACCAATCAGGGAAATATTTTTTCCCTAATTCGACCAAATTGCAGTGTCGTA
ACAGCACTGTGGAAAAAATAAAAGGAGCAAAAGATTCATACACAATAACTTACTTCTCAGGGAGACTTAT
ACAGAGTGCATTTTTGGTTTGTGATCTAAGAAGATTTCTTTCTGAAGATTGTGAAATTTTAATTCCTAGT
AATGATTACATGATGGTCGGTGCAGAGGGTCGACTATATAATATTGAGAACAACATATTTTATTATCAGA
GAGGATCCAGCTGGTGGCCTTATCCGAGCCTCTATAGAATTAGATTGAACCTTAGTAATAAATATCCTAA
AATAACTGAAATTAAATTTACAAAAATTGAAATCGCCCCAAGACCAGGTAACAAAGATTGTCCAGGGAAT
AAAGCTTGCCCAAAAGAATGTATAACAGGAGTCTATCAAGATACATGGCCACTAAGTTATCCTAATACTG
CATTTCCACACTTGAAACGAGCGTATTATACAGGTTTTTACCTCAATAATTCGCTCGAAAGACGCAATCC
AACGTTTTATACTGCAGACAATCTGGATTACCATCAACAGGAAAGATTAGGCAAATTCAATCTTACTGCT
GGATACTCTACTACAACCTGTTTTAAACAGACTACCACTGCGAGATTATACTGTCTCTACATACTTGAAG
TGGGTGATTCAGTCATTGGGGACTTTCAAATCAACCCGTTTTTACGCTTAATAGATCAGACTGTTAATTA
ATCAACAAAGTTATTCTGTAATATAAACTGATCTTATGAGTGAAAAGATACTTACACAAGGTGGTCGACA
GACAAACAGTAAGAGTAGCAATTGTAACAAAACCTCAAGGAAAAAATAATTCGAGAAATATCATAAATTG
ACCTCAGAGCAAAAACAACATCGATCTATAATAGTCAACATAACCAACAATACTCCATGAGGCCTCACCT
ATCAACAGCAAAAAGAACAGTTTATCAAGCAGAGCCCAACTCGCTTCATCCTCAACCATCCACTGAAAGA
AAAAATACATGAAAGACCTTTTGCCACCAGATCCAAACAATCCAGCACAAAAAATCAAACAACCGCAAAA
CTCCATTCGGCCTCAACAAACAATCCGCCAATCTGTCCATCATTCCCACACTGACACACAACCATCCCAT
TCCTCACCAGCAACTCAATCCGCAAGTCAAAGAAGACTCTCCATATATTCAGCCAGTCCGTCAATCCGAC
ACATCATCGTATTTTTTAAGAAAAAAGAGAGATGAGCAATCGATACATTCTATTTTCCATACACATAGTA
AACATTAAATCATGGATTCACCATAGATCAAGATCAAAAATTGAAGGATCAGAATGATCTTGAACAGCGA
TGGATAAGCAATGAGAAACAAAAAAGATAGATTAACTCCAACAACGAATGGCACAAAGCATCCAACAACA
GGGGGGAAGAGAGCACCCCCAAGATGGCCGACCACACTGATGTTCTACTGCCAGAAGTTCATCTGAGCTC
TCCCATTGTACGGCATAAACTCATTTATTATATATTATTGGGCAATTTACCAAACCAAATAAGTCCTGAA
GATCTTGGACCCCTATCTACAATCAATTGGAGCCAAGTAAGAAGAGAAGAGAGTAAATTATGCTTACGTT
TAATATCTGTAAGGAACAATCTTCTAAAACATATACCCTCATTGAGAGAGGTAGATCCAACACATCAATG
TAAAAACCTGTATTGGCCGCGACCTCTTCAGTTTTTTAAGGATTTAGATTTCAATCAATTTAAAGGGAAA
ATTGAAAGGTGGGAAAAGATTCAACATGCTACACAGCTTGTAGTCAATAAGAGAATCGTAAGTTTTTTAG
ATTTAATCAGTGACAAATTAATATCAAGGAAAGATTTATTTACTAGTGCTAGATGCAGGCATAATGGTCA
TGATAGAGATTCAAGATTAAGAGAATTAGTTGATATTGAATCAAGTTGGAATAAGAATCATTGGTCAAAT
ATTACGAATCTTTTCTTATTAATAAAGTACCAAATGAGATTATTAATTTGTCAAATGAAAAAATCTCAAA
CTGGCCTTCTTGAGGTCAAGTTGGAAGATAGATCAGGTTTAATTATAATTACTCCAGAATTAGTGTGCAT
ATATTTCCAACAAGCGAATGTGTTAAGCTATTTCACATTTGAAATGATCCTTATGATCTCTGATGTATTT
GAGGGAAGGCAAAATGTCATAGGATTATGTTCAATTAGTTATTACTTGTCTCCTCTAAAGGATAGAATAA
ATGACTTGCTCAATTATGTAGACAATTTAGCACTGATCCTAGGTAATAAGGTTTATTCAATTATTGCTAA
CTTAGAAAGCTTAGTTTATGCTAAGTTACAGCTGAGAGATCCAGTCTTAGAAGTCAGAGGCCAATTCCAT
TGTTTTATACTAGAAGAGATTATGGAGATTTTACATGATGTTTTCTCAGTTGAAGAGAGTGCCCAAGTAT
GTTCTATATTGTCATCTTTTTTCAGTGGCCTATCGCCTGACCTCACTGCAGAATTGTTATGCATTATGAG
AATGTGGGGTCATCCCACACTCACAGCTGCAGGCGCAGCAGGGAAAGTTCGTGAATCTATGTGTGCACCA
AAGCTATTAGATTTCACAACAATCATGAAAACATTATCATTCTTTCATACTATACTTATAAATGGGTATA
GAAGAAAACATGGCGGGATCTGGCCAAATGTAGTATTAATTGATGATACCCCAAATTTTATTGTCAGTCT
TAAAAATGATAACGCAGAAATAAGTTATGAAGTAGCACTAAAATACTGGAAATGGATATCATTGTTTGAA
TTTGAAAAATGTTTTTCAGCTGATCCAGGCGAGGATTTAAGTATATTCATGAAAGATAAAGCAATAAGTT
GTAACAAGAAGGATTGGATGAGTGTATTTAGACGAAGCTTAATACATGAAAGGTGTGCAAAGAATCATAT
AGAATGTCCATCGAATGTGAATAGACGATTATTATTAAACTTCTTAAATGATTCAAATTTCGATCCTAAT
TTAGAATTAGAATATGTAACTACCTTACAATATCTAACTGATGATAATTTTTGTGCCTCATACTCTTTGA
AAGAAAAGGAGATAAAAGAAACTGGGAGAATATTTGCAAAACTCACAAAACAGATGAGATCGTGTCAAGT
AATAACAGAATCAATGCTCGCTAATCATGCAGGGAAATTATTCAGAGAGAATGGTGTAGTTCTTGATCAG
CTTAAGTTAACAAAATCACTCTTAACTATGAGTCAGATAGGGATTATTTCTAACAAAGAGCGTAAGGCTA
CAAAGGACTCTATGACAATCCTAAAGGACATTAAGAAGAATAAAAATATACATAAAGAACATGAGAAGAA
GTATGGTTCAGAAAATTCATCTCCTTTTGGAGATCTAAGGAAAAATTCTGCAATAAATACTCCTGATGAC
ACATTGGAAATAGCTGCATGCTTTTTGACAACAGATTTACAAAAATACTGTCTTAATTGGAGATATCAAG
CAATAATACCCTTTGCTAGAACATTAAATCGAATGTATGGATACCCTCATTTATTTGAGTGGATTCATTT
AAGACTAATGAAATCAACTTTGTATGTGGGTGATCCGTTTAATCCTCCATCAGATCATAATGTAATTGAT
CTAGATAATGCACCCAATGATGATATCTTTATTGTTTCACCAAGAGGAGGTATTGAAGGTCTGTGCCAAA
AATTATGGACCATGATTTCAATTGCTACTATATTGTTGTCATCTGCAGAGTCTAAGACTAGAGTAATGAG
CATGGTTCAAGGAGACAATCAAACAATAGCAATAACTACAAAAGTGCCAAGGAGTATGCCTCATAAAGAA
AAGAAGCAATCAGCTTATAATGCAAGCAAAGAATTCTTTTCTAGATTAAAACAAAATAATTATGGGATTG
GACATAATTTGAAAGAACAAGAGACCATATTATCATCTGATTTCTTTGTATATGGTAAAAGAATTTTTTG
GAGAGGGAGGATACTCAGCCAAGCGCTCAAGAATGCTAGCAAATTATGTTTAACAGCTGATATACTTGGT
GACTGCACTCAGTCTTCTTGTTCCAATCTGGCAACAACAATCATGAGATTGACTGAAAACGGACTTGAAA
AAGATGTGGCAATAAGACTAAATATATTCATGGCTATTAGACAATTAACTTTTGATTTGATCTTCCCTAT
GAATACAAATAATGCATCAAATATTTCTGACATATATCTAAACCATCCAGATTTACTAGCAAGAATTTGT
CTTGTCCCATCCCAAGTCGGTGGACTAAATTATCTATCATCTAGTCGATTATTCAATAGAAATATAGGTG
ATCCATTAGTATCTGCATTTGCAGATATTAAAAGACTAATAATGGCTAGATGTATTGAACCTTGGGTCTT
AACAAATATCATGAGACGTCCTCCAGGAGACGGAAATTGGAGTACCCTAGCAGCAGATCCTTATGCAGTC
AATATTGATTACCTATACCCGCCGACTATATTCCTTAAACGGCATGCCCAGCAGACACTGATGGAATCAA
GTGTGAATCCGCTTCTCAATGGGATATTCAACCCAAATGCAAAAGCAGAAGAGAATAATTTAGCTCAATT
TTTGCTCGATAGAGATATAGTGTTGCCAAGGGTAGCTCATGTTATATTAGCACAAACTGGTTGTGGAAGA
AGGAAGCAGATTCAAGGGTATCTAGATTCCACACGGACTATAGTAAAATTAGCTTTAGATATAAAACCTT
TATCTTTCAGAAAGACAAACCAAGTATTAGATTACAATTTAAATTACTTATCTTATCAACTAGATATAAT
ATTGAAACCTAGAACAGGGAAAGATTCTTGGAGCTTAGATAATATCAATGATTGTAGTATAGATCTGGCA
AGGAATTTAAGGAAGTTATCATGGGCTCCTTTGTTGCATGGTAGGGGGTTAGAAGGTTTGGAAACTCCTG
ATCCTATAGAATTGCTAGATGGAGTCTTGTTAACAAATAAGTCTCTGTGTCATCAATGTGCATCAGGTAA
TGATAAATTTACTTGGCTTTATCTACCAGGTGGTATTCAGATAGATCTTGAGCCAAGCAAGAACCCACCT
ATGAGAGTCCCATACATCGGTTCAAAGACAGATGAACGAAGAATTGCATCACTAGCACAAATACCAGGTG
CTTCTCAAAATCTAAAATCAGTTTTAAGGTTGACTGGTGTATATATTTGGGCTTTTGGTGATAATGAACA
AAATTGGCAAGATGCATACGAACTTTCTAAGACACGCGTGAATATAACTTTAGATCAGCTCAGAGTACTA
ACTCCCCTACCTACTTCAGCAAATTTGACCCATCGATTAGATGATGGAGTAACTCAGATGAAATTTACAC
CTGCAAGTCTATATACTTTTTCAAATTATATTCATATTTCTAATGATCGTCAGGTGCTACAAATTGATGA
ATGCAATGTAGATTCAAATCTAATCTACCAACAGATTATGATAACAGGATTAGGCATTATTGAAACATGG
AATGCATTGCCTATTAAGCACACTGTACATGAGGTGACTTTGCATCTACACACTGCAGCTTCGTGTTGTA
TAAGACCAGTTGATTCTTGCCTTATAAATAATTCCAGACAAGATCTGCCTTACTTAGAAGATACTACTAT
CAACAAATTTATTTATGACGATCAACCAATCCCAGAGGAGAAATCGAGTTTAATAGAACAATTTATAGTT
AATGTCAATGTAGGTGATTTTGAATTCAATGATACTCAAAATAGTATTGTATTATTATCACAACTAATGG
GGAAAATTGTTGTTGATTCAATAATAGGATTAGATGAGTCGACCTCAATCATTAATGATGCAATCATAGA
AACTGATTATTCTCACAACTGGATCAGTGAATTCTTAAATACTTATTTGGATCAAGTATTCATATATATT
GGGTGGAATATTTTATTAGAATTATCATATCAGATGTATTATTTAAGGATTACTGGATTAATGAACTTAC
TAGATTACATTGAATTAACATTGCAACGGATACCCGGATTATCGATACAGAACTTGGCTTCGACAATAAG
CCATCCAAAAATTTTAAGAAGAATGATTAATTTAGGAATTTGTATCCCAAGCAACTCTCCACAATTTGCA
ACACTTAATTTCACAAAAATAGCTGTGCAATGTCTTATGTGGGGTGTTAAAACTGCATTAACAAATCTTT
ATAATCATATATCATTCAAAATATTAATTCACTCAGAAGATGCAATAGATTTAAATGATAGAATATATAA
CTTTGCTGCAAGAAAACTGACATTAATTGCAATGCTATATGATTTTGAGTGTAATTTACCAAAATTAAAG
GGTCTTACTGCAGAAAATAAATGTTGCATATTGACTGAATTCTTATTAAGTGAAACATGCTTAGCAAATT
TATCAATTCAACACAATGAATCATACATCAATCAAGTGACAAATCCAAATATACATCCTTATCCATGTAA
TAGTTATTATTTGTCAAGAAAAGCATTAAATTTTATAAGATCAAAGAATGAATCAGAGTTCTTCCTAAAG
AATTATTATGATGATTATGGATTTGTTGATACTCCTACAGATTTTTTACAGCTTAAGAGCGAGGAAAATA
ATGATACACTCCTAACAAATGATATTATAATTGAATTACTAAATCATTCTCAAAAGCTTGAAAGACATGA
AATACCTTTCCAAGAATCATCCACTATTGATCAAGAAAATTTCTATCCAGAACCTCCTGTACATCATATA
CTTAGGCCATTAGGCTTGACATCTACTTCATGGTATAAATCATTAAGTATAGTTAAATTCTTAGAAATGA
CCCAAATACCCGATGGATCTCATTTATATTTAGCTGAAGGTAGTGGTGCTTCTATGACATTGATAGAAAA
CTTTTATCCCGGGAGAAAGATATACTATAACAGCTATTACTCAAGCGAATTAAACCCTCCTCAGAGGAAC
TTTGAACCTCTACCCACACAATTTATTGAGAGTGTACCATACAAACAGATTCAGGCAGAAATAGAGTGTC
GTCTGGGCTTTGTACAAGAGTACAAGTGTTTATGGAGTGGTGTCACTGAGACTACTGATTTGTCAGCCAT
TAGCTGTGCTGAATTCATTATTAATTCTATTGGAGTGGATTCAGTCACATTAATTCATTGTGATCTAGAA
GAAGGATTTGAAACTCCTCAGGAAGAGATATCATCAGCTATCATCCATGTTTTACAAATAACTTGCAGCT
GTCTCAAAAAAGATGGATTATTACTATTAAAGACAAGCTGGGTACCCTTTGCTAGATTTTCTACGTTAAT
TTCTATATGCTGGACTTTTTCATCTCAAATTATACTTTTAAGAAGTGCATATAGTGATCCATCCAATCAT
GAAGTGTATTTAATTTGCAAAAGATCAGAGGATGGTTGGTTTTCTGACTTAAGAACTGCTATATTAAATG
CCCAAGCATTAACCCAATCCAATTATACAATATTATCTCCAAATATTATAAATTATTACTGGGAACAATT
AATCCGTCAGAAAGATAGTATCTTCGATATTATAAATGATACCATCACATCATCTGATCCTCATTATTTT
TTGTCTGATAATCAAAAAATTTTACAAGCAGGTGGATCTCTTAGCTGTCAGCAATGGTACAATATCACAA
GTTTCAATTCTATTATGGATCTGTACAAGCACTTAGCCTCTATTTATACAGTCCATATTAAGGAAATTAT
AGAGATCTTAAAGAGTGAGGGAGACGAATATCTAGGTTTGATATGGTCTCCATATAATATTGGAGCTCAA
GGGAAAATAAATACTATATTACGGTTATTATCAGAAAAAGTAATGCTCTATATTGTTAAGAATTGGAAAT
TAATTGATTATCATTCAAAAATTGATTTTAAACATAATTTAGAATGTGGTGAATTTGATGCTGGCTGTTT
CTTTAAACCAGACTTGTTATACAAGTATACACCAAATCCACGGTACCTTCGCAAAACAATTTCAAACAGT
GTGTTAGTTGAATTGATTACTGTAAAAATGGTGCTAAAATTATCCCGGCCAAAACAAAAGCAAATTTGGA
AATTATTAGGTTGCACTCTTTTTGTCGGAATACAAGATGAACAGTTAGGAATAAATGAACAAAAAATAGA
TAGTAACTTAGATAAGTATATTCAATTCAATGATGCTAACGATGAAAGAGATGTTTTTGGTGATATATTA
TAATAAATTCAACACAGATTTAATGATTGACAATAACAATCATGCAATATATCCATATTAAATAAATTCT
CTATGCTATTATTATAATCAGAAAAAAATTAAAAGAAAATACATTAATGATAAAAACTGTTTTTATCGTT
CGGTATCGATTTCTCTTAGAAGTGTTTAATAAAAAAATTAAAACACATTTAATTTTAAAGAAAACTGTTC
ATCTCGAATTCACCCTTG


>NC_021928_HPIV4a_StrainM-25

ACCAAGGGGAGAAGAGATATGGATACTGATCTGGAAAATTAAAGGTATCTAATATAGGTCCGGAAAGACC
TTAAATAAAGTAGCTCATCAATAAATCATCATGTCTTCAGTTTTAGCTGCTTACGAACAGTTTCTTCAAA
CAACTGAAGATCGGGGTTTTGGTGATCAACAATTTGTGCAATCTGATACTTTAAAAGCAGAAATCCCTGT
ATTTGTACTTAATACAAATGATCCACAGCAAAGATTCACTCTAATGAATTTTTGTCTCCGGCAAGCTGTA
TCATCATCTGCCAAATCGGCAATTAAACAAGGGGCATTATTATCTCTGCTTTCCTTACAGGCCACATCAA
TGCAGAATCATCTTATGATTGCTGCCAGAGCCCCAGATGCTGCTCTTAGGATCATTGAAGTTGATGCAAT
AGACCCGCCAGATTATACATTAACTATTAATCCAAGATCTGGCTGGGATGACATCAAGATCAGAGCTTAT
AGAGCATTATCCAGAGATTTGCCTATTAGCTTAGCTGATAGGACAGTATTTGTATCCAGAGATGCAGAAC
ATGCAGTATGCGATGATATGGATACATATCTGAATAGGATATTCAGTGTATTAATACAGGTTTGGATAAT
GGTGTGTAAATGCATGACAGCTTATGATCAACCCACTGGATCTGAAGAGAGAAGATTAGCCAAGTATAAG
CAGCAGGGTAGAATGCTGGAGAGATATCAACTGCAAACAGATGCCAGAAAAATCATCCAACTAGTAATAA
GAGAAAGTATGGTTATAAGACAATTTCTTGTACAGGAAATGTTAACAGCTGATAAGGTAGGTGCTTATAC
TAACAGGTATTATGCCATGGTGGGAGACATTGCAAAATATATAGCTAATGTCGGAATGAGCGCGTTCTTT
CTTACGCTTAAGTTCGGCTTGGGTAATAGATGGAAACCACTTGCTTTAGCTGCATTTTCTGGTGAACTAG
TTAAACTGAAATCTCTTATGTCACTATACAGAAGGTTAGGTGACAGATCAAGATACTTGGCTCTCTTGGA
ATCTCCTGAACTGATGGAATTTGCTCCAGCTAATTACCCACTATTGTTCAGTTATGCTATGGGAGTTGGA
AGTGTTCAAGATCCGCTGATCAGAAATTATCAGTTTGGAAGAAACTTCTTAAATACCAGTTACTTCCAGT
ATGGTGTTGAGACTGCAATGAAACATCAAGGAACAGTTGATCCTAAATTTGCCTCAGAACTTGGAATAAC
TGATGAAGACAGAGTGGACATCATGCAATCTGTCGAAAAGCATATATCAGGAAAAGCAGGGGATGATATA
TCTCAACCCCGCAGTGCTTTCACAATGTCTCTGAACAGATCAGCTTTCATTACCAACAATAACCCTCAAG
ACTTATCAGGGGCAAGACTTTCGAACTATGAGCAAGGGTGGTCTGGTATAGATCAGGATGAAACAAGAGA
TACTCTTCCGGAATCTACAATGCACAGATTCCAAAACATTGATTCAACCAACTCAGATCACAACGAACTA
CAGATGCCAGAATTTGAAAATGACATCAATCCTTTCAATCATCCAAGGTTCACAGCCAGAGCACCACTCA
TCCCAGAAATCTCACACCAGACTCCAACCATCAGAATGAACAGAAATGTAAACATAAGAGATAGCACCAG
AGACGACCGTCAAGATGCCAACGAGGACCGAAGCAGCAACATTCCAGATGATATTCTTGGAGATCTAGAT
AATTAAAACATCAACAGCCCAGTCATAATCACACAACAACCATAATCCAAAAAAATCCCCAATACCCGCA
ATCGCACACACACAATGGGCACAATCAATCCCACACTACAACATAACTCAAAACTCTCACCAAATACGCC
ATCACAACTGACCAATCATTGATGCAAGACAGCATACAAGAATCTAATCACTATGATTTAAGAAAAAACT
ACGATAGGCTGAACGGTTGCATTCAGGTCACTCAATCGTTCAGGCTACTATAATTTCTAATTCCGGACAA
AACCGACAAAATGAGCTTTGAAATAAGTGTAGAGGAAATTGAAGAGCTCATTGAGACTGGCAATCTCAAC
ATAGACCATGCACTAAAAGAATTAGGTGCAACCAGTCAATCATCACTAAACAAACCTCCATCCCAAAGTA
GCAGAACAGAAGGAAATGATGGTGGAACCAAGATTTCAAGAAATCCGGCTCCTGTAGAGGCACCTGCCCA
TACATCCACAGCACAACGGTCACACAATGAAGAGAATGAATCAGGAAGACAAAATCTAGACAGCCTTTCC
ATGATATCCAATAAACCCCAGACAGGCACGCTGCTTATGGGATCAGACACACAACTTCCAAGTCCATCAA
AGACTTATCAAGGACTCATTCTTGATGCAAAAAAGAGAGCACTAAATGAGCCAAGAAGGGATCAAAAGAT
AACAAATGAACATGGCAGTATGAATGACACCAGGATATTTAAGAGGGGGGAATATAGATACCAGGAAAGA
GGCTTGGGTTACACAGAATCAGAGATCAAGAACACAACCCCCACTCCAAGACATCGAAGAGAGTACTCGA
TTTCATGGGTTAACGGAAGAACCACAATATCCGAGTGGTGCAATCCATGCTGCGCACCAGTCAAATCAAC
TGCCTCTGTCGAAAAATGCACATGTGGAAGATGTCCCAAAATTTGCGAACTATGCATCAGAGATCCTTGA
TGCAATTAAGGCATTAGAAGTGAGACTAGACAGGATTGAGGGGAAAGTTGACAAAATTATGCTTACTCAA
AATACAATTCAGCAAACAAAGAATGACACTCAACAAATCAAAGGTTCACTTGCCACAATTGAGGGCCTAA
TCACGACAATGAAAATAATGGATCCTGGAGTCCCATCAAAAGTAAGTCTCAGGAGTTTAAACAAAGAATC
AGAACAAGTTCCTATAATTGTTACTGGTAACGGAGACGTCTCAAAATTTGTTGATCAAGACAATACAATT
ACACTTGACTCATTAGCAAGACCCATATTATCTGGAACCAAACAAAAAACCGATGAGAGACGAGCAGGTG
TTCGTATAGATGCACTTAAAATAACAGTCTCAGAAATGATTCGGGATCTATTTGGAGACTGTGATAAGAG
CAAAAAGCTTCTTGAATCAATAAATATGGCAACTACAGAGCAAGACATCAATCTGATCAAAACCAATGCC
CTTAGAAGTATCACCTAAATTATGAGAGTCATAGGTCATAGGGACAATCGCGATTCAGATCCACTCAACA
CACCAATCCTTCAATCCCACATCCAAAAGAAACAACTGGACCACACTCTCAAGAATCAAAACCAAATCGA
ATGACAACAACATTAATCGTCATCAAACAACACACAGAGCACCATGACCGCACATACACCCAACCCCCAA
CAGGCACAACCCACCAGCTCATAGGTTATTTCCGTGACAATATAAATAATTTAAGAAAAAACAGCAATAA
GGGGGGACCATCATCCAACCGATCATAACCATGGCTCCTACCCAATCCAAAGTCAGAATCCACAATCTGG
CCGAAGCTCACGAGAAGACACTAAGAGCTTTCCCAATAGAAGTTGAACAAAACCCAGAAGGGAAAAAATT
ATTAGTAAAACAGATTAGAATAAGAACATTAGGACATGCAGATCATTCAAATGATTCAATTTGCTTTCTG
AATACCTATGGGTTTATTAAAGAAGCAGTCAGCCAGACAGAATTCATGAGAGCAGGACAGAAATCAGAGA
GCAAAAACACTCTAACTGCTTGTATGTTACCCTTTGGGCCTGGTCCTAACATTGGGTCCCCCCAAAAGAT
GTTAGAATATGCTGAAGACATTAAAATCCATGTGAGAAAGACAGCAGGTTGCAAAGAGCAGATTGTATTC
TCTCTAGACAGGACACCTCAGGTTTTCAGGGGATTTCAATTCCCTCGGGATCGATATGCATGTGTTCCAT
CCGATAAATATATAAAATCACCAGGGAAGTTAGTCGCAGGACCCAATTATTGCTACATAATTACTTTTCT
TTCACTGACATTCTGTCCCAGCAGCCAAAAATTCAAAGTACCTAGACCTGTACTAAACTTCCGGTCCACA
CGAATGAGAGGTATACATCTAGAAATTATCATGAAGATTACTTGTTCTGAAAACAGTCCTATTAGAAAGA
CATTGATAACAGATGATCTTGAAAATGGTCCAAAAGCATCTGTGTGGATTCACCTCTGCAATCTTTACAA
AGGTAGAAATCCTATAAAGATATATGACGAGGCGTATTTTGCAGAGAAATGCAAACAGATGCTATTAAGT
GTAGGTATTAGTGATTTGTGGGGGCCCACAATCGCAGTACATGCAAATGGGAAAATCCCAAAGTCTGCCA
GCCTTTATTTCAACTCAAGAGGTTGGGCTCTGCATCCTATAGCTGATGCATCTCCTACAATGGCAAAACA
ACTTTGGTCCATAGGTTGTGAGATCATGGAAGTCAATGCAATTTTACAAGGCTCTGATTATAGCGCCCTG
GTAGATCATCCCGATGTAATCTATCGGAAAATTAGAATTGATCCAGCAAAAAAGCAATACGCACACTCTA
AATGGAACCCATTCAAGAAGGCAATATCCATGCCTAATCTCACTGATGACAGTATCTAATCATACCAATC
AACTATTGATATAGGGCTGAGCAGTATCCCACATCCTTCCCAACTGCATCACCAGCATCACTCCGATCCA
TAGAACCATACTACACTATGCACCATCTAACATACAGCCAATCACTGAAACACAATCACATCACACCAAT
TCAACCAAGGATATCCCAACAAACACCAAATGATCAAAATATGATTGCAGTAGACATAACATCACTCAAT
CAAATCAAACTCTCATTGTACACTCAGATCACCTGACACAACTGCAAATTTCTGAATCCGCCATCAGAAA
TACATCCTCGAATAGACTATTCCAAAACATCAAACAATCAATTTCGTAATTACAACAATCATTGTAGATT
TTAAGAAAAAATTAAAAACACAGTAAGTACCAAACGCAGGGGGGGAAAAACGCATCCACCATCAAGCACA
CAGCTCCAAATCCTGAGGTGATCAACACCCTTCGAATTCAATTCCATCACCAAAGAATCCAACATGGGTG
TCAAAGGTTTATCTTTAATTATGATTGGGTTATTAATCTCACCAATTACCAATCTGGATATAACTCATTT
AATGAATCTAGGAACGGTACCGACTGCAATTAGATCTCTAGTTTACTACACTTATACCAAACCATCTTAT
CTCACTGTAGATTTGATTCCCAATTTGAAGAATCTGGACCAAAATTGCAATTACTCAAGCTTAAACTACT
ACAACAAAACTGCACTAAGCCTAATTCAACCAATTGCAGATAACATCAATCGCCTTACAAAGCCCATCAC
AAGCTCAGAAATTCAAAGTCGTTTCTTTGGGGCAGTCATAGGTACAATTGCTCTTGGTGTAGCCACCGCT
GCACAAGTTACAGCAGCAATCGGTCTAGCAAAAGCTCAAGAAAATGCAAAACTTATACTAACTCTCAAAA
AAGCTGCGACAGAAACAAATGAGGCAGTTCGAGATCTTGCAAACTCTAATAAAATTGTAGTAAAAATGAT
ATCAGCAATTCAAAATCAAATAAACACTATTATTCAACCTGCTATAGATCAGATTAATTGTCAAATTAAA
GACCTACAAGTTGCCAATATTTTAAATTTGTACCTAACAGAGATAACGACTGTTTTCCACAACCAATTGA
CCAATCCTGCATTAGAGTCAATTAGCATTCAAGCCCTCAAAAGCCTCTTAGGACCTACCCTACCAGAAGT
GCTATCTAAATTAGATTTAAACAACATCTCGGCAGCTTCAGTGATGGCATCCGGCTTAATTAAAGGACAG
ATAATTGCAGTTGATATACCGACTATGACACTAGTATTGATGGTCCAAATACCGAGTATATCCCCTTTAA
GACAAGCAAAGATAATAGATCTAACTTCTATAACAATTCACACAAATAGCCAAGAAGTACAGGCTGTAGT
ACCGGCTAGGTTTCTCGAGATTGGCTCAGAAATATTAGGATTCGATGGCTCAGTGTGCCAAATCACAAAA
GATACAATCTTTTGTCCTTATAATGATGCTTATGAATTACCCATCCAGCAGAAGAGATGCCTACAAGGTC
AAACAAGGGATTGCGTGTTCACCCCAGTTGCTGGCACTTTCCCTCGGAGATTTCTCACTACATATGGTAC
TATAGTAGCTAATTGTAGAGATTTAGTATGTTCTTGTCTGCGACCTCCTCAAATAATCTACCAACCTGAT
GAAAATCCAGTTACAATCATAGACAAAGACCTGTGTACAACATTGACTCTAGACTCCATCACTATAGAGA
TCCAGAAGTCCATAAATAGTACTTTTCGACGTGAAGTAGTTTTAGAATCTACTCAAGTCAGATCTTTGAC
TCCTCTTGATTTATCAACTGATTTAAATCAATACAATCAATTACTCAAGAGTGCTGAAGATCACATCCAA
CGATCAACTGATTACTTAAACTCAATTAATCCTAGTATAGTCAATAATAACGCAATAATAATATTGATTA
TACTCTGCATCTTATTAATATTGACAGTTACAATCTGCATAATTTGGCTCAAGTATTTGACTAAGGAAGT
TAAGAACGTGGCAAGAAATCAAAGACTTAATAGAGATGCTGATCTTTTTTATAAGATCCCTAGTCAAATA
CCGGTGCCTAGATAATAACAGCCAAGATTCATATTTTATAAACTTTATTTATCTAGATGCTCCAGGAAAA
ATCATCCACAAAGATGTACCAAATCTCATCTCATTGAAAGAAACTCAAAATCAACAGAATCACAACTATT
CTACAACAACACCACGACCATAACAATGTTCTCCAAGAAATGAGAGACAAAGCCAGGAATCAGAAAAAAA
TAGAAAAGAACACAACAACAGACAGAGAAAAAGAAGAAGGGCAACATCGCCCTGGCAACACCCCCAATCA
ACATCTCCCAACCAAGACCGAATTGACTGCACAACCCGAACTCAACATCATAAAACGAGAAAGGGCCCCT
CCACAATGCACCCCCCTAGCCAGCTCCATCATCAACAAAACAAAACGACACCCAATCAAACAATCTCCAC
ATTTCAATTTTAAGAAAAAAACTATTATAGGGGGGAACACACTTCTCAGCCCTGATTGCTCAAGGCCCTT
GCATGTGCAACCGAGACACCCCCCACAAGCACCGGAATAAGACCTGACAACAAAGTAGCAGCCACCACGA
CCCAAAAACAAAATTAAAAGGATCCGGTAACAGCCCATCAACCAGCAATCATAGAATCCAACAATCCAGA
GAGACGTCACATCAACTCATCCACGAATCTTCGAAGGGAACATCCCAGACAAAATCACAGCCCATTCCCT
GATCACGGATAAACTGAGAAAGATCACAAGAATGCAAGACTCACATGGTAATACACAAATACTCAACCAG
GCAAATTCAATGGTGAAAAGAACATGGAGATTACTATTTGGAATTGCAACCTTAATATTACTTGTTTCAA
TATTTGTGTTATCGCTCATAATTGTATTACAGTCAACACCGGGGAATTTGCAAAACGATATCAATATAAT
TAGAAAGGAGCTCAATGAACTTATGGAGAATTTTGAAACTACATCTAAGTCACTGTTAAGTGTATCAAAT
CAAATCACTTACGATGTATCAGTACTTACTCCTATAAGACAAGAAGCTATTGAAACAAACATCATTTCAA
AAATAAAAGATCATTGCAAAGATAGAGTAATTAAAGAAGGAAGCACTTGCACATTGAATGGCAGCCCTTT
GCATGATGTCTCTTTTTTAAATGGGTTCAATAAATTCTATTTCACATATAAAGATAATATGCAAATTAAG
TTTAAATCATTATTAGATTACCCCAATTTTATTCCAACTGCTACAACTCCCCACGGATGCATTCGAATTC
CATCATTCTCCTTAGGTCAAACCCATTGGTGTTATACCCATAATATAAACCTACTAGGATGTGCAGACCC
TGCATCTAGCAATCAATATGTATCACTAGGAACCTTACAAGTCTTAAAAATGGGTGACCCTTATTTTAAA
GTCGAGCATAGTCATTATTTAAATGACGGGAGGAATCGAAAAGGTTGTTCAGTGGTTGCTGTCCCCGACG
GATGCCTGCGGAATTGTGTGACCATGACAAAAAATGAGACAGAGAATTTCAAAGACCTCAATTGGCAACA
CAATTACTTACATACATATCATATAATGGTACCATTAAAGACTCGTATAATAAATCCACCAGGATCATCC
AGAGATTGGGTTCATATCGCACCAGGGGTAGGCTCGGGCCTTTTGTATGCCAAATTACTTATATTTCCTT
TGTATGGGGGTCTCACGGAAAAATCAGTGATACATAATAATCAATCAGGGAAATATTTTTTCCCTAATTC
AACTAAATTGCAATGCCGTAACAGCACTATGGAAAAAATAAAAGGAGCAAAAGATTCATACACAATAACT
TACTTCTCAGGGAGACTTATACAGAGTGCATTTCTGGTTTGTGATCTAAGACAATTTCTTTCTGAAGATT
GTGAAATCTTAATTCCTAGTAATGATTACATGATGGTCGGTGCAGAGGGTCGATTATATAACATTGAGAA
CAACATATTTTATTATCAGAGAGGATCCAGCTGGTGGCCTTATCCGAGCCTCTATAGAATCAGGTTAAAC
CTTAGTAAGAAATATCCTAGAATAACTGAAATTAAATTTACAAAAATTGAAATCGCCCCAAGACCAGGCA
ACAAAGATTGTCCAGGAAATAAGGCTTGCCCAAAAGAATGTATAACGGGAGTCTACCAAGATATATTGCC
ACTAAGTTATCCCAATACTGCATTTCCACACTTAAAACAAGCGTATTATACAGGTTTTTATCTTAATAAC
TCGCTCGAGAGACGCAATCCAACATTTTATACTGCTGACAATCTAGATTACCATCAACAGGAAAGATTAG
GTAAATTCAATCTTACTGCTGGATACTCTACTACAACTTGTTTTAAACAGACCACTACTGCGAGGTTATA
CTGTCTCTACATAATTGAAGTGGGTGACTCAGTCATTGGGGACTTTCAGATCACCCTTTTTTTAGCAGCT
CAATAGACCAGACTGTTAATTAATCAACAAAGTTATTCTGTAATATAAACTGATCTTATAAGTGAAAAGA
TGCCTATCCAAGGAGGTTGATAGACAAATAGTAAAAGTAGCAATTGTAACAAAACTCTAAGGAAAAAGTA
ATTCGAGAAATATTATAGACTGACTTCAGAGCAAACACAACATCGATCCATAATAGTCAATATAATCAAT
AATACTCTATGAGACCTTACCTATCAACAGCAAAAAACACAGTCCATCAAGCGGAACCCAACTCGCTCCA
TCCTTAATCATCCACTGAAAGAAAAAATATACGAAGGACCATCGGCCACCGGGTCCAAACAATCTAGCAC
AAAAATTCAAACAACCGCCAAACTCTGTTCGGCCTCAACAAACAATCCGCCAAGCCATCTGTCATTCCTA
TACCAACACACAACCATCCCATTCCTCAAAAGCAATTCAATCCGCGACCCAAAGAAGACTCTCCACATAT
CCAGCTAATCCGTCGATCCGACACATCATCGTATCTTTTAAGAAAAAAAAGAGATGAGCAATTGATACAT
TCTATTTTTCATACACATAGTAAATATTAAATCATAAATTCACCATAGACCAAGACCAAAGATTGAAAGA
CTAGAATGATCCTGTACAGCGATAGACAAGCAATGAGGAACAAAAAAGATAGACAATCTCCAACAACAAA
TGGCACAAAGCGTCCAACACTAGGGGGGAAGAGAGCACCCCCAAGATGGCCGACCACACTGATGTCCTAC
TGCCAGAAGTTCATCTGAGCTCTCCCATTGTACGGCATAAACTCATTTATTACATATTATTGGGAAATTT
ACCAAATCAAATAAGTCCTGAAGATCTTGGACCCCTATCTACAATCAATTGGAGCCAGGTAAGAAGAGAA
GAGAGCAAATTATGCTTACGTTTAATATCTGTAAGGAATAATCTTCTAAAACATGTACCCTCATTGAGAG
AGGTAGATCCAACGCGTCAATGTAAAAACCTGTATTGGCCACGACCTCTTCAGTTTTTTAAGGATTTAGA
TTTCAATCAATTTAAAGGGAAAATTGAAAGGTGGGAAAAGATTCAACATGCTACACAGCTTGTAGTCAAT
AAGAGAATCGTGAGTTTTTTAGATTTAATCAGTGACAAATTAATATCAAGGAAAGATTTATTTACTAGTG
CTAGGTGCAGGCATAATGGTCATGATAGAGATTCAAGATTAAGAGAATTAGTTGATATTGAATCAAGCTG
GAATAAGAATCATTGGACAAATATCACGAATCTTTTCTTATTAATAAAGTATCAAATGAGATTATTAATT
TGTCAAATGAAAAAATCTCAAACTGGCCTTCTTGAAGTCAAGTTGGAAGACAGATCAGGCCTAATTATTA
TTACTCCAGAATTAGTATGCATTTATTTCCAACAAGCGAATGTGTTAAGCTATTTCACATTTGAAATGAT
CCTTATGATTTCCGATGTATTTGAAGGAAGGCAAAATGTGTATAGGATTATGTTCATTAGTTATTACTTG
TCTCCTCTGAAGGATAGAATAAATGACTTACTCAATTATGTAGACAATTTAGCACTGATCCTAGGTAATA
AGGTTTATTCAATTATTGCTAACTTAGAAAGCTTAGTTTATGCTAAGTTACAGCTGAGAGATCCAGTCTT
AGAGGTCAGAGGCCAATTCCATTGTTTTATACTGGAAGAGATTATGGAAATTTTACATGATGTTTTCTCA
GTTGAAGAGAGTGCTCAAGTATGTTCTATATTGTCATCTTTTTTTAGTGGTCTATCGCCTGACCTCACTG
CAGAATTGTTATGCATTATGAGAATGTGGGGTCATCCCACACTCACAGCTGCAGGTGCAGCAGGGAAAGT
TCGTGAATCTATGTGTGCACAAAAGCTATTAGATTTCACAACAATCATGAAAACATTATCATTCTTTCAT
ACTATACTTATAAATGGGTATAGGAGAAAACACGGCGGGATCTGGCCAAATGTAATGTTAATTGATGGTA
CCCCAAATTTTATTGTCAGTTCAAAAAATGATAACGCGGAAATAAGCTATGAAGTAGCACTGAAATACTG
GAAATGGATATCACTGTTTGAATTTGAAAAATGTTTTTCAGCTGACCCAGGTGAGGATTTAAGTATATTC
ATGAAAGATAAGGCAATAAGTTGTAACAAGAAGGATTGGATGAGTGTATTTAGACGAAGCTTAATACATG
AAAGGTGTGCAAAAAATCATCTAGAATGTCCATCGAATGTGAATAGACGATTGTTATTAAACTTCCTAAA
TGATTCAAATTTCGATCCTAATTTAGAATTAGAGTATGTAACTACCTTACAATATCTAACTGATGATAAT
TTTTGTGCCTCATACTCTTTGAAAGAAAAGGAGATAAAAGAAACTGGGAGAATATTTGCAAAACTCACAA
AGCAGATGAGATCGTGTCAAGTAATAACAGAATCAATGCTTGCTAATCATGCAGGGAAATTATTTAGAGA
GAATGGTGTAGTTCTTGATCAGCTTAAGTTAACAAAATCACTCTTAACTATGAGTCAGATAGGGATTATC
TCCAATAAAGAGCGTAAGGCTACAAAGGACTCTATGACAATCCTAAAGGACATTAAGAAGAATAAAAATA
TACATAAAGAAAATGAAAAGAAATATGGTTCAGAAAATCCATCTCCTTTTGGAGATCTAAGGAAAAATTC
TGCAATAAATACTCCTGATGACTCATTAGAAATAGCTGCATGCTTTTTGACAACAGATTTACAAAAATAT
TGTCTTAATTGGAGATATCAAGCAATAATACCCTTTGCTAGAACATTAAATCGAATGTATGGATACCCTC
ATTTATTTGAGTGGATTCATTTAAGACTAATGAAATCAACTTTGTATGTAGGTGACCCGTTTAATCCTCC
ATCAGATCATAATGTCAGTGATCTAGATAATGCACCTAATGATGATATTTTTATTGTTTCACCAAGAGGA
GGTATTGAAGGTCTGTGCCAAAAATTATGGACCATGATTTCAATTGCTACTATATTGTTGTCATCTGCAG
AATCTAAGACTAGAGTAATGAGCATGGTTCAAGGAGACAATCAAACAATAGCAATAACTACAAAAGTGCC
AAGGAGTATGCCTCATAAAGAAAAGAAGCAATCAGCTTATAATGCAAGCAAAGAATTCTTTTCTAGATTA
AAACAAAATAATTATGGGATTGGACATAATTTGAAGGAACAAGAAACCATATTATCATCTGATTTCTTTG
TATATGGTAAAAGAATTTTTTGGAGAGGGAGGATACTCAGCCAAGCGCTCAAGAATGCTAGCAAATTATG
TTTAACAGCTGATATACTTGGTGACTGCACTCAATCTTCTTGCTCCAATCTGGCAACAACAATCATGAGA
TTAACTGAAAACGGACTTGAAAAGGATGTGGCAATAAGACTAAATATATTCATGGCTATTAGACAATTAA
CTTTTGATTTGATCTTCCCTATGAATACAAATAATGCATCAAACATTTCTGACATATATCTAAACCATCC
AGATTTACTAGCAAGAATTTGTCTTGTCCCGTCTAAAGTTGGTGGTTTAAATTATCTATCAACTAGTCGA
TTATTTAATAGAAATATAGGCGATCCATTAGTGTCTGCATTTGCAGATATTAAGAGACTAATAATGGCTA
GATGTATTGAACCTTGGGTCTTAACAAATATCATGAGACGTCCTCCGGGAGATGGAAATTGGAGTACTCT
AGCAGCAGATCCTTATGCAGTCAATATTGATTACCTATACCCACCAACTATATTCCTTAAACGGCATGCC
CAGCAGACACTGATGGAATCAAGTGTGAATCCGCTCCTTAATGGGATATTCAATCCAAATGCAAAAGCGG
AAGAGAATAATTTAGCTCAATTTCTGCTCGATAGAGATATAGTGTTGCCAAGGGTAGCTCATGTTATACT
AGCACAAACAGGTTGCGGAAGAAGGAAGCAGATTCAAGGATATCTAGATTCCACACGGACTATAGTAAAA
TTAGCTTTAGATATAAAACCTTTATCTTTCAGAAAGACAAACCAAGTATTAGATTACAATTTAAATTACT
TATCTTATCAATTAGATATCATACTCAAACCCAAAACAGGGAAAGATTCTTGGAGCTTAGATAATATTAA
TGATTGTAGTATAGATCTAGCAAGGAATTTAAGAAAGTTATCATGGGCTCCTTTGTTGCATGGTAGGGGA
TTAGAAGGTTTGGAAACTCCTGATCCCATAGAATTGCTAGATGGAGTCTTGTTGACAAATAAGTCTCTGT
GTCATCAATGTGCATCAGGAAATGATAAATTTACTTGGCTTTATTTACCGGGTGGTATTCAGATAGATCT
TGAGCCAAGCAAAAACCCACCTATGAGAGTCCCATATATCGGTTCAAAGACAGATGAACGAAGAATTGCA
TCACTAGCACAAATACCAGGTGCTTCTCAAAATCTAAAATCAGTTTTAAGGTTGACCGGTGTATATATTT
GGGCTTTTGGTGATAATGAACAGAATTGGCAAGATGCGTACGAACTTTCTAAGACACGCGTGAATATAAC
TTTAGATCAGCTCAGAGTACTAACTCCTCTACCTACTTCAGCAAATTTGACCCATCGATTAGATGATGGA
GTAACTCAGATGAAATTTACACCTGCAAGTCTATACACTTTTTCAAATTATATTCATATTTCTAATGATC
GTCAGGTGCTACAAATTGATGAATGCAATGTAGATTCAAATCTAATCTACCAACAGATTATGATAACAGG
ATTAGGCATTATTGAGACATGGAATGCATTGCCTATTAAGCATACTGTACATGAGGTAACTTTACATCTA
CACACTGCAGCTTCATGTTGTATAAGGCCAGTTGATTCTTGCCTTGTAAATAATTCCAGGCAAGATCTGC
CTTACTTAGAAGATACCACTATCAACAAATTTATTTATGACGATCAACCCATCCCAGAGGAGAAATCAAG
TTTAATAGAACAATTTATAGTTAATGTCAATGTAGGTGATTTTGAATTCAATGACACTCAAAATAGTATT
GTATTATTATCACAGCTAATGGGGAAAATTGTTGTTGATTCAATAATAGGATTAGATGAGTCGACATCAA
TCATTAATGATGCAATCATAGAGACTGATTACTCTTCAAATTGGATCAGTGAATTCTTAAATACTTACTT
GGATCAAGTATTCATATATATTGGGTGGAACATTTTATTAGAATTATCATATCAGATGTATTATTTAAGG
ATTACTGGATTAATGAACTTACTAGATTATATTGAATTAACATTGCAAAGGATACCCGGATTGTCAATAC
AGAACTTGGCTTCGACGATAAGCCATCCAAAAATTTTAAGAAGAATGATTAATTTAGGAATTTGTGTCCC
AAGCAACTCTCCACAATTTGCAACACTTAACTTCACAAAGATAGCTGTGCAATGTCTTATGTGGGGTATT
AAAACTGCATTAACAAATCTTTATAATCATATATCATTCAAAATATTAATTCACTCAGAAGATGCAATAG
ATTTAAATGATAGAATATATAACTTTGCTGCAAGAAAACTGACATTAATTGCAATGCTATATGATTTTGA
GTGTAATTTACCAAAATTAAAGGGTCTTACTGCAGAAAATAAATGTTGCATATTGACTGAATTCTTATTA
AGTGAAACATGCTTAGCAAATTTATCAATTCAACACAATGAATCATACATCAATCAAGTAACAAATCCAA
ATATACATCCTTATCCATGTAATAGTTATTATTTATCCAGAAAGGCATTAAATTTTATAAGATCAAAGAA
TGAATCAGAGTTCTTTCTAAAGAATTATTATGATGATTATGGATTTGTTGATACCCCTACAGATTTTTTA
CAGCTTAAAAGTGAGGAAAATAATGATACACTCTTAACAAATGATATTATAATTGAATTACTCAATCATT
CTCAAAAACTTGAAAGACATGAAATACCTTTCCAGGAATCACCCACTATTGATCAAGAAAATTTCTATCC
AGAACCTCCTGTACATCATATACTTAGGCCATTAGGCTTGACATCTACTTCATGGTATAAATCATTAAGT
ATAGTTAAATTCTTAGAAATGATTCAAATACCCGATGGATCTCATTTATATTTAGCTGAAGGTAGTGGTG
CTTCTATGACATTGATAGAAAACTTTTATCCTGGGAGGAAGATATACTATAACAGCTATTACTCAAGCGA
ATTAAACCCTCCTCAGAGGAACTTTGAACCTTTACCCACACAATTTATTGAGAGTGTACCATACAAACAG
ATTCAGGCAGAAATAGAGTGTCATCTGGGCTTTGTACAAGAGTACAAGTGTTTATGGAATGGTGTCACTG
AAACTACTGATTTGTCAGCCATTAGCTGTGCTGAATTCATTATTAATTCTATTGGAGTAGATTCAGTCAC
ATTAATTCATTGTGATGGAGAAGAAGGATTTGATACTCCTCAAGAGGAGATATCATCAGCTGTCATCCAT
GTATTACAAATAACTTGCAGCTGTCTTAAAAAGGATGGGTTATTACTCTTAAAGACAAGTTGGGTACCCT
TTACTAGATTTTCTACATTAATTTCTATATGCTGGACTTTTTCATCTCAAATTATACTCATACGAAGTGC
ATATAGTGACCCCTCTAATCATGAAGTTTACTTAGTTTGCAAAAGATCAGAGGATGGCTGGTTTTCTGAC
TTAAGAACTGCTATATTAAATGCCCAGACATTGACCCAATCCAATTATACAATATTATCTCCAAATATTA
TAAATCATTACTGGGAACAATTAATACACCAAAAGGATAATATCTTAAATATTATAAATGATACCATCAC
GTCATCTGATCCTCAATACTTTTTATCTGATAATCAGAAGATCCTACAAGCAGGTGGATCCCTTAGCTGT
CAGCAATGGATAAATATCACAAATTTCAATTCTCTTGTAAATTTGTACAAACACTTAGCTTCTATTTATA
CAATCCATATTAAAGAAATTATTGAAATACTGAAGAGTGAGGGAGATGAATATCTAGGTTTGATATGGTC
TCCATACAATATTGGAGCTCAAGGGAAAATAAATACTATACTACGGTTATTATCAGAAAAAGTGATGCTC
TATATTGTTAAAAATTGGAAATTAATTGATTATCATGCAAAAATTGATTTTAAACATAACTTAGAATGTG
GTGAATTTGATGCCGGCTGTTTCTTTAAACCAGACTTGTTGTACAAGTATACACCAAATCCACGGTACCT
TCGTAAAACAATTTCAAATAATGTGTTAGTTGAATTGATTACTGTAAAAATGGTGCTAAAATTATCCCGA
CCAAAACAAAAGCAGATTTGGAAATTATTAGGTTGCACTCTCTTTGTTGGAATACAAGATGAACAGTTAG
GAATAAATGAGCAAAAAATAGACAGTAATCCAGATAAATATATCCAATTCAATGATGCAAACGATGAAAG
AGATGTTTTTGGTGATATATTATAATAAATTCAACACAAATTTAATGATTAATGATAATAATCATGCAAG
ATATCCATATCAAATGAATTCCCTAGGCTATTATTATAATCAGATTAAAATTTTTAAAAAATACATTATT
GATAAAAACTTTTTATATCGTTCGGTATCGATCTCTCTTAGAAGTGTTTAATAAAAAATTAAAAACATAT
TTAACTTTAAAGAAAACTTTTCATATCTCTTCTCCCCTTGGT


>JQ241176_HPIV4b_strain_04-13

ACCAAGGGGAGAAGAGATATAGATATTGATCTGAAGAATTGAGAATATCTAATGTAGGTCCGGAAAGACC
TTTAATAAAGTAGCTTATCAATATATCACCATGTCTTCGGTTTTAGCTGCTTATGAACAATTTCTTCAAA
CAACTGAAGATCGGAGTTTTGGTGATCAACAATTTGTACAATCTGATACCTTAAAGGCAGAAATCCCTGT
TTTTGTACTTAATACAAACGATCCACAGCAAAGATTCACATTGATGAATTTTTGCCTCCGACTTGCCGTA
TCATCATCTGCCAAATCGGCAATCAAACAGGGAGCATTATTATCTCTGCTTTCCTTACAGGCCACATCAA
TGCAGAATCACCTTATGATTGCTGCCAGAGCCCCAGATGCAGCTCTTAGAATCATTGAAGTTGATGCAAT
AGACCCACAAGATTATACATTAACTATTAACCCAAGATCTGGCTGGGATGACATCAAGATCAGAGCTTAT
AGGGCATTATCCAGAGATTTGCCTATCAGCCTTGCCGATAGGACAGTATTTGTATCCAGAGATGCAGAAC
ATGCAGTGTGTGACGATATGGATACATACCTGAATAGGATATTCAGTGTATTAATACAGATTTGGATAAT
GGTGTGCAAATGTATGACAGCCTATGATCAACCCACTGGATCTGAAGAGAGAAGGTTGGCTAAGTATAAG
CAGCAGGGCAGGATGTTAGAAAAATATCAACTGCAAACAGATGCCAGGAAAATTATCCAATTAGTAATAA
GAGAAAGTATGGTTATAAGACAATTTCTTGTACAGGAGATGTTAACAGCTGATAAAGTAGGTGCTTATAC
TAACAGATATTATGCTATGGTAGGAGATATTGCAAAGTATATAGCCAATGTCGGAATGAGTGCATTCTTT
CTTACACTCAAGTTCGGTTTGGGCAACAGGTGGAAACCACTTGCTCTAGCTGCATTTTCTGGTGAGTTAG
TTAAACTGAAGTCTTTTATGTCATTATACAGAAGATTAGGTGACAGATCAAGATATTTGGCTCTCTTAGA
ATCTCCTGAATTGATGGAATTTGCTCCAGCTAATTACCCGCTATTATTCAGTTACGCCATGGGAGTTGGA
AGTGTCCAGGATCCATTGATTAGAAACTATCAGTTTGGAAGGAACTTCTTAAATACCAGTTATTTTCAAT
ATGGTGTTGAGACTGCAATGAAGCACCAGGGAACAGTTGACCCTAAATTGGCCTTAGAGCTTGGAATAAC
CGATGAAGACAGAGTGGACATTATGCAGTCTGTTGAAAAGCACATATCAGGAAAAGCTGGAGATGATATA
TCACAGCCTGCAGGTGCATTTACAATGTCCCTAAGCAGATCAGCTTTCATTAACAACAACACTTCCCAAG
ACTTCTCAGGGGCAAGACTCTCCAACTACGAGCAAGGATGGTCTGGCACAAATCAAGATGAAACGAGAGA
TGTCTATCCAGAATCTACAATGCACAGACTCCAAAACATTGAACCAACTGACTCAGATCACAATGAACTA
CTGATGCCGGAGCTTGAAAGTGACAGCAACCCCTTCAATCGTCCAAGATTCACAGTCAGAGCACCACTCA
TCCCAGAAATCTCACACCAGAATCCAACTACCAGAATGAGCAGAAACATCAACACAAGAGACAACACCAG
AACTGACCATCAAGACACCAATGAGGATCGAGGCAGCAACGTTCCAGATGACATTCTTGGAGATCTAGAC
AATTGACACATCACCGACCTAGCCATAGCTACACAACAATCACAAACTGGGAAAATCTCAAAGGTACACA
ATCGCACACATACAATGAAAGCAATCACTCCTGTCCCACATCACAACTCAGAAATCCCGCCAAACGCAAC
ATCACGACCAATCAACTGCTGATACATGGTAGAACAGAAGAACACAACTGCTTTTATTTAAGAAAAAACT
AAGATAGGCTGAACGGTTGCATTCAGGTTTCTCAATCGTTCAGGCCAATACAATTCTCAGCTTCAAACAA
AAACAACAAGATGAGCTTTGAAATAAGCGTGGAGGAGATTGATGAGCTCATTGAAACTGGCAATCTCAAC
ATAGATTATGCACTTAAAGAATTAGGTGCAACCAATCAACTCCCGCCAAACAAACCTCCGTCTCAAATCA
GCAAAACAGAAGAAAACAACGATGAGACAAGGATCTCAAAAAACTCGGCATCAGCAGAGGCACCAGCTCA
CGCCTCCTCGCCACTGCGGTCGCACAATGAAGAGAGTGAACTAGGGAAACAGAGCTCAGACGGTTTCTCC
ATGATATCCAACAGACCCCAAACAGGTATGCTGCTTATGGGATCAGACACACAATCTCCAAGTCCGTCAA
AGACCTATCAAGGACTCATTCTTGATGCAAAGAAGAGAGCGCTAAATGAGCCAAGAAGGAATCAAAAAAC
AACAAATGAACATGGAAACACAAATGACACCTGGATATTTAAGAGGGGGGAATATAGCCACCAAGAAAGA
GGCTTGGGTTACACAGAATCAGAGATCAAAAATACAATCTTCATTCCAAGACATCGAAGAGAGCACTCGA
TTTCATGGGTCAATGGAAGAACCACAATATCAGAGTGGTGCAATCCATGTTGCGCACCAGTCAAATCAAT
TGCCTCCGTCGAAAAATGTACATGTGGAAGATGTCCCAAAATTTGCGAACTATGCATTAGAGATCCTTGA
TGCAATCAAAGCATTAGAGGTGAGGTTAGATAGGATCGAAGGAAAAGTTGACAAAATTATGCTTACTCAA
AATACAATTCAGCAAACAAAAAATGACACTCAACAAATTAAAGGTTCACTTGCAACAATTGAGGGCTTAA
TCACAACAATGAAAATAATGGACCCTGGAGTCCCATCAAAAGTAAGTCTCAGGAGTTTAAACAAAGGGCC
AGAGCAAGCTCCTATAATCGTCACTGGCACTGGAGATGTCTCAAAATTTGTTGATCAAGACAATACAATT
ACACTTGATCCGTTAGCAAGACCCATTTTGTCTGGAACCAAGCAAATAACTGATGAAAGGAGAGCAGGTG
TTCGTATAGATGCACTTAAAATAACAGTATCAGAAATGATTCGAGATCTATTTGGAGACTGTGACAAGAG
CAGAAAACTTCTCGAATCAATAAACATGGCAACCACAGAGCAAGATATCAACTCGATCAAAACTAATGCT
CTTAGAAGCATCACCTAAATTATGAGATCCACGAACCACAGAGATCACAGCGACCCAGACTCACTCAATA
CGCCACGCCCTCGACCCCATGCCCAGAAGGAACAACTAGACCGCATCCTCAAGAATCAACACCAACTCAA
ATGACGACAACACCAATCATCATCAAACAATACACAGAACATCAGCACTGCATACAAAATCATTCCCCGG
CACACACAATTCACTGGCTGACAGATTCCCTCCATGACATCACAAAGCATTTAAGAAAAAACAGAAGTAA
GGGGGGACCATCATCCAATCGACTGTAGCCATGGCTCCTACTCAATCCAAAGTCAAAATTCACAATCTAG
CTGAAGCTCATGAGAAGGTACTAAGAGCCTTCCCAATAGAAGTTGAACAAAATTCGGAGGGGAATAAACT
ATTAGTGAAACAGATCAGAATAAGAACGCTAGGACATGCGGACCATTCAAATGATTCAATTTGCTTTCTG
AACACTTACGGGTTTATCAAGGAAGCAGTCAGCCAGACAGAATTCATGAGAGCAGGACAGAGACCGGAAA
GCAAAAACACTCTGACTGCTTGCATGTTACCCTTTGGGCCTGGTCCTAACATAGGGTCCCCCCAAAAGAT
GCTAGAATACGCAGAAGACATTAAGATCCATGTAAGAAAGACAGCAGGCTGCAAGGAGCAGATTGTGTTT
TCTCTAGACAGGACACCTCAAGTGTTCAGGGGATTTCAATTTCCCCGGGATAGATATGCATGTGTTCCAT
CTGACAAGTATATAAAATCACCAGGGAAGTTAGTCGCAGGACCCAATTATTGCTACACTATCACTTTCCT
CTCATTGACATTCTGTCCCAGCAGCCAAAAATTCAAAGTACCTAGACCCATATTAAATTTCCGATCCACA
CGAATGAGGGGTATACATCTAGAGATTATCATGAAGATTACGTGTTCTGAAAACAGTCCAATTAGAAAGA
CATTAATAACAGATGATCCTGAAAATGGACCAAAAGCATCTGTGTGGATCCATCTCTGTAATCTTTACAA
AGGGAGAAATCCTATAAAAGTATATGATGAGGCATATTTTGCAGAGAAATGCAAACAAATGCTGCTAAGC
GTAGGTATCAGTGATCTATGGGGGCCTACAATTGCAGTACATGCAAATGGGAAAATCCCCAAATCTGCCA
GCCTCTATTTCAACTCAAGAGGATGGGCTCTGCATCCTATAGCTGATGCATCTCCTACAATGGCAAAACA
ACTATGGTCTATAGGCTGTGAGATCATTGAAGTCAATGCAATATTACAAGGCTCTGATTATAGTGCTCTG
GTGGATCATCCCGATGTAATATATCGGAAAATCAGAATTGATCCGGCAAAAAAGCAATATGCACACTCTA
AATGGAATCCATTCAAGAAGGCAATATCCATGCCTGATCTTACTAGCATCAATATCTAATCATACAAATT
AATCACTGATATAGAGCTAAGGAACATTTTATATCCCTCCTCGTTGTATCACCATCACCATCCTGATCTA
TAAAACCACACTACACTATGAACCATCCAATATCCAGCCAACCATAGGATCACAACCACATTACACCAAT
TCAATCAAGGACATCCCTGCAAATATCAAACAATCAAAACACGACTGCAATAGACACAACATCACCCGAT
CAAGCCAGACCCCCACCATGCACCCAAGTCATCCGACACAACCGTAAACTCTCGATTCCACCATCTGAAA
CACATCCTCGAACAGACCATTCAAAAACACCGAACAATCAATCTCCCAGTTGCAATGATCATTGTAAATT
TTAAGAAAAAATCTGACACACAGCTAGAGCCAAATATAGGGGGGGAAAAACGCATCCACCGCCACGCGCA
CAGATCCAGAACCCAAGGCAACCAACACCCATCGGACTCCATTCCATCCTCAAAGAAATCAACATGGGTG
TCAAAGGTTTATCTCTAGTTATGATTGGATTATTAATCTCACCAATTACCAATTTGGATATAACTCATCT
AATGAATCTAGGAACGGTACCAACCGCAATTAGATCTCTAGTTTATTACACCTACAGTAAACCATCTTAT
CTCACCGTAGATTTAATTCCTAATTTGAAGAATCTAGACCCAAAATGCAATTACTCAAGTTTAAATTACT
ATAATAAAACGGCATTAAGCTTGATTCAACCAATTGCAGACAACATCAATCGCCTTACAAAGCCAATCAC
AAGCTCAGAAATCCAAAGTCGTTTCTTTGGGGCAGTTATAGGTACAGTTGCTCTCGGTGTAGTTACTGCT
GCACAAGTTACAGCAGCAATCGGTCTTGCAAAAGCTCAGGAAAATGCACAACTTATACTAACTCTCAAAA
AAGCTGCAAAAGAGACAAATGATGCAGTTCGAGATCTCACAAAATCCAACAAAATTGTGGCAAGGATGAT
ATCAGCAATTCAGAATCAGATAAACACCATCATTCAACCTGCCATAGACCGGATTAATTGTCAAATCAAA
GACTTACAAGTTGCTAATATTTTAAATTTGTATCTGACAGAGATCACAACTGTTTTCCACAATCAATTGA
CCAATCCTGCATTAGAATCAATTAGTATTCAGGCTCTTAAAAGTCTTCTAGGATCTACCTTACCAGAAGT
GCTATCTAAGTTAGATCTAAACAATATCTCGGCAGCTTCAGTAATGGCATCTGGCTTAATTAAAGGACAG
ATAATTGCAGTTGATATACCGACCATGACATTAGTATTGATGGTCCAAATACCAAGCATCTCTCCTCTAA
GACAAGCAAAAATAATAGATCTAACCTCTATAACAATTCACACAAATAATCAGGAAGTACAAGCTGTGGT
ACCAGATAGAGTCCTTGAGATTGGTTCAGAGATATTAGGTTTTGACGGTTCAGTGTGCCAAATCACGAAA
GATACAGTCTTTTGTCCCTACAATGATGCATATATATTACCCATCCAGCAGAAAAGATGCCTACCAGGTC
AAACAAGAGATTGCGTGTTCACCCCAGTTGCCGGCACTTTCCCTAGGAGATTTCTCACTACATATGGTAC
TATAGTAGCCAATTGTAGAAATTTAGTATGTTCTTGCCTACGACCTCCCCAAATAATCTATCAACCTGAT
GAGAATCCAGTTACAATCATAGATAAAGACTTATGTACAACATTGACTCTAGACTCCATAACTATAGAGA
TCCAGAAATCCATAAATAGTACTTTTCGACGTGAAGTAGTTCTAGAATCTACTCAAGTCAGATCTTTGAC
TCCTCTTGATTTATCGACCGACTTAAGTCAATATAATCAATTACTCAAGAGTGCTGAGAACCACATCCAA
CGGTCAAATGATTACTTAAACTCAATTAATCCTAGTATAGTAAATAATAGCGCAATAATAATATTGATTA
TACTTTGCATCTTATTAATAGTGATAGTTACAATCTGCATAATTTGGCTCAAGTATTTGACTAAAGAAGT
TAAGAATGTAGCAAGAAATCAAAGACTCAACAGAGATGCCGATCTTATTTATAAGATTCCCAGTCAGATA
CCATTGCCCAGATAACAGCAACTAAGAGACATATTTTGCAAATCTTACCCAGATGCTCCTGGATATATCG
CTCACAAAGAAAAATCAACTCCCAATTTATTAAAAGAAATCCAAAATCAACAGAGCCACAGCTATCCTGC
AATAACACTGCGACCACAATGACATTCCTCAAGAAATGAAGGACAAATCTAGGAATCAGAAAAGAATAGC
CCAAAACAAATCAATAGACAGAGAAAGGGAAAGGCAAACCCGTCTCAGCAAAACCTCCCATCAACATCAC
TCGACCAAGACTGAACCAACAGCACAAACGCAGAAACCCACCACCACAAAACCACAGAAAGCCTCCCATA
ATCCCCCACCAACATTCACCAAAAAAACAAAAAATCATTCAACCAAATAACTTCTACATTTCAAGTTTAA
GAAAAAAACTATTATAGGGGGGAACGCACTTCTCAGCTCCAACCACACAAGGCCTCGTCCTGTAAAACAG
GACCAAACTCACAAGGTCCAGAACAAAATCTGACCACAAGTATAACCTCCACAATTCAAAATTAGACCAA
CGATCTAGCAACAACTCATCAACTAGCAACCATCAGAGAATTCAACAATCCAGAAGGACGTCACATCAAC
TCATTCGCGAATCTCCAAAAGAAATAACCCAAATAAATTTACAACTCACTATTCAATTATAAATAAATTA
AAGTAAATCACAAGGATGCAAGATTCACGTGGCAATACTCAAATATTCAACCAAGCGAATTCAATGGTGA
AAAGAACATGGAGATTACTATTCCGGATTGTAACTTTAATATTACTTATTTCAATATTTGTGTTATCACT
CATAATTGTACTACAATCAACTCCGGGGAATTTGCAAAATGATGTCGATATAATCAGAAAAGAGCTCGAT
GAACTTATGGAGAACTTTGAAACCACCTCTAAATCACTGCTGAGCGTACGAAATCAAATTACTTATGATG
TATCAGTTCTCACCCCCATAAGGCAAGAAGCCATTGAAACAAACATTATTGCGAAAATAAAGGATCATTG
CAAAGATAGGGTAGTTAGGGGAGAAAGCACCTGTACACTGAGTCACAAGCCTCTACATGATGTTTCCTTT
CTAAATGGATTTAACAAATTCTATTTCACATATAGGGACAATGTACGAATCAGACTTAATTCATTATTAG
ATTATCCCAATTTTATTCCAACTGCTACAACTCCTCATGGATGCATTCGAATTCCATCATTCTCCCTAAG
TCAAACTCATTGGTGTTATACTCACAATACAATTTTACAGGGATGTGCAGATACAGTATCTAGCAATCAG
TATGTATCTCTAGGAACCTTACAGACCTTAGAAAATGGTAATCCTTATTTCAAGGTCGAGTATAGTCATT
ATTTAAATGATGGGAAGAATCGAAAGAGTTGCTCAGTGGTTGCTGTTCTTGACGGATGTTTACTGTATTG
TGTGATCATGACTAAAAATGAAACAGAGAATTTCAAGGATCCTCAATTGGCAAACAATTACTTACATATA
TATCATATAATGGTACTATCAAAGATCCGTATAATAAATCCACACGGATCATCTAGAGATTGGGTTCACA
TCTCACCAGGGGTAGGTTCGGGTATTTTGTATTCAAATTACATCATATTTCCCTTGTATGGAGGCCTTAT
GGAAAATTCAATGATATATAATAATCAATCAAGGAAATATTTTTTTCCTAATTCAACCAAGTTGCCATGT
AGTAACAGCACCAGTGAAAAAATAAAAGGAGCAAAAGACTCATACACAATAACTTACTTCTCTAGGAGAC
TTATACAGAGTGCATTTTTAATTTGTGATTTAAGACAATTTCTTTCTGAAGATTGTGAAATTTTAATTCC
TAGCAATGATTACATGCTAGTTGGTGCAGAGGGTCGCCTATATAATATTGAAAATAATATATCTTACTAT
CAGAGAGGATCCAGCTGGTGGCCCTATCCAAGCCTATATAGAATCAAATTAAATCCTAGCAAGAAATATC
CTAGAATAACTCAGATTAAATTTACAAAAATTGAGATAGCTTCAAGACCTGGCAATAAAGATTGCCCGGG
AAATAAAGCTTGCCCAAAAGAATGCATAACGGGAGTTTACCAAGACATATGGCCACTAAGTTATCCTAAT
ACTGCGTTTCCCCACAAAAAACGAGCGTATTATACAGGTTTTTATCTCAATAACTCGCTTGAAAGACGTA
ACCCAACATTTTATACTGCTGATAATCTAGATTACCATCAACAGGAAAGATTAGGTAAATTTAATCTTAC
TGCTGGATACTCCACTACAACTTGTTTCAAGCAGACCACTACTGCGAGACTATATTGCCTTTACATACTT
GAGGTGGGTGACTCAGTCATTGGAGATTTCCAGATTTTTCCCTTTTTAGCGTCTCAATAGACCAGGCTAT
CAATTAATCAATAGAATTACTCTATAACACAAGCTGATCTTATAAGGTGAAAGATGCTCATACAAAATGG
TTAATAGACAAATAATAATAATAATCATTGTAACAAAATTAAAAGGATAAAATAATTATAGGAACACTAT
AAACTAATCAGAAAACAAACATAACATTAACCAACAACAGCTAACATGACCAATGACACTCCATGAAACA
TCACCTATCAATAATAAAAAATATAATCTATCAATCAGAACCAAATCTGATCCATTCTCGGCAATCCACC
AAGCGAAAACACATATCAAGAATTACCAACCATCAAGTCTGATCAATCCGACACAAAAATCCAAACAACC
GCCAGAATAGGCCCGGTCCTGACAAACAACCTGCCCGGCCACCAGCCTACTCAACATCAAGACACAATCA
ACTCCACCCCAATCATCAGTCCAATCCGCGAGTCAAACAAGTTCCTCCACGTGCCCAGCAATTCAATCGA
TATGACACATTGCTATATCTTTTAAGAAAAAAGAAAATTGAGTGAGTGAGACATTCTAGTTCTCATACAC
AGAATAAACTTTGAACTTTGGATACATTTTGGATCAAAATTGAAGATTGAAGAACTAGGATGATTCCGCA
CACTAGTAGACAAGCAATGAGGAACAAAAAGAATAGACAATTGCCTAGGAGGAACGACACAAAGCATCCA
ACACTAGGGGGAAAGAGACCACCTCCAAGATGGCTGACCATACTGATGTCCTATTGCCAGAGGTGCATCT
GAGTTCCCCCATTGTACGGCACAAACTCATTTATTATATACTATTAGGAAATTTACCAAATCAAATAAGT
CCTGAAGATCTTGGACCTTTATCTACAATTAATTGGAGCCAAGTAAGAAGAGAAGAAAGCAAATTATGTT
TACGTTTAGTATCTGTAAGGAATAATCTTTTAAAACATATACCCTCATTGAGGGAGATAGACCCAACACG
TCAGTGTAAAAATCTGTATTGGCCACGACCTCTTCAGTTTTTTAAGGATTTGGATTTCAACCAATTTAAA
GGGAAAATTGAAAGATGGGAAAAAATTCGACACGCTACACAGCTTGTAGTTAATAAGAGAATTATGAATT
TTTTAGATTTAATCAGTGATAAATTAATATCAAGGAAAGATTTATTTACAAGTGCTAGGTGCAGACACAA
AGGTCATGATAGAGATTCAAGATTAAGAGAACTAGTTGATATTGAATCGAGCTGGAACAAGAATCATTGG
TCAAACACTACAAATCTTTTCTTATTAATAAAATATCAGATGAGACTGTTAATTTGTCAGATGAAAAAAT
CTCAAACTGGTCTTCTTGAAGTCAAGTTGGAAGATAGATCAGGCTTAATTATAATTACTCCCGAGCTAGT
GTGCATTTATTTCCATAAAGCAAATGTATTAAGCTATTTCACATTTGAAATGATCCTTATGATTTCTGAT
GTATTTGAAGGAAGACAGAATGTCATAGGATTATGTTCAATCAGTTATTACTTGTCTCCTCTAAAGGATA
GAATAAATGACTTACTTAATTATGTAGATAATTTAGCACTGATTCTAGGAAATAAGGTTTATTCAATAAT
CGCTAATTTAGAAAGTTTAGTTTATGCTAAATTACAATTGAAGGATCCAGTTTTAGCAGTTAGAGGTCAA
TTCCATTGTTTCATACTGGAGGAGATTATGGAGATTTTACATGATGTTTTCTCAGTTGATGAGAGTGCTC
AAGTGTGTTCTATACTATCATCTTTTCTTAGTGGTCTGTCACCTGACCTTACTGCAGAGTTGTTATGTAT
TATGAGAATGTGGGGTCATCCCACTTTAACAGCTGCAGGTGCAGCAGGGAAAGTACGCGAATCTATGTGT
GCACCAAAGCTACTAGACTTTACAACAATTATGAAAACATTATCATTCTTTCACACCATACTTATAAATG
GGTACAGAAGAAAGCATGGTGGGATCTGGCCAACTGTGACGTTAATTGATGGTACCCCAAATTTTATTGT
CAGTCTAAAAAATGATAATGCAGAAATAAGTTATGAAGTGGCATTGAAATACTGGAAATGGATATCACTG
ATTGAATTTGAAAAATGTTTTTCAGCTGATCCAGGTGAGGATTTAAGTATATTCATGAAGGATAAAGCAA
TAAGTTGTAATAAGAAGGATTGGATGAGTGTATTCAGACGAAGTCTTATACATGAGAGATGTGCAAAGAA
TAATTTGGAATGTCCATCAAATGTAAATAGAAGATTATTATTAAATTTCTTAAATGACTCAAATTTCGAT
CCAAATCTAGAATTAGAGTATGTGACTACCCTCCAGTATCTAACTGATGATAAATTTTGTGCTTCATACT
CTTTGAAAGAAAAGGAGATAAAAGAAACTGGGAGAATATTTGCAAAGCTTACAAAGCAAATGAGATCATG
TCAAGTGATAACAGAATCAATGCTTGCTAATCATGCAGGGAAATTATTCAGAGAAAACGGTGTAGTTCTT
GATCAGCTTAAGTTGACGAAATCACTCCTAACCATGAGCCAAATAGGGATTATCTCAAATAAGGAGCGTA
AAGCTACAAAGGACTCCATGACAATCCTAAAAGACATTAAGAAGAATAAAAACATACATAAAGAAAATGA
AAAGAAATATGGTTCAGAGAATTCAACTCCTTTCGGAGATCTGGGAAAAAATTTTGGAATAAACACTCCT
GATGATTCATTAGAAATAGCTGCATGCTTCTTAACAACAGATTTACAAAAATATTGTCTTAATTGGAGAT
ACCAAGCAATAATACCCTTTGCTAGAACACTAAATCGAATGTACGGATACCCTCATCTCTTCGAATGGAT
TCATTTAAGATTAATGAAATCAACTTTGTATGTAGGTGACCCGTTCAATCCTCCATCAGATCATAATGTG
ACTGACCTAGATAATGCACCAAATGATGATATATTTATTGTTTCACCAAGAGGAGGTATAGAAGGTCTGT
GCCAAAAATTATGGACTATGATCTCAATTGCTACTATATTATTGTCATCTGCAGAATCTAAGACCAGAGT
AATGAGTATGGTCCAGGGAGATAATCAAACAACTGCAATAACTACAAAAGTGCCAAGGAGTATGCCTCAT
AAAGAGAAGAAGCAATCAGCTTATAATGCAAGTAAAGAATTCTTTTCTAGATTAAAGCAAAATAATTATG
GGATTGGACATAATTTGAAAGAACAAGAAACTATATTATCATCCGATTTTTTTGTATATGGTAAAAGAAT
TTTTTGGAGAGGGAGGATACTCAGCCAAGCACTTAAAAATGCTAGCAAATTATGTTTGACAGCTGATATT
CTTGGTGATTGTACTCAATCCTCTTGTTCCAATTTGGCAACAACAATAATGAGATTAACTGAAAATGGAC
TTGAAAAGGATGTAGCAATAAGACTAAATATATTCATGGCTATTAGACAACTAACTTTTGATTTGATTTT
CCCTATGAATACAAATAATGCATCAAACATTTCTGACATATACCTGAACCATCCAGATTTACTGGCAAGA
ATTTGTCTTATCCCGTCTCAAGTTGGTGGTTTAAATTATCTATCATCTAGTCGATTATTCAATAGAAACA
TAGGTGACCCACTAGTGTCCGCATTTGCAGATATTAAAAGATTAATAATGGCTAAATGTATTGAGCCTTG
GGTATTGACAAATATCATGAGACGACCACCTGGAGATGGGAATTGGAGTACGCTAGCAGCAGATCCTTAT
GCAGTTAACATTGATTATCTATACCCACCAACTATATTTCTTAAGCGACATGCCCAGCAGACATTGATGG
AATCAAGTGTGAATCCACTTCTTAATGGGATATTCAACCCAAATGCAAAAGCAGAAGAAAATAATTTAGC
CCAATTCCTTCTCGATAGAGATATAGTATTACCGAGAGTAGCTCATGTTATACTAGCACAAACAGGTTGT
GGGAGAAGAAAGCAGATTCAAGGATATCTAGATTCCACACGGACTATAGTAAAATTAGCCTTAGATATAA
AGCCCTTATCTTTCAGAAAAACAAACCAAGTATTAGACTACAATTTAAATTACTTATCTTATCAGCTTGA
TATCATACTTAAACCGAAATCGGGAAATGATTCCTGGAGCTTGGATAACATTAATGATTGTAGTATAGAT
TTAGCAAGAAATTTAAGAAAGCTATCATGGGCTCCTTTGTTACATGGTAGGGGATTGGAAGGTTTAGAAA
CTCCTGATCCTATAGAGTTGCTAGATGGAGTCTTATTAACAAATAAATCTTTGTGTCATCAATGTGCATC
AGGAAATGACAAGTTTACCTGGCTTTATTTACCGGGTGGCATTCAAATAGATCTTGAGCCAAGCAAAAAT
CCACCTATGAGAGTTCCATATATTGGTTCAAAAACAGATGAACGAAGAATTGCATCATTGGCCCAAATAC
CAGGTGCTTCTCAAAATCTAAAGTCAGTTTTAAGGCTAACTGGCGTATATATTTGGGCTTTTGGTGATAA
TGAACAGAATTGGCAAGATGCATACGAACTGTCTAAGACACGTGTAAATATAACTTTAGATCAGCTCAGA
GTACTAACTCCTTTACCCACTTCAGCAAATTTGACCCATCGGCTAGATGACGGAGTAACTCAGATGAAAT
TTACACCTGCAAGTTTATACACTTTCTCAAATTATATTCATATTTCTAATGATCGTCAAGTGCTACAAAT
TGATGAATGCAATGTAGATTCAAATCTAATCTATCAGCAGATTATGATAACAGGATTAGGTATTATTGAG
ACATGGAATGCATTGCCTATCAAGCATACTGTACATGAAGTAACTTTGCATTTACACACTGCAGCTTCGT
GTTGTATAAGACCCGTTGATTCTTGCCTTGTAAATAATTCCAGACAAGATCTGCCTTATTTAGAGGATAC
TACTATTAATAAGTTTATTTACGATGATCAACCCATCCCAGAGGAAAAATCAAGCTTAGTAGAACAATTC
ATAGTTAATGTTAATGTGGGTGATTTTGAATTCAATGATACTCAAAATAGTATTGTATTATTATCACAGC
TAATGGGAAAAATTGTTGTTGATTCCATAATAGGATTAGATGAGTCAACATCAATTATCAATGATGCAAT
CATAGAGACTGATTATTCCCATAATTGGATTAGTGAATTCTTAAATACTTACTTGGACCAGGTATTCATA
TATATTGGGTGGAACATCTTATTAGAATTATCATATCAAATGTATTACTTAAGGATTATTGGATTAATGA
ATTTACTAGATTATATTGAATTAACATTGCAAAGGATACCTGGGTTATCAATACAGAATTTGGCCTCGAC
AATAAGTCATCCAAAAATTTTAAGAAGAATGATTAATTTAGGAATTTGTATCCCAAGCAATTCCCCGCAA
TTTGCAACACTTAACTTTACAAAGATAGCTGTGCAATGTCTCATGTGGGGTGTTAAAACCGCATTAACAA
ACCTTTATAATCATATATCATTCAAAATATTAATCCACTCAGAAGATGCGATAGATTTAAATGATAGAAT
ATATAATTTTGCTGCAAGAAAGCTAACATTAATTGCAATGCTATATGATTTTGAATGTAATTTACCAAAA
TTGAAGGGTCTTACTGCAGAGGATAAATGTTGCATACTGACTGAATTTTTATTGAGTGAGACATGTTTAG
CTAATTTATCAATCCAACACAATGAATCATATATCAATCAAGTAACAAACCCAAATATACATCCTTATCC
ATGTAACAGCTATTATTTATCTAGAAAGGCATTAAATTATATAAGATCAAGGAATGATTCAGAGTTCTTC
TTAAAGAATTATTATGATGATTATGGATTTGTTGATACTCCTACAGATTTTTTACAATTAAAAAGTAGAG
AGAACAATGATACACTATTAACAAATGACATTGTAATTGAATTACTTAATCATTCTCAAAAGCTTGAAAG
GCATGAAATACCTTTTCAGGAATCATCTACTACTGATCGAGAAAATTTCTATCCAGATCCTCCTGTACAT
CATATACTTAGGCCGTTGGGCTTGACATCCACCTCATGGTATAAATCATTGAGTATAATTAAATTCTTGG
GAATGATTCAGATACCTGATGGATCCCATTTATACTTAGCTGAAGGCAGTGGCGCTTCTATGACATTGAT
AGAAAACTTTTATCCTGGGAGGAAGATATACTATAATAGCTATTACTCAAGTGAATTAAATCCACCTCAG
AGGAATTTTGAACCTCTCCCCACACAATTTATTGAGAGTGTGCCGTACAAACAGATCCAGGCAGAAATAG
AGTGTCATTTGGGATTTGTACAAGAGTACAAATGCTTATGGAACGGTGTCACTGAAACTACTGATTTATC
AGTTATTAGCTGTACTGAATTCATTATTAATTCTATTGGAGTGGATTCAGTTACATTAATTCATTGTGAT
TTAGAGGAGGGATTTGATACTCCCCAGGAAGAAATATCATCAGCTATCATCCATGTGTTACAAATAACTT
GCAGCTGTCTTAAAAAGGATGGGTTATTACTCTTAAAGACAAGTTGGGTACCCTTTACTAGATTTTCTAC
ATTAATTTCTATATGCTGGACCTTTTCATCTCAAATTATACTCATAAGAAGTGCATATAGTGACCCCTCT
AATCATGAAGTTTACTTAGTTTGCAAAAGATCAGAGGATGGCTGGTTTTCTGACTTAAGAACTGCTATAT
TAAATGCCCAGACATTGACCCAATCCAATTATACAATATTATCTCCAAATATTATAAATCATTATTGGGA
ACAATTAATACACCAAAAGGATAATATCTTAAATATTATAAATGATACCATCACGTCATCTGATCCTCAA
TACTTTTTATCTGATAATCAAAAGATCCTACAAGCAGGTGGATCCCTTAGTTGTCAGCAATGGTATAATA
TCACAAATTTCAATTCTCTTGTAAATTTGTACAAACACTTAGCTTCTATTTATACAATCCATATTAAAGA
AATTATTGAAATACTGAAGAGTGAGGGAGATGAATATCTAAGCTTAGTATGGTCTCCATACAATATTGGA
GCTCAAGGAAAAATCAATACTATATTACGATTATTATCAGAGAAAGTGATGCTATATATTGTTAAAAATT
GGAAATTAATTGATTATCATGCAAAAATTGACTTTAAACATAATCTAGAATGTGGTGAGTTTGATGCTGG
CTGTTTTTTTAAACCAGACTTATTGTATAAATATACTCCAAATCCACGATATCTTCGCAAAACAATTTCA
AATAATGTATTAGTTGAATTGATTACTGTAAAAATGGTACTAAAACTATCTCGACCAAAACAAAAGCAGA
TTTGGAAAATATTGGGATGTACCCTTTTCGTTGGAATACAAAATGAATCCTTAGAAATGAATGAGCAAGT
AGTCGATAGTAATCTAAATGAATATGTCCAGTTTAATGATTCAAACGAAGAGAGGGATGTTTTTGGTGAT
ATATTATAGTAAATTTAATGCAAATTTGACGATCAATGATGAATATCATGCAAGACATCTACTTCAAATG
AACTCCTCATCTAACTACTACAATCAGAAAAAAACTTTCAAAAACCATCTCTCAACTTGCATTGACAGCA
TCTCTCCAACCCATCATTGATCTCCTGACAAAAGACAATAAAATATATCATCAAGAGGCAACGATCTCAA
TAAACAACATTTCTAATAGAACTATAGGAAGATACAGAGATGAGATAACATCCCTCACTGGACAAATCTG
GATAAGAGGACTAAGGCTAACACCAAATATACAATCCAGAAAATGCAGTCAAACAGATAAGAATGGGAAC
AAAAATGTTGAAAAATCAGCTCTACTTACACCCAACAACCCCTAATAAAACACTCGATCTCATTCGATAT
CGGTTTCTCAAAAAAATGTTTAATAAAAAATATCAAACACATTTAAATTTAAAGAAAACTTTTCATATCT
CTTCTCCCCTTGGT


>NC_002200_Mumps_virus
accaaggggaaaatgaagatgggatgttggtagaacaaatagtgtaagaaacagtaagcccggaagtggtgttttgcgatttcgaggccgggctcgatcctcacctttcattgtcgataggggacattttgacactacctggaaaatgtcgtctgtgctcaaagcatttgagcgattcacaatagaacaggaacttcaagacaggggtgaggagggttcaattccgccggagactttaaagtcagcagtcaaagtcttcgttattaacacacccaatcccaccacacgctaccatatgctaaacttttgcctaaggataatctgcagtcaaaatgctagggcatctcacagggtaggtgcattgataacattattctctcttccctcagcaggcatgcaaaatcatattagattggcagatagatcacctgaagctcagatagaacgctgtgagattgacggttttgagccaggcacatataggctaattccgaatgcacgcgccaatcttactgccaatgaaattgctgcctatgctttgcttgcagatgacctccctccaaccataaataatggaactccctatgtacatgcagatgttgaaggacagccatgtgatgagattgagcaattcctagatcgatgctacagtgtactaatccaggcttgggtgatggtctgtaaatgtatgacagcgtacgaccaacctgctggatctgctgatcggcggtttgcgaaataccagcagcaaggtcgcctggaagcaagatacatgctgcagccggaggcccaaaggttgattcaaactgccatcaggaaaagtcttgttgttagacagtaccttactttcgaactccagttggcaagacggcaggggttgctatcaaacagatactatgcaatggtgggtgacattggaaagtacattgagaattcaggccttactgccttctttctcaccctcaaatatgcactaggtaccaaatggagtcctctgtcattggccgcattcaccggtgaactcactaagctccgatccttgatgatgttatatcgagatcttggagaacaagccagataccttgctttgttggaggctccccaaataatggactttgcacccggaggctacccattgatattcagttatgctatgggagtcggtacagtcctagatgtccaaatgcgaaattacacttatgcacgacctttcctaaatggttattatttccagattggggttgagactgcacgacggcaacaaggcactgttgacaacagagtagcagatgatctaggcctgactcctgagcaaaggactgaggttactcagcttattgacaggcttgcaaggggcagaggtgcggggataccaggtgggcccgtgaatccttttgttcctccagttcaacagcaacaacctgctgccgcatatgaggacattcctgcattggaggaatcagatgacgacggtgatgaagatgggggtgcaggattccaaaatggagcacaagcaccagctgcaagacagggaggccaaaatgacttcagagtacagccactacaggatccaattcaagcacaacttttcatgccattatatcctcaagtcagcaacatcccaaatcatcagaatcatcagatcaatcgcatcggggggatggaacaccaagatttattacgatacaacgagaatggtgattctcaacaagatgcaaggggcgaacacggaaacaccttcccaaacaatcctaatcaaaacgcacagtcgcaagtgggcgactgggatgagtaaatcactgacatgatcaaactacccccaattgcaataaccccaggacaatctagccacagctaactgcccaaatccactacattccattcatatttagtctttaagaaaaaactaggcccggaaagaattagttctacgagcatcgacacaattatcttgatcgtgtttctttccgggcaagccatggaccaatttataaaacaagatgagactggtgatttaattgagacaggaatgaacgttgcaaatcatttcctatccgcccccattcagggaaccaactcgttgagcaaggccacaatcatccctggcgttgcaccagtactcattggcaatccagagcaaaagaacattcagtaccccaccacatcacatcagggatccaagtcaaagggcagaggctcaggggccaggcccatcatagtctcatcctccgaaggaggcactggagggactcaggttcctgagccccttttcgcacaaacaggacaaggtggcattgtcaccaccgtttatcaggatccaactatccaaccaacaggttcatatcgaagtgtggaattggctaagataggaaaagagagaatgattaatcgatttgttgaaaaaccaagaacctcaacgccggtaacagaatttaagaggggggccgggagcggctgctcaaggccagacaatccaagaggagggcatagacgggaatggagcctcagctgggtccaaggagaggtccgggtctttgagtggtgcaaccccatatgctcacctatcactgccgcagcaagattccactcctgcaaatgtgggaattgccccgcaaagtgcgatcagtgcgaacgagattatggacctccttagagggatggatgctcgcctgcaacatcttgaacaaaaggtggacaaggtgcttgcacagggcagcatggtgacccaaataaagaatgaattatcaacagtaaagacaacactagctacaattgaaggaatgatggcgacagtaaagatcatggatcctggaaacccgacaggggtcccagttgatgagcttagaagaagttttagtgatcatgtaacaattgttagtggaccaggagatgtgtcattcagctccggtgaagaacccacactgtatttggatgaactagcgaggcctgtcccaaagccccgtcctgcaaagcagccaaaaccccaaccagtaaaggatttagcaggacggaaagtgatgataactaaaatgatcactgactgtgtggccaatcctcaaatgaagcaggtgtttgagcaacgattggcaaaggccagcaccgaggatgctctgaatgatatcaagcgagacatcataagaagcgccatatgaactcaccaggaacaccagactcacgggaaaatccacaaactgaaagccacaatgattccctgtttaataaaaaataagcacgaacacaagtccaatccaaccatagcagcaatggccggatcacagatcaaaattcctcttccaaagccccctgattcagactctcaaagactaaatgcattccctgtaatcatggctcaagaaggtaaaggacgactcctcagacagatcagacttaggaaaatattatcaggggatccgtctgatcagcaaattacatttgtgaatacatatggattcatccgtgccactccagaaacatccgagttcatctctgaatcatcacaacagaaggtgactcctgtagtgacggcgtgcatgctgtccttcggtgctggaccagtcctagaagacccacaacatatgctgaaagctcttgatcagacagacatcagggttcggaagacagcgagtgataaagagcagatcttattcgagatcaaccgcatccccaatctattcaggcatcatcaaatatctgcggaccatctgattcaggccagctccgataaatatgtcaagtcaccagcaaagttgattgcaggagtaaattacatctactgtgtcacatttttatctgtgacagtttgttctgcctcactcaagtttcgagttgcacgcccattacttgctgcacgatctagattagtaagagcagttcagatggaagttttgcttcgagtaacttgcaaaaaggattcccaaatggcaaagagcatgctaagtgaccctgatggagaagggtgcattgcatccgtgtggttccacctgtgtaatctgtgcaaaggcaggaataaacttagaagttacgatgaaaattattttgcatctaagtgccgtaagatgaacctgacagtcagcataggagacatgtggggaccaaccattctagtccatgcaggcggtcacattccgacaactgcaaaaccttttttcaactcaagaggctgggtctgccaccccatccaccaatcatcaccatcgttggcgaagaccctgtggtcatctgggtgtgaaatcaaggctgccagtgctatcctccagggctcagactatgcatcacttgcaaaaactgatgacataatatattcaaagataaaagtcgataaagatgcggccaactataaaggagtatcctggagtccattcaggaagtctgcctcaatgagcaacctatgagaatttcccctattccccctgatgcttccaggagaatcaacaatcagtccgattttaccggtggtaacttgattgaaattatagaaaaaataagcctagaaggatatcttacttctcgacttcccaacttcgaaaatagaattgatcagtaatcatgaaggtttttttagttacttgcttaggctttgcagtcttttcatcttctgtatgtgtgaatatcaacatcttgcagcaaattggatatatcaagcaacaagtcaggcaactaagctattactcacaaagttcaagctcctacatagtggtcaagcttttaccgaatatccaacccactgataacagctgtgaatttaagagtgtaactcaatacaataagaccttgagtaatttgcttcttccaattgcagaaaacataaacaatattgcatcgccctcatctgggtcaagacggcataaaaggtttgctggcattgctattggcattgctgcgctcggtgttgcgaccgcagcacaagtaactgccgctgtctcattagttcaagcacagacgaatgcacgtgcaatagcggcgatgaaaaattcaatacaagcaactaatcgagcagtcttcgaagtgaaggaaggcactcaacggttagctatagcggtacaagcaatacaagaccacatcaatactattatgaacacccaattgaacaatatgtcttgtcagatccttgataaccagcttgcaacttccctaggattatacctaacagaattaacaacagtgtttcagccacaattaattaatccagcattgtcaccgattagtatacaagccttgaggtctttgcttggaagtatgacgcctgcagtggtccaagcaacattatctacttcaatttctgctgctgaaatactaagtgccggtctaatggagggtcagattgtttctgttctgctagatgagatgcagatgatagttaagataaatattccaaccattgtcacacaatcaaatgcattggtgattgacttctactcaatttcaagctttattaataatcaggagtccataattcaattgccagacagaatcttggagatcgggaatgaacaatggagctatccagctaaaaattgtaagttgacaagacaccacatattctgccaatacaatgaggcagagaggctgagcttagaatcaaaactatgccttgcaggcaatataagtgcctgtgtgttctcacccatagcaggaagttatatgaggcgatttgtagcactggatggaacaattgttgcaaactgtcgaagtctaacgtgtctatgcaagagtccatcttatcctatataccaacctgaccatcatgcagtcacgaccattgatctaaccgcatgtcaaacattgtccctagacggattggatttcagcattgtctctctaagcaacatcacttatgctgagaaccttaccatttcattgtctcagacaatcaatactcaacccattgacatatcaactgaactgagtaaggttaatgcatccctccaaaatgccgttaagtacataaaggagagcaaccatcagctccaatctgtgaatgtaaactccaaaatcggagctataattgtagcagccttagttttgagcattctgtcaattatcatttcgctattgttttgctgctgggcttacgttgcaactaaagaaatcagaagaatcaacttcaaaacaaatcatatcaatacaatatcaagtagtgtcgatgatctcattaggtactaatcctaacattgtgattcatcctgcattgagaaaagatttagaaaaaaactaaattaagaatgaatatcctggggtcgtaacgtctcgtgaccctgccgttgcactatgccggcgatccaacctcccttatacccaacatttctattgctaattcttctctctctgatcataactttgtatgtctggattatatcaaccatcacttacaagactgcggtgcgacatgcagcactgcaccagagatccttctctcgctggagtctcgatcactcactctagaaagatctccagttgggacaagtcccaatccatcattcgagaacaagccgcatttaaatgatgccgttcaatcatgagacataaagaaaaaatcaagccagaacaagcttaggatcacaatacaacacagaaccccagctgctatcataactgttctctggccgctcgaaagatggagccctccaaactcttcacaatgtcagacaatgccacctttgcacctgggcctgttatcaatgcggctgacaagaagacattccgaacctgcttccgaatattggtactgtctgtacaagctgttacccttatattagttattgtcactttaggtgagcttgtgaggatgatcaatgatcaaggcttgagcaatcagttgtcttcaattgcagacaagataagagagtcagctactatgattgcatctgctgtgggagtaatgaatcaagttattcacggagtaacggtatccttacccctacaaattgagggaaaccaaaatcaattgttatccacgcttgccacaatctgtacaggcaaaaaacaagtctcaaactgctctacaaacatccccttagttaatgaccttaggtttataaatgggatcaataaattcatcattgaagattatgcaactcatgatttctctatcggccatccactcaacatgcctagctttatcccaactgcaacttcacccaatggttgcacaagaattccatccttttctctaggtaagacacactggtgctacacacataatgtaattaatgccaactgcaaggatcatacttcgtccaaccaatatatttccatggggatacttgttcagaccgcgtcagggtatcctatgttcaaaaccttaaagatccaatatctcagtgatggcctgaatcggaaaagctgctcaattgcaacagtccctgatggatgcgcaatgtactgttatgtctcaactcaacttgaaaccgacgactatgcggggtccagcccacctacccagaaacttaccctgttattctataatgataccgtcacagaaaggacaatatctccaactggtctcgaagggaactgggccactttggttccaggagtggggagtggaatatatttcgagaataaattgatctttcctgcatatgggggtgtcttgcccaatagttcactcggagttaaatcagcaagagaatttttccggcctgttaatccatataatccatgttcaggaccacaacaagatttagatcagcgtgctttgagatcatacttcccaagttacttctctaatcgaagagtacagagtgcatttcttgtctgtgcctggaatcagatcctagttacaaattgcgagctagttgtcccctcaaacaatcagacactgatgggtgcagaaggaagagttttattgatcaataatcgactattatattatcagagaagtaccagctggtggccgtatgaactcctctatgagatatcattcacatttacaaactctggtcaatcatctgtgaatatgtcctggatacctatatattcattcactcgtcctggttcaggcaactgcagtggtgaaaatgtgtgcccaactgcttgtgtgtcaggggtttatcttgatccctggccattaactccatatagccaccaatcaggcattaacagaaatttctatttcacaggtgcactattaaattcaagcacaactagagtaaatcctaccctttatgtctctgcccttaataatcttaaagtactagccccatatggtaatcagggactgtttgcctcgtacactacaaccacctgctttcaagataccggtgatgctagtgtgtattgtgtttatattatggaactagcatcgaatatcgttggagaattccaaattctacctgtgctaaccagattgaccatcacttgagtcatagtgcatgtagcgggagaccctatgggcgtgtctcaatttttatcgattattaagaaaaaacaggccagaatggcgggcctaaatgagatactcttacctgaggtacatttaaactcacccatcgttagatataagcttttctactatatattgcatggccagttaccaaatgatttggagccagatgacttgggcccactagcaaatcagaattggaaggcaattcgagctgaagaatcccaggttcatgcacgtttaaaacagatcagagtagaactcattgcaaggattcctagtctccggtggacccgctctcagagggagattgccatactcatttggccaagaatacttccaatcctgcaagcatatgatcttcggcaaagtatgcaattgcccacagtatgggagaaattgactcaatccacagttaatcttataagtgatggtctagaacgggttgtattacacatcagcaatcagctgacaggcaagcctaacttgtttaccagatctcgagcaggacaagacgtaaaggattactcaattccatccactagagagctatctcaaatatggtttaacaacgagtggagtggatctgtaaagacctggcttatgattaaatatagaatgaggcagctaatcacaaaccaaaagacaggtgagttaacagatttagtaaccattgtggatactaggtccactctatgcattattgccccagaattagttgctttatactccaatgagcacaaagcattaacgtacctcacctttgaaatggtattaatggtcactgatatgttagagggacgactcaatgtttcttctttgtgcacagctagtcattatctgtcccctctaaagaagagaatcgaaattctcctaacattagttgatgaccttgctctacttatgggggacaaagtatacggtgttgtctcttcacttgagagttttgtttacgcccaattacagtatggtgatcctgttgtagacattaagggtacattctatggatttatatgtaatgagattctcgacctactgactgaagacaacatctttactgaagaggaggcaaacaaggttcttctggacttgacatcacagtttgacaatctatcccctgatttaactgctgagctcctctgcattatgagactttggggccatcccacattaactgccagccaagcagcatccaaggtccgagagtccatgtgtgctcctaaggtgttagatttccaaacaataatgaagaccctggctttctttcatgcaatcctgattaacggttataggaggagccataatggaatctggcctcctactactcttcatggcaatgcccccaaaagcctcattgagatgcggcatgataattcagagcttaagtatgagtatgtcctcaagaattggaaaagtatatctatgttaagaatacacaaatgctttgatgcatcacctgatgaagatctcagcatattcatgaaagataaggcaataagctgtccaaagcaagactggatgggagtatttaggaggagcctgataaaacagcgatatcgtgatgcgaatcggcctctaccacaaccattcaaccgacggctactgttgaattttctagaggatgacagattcgatcccattaaggagcttgagtatgtcaccagtggagaatatcttagggaccctgaattttgtgcatcttactctctcaaggagaaggagataaaggctacaggtcgcatatttgccaaaatgacaaagagaatgaggtcgtgccaagtaattgcagaatcattgctggccaatcatgcaggtaaattaatgagagagaatggagttgtcttagaccagttaaaattgacaaaatctttgttaacaatgaaccagattggtattatatcagagcacagccgaagatccactgctgacaacatgactttggcacactccggttcaaataagcacagaattaataatagtcaattcaagaagaataaagacagtaagcatgagatgcctgatgatgggtttgagatagcagcctgctttctaacaactgacctcacaaaatactgcttaaattggaggtaccaagtcatcatcccctttgcgcgtacattgaattcaatgtatggtataccccacctgttcgaatggatacatttaaggctaatgcgaagcactctctatgttggtgatcccttcaatcctccatcagatcctacccaacttgaccttgatacagctctcaatgatgatatatttatagtttctcctcgtggaggaatcgagggtttatgtcaaaaattatggactatgatttccatctcaacaatcatattatccgcgactgaggcaaacactagagttatgagtatggttcagggtgacaaccaagcaattgcaatcaccactagagtagtacgctcgctcagtcattccgagaagaaggagcaagcttataaagcaagtaaattattctttgaaaggcttagagctaacaaccatggaattggacaccacttaaaagaacaagaaacaatccttagttctgatttcttcatatacagtaagagggtgttttacaaaggtcgaattttgactcaagcgttaaagaacgtgagcaagatgtgcttaacagctgacatactaggggactgttcacaagcatcatgctccaatttagctactactgtaatgcgcctgactgagaatggggtcgagaaagatttgtgttattttctaaatgcattcatgacaatcagacaattatgttatgatctggtattcccccaaaccaaatctcttagtcaggacatcactaatgcttatcttaatcatccaatacttatctcaagattgtgtctattaccatctcaattggggggcctaaactttctctcgtgtagtcgcctgttcaatagaaacataggagacccattagtgtctgcaattgctgatgtgaaacgattaattaaagctggctgtctagatatctgggtcctgtataacatccttgggaggaggcctggaaaaggtaagtggagcactctggcagctgatccttatactttaaacatagattatttggttccttcaaaaacttttttaaagaagcatgcccaatacacattgatggaacggagtgttaatcccatgctccgtggagtattcagcgaaaatgcagctgaggaagaagaggaactcgcacagtatctattagaccgtgaggtggtcatgcccagagttgcacatgtaatacttgcccagtctagttgcggtagaagaaaacaaattcaaggttacttagattccactagaactattatcaggtattcactggaggtgagaccattgtcagcaaagaagctgaatacagtaatagaatataacttattgtatctttcctacaatttggagattattgaaaaacccaatatagtccaaccttttttgaatgcaatcaatgttgatacttgtagcatcgatatagctaggtcccttagaaaactatcctgggcaactttacttaacggacgtcccatcgagggattagaaacacctgatcccattgaattggtacatgggtgtttgatcattgggtcagatgaatgtgagcattgcagtagtggtgatgacaagttcacctggtttttcctacccaaggggataaggctagataatgatccggcgtccaacccacccatcagagtaccttatattggatctaaaacagatgaacggagggttgcgtcaatggcttacatcaaaggagcatctgtatcacttaaatcagcactcagattagcgggagtatatatttgggctttcggagatacagaggaatcatggcaggatgcctatgagttagcttccactcgtgttaatctcacactagagcaattgcaatctctcactcctttaccaacatctgctaacctagtccacagattggatgatggcactactcaattaaaatttacccctgcaagctcctatgcattctctagctttgttcatatatctaatgactgtcaagttcttgagatcgatgatcaggtaacagattctaacctgatttaccagcaagttatgattactggccttgctttaattgagacatggaacaatcctccaatcaacttctccgtttatgaaactacactacacttgcacacaggctcatcttgctgtataagacctgtcgagtcttgtgtagtaaatcctcctttgcttcctgtccccttcattaatgtccctcaaatgaataaatttgtatatgaccctgaaccgctcagtttgctagagatggaaaaaattgaggacattgcttatcaaaccagaattggtggtttagatcaaatcccacttctggaaaaaatacccttactagctcacctcaccgccaagcagatggtaaatagcatcactgggcttgatgaagcaacatctatagtaaatgatgctgtggttcaagcagactatactagcaattggattagtgaatgctgctacacttacattgattctgtgtttgtttactctggctgggcattattattggaactttcgtaccaaatgtactacttaagaattcaaggcatccaaggaattctagactatgtgtatatgaccttgaggaggataccaggaatggctataacaggcatctcatccacaattagtcaccctcgtatactcagaagatgcatcaatctggatgtcatagcccctatcaattctccacacatagcttcactggattacacaaaattgagcatagatgcagtaatgtggggaactaagcaggttttgaccaacatttcgcaaggtatcgattatgagatagttgttccttctgaaagccaactcacactcagtgatagagttctaaatctagttgcacgaaaactatcactactggcaatcatctgggccaattataactaccctccaaaggttaaaggtatgtcacctgaggacaaatgtcaggctttaactacccatctactccaaactgtcgaatatgttgagcacattcagattgaaaagacaaacatcaggaggatgattattgaaccaaaattaactgcctaccctagtaatttgttttatctatctcgaaagctgcttaatgcaattcgagattctgaagaaggacaatttctgattgcatcctattataacagctttggatatctggaaccaatactaatggaatctaaaatattcaatctaagttcatccgaatcagcatcccttacagaatttgatttcatcctcaacttggaattgtctgaagccagccttgagaaatactctctcccaagtttgcttatgacggctgagaatatggataacccatttcctcaaccccccctccatcatgttctcagaccactaggtttatcatccacatcatggtataaaacaatcagtgttttgaattatattagccatatgaagatatctgacggtgcccatctatatttggcagagggaagtggagcctctatgtcacttatagagactttcttgcccggtgaaataatatggtacaacagcctattcaatagtggtgagaatcctccccaacgcaattttgcccctttacccacccagtttattgaaagtgtcccttacagattgattcaagcaggtatagcagcaggaagtggtgtagttcaaagtttctatccactctggaacggtaacagcgatatcactgacttaagcacgaaaactagtgtcgagtacattattcacaaggtaggggctgatacatgtgcgttggttcatgtggatctggagggtgtacccggctcaatgaacagtatgttggagagagcccaagttcatgcgctactgatcacggtaactgtactaaagccaggtggcttactaatcttgaaagcttcatgggaaccttttaatcgattttcctttttactcacaatactctggcaattctcttcaacaataaggatccttcgatcttcatactccgacccgaataatcacgaggtatacataatagctacattagctgttgatcccaccacatcctcctttacaaccgctctgaatagggcgcgtactctgaatgaacagggcttttcactcatcccacctgaattagtgagtgagtactggaggaggcgtgttgaacaagggcaaattatacaggattgtatagataaagtcatatcagagtgtgtcagagaccaatatctggcagacaacaatattatccttcaggcgggggggactccaagcacaagaaaatggttggatctgcctgactatctgtcgttcaatgaattacaatcggagatggccagactcataacaattcatctcaaagaggtaatagaaatcctaaagggccaatcatcagatcatgacaccctattatttacttcatacaatgtaggtcccctcgggaaaataaatacaatactcagattgattgttgagagaattcttatgtacactgtaaggaactggtgcatcttgcccactcaaactcgtctcaccttacgacagtctatcgagcttggagagtttagactaagagacgtgataacacccatggagatccttaaactatcccccaaccggaaatatctgaagtctgcattaaaccaatcaacattcaatcatctaatgggagaaacatctgacatattgttaaatcgatcctatcaaaaaagaatttggaaagccattgggtgtgtaatctattgctttggtttgcttacccctgatgttgaagattctgagcgcattgatattgacaatgatatacctgattatgatatccacggggacataatttaaatcgactaaagactcctctggcatgataagtcaccaaaaggttccacaccagcatccaaattcttctagaccgtacacgacctcgaataatcataaccacatcagtattaaatccataatatcattttaagaaaaaattgattttactttctccccttggt
>JQ013039_Newcastle_disease_virus
accaaacagagaatctgtaaggtacgataagaggcgatgaagcaattgaaatcgcacgggtagaaggtgtgaatctcgagtgcgagcccgaagctcaaactcgagaataccttctgccaagatgtcctccgtattcgatgagtacgagcaactccttgcctctcagacacgccccaacggagcccatgggggaggagagaagggcagtaccctcaaagtggaagtgccggtcttcacactcaacagcgacgatccagaagaccgatggaattttgcggtcttctgcctccggatcgcagtcagtgaggatgcaaacaagcccttacgacaaggggcactcatctccctactgtgctctcattcacaggtgatgaggaaccatgtggcacttgctgggaagcagaacgaggcaacactggcaatacttgaaatcgatggattctcaaatggcatgcctcagttcaacaacagaagtggcgtatccgaagagagagcccagagattcatgatgatagctggctccctgcctcgtgcatgcagcaacgggaccccatttgtcacggccggggtagaggacgatgcccctgaggatataactgacactcttgaaagaattctctccatccaagttcaggtatgggtcacagtcgccaaagctatgacggcctatgagactgcggatgagtcagagaccagaagaataaacaagtatatgcaacagggcagggtccagaaacggtacattctccatccagtgtgtaggagtgcaatccagcttaccatcagacagtcgctagcagtcagaatcttcctggtgagcgaactcaagaggggtcgcaacactgccggcggcacttcaacttattacaatcttgtaggggacgtagattcatatatcaggaacactggtctcaccgcattcttccttacactcaaatacggcatcaacaccaagacatccgcactcgcactaagcagtctctctggtgacattcagaagatgaagcaactaatgcgcttgtatcggatgaagggagagaatgccccatacatgaccttgctgggtgacagcgaccaaatgagctttgcgccggcagagtatgctcagctgtactcattcgcaatgggtatggcctccatattagacaaggggactgtcaaataccagtttgcgagggacttcatgagcacctcattctggcggcttggagtagagtatgctcaggcacaggggagcagtatcaatgaagacatggctgctgagttgaagctgacaccagcagcaaggagggggctcgcggccgcagcccagagagtgtcagaggatactagcaacatggacctcccaactcagcaagcaggtgttctaacagggttaagcgatagtacacctgctgcaccaccgagtgcttctaacagaccgcagaatcccaccgacggaggcgacggtgagactcagttccttgacctaatgagggcagttgccaacagcatgagagaggcccccaactcggcccagggcagctcccagcctgcccctcctccgactcctggagggggtccggacaacgacaccgactggggctattaaccagcaccccggctaacggggacccagatccctctcctttcttccccataccccaacacaacctcacgcgcaccaagaaaagacgccatcctgaaccgccccccaccccccaacccctcaccagcccggccccccgaaaccgcgacaatcccaaacccaaccagcacacgccaatcaccacagctgcactatttgattgattagaaaaaagtacgggtagaagagtagtgtcccgagggtgggcacccaaacccacgcctcacacacactctctacccaacaagccagagcaagcatggccacgttcacggatgcggaaatagatgagctgtttgaaacgagtggaactgtcattgacagcatcatcacggcccaaggcaagcccgtagaaacggtggggcggagtgccattccacaagggaagacaaaggccctaagcctggcctgggaaaagcatggcaacgcaaatgcctcgggtgcccaagaagcaaccgggaagcaggatccaccggggcaagaccaggccgacagcagtagccaggcacgccaaggagaaggcccccaagcgccccaagctcaacccgccgcacaactccaagaagacacgggtgaatcccagctcaagacaggggcaagctcctcactgctgtccatgctcgacaaactcagcagcaagtcgtcgaatgctaaaaagggcccacagcagaatcccttgcaactgacccctcactctcaagagggtcccgcgatggaacaagcccaacgtgggaccaaccaggggaaggctcagtgggagacaggccatcaggccgcaccaagccatggacccctgggcacaggcgcgaacacagcatctcatggacaatgggaggggtcaccacaatcagctggtgcaacccatcatgctctccgatcagggcagaaccaagacaatactcctgtgtttgcggatcatgtcccgctacctgtagactttgtgcaagcgatgatgtctatgatggaggcgatatcgcagcgggtaagcaagattgattatcaattggaccttgttctcaagcaaacatcgtctatcccgaccatgagatcagaaatacaacagttgaaaacatcagtcgcagtgatggaggcaaatctaggaatgatgaaaattctagaccccggctgtgcaaacgtgtcctctctgagtgatctacgtgcagtggctaaatctcaccctgtattagttgcaggcccaggcgatccgtcgccttacgtgacacaagggggggagattgctctcaacaagctatctcagccagtgcctcacccgtctgatctcataaagcatgcagcttctggtggccctgacatagggattgagagggacactgtccgtgcgcttatcttatcaagacctatgcaccccagctcctcgagcaaactgctcagcaaactcgactcagcagggtcaattgaagagatcaggaagatcaagcgcctagcgctaaatgggtgagctacaggatccaaccaggatgattgagaataaggtctagtcgctgacaggcaggagggacctctcataatcaagcttcgaatacaacgtagccaacagataagctgatcattaatctgagcacttcgtgatcaaactattaatacaattggtaatatgtaaacagtaattaagaaaaaatacgggtagaatcggagcatcccgattgtgccaagatggactcatctaggacaatcgggttatacttcgattctgccctaccatcaagcagccttttggcttttccgatcgtccttcaggatacaggagacggaaagaaacagattgccccacagtatcggatacagcgcctggactcctggacagacagtaaagaggactcagtgttcatcaccacatacggattcatattccaggtcggaaatgaggagacatctgtgggaatgatcaatgacaacccacggcgcgaactcttgtccgctgccatgctgtgtctaggcagtgtccctaatgcaggagatcttgtagagttggcaagggcttgtctggccatggtgataacatgcaagaagagtgccacaaatacggaaaggatggtcttctcagtggtgcaagcaccacaggtcctacagagctgcagagtggtcgccaacaagtattcctccgttaacgcggttaaacatgtgaaggctcccgagaagataccgggtagcgggacacttgagtacaaggtaaacttcgtgtcattaactgtggtgcctaagaaagatgtctacaagatcccgactgcagcactcaaagtatctggctcaagtctttacaatcttgcactgaatgtcactattgatgtggaagtagaccacaagagcccgttggtgaaatcactatctaagtcagagaatggatactatgcgaacctcttcctgcatataggacttatgtcaacaatggacaagaagggaagaaaggtgacgtttgacaagctagagaggaaacttcgaaggcttgacctgtctgtgggactcagtgatgtgctcgggccctctgtcctagtcaaagcaagaggtgcgcgtaccaagctcctcgctccattcttctcgagcagcgggactgcatgttatccgattgccaatgcatcccctcaggtggcaaagatactatggagtcagacagccagcctgcgcagtgtcaaagtgatcattcaagcaggcacacagagggctgtggctgtgactgctgaccatgaggtgacctccaccaagctcgagaaagggcacaccattgccaaatacaacccgttcaagaaatgagcgcctactaccactaatatgagccaaagatacctgaaaactgatcaacactaatcaaatctaatggtcgaataacgagaagtaacctgatttatgatagcattagaaaaaacacgggtagaaggtatggggtcccgatctgcactaataacaggcagaatggaccctaagccttctaccagctacccatgcatccttacactgacctttgcagtcgtcactctgacgcttatgacagagtgggcatcagcactggatgggcggccgcttgctgctgcaggaatagtagtcacaggtgacaaggcagtcaacatatacacatcatcacaaactgggacgattatcataaaattactacccaatatgcccaaggacaaggaggcatgtgccaagagccctctcgatgcatataacaggacgctaactaccctccttgccccgctcggtgattcaattagaaggatccaggagtcggtgacaacatcggggggagaacggcaagagcgtctgataggggctataataggaggtgccgccttaggcgtggcaactgcagcgcagatcacagcggcttctgctcttatacaagctaaccaaaatgctgcaaacatactgaggttaaaggagagtattgctgccaccaatgaagcagtgcatgaagtcacaaacgggctgtctcaactggctgtcgctgtaggtaagatgcagcagtttgtcaatgatcagttcaacaagacagcacaagagattgattgcattaagatcacacagcaagtcggggtggagttaaacctgtatttgactgagttgacgacagtgttcggcccgcagatcacatcccctgcactcacgcagttgactatccaggccctgtataacttggcgggcgggaacatggactatatgctgacaaagttgggggtaggcaataatcagctcagctctctaattagcagcggccttatatcagggaatccaatcctatatgactcacagactcagctcctggggatacaagtgacgcttccctccgtaggcaatctaaataacatgcgtgccacgtatctagagaccttatctgtgagcacgagcaaaggatttgcgtccgcattagtgcctaaggtggtaactcaggtaggctctgttatcgaagagttagatacctcatattgtatagagacggatctagatttatactgcactaggattgtgacgttccccatgtctccgggtatcttttcttgccttggcgggaatacttcagcatgtatgtactctaaaactgaaggagccctcaccacgccgtacatgacgctcaaaggatcggtcatagcaaactgcaagatgaccacatgcaggtgtgcagaccctccggggatagtttctcaaaattatggagaggctgtctccctgatagataagaaggtatgtaatgtgttgactctggacgggatcactttacgcctcagtggggagttcgactcaacatatcagaaaaatatctcaatccaggattctcaggtggtgatcactgggaatcttgatatatccaccgagttggggaacgtgaacaattcaatcagtaatgccctagacaagctagaggaaagtaacagcaagctagacaaggtaaatgtgaaacttaccagtacctctgccttaatcacatatattgtcttaacaacaatggcattggcatgcggggtggtaagtctagtccttgtctgttatataatgtacaagcaaaaggcccagcaaaagacattactatggctcgggaataacactttggaccagatgagagcaacgacgaagatgtgaaatctggttgccgcttaagtcagtaaagttcacctccttaatacgaattagcactgtaaggttatctcagcattttagaaaaaactgagtcccactcgggaagtggcggagatatacgggtagaacagtcggagaggtcgcccctatttagggagttcgaccttgatctgtctgttctaccactccacgagaggacccagaggaccatggagcggggggtcagccaagtcgcactcgaaaatgatgagagggaggcgaagaacacatggaggctggtgttcagggtgactgttcttatcctcaccgtagtaactcttgctatttccgcggctgcccttgcattcagcatggaggccagtacacctcaggatctggaagggataccagtagccatatccaaggcagaagataaaataacttctgctctcggggccagccaagatgtcatagataggatatacaaacaggtagcattagagtctcccttagccctgcttaacactgagtctacaatcatgaatgccttgacatcactatcttatcagatcaatggtgcagctaacagtagcggatgtggagcccctatacacgaccccgactatataggagggataggtaaggagctgattgtagatgatacaagtgacgtgacgtcattctacccatctgcatttcaggagcatcttaattttattcctgcccccaccacagggtccggttgtaccaggatcccatctttcgatatgagcgccacccattactgttacactcacaacgtcattktatcaggctgtagagaccactcacattctcatcaatacttagccttaggagttctaaggacttcagcgaccggtagggtgttcttctcaactcttcgctcaattaacctggatgatactcagaatcgaaaatcgtgcagtgtaagcgctactccattagggtgtgacatgctatgttctaaagtcacggagactgaggaagaggattaccagtcaacagaccctacattgatggtacatgggcggctagggtttgatggacagtaccatgagagggacttagatgtccgcaccctatttggagactgggtggccaactaccccggggttggcggtggatcctttataaacaatcgtgtctggttcccggtatatggtggcttgaagccgggctccccaacagacaagaagcaagaggggcagtacgttatttacaagaggtataatgatacgtgccctgatgatcaagagtatcaagttaggatggccaagtcggcttacaaacccaaccgattcggtgggaagcgggtccaacaagcaatcttatccataggagtatccaccacccttgcagacgacccggtattaactgtgacccccaataccataacacttatgggggcagaaggtcgggtgatgactgttggcacttctcattacttgtaccagcgcgggtcttcttattattcccctgccgtgctttacccattgaccatcgaaaataagactgtaactcttcaggatccttataaattcaatgcattcactaggccgggtagtgttccatgtcaggcatctgccagatgtccaaactcatgtgtaacaggagtgtacactgacccgtatccgatagtgtttcacaagaatcacacgttgcggggagtgttcggcacgatgttggatgatgagcaagccaggctgaacccagtctccgcggtatttgactctatcgcacgaagtcgagcaactagggtgagttccagtagcacaaaagcggcatatactacatccacctgcttcaaggtagtgaagacagggaaagtatactgtctaagtattgctgaaatctcaaatacattattcggggagttcagaatagtaccactcttggttgagattctgaaggatgaggggcgatcagacacaagatcagccttgaatactcgggagcactcgggctggctggacagagtcgccgacccaatcttctgtacggtggcaaaccaaaccgactaccgacagaagctggagcaatacgcgcaaagttggccttgaataggaacaatatagatacatcatggcatgatgtcttacctgtagcatattagaaaaaaatgtggctgtacttaccacaaaagaagatagacagaccgaagggatgcacgggtaggacatggcaggctccgggcccgaaagggcggagcaccagattatcctacccgaatctcacttgtcttccccacttgtcaagcacaagttgctgtactattggaaactaactggcttgcctctaccggatgagtgtgactttgaccatcttatactcagtaggcaatggaagaagatcctcgagtcgtcaactccagatgtcgaaagaatgataagattaggccgctcagtacatcagacactcaatcactcctcaaaactcactggaatattgcatcctaggtgcctagaagacctagtaagactcgacatacccgattcaacaaacaagtttagaaaaatagaaaagaaaatccaaattcataatacgagatacggggagctattcactaaactttgcgcttatgttgaaaggaaactgctaggttctgcctggtcacacaaggttcgccgctccgaagaattcgacagtctccgtacagacccggcattctggttccactcctcatggtcaactgcgaaatttgcatggctccacgtgaagcagatccaaagacatttgattgttgctgcacggacaaggtctgctgcaggtaagcttgtgacgttatctcaccattcaggccaagtcttcatcactcctgagctagtaatagtgacacatacaaatgaaaacaagttcacatgcctcacgcaggaacttgtgttgatgtatgcagatatgatggaggggagagacatggtcaacataatctcgtcaacagctgtacacctgcggtgcctggcagagaagattgatgacatcttaaaactggtggatgcgcttgcaagagacctgggtaatcaagtatacgacgttgtggcattgatggagggcttcgcatacggtgctgtgcagctcctagaaccgtcaggtacttttgctggcgacttcttcgcattcaacttgcaagaattgagagacaccctgatttgtctattaccacagaaaatagctgactcagtcacgcatgcgattgccgacatattctccggtcttgaacagaatcaggcagcagagatgttatgtctgctacggttatggggccacccactgttggagtcgcgagctgccgcaaaagctgtcagagctcaaatgtgtgcaccaaagatgatagactttgacatgattctgcaagtgctgtcattctttaaggggactatcatcaacgggtacagaaagaagaatgctggcgtctggcctagagtcaaagtgcataccatctatgggaaggtaattgctcagctgcatgccgactctgcagaaatatcccatgatatcatgttgagggaatataagaacctgtctgcaattgaatttgaatcttgcattgagtatgaccctgttactaatttgagcatgttcttgaaagataaggcaattgcacatccaagagacaactggcttgcatccttcaggagaaacttgctctctgaagatcagaagaagaatgtgcaagatgccacatcaaccaatcggctcctaattgaattcttagagtcgaacgatttcgacccctataaggagatggagtacttaacaactctcgagtacctgagagatgacagcgtggcagtctcatactcattgaaagagaaagaggtgaaagttaacggccgtatatttgccaaattgacaaagaagctgagaaattgccaggtaatggcagagggaattcttgcagatcagattgcccctttcttccaagggaatggagtgatccaagatagtatctctctgactaagagtatgttagctatgagccaactatcgtacaacagtaacagaaaacgtatcaccgattgtaaagaaagggtgtcctctggccggaaccacgacctcaaaggaaaacatcggcggagggtcgccacgttcatcaccaccgatctacagaagtactgtctgaactggcgatatcaaactgtaaaattatttgctcatgcaatcaaccagttgatgggcctaccacacttcttcgaatggatacatctgaggctcatggacaccacaatgtttgtaggtgacccctttaatcctccgagcgacccgactgattgtgacctcacaagagttccgaatgatgacatatacatcgtcagtgcgagagggggaattgaggggctttgtcagaaactatggaccatgatttcgattgcagctattcaattagcagcagcgagatcgcactgtcgtgtggcatgtatggtacaaggggacaatcaagtcatagctgtcacaagagaggttcgaccggatgattccccagaatctgtcctaactcagcttcacgaggctagtgacaacttcttcagagagctgattcatgtcaaccatcttataggacacaacttgaaagacagagagactatcagatcagatactttcttcatctacagtaagaggatcttcaaagatggcgccatactaagccaagtactcaagaattcttcgaaattggtgctagtgtcaggagatttgagtgaaaacacagtgatgtcttgcgcaaacatctcatcaactgtggcacgtctatgtgaaaacggccttccgaaagacttttgttattaccttaactatctaatgagctgcatccaaacatattttgactctgagttttcaatcactaattctgcgcagtccagctctaaccaatcatgggtgaacgatattccatttgtccactcatatgtcctgacaccggcgcagttgggtggattgagcaaccttcagtattcaagactctacaccagaaacatcggggaccctgggacgacagcattcgctgaggtaaaaagactcgaagcagtaggtcttctgagtcccaatataatgacaaacatcttgaccagaccaccgggtaatggagattgggccagcttgtgtaacgatccttattcattcaacttcgaaacagtagccagcccaaatattgtcctcaagaagcatacacagcgagtcttattcgagacatgttcaaatccactgctatccggggtccatacagaggataatgaggcagaggagaaagcactagcagagtatttgctgaatcaggaggtaattcacccgagagtagcccatgcaattatggaggcaagctcagtggggaggaggaagcaaattcaggggttggtggatacaactaacacagtcataaagattgccttatctaggaaaccattgggaattaagagactgacaaggataataaactactctagcatgcatgctatgcttttccgagatgatgttttcttgtctaatagggccaatcatccgttagtctcatcggatatgtgttctctaacactggcagactatgcaaggaaccggagctggtcgccgttgacaggagggagaaagattctgggggtatctaaccccgacacaatcgaactggttgaaggagagatactgagtatcagcggaggctgtacgagatgcgatagcggggatgagcagttcacatggttccaccttccaagcaacattgaattgacagatgacacaagcaagaatcctcctatgagggtcccttatctgggctcgaaaacccaggagaggcgagccgcgtccctcgcaaagatcgcacacatgtcacctcatgtcaaagcagcactcagagcctcctcagtactaatctgggcatacggagacaatgacaccaactgggccgctgcattaaaattagcacgatcaagatgcaacatttcatcggagtacctcagactgttatcacctctgccaactgctgggaatctccaacatcggcttgatgatggtatcactcaaatgacgttcactcctgcttcgttatacagggtctctccatatgtccacatatcaaatgactcccagagactgtttactgaggagggtgttaaggaagggaatgtcgtataccagcagatcatgctcttagggttgtctctaatagagtcattattccccatgaccgttacaaagacatacgatgagatcacccttcacctccatagcaagttcagctgctgtatccgagaagcaccagtggccgtcccatttgagctaactggaacagcgccagacctcagggtagtggcatcaaacaaatttatgtatgaccctaacccggtagctgagggggacttcgctagattagaccttgcaatatttaagagttacgaattaaatctggaatcatattccacaatggaactgatgaacattctttccatatctagtgggaaattgattggccaatcagtcgtgtcctatgatgaggagacatccattaagaatgatgcaataatagtatacgacaacacccgcaattggataagtgaagctcagaactcagacgttgtccggctatttgagtatgcagccctagaggtcttgcttgattgttcttaccagctgtattacctccgagtgcgcggtttggataatgttgtcctatacatgagtgatctctacaagaacatgcccggcatcctactatccaatattgccgctactatatctcacccaatcatacactcgcgtttacatgcagtgggactgataagccatgatgggtcgcaccaacttgcagatacagacttcatcgaactgtcagctaaattacttgtgtcctgcacaaggagggtggtttcaggattgtatgcaggtaataaatatgatttgcttttcccttctgttctggacgacaatctgaatgagaagatgttacagctgatatctcgactctgttgcttgtacacagtgctgtttgcgaccacaagagaaatcccgaaaataagagggctgccggcagaagagaagtgtgctatgttgacagaatatcttttgtctgatgcagtgagaccactccttagcccagagcaggtggattcaatcacctctccaaacattgtgacattcccagctaatctgtactatatgtctcggaagagcctcaacctaatcagagagagagaggacagagattcgatcttagccttgatgtttccacaggaaccactgcttgaattcccaccaatccaggacatcggtgcacgtgtcaaggacccgttgacgagaaaacccgctgcgttcttgcatgagttagatttaggcgcgccagcgcgatacgatgcatacacactggagcaagcccggtccgattgtatattagccgacatgggggaggatcatctagttcgatatctattcagaggggtagggacagcatcctcgtcttggtacaaggcgtctcacttgctctccgtcccggagatcagatgtgctcgccacggcaattctttgtatcttgctgaagggagtggggctatcatgagcctactagaattgcatataccacacgagaccatatattataatacactcttttctaacgaaatgaaccccccgcagcgacactttggccccacaccaacacagtttcttaattccgtggtatacaggaacttgcaagccgaggtcccatgcaaagacgggttcgttcaagagttccgacctctttggagagagaatacagaagagagcgacctgacatcagacaaagctgtagggtacatcacatccgtagtaccttatcggtcagtgtctctgcttcactgtgacattgaaatcccaccaggatctaatcagagcttactagatcaactggccactaatctgtcactgatagcaatgcactccgtaagagagggaggcgtggtgatcgtcaaaatattgtactctatgggctactacttccacttgcttgtgaacctttttaccccatgctcagtcaaaggatacgttctatccaacgggtatgcttgcagaggagatatggagtgttatctggtattcgtaatgggctatttggggggaccaaccttcgttaatgaagtagtacggatggcaaagaccctgatacagagacacgggacactgcttgccaagtcagatgaagcggctctgacaacattattcaactcgcagaagcagagagtaaatgacatcctatcgagcccgcttccaagattggcaaagctactgagacgcaacatcgacactgcattgattgaggccggagggcaacctgtgagaccgttctgcgccgaaagcttggtgaacacactttctgacatcacccagactacacaggtaattgctagccacatcgacacggtcataaggtcagtcatatacatggaggcagagggtgatctggctgacactgtcttcctgtttacgccatacaatttatctactgacgggaagaagagaacgtcactaaagcaatgtacaaggcagatcctcgaagtaactattcttggtctcggggcagaggatctaaatcgagtgggagatgttataagcttaatactcaaagggacaatatctttagaagatcttataccattacgtacttacctcaaaaggagcacttgtcctaagtatctaaaatctgtgctgggtctgacaaaacttagagagatgttctctgacggttccaagctttacttaacgcgggcgcaacaaaagttctacatgaaaactgtgggaaatgctattaaggggtattacaacaatagcaaaaattgaagaagttaggactactgatggtgatggtaattgtcactgattgacagacctaataatcattgtgtcattagaaaaaacttagacctgctgagttttaatctcggatccgcattcgaatgataatatcaacaccagtaaaagagataaaatctcgttacattgttctgatgttcaccaaatctttgtttggt
>JX119193_Newcastle_disease_virus
accaaacagagaatctgtgaggtacgataaaaggcgaaggagcaatcgaaatcgtacgggtagaaggtgtgaacctcgagtgcgagaccgaagctcaaacttgagggagccttctgctggcatgtcttccgtctttgacgagtacgagcagctcctcgctgctcagacccgccctaatggagcccacggaggaggggagaaagggagcactttaaaagttgaggttccagtattcacactcaacagtgacgatccggaggataggtggaattttgctgtattctgtcttcgaattgctgttagtgaggatgccaacaaaccgctcaggcaaggtgctctcatttccctcctgtgttctcattcccaggtgatgaggcaccatgttgcccttgcaggaaagcaaaacgaggcaacactggcagtccttgagattgatggttttaccaacagtgtgccccagttcaacaacaggagtggagtatctgaagagaaagcacagagatttatgatgatagcagggtctcttcctcgggcatgcagtaatggtactccgtttgtcacggctggcgttgaggatgatgcaccagaggacatcaccgacaccttggaaagaatcctatccatccaggctcaaatatgggtcacagtagcaaaggccatgactgcatatgagacggcagatgagtcagaaacaagaagaatcaataaatatatgcagcagggcagggtccaaaagaaatacattctccatcccgtatgcaggagtgcaattcaactcacaatcagacattctctggcagttcgcatcttcttagttagcgagcttaagagaggtcgcaatacagcaggtgggagctccacatattacaacttagtaggggatgtggactcgtacatcaggaataccgggctcactgcattcttcttaacactcaaatatggaattaataccaaaacatcagcccttgctctgagcagtctcacgggagacatccaaaaaatgaagcagctcatgcgtctatatcggataaaaggggaaaatgcaccatacatgactttgttaggtgacagtgaccagatgagctttgcaccagctgaatatgcgcagctctactcttttgccatgggcatggcatcagttctagataaaggaactggcaaatatcaattcgccagagacttcatgagcacatcattctggaggcttggagtggagtatgctcaggctcaggggagtagcatcaatgaggacatggctgctgagttaaaactaaccccggcagcaaggagaggcctggcagctgccgcccaacgagcgtccgaggagagtggtagcatggatgttcctgctcaacaagctggggttctcactgggctcagcgacagcggcccccggaccccacaaagtggatcgggcaagttacaagagcaaccaggtgccggggatggggagactcaattcttggacttaatgagagcagtagcaaatagcatgcgagaggcgccaaactcctcacagagcaccacccatccagagcctcccccaacccctgggccgcctcaagacaacgacactgattgggggtactgacaggcagtgcccaatcctcctccgcacggtcatcccaacctttccgtccgaacccctctccccccccacaacccacaactctgcatgagctaacggggaaaaccctcccgtcgtccccctccacaatccaagtcacacggtcccactcgccccagacagcgcagacccgactcgatctaccagcaatccatacggattcgaggatattagaaaaaaatacgggtagaagagagacactcagagaccgcaaccagctgccaaggtctccgatctcctttctacccagtggaccagggcggaaatggctgcctttacggacgcagagatagatgacatatttgagaccagtggaactgtaatcgacagtataattaccgcccaggggaaatcggcagatactgtcgggaggagtgcaattccacaaggcaagaccaaagcgctgagcacagcatgggagaaacacgggagcatccaaccatccgcctgccaaggaacccccaatcaacatgacaaatcagacaaacagtcgtgcacgcccgaacaggcaaacccactcaatgactcgcctactgcgtccatcgagccatcccccacccaggccacagatgacaccgacgatacgcagctcaagaccggagcaagtaactctcttctgtctatgctcgacaagctaagcaataagtcgtctaatgctaaaaagggctcatggtcgagtctccaagaagggaaccatcaacctcccattcaacagcaggggaaccagccgagccgtggacacaaccaagaaagaccgcagcaacaggccaaggccgcccctggaagccagggcacaggcgcgaacacagcatatcatggacagtggaaggagtcacaaccatcagttggtgcaacccctcatgcgctccagtcagggcagatccaagacagtactcctgttcctgcggatcatgtccagccacctgtcgactttgtgcaggcaatgatgtctatgatggaagcgctatctcagaaggtaagtaaggttgactatcaactggacttagtcttaaaacagacatcctctatccctatgatacggtctgaaatccaacagcttaaaacatctgttgcggtcatggaagccaatctaggcatgatgaaaattctggaccctggttgcgctaatgtatcatccttaagtgatctgagggcagttgctcgatcccaccccgttttaatttcaggcccaggggatccatcaccttatgtgacacaagggggtgaaatgttgctcaataaactttcacaaccggtccagcatccctctgaattaattaaacctgccaaggcagccggacctgatatgggagtagaaaaagacactgtccgcgcattgatcacatcgcgtccaatgcatccaagctcctcagccaagctcctaagcaagctagatgcagccgggtcaattgaggagatcagaaaaatcaaacgacttgcactgaatggttgatcaccgccatggctcacaacaggcttctgccctctcagtgccgcaaggaatcctcccctagccccccttcgttgacccgcgttccaacactccgaccagcaaccatccctcacttctcccacatccccaaacactcgcacaactacaactaatctagcagcattaaagattaagaaaaaatacgggtagaatcaacgtgccctacctgctccaagatggactcatccaggacaattgggctatactttgattctgcccttccttctagcagcctgctagcattcccaatcattatacaagacgtaggagctggcaagaagcaaatcactccacagtacaggattcagcgtcttgactcgtggacagacagcaaagaagattcagtatttatcaccacctacggattcatcttccaagtcgggaatgaggaagccacgatcggcacgatcaatgacaacccccggcacgaactactctcctctgcaatgctctgcttaggaagtgtcccaaacgacagagaccttgttgaactggcgagggcctgtcttactatggtagtaacgtgtaagaagagtgcaactaatactgagagattggtcttctcagtagtgcaggcgccccgggtgctgcaaagctgtatggttgtggcaaacagatactcatcagtgaatgcagtgaaacatgtgaaagcacctgagaagatccctgggagtggaactctagagtataaggtaaatttcgtctctttgactgtggtgccacggaaagatgtctatcgtatcccaactgcggcattgaaaatatctggctcgagtctgtacaaccttgcgctcaatgttactattgatgtagaggtagacccgaagagcccattggtcaaatctctttctaagtctgatagtggatactacgctaacctcttcctgcatatcgggcttatgtccaccatagacaaaaaaggaaggaaagtgacatttgacaaattggagaggaagataaggagactcgatctatctgttgggctcagtgatgtgcttggaccttctgtacttgtgaaggctagaggtgcaagaaccaagttgctggcacccttcttctctagcagtgggacagcctgttatcctatagcaaatgcctcccctcaagttgcgaagatactctggagtcaaactgcgcacctgagaagtgtaaagattgtcatccaagcaggcacccagcgtgctgttgcagtgactgctgaccatgaggttacctctaccaggatagaaaagaatcataccattgccaaatataatccttttaagaaataagttacatcttcagagttgcaaccagcctgccttcctgattctccacgaaatcatatactaaactatcctgattgcttatagttagctcatcagtctactgagttagaaaaaacacgggtagaagggtctggatcccggctgacacatccaaggcgcagtatgggttcccggtcctctaccaggacttcggcatctctgccgctaatcatctgggccacactgatcatgagctgcatttgtttgacaagctctctcgatggcaggcatcttgcagcagcaggaatcgtggtaacaggagataaatcggtcaacgtatacacctcatctcagacggggtcgatcatagtcaaattgctcccaaatatgcccagggacaaagaggcatgtgcaaaagccccgctggaggcatacaataaaacactgaccactctactcacccccctcggtgattctatccgcaagatacaagagtcagcgactacatctggaagaaggagacagaaacgttttgtaggtgccattatcggcggtgtagctcttggggttgcaacagctgcacagataacagcagcagcagccctgatacaagccaaccagaatgccgccaatatcctccgactcaaggagagcattgctgcgaccaatgaagctgtgcatgaagtcactgacggattatcacaactagcggtggcggttgggaagatgcagcaatttgttaatgagcagcttaacaatacagcacgagaattagactgtataaaaattacacaacagattggtgtagaactcaacttgtacctaactgaattgacaacagtgttcgggccgcagattacttcccctgccttaacccagctgactatccaagcactctacaatttagccggtggcaatgtagattacttgctgactaaattaggtgtagggaataatcaactcagctcattaattggcagcggtttgatcaccggcaaccctatattatatgacccccaaactcaacttttgggcatacaggtaactctaccctcagttgggaacctaaataatatgcgtgccacttacttggaaaccttatctgtaagcacaaccaaagggtttgcctcagcacttgtccccaaagtggtgacacaggtcggttccgtaatagaagaacttgacacctcatattgtatagagacagatttggatttgtattgtacaagaatagtaacattccccatgtctccaggtatttattcctgtctgagcggtaacacgtcggcttgcatgtattcaaagactgaaggcgcacttactacaccgtatatggccctcaaaggctcagttatcgccaattgcaagataataacgtgtagatgtgcagaccccccgagtatcatatcccaaaattatggagaagctgtctctctaatagataggcattcatgcaatgtcttatccttagatggggtaactttaaggctcagtggggagtttgatgcaacttatcaaaagaatatctcaatactagaatcccaagtcattgtgacaggtaatctcgatatatcaaccgagcttgggaacgtcaacaactcgataagcaatgccctaagcaaattggcagaaagcaacagcaagctgagcaaagtcaatgttaaactgactagtacatctgctctcatcacctatattgtcctaactgtggtatctcttgcatttggtgtaatcagtctggttcttgcttgctatctgatgcataagcaaaaagcacaacaaaagaccttactatggctcgggaataataccctcgatcagatgagggccaacataagaacataaatgcagatggaaaataaggatacccacaatcgcagtctgcgcgtcacctctgacaatctgcggatcaggagaattaagaaaaaactactggacgtaagtaacctaagaggaacacacgggtagaacgatcgaagaagctacccttcaatcaagaatcaagcttcacaacatccgctctcccgcgccaccaatatcagacaacagtcatgggccgttcagttaacagagtcataatggagaacgaagaaagagaagcaaagagtacatggcgcctggttttccggatcacagtcttgctcttcatattaatgactttagccatttctgtggctaccctggtatacagcatgggggccagcacaccgagcgaccttacaggcatatcaactgtggttttaaaaacaggggacaaggttatgtctttacttggttcaaatcaagatgtcgtagataggatatacaaacaggtggcccttgattccccgctggcgttgctaaacactgaatctataattatgaacgcactaacgtctctctcttatcaaatcaacggggctacaaataacagtgggtgtggggctcctgttcatgacccggattatatcggggggataggcaaagaactcattgtagatgatactagcgatgttacatcattttatccttccgcttaccaggagcacctgaattttattccggcacctactacagggtcaggttgcactcggataccttcatttgatatgagtgctacccattactgttatacccacaatgtgatattatcgggttgcagagaccactcccactcacatcaatatttagcacttggtgtgcttcggacatctgcaacagggagggtattcttttctactctgcgttcaatcaatttagatgacacccaaaatcggaagtcttgtagtgtgagtgcaacccctttaggttgtgatatactatgttctaaagtcacagaaactgaggaggaggattataaatcggttacccctacgccgatggtgcatggaaggttatggtttgacggtcactaccatgagaaggatctagacatcacagccttatttagggattgggtggcaaactatccgggagtggggggcgggtctgtcattgacgaccgtgtatggttcccgatctatggaggattaaaacctaattcacctagcgacactgaacaagaaggaagatatgtaatatacaaacgccataacagcacatgcccagatgaacaggattaccagattcggatggctaaatcttcatacaagcctgggcgatttgggggaaaacgggtacagcaagccatcttatctatcagagtgtcagcatctttaggtgaggaccctgtgctgactgtcccgcctaacacggttactctcatgggggccgaaggtagagttcttacagtagggacatctcatttcttgtaccaacgagggtcctcatacttctctcctgctttattataccctatgacagttaataacaaaacagctacacttcataatcctcatacatttaacgccttcactcggccaggtagtgtcccttgccaggcatcagcgagatgccctaacccatgtgtcactggagtttatacagatccgtaccccttggtcttccataggaatcacaccctgcggggggtttttgggacaatgcttgatgacgaacaggcaaggctcaaccctatatccgcagtatttgataacatatcccgtagtcgcataacccgagtaagctctagcagtaccaaggcagcatacacgacgtcgacatgttttaaggttgtcaagaccaacaagacttactgccttagcattgtagaaatatccaacaccttattcggggaattcaggatcgtccctttgctagttgagattctcaaggatgatagagtttaataatccaggcacggcaagccgagtcaaccatgagagggttataaagatgacaccgtcccacccatcttttgcaataccgaggattaaattgaataccagctcaagcgcaaatctcaggccattgggcaactataatctgctaatataagtgtaatcgacttgaatcttagagatagttgcttcattaagaaaaaatatgagagataatgcaatacaagagagaatagcttacaaaggatactacgggtaggacatggcgagctccagtcccgaaagggcagagcatcagatcatcctaccagagtcacatctatcctctccactggtcaaacacaagttgctatattactggaaattaaccgggctaccacttcctgaggagtgtgactttgatcacctcattatcagtaggcaatggaaaaaaatactcgagtcggcaactcctgacatagagagaatgataaaactcggaaggacagtacaccacaccctcaaccataatctaaagataaccggagtactccatcctaggtgtctagaagaactgactagtattgaggtccccgactcaaccaacaagtttcggaagattgagaagaagatccagattcacaacacgaggtatggggaattgttcacaaggctttgcacacacatcgaaaataaattactaggatcatctcggtctagtaatgtcctacggtctgaggaattcaacagcatccgtacagacccggtattctggttccactcaagatggtctaaggccaagtttgcatggctccatataaaacagatccaaaggcacctgattgtggcagcgaggacaaggtctgctgtcaacaagttagtgacgcttactcataagataggccaagtctttgttactcctgagcttgtcattgtgacacatacagatgagaacaagttcacatgcctcacacaggaacttgtattgatgtatgcagatatgatggagggcagggatatggtcaacataatatcgtccacagcgacacacctcaaaaacttatcagagaagattgatgacatcttgcggttagtagatgctctggcaaaagacttgggcaatcaagtctacgatgtcgtagcactaatggagggattcgcatatggtgccgttcagctgctggagccttctggtacatttgcaggggatttttttgcattcaatctgcaagagctcaaagatactctaattgagctcctcccaaatgatatagcagaatcagtgactcatgcgatcgccaccgtattctctggcttagaacagaatcaagcagctgagatgttgtgcctactgcgtctgtggggtcacccactgcttgagtcccgtattgcagcaagagcagtcagaagccagatgtgcgcaccaaagatggtggattttgatatgattctccaagtactatctttcttcaagggaacaatcatcaatgggtatagaaagaagaactcaggtgtctggccacgagtcaagacagatacaatatacggaaaggtcattgggcaactacacgctgattcagcagagatttcacatgatgttatgctgagagagtacaagaatttatctgcacttgaattcgagccatgtatagaatatgaccctgtcaccaatctaagcatgttcttaaaagataaggcaatcgcacatccgaaagataactggcttgcatcatttaggcggaaccttctctctgaagaccagaagaaacatgtgaaagacgcaacttcaactaatcgcctcttgatagagttcttagagtcaaatgattttgatccatataaggaaatggaatatctaacaacccttgagtacttaagagacgacaatgcggcagtatcatactcactcaaagaaaaagaggtgaaagttaatggacgaatctttgctaaactgacaaagaaattaaggaactgtcaggtaatggcagaagggatcttagccgaccagattgcaccttttttccagggaaatggggtcattcaagacagcatatccttgactaagagcatgctagcgatgagtcaactatcgttcaacagcaataagaaacgtatcaccgactgtagagagaggatctcctcaggccgtaatcacaactcgaagggcaagaatcgtcggagagttgccacttttattacgactgacctgcaaaagtattgtcttaattggagatatcagacaatcaagctgtttgctcatgccatcaatcaactgatgggcctacctcacttttttgagtggatccacctgagactaatggacaccacgatgtttgtaggggacccgttcaatcctccaagtgaccccaccgattgtgatctatcaagagtcccaaatgatgacatatatattgtcagtgctaggggaggcattgagggattatgccagaagctatggacaatgatatcaattgctgcaatccaacttgctgcagcaaggtcgcattgtcgcgttgcctgtatggtacaaggtgacaatcaggtaatagctataacaagagaggtaagctcggatgactccccagatatggttttaacacagttgcatcaagccagtgataatttcttcaaggagttgattcatgtcaatcatctaatcggccataacttaaaagatcgtgaaactatcaggtcagacacattcttcatatacagcaaacgaatattcaaagatggagcaatactcagtcaggtcttaaaaaactcatctaaattggtgctgatatcaggagaccttagtgaaaacaccgtaatgtcttgcgctaatattgcatccaccatagcacggctgtgtgagaacgggctccctaaggatttctgttattatttgaactatttaatgagctgcgtgcagacatattttgattctgaattttccatcacaaactgttcgcaaccagattccaaccagtcgtggattgaagacatctctttcgtgcattcatatgtcttaactcctgctcagctgggaggactgagtaacctccaatactcaaggctatacacaagaaacattggtgacccggggactaccgcttttgcagagatcaagagattagaagctgtggggttgctgagtcctagcatcatgactaacatattaactagaccacccggaaatggagattgggccagtctgtgcaacgatccttattcctttaattttgagactgttgcaagcccaaatattgtcctcaagaaacatacacagaaagtcctatttgaaacttgttcgaatcccttattgtccggagtacacacagaggataatgaggcagaagagaaggcgctggccgagtttttactcaatcaagaagcggttcatccccgtgtcgcacatgctatcatggaagcaagctcagtaggtagaaggaagcagattcaagggcttgttgatacgacaaacactgtaattaagattgcgctgaccaggagacccctcggtatcaagaggctgatgcggataatcaattactcgagcatgcatgcaatgctattcagggatgatgttttctcgtctaacagatccaaccatcccctcgtatcctctaacatgtgctcgctgactctggcagactatgcacggaacagaagctggtcacctctgacagggggtagaaagatactgggtgtatctaaccctgataccatagagcttgtagagggtgaaattcttagtgtcagcggagggtgcacaaaatgcgatagcggagatgagcaatttacctggttccaccttccgagcaatatagagttgaccgacgacaccagcaagaatcctccgatgagagtgccatatctcgggtcaaaaactcaagagaggagggcagcctcgctcgcaaaaatagcccatatgtcaccacatgtgaaggctgctctaagggcatcatcggtgttggtctgggcttatggggacaatgaagtaaactggactgccgctctcaggattgcaaggtctcggtgcaacataagctcagagtaccttcgactattgtcacccttacctacagctggaaatctccaacatagactggatgatggtataacccagatgacatttacccctgcatctctctatagggtggcaccttacatccacatatccaatgattctcaaaggctatttaccgaagaaggagtcaaggaggggaatgtggtctatcaacaaattatgctcttgggtttatccctaattgaatcacttttcccgatgacagcaaccaagacgtatgatgagattacgttacacctccacagcaaatttagctgctgtgtcagggaagcacctgttgctgttccttttgaattactcgggttggcaccagaattaagggcagtaaccacaaataagttcatgtatgatcctagccctgtatcagagagagactttgcgagacttgacttagctatcttcaaaagttatgagcttaatctagagtcatatcctacaatggagctcatgaacattctttcaatatctagtgggaaattgattggccagtctgtggtatcgtatgatgaagatacctctataaagaatgatgctataatagtgtatgacaacacacgaaattggattagtgaagctcagaattcagatgtggtccgcctatttgagtatgcagcccttgaggtgcttctcgactgttcttatcaactctactatctacgagtaagaggtttaaacaacatcgtcctatacatgagtgatttatacaagaatatgccgggaattctgctatctaatattgcagcgacgatatcccaccccctcattcattcaaggttgagcgcagtcggcctggttaaccatgacggatcgcatcagcttgcagacacagacttcattgaaatgtctgcaaggctgctggtctcttgcactcgccgtgtggtctcaggtttatatgcagggaataagtacgatctgctgttcccatccgtcttagatgataacctaagtgagaagatgcttcagctgatctcccggttgtgctgtctatacacagcactttttgctacaacaagagaaatccccaaaataagaggcttatcggcggaagagaaatgctcagtactcactgaatacctgctgtcggatgctgtaaaaccgttgcttaaatccgagcaagtgagctctattatgtcccccaatataatcacgtttccggctaatctatattacatgtctagaaagagccttaatttgatcagagaacgagaggacagggatactatcctggcattattgttccctcaggaaccactgcttgatttttgtccagtacaggatattggtgctagagtgaaagatccattcactcgacgaccagcagcattcatacatgagctagattttagtgctccagcaagatatgatgcattcacacttaatgaggtgcagcccgaacacacattaccgaatccagaggaagatcacttagtacgatacttgtttagaggtatagggactgcgtcatcctcttggtataaggcatcccatcttctttctgtacctgaagtcagatgcgcaagacatgggaactccttgtatttggcggaaggtagtggagctattatgagtctccttgaactgcatgtgccccatgagaccatctattacaatacacttttttctaatgagatgaatcccccacagcggcatttcgggccgactccgacgcaatttttaaactcggttgtctatagaaatctacaggcggaagtgccatgtaaagatgggttcgtccaggagttccgaccattatggagagagaatacagaagaaagcgacttgatctcagataaagcagtgggatacatcacatctgtggtgccttacagatctgtatcattactgcattgtgacatcgaaattcctccaggatctaatcaaagcttactagatcagctggccaccaatttatctctgattgccatgcattctgtgagggaaggtggggtcgtaatcatcaaagtactatatgcgatgggatattatttccatttactcttgaatttgtttactccatgttgcacgagagggtatatcctctcgaatggctatgcatgtaggggagatatggagtgttacatgatattcgtcatgggctgcctaggtgggcctacgtttgtgcacgaggtggtgagaatggcaaaaactctagtacaacggcatggcacgctactgtctaaatcagatgagatcacattaactaggttatttacctcacaacagcgtcgtgtgactgacatcctatccagccctctgccgaggctaatgaagttcttgagagagaatatagatgctgcgctgattgaagccgggggacagcccgtccgtccattctgtgcagagagtttagtgagtacattaacagataggactcagatggctcagatcatcgccagtcacattgatacggttatccgatctgtgatctacatggaagttgagggcgaccttgctgacacagtttttttatttactccttacaacctctctacagacggtaaaaagagaacatcacttaaacagtgcaccaggcagatattagaggtcacaatactgggtcttggagtcaaggatctcaataaagtaggtgatgtaatcagcttgatactcaaaggtatggtttccctggaggacctcatcccactgaggacatatttgaaacgcagtacctgccctaaatacttaaaggcagttctaggcatcaccaaactcaaagaaatgttcacagaaacctccttattatacttgtctcgtgctcaacaaaaattctatatgaaaaccataggcaatgcagtcaagggatattacagtagcagtgactcctgaaggcgatcacatactaacagactttccccttagccaattgtacctttatagacatgattatactatattagaaaaaagttaaattctgattatttgagactcgtattcggattcacataactatctcataacaggggtgtgcatagttgtcctcgattatagccytgtcattcaccaaatctttgtttgag
>HQ266602_Newcastle_disease_virus
gggtagaaggtgtgaatctcgagtgcgaggccgaaactcaaacttgagagagccttctgctgacatgtcttctgtattcgatgagtatgagcagctcctcgcagctcagacccgccccaatggaacccacggaggaggagaaaaaggaagtaccttaaaggtcgagatcccggtattcactcttaacagcgatgatccagaggacagatggaactttgcagtgttctgtcttcgtattgccgttagcgaggatgccaacaaaccactcaggcaaggtgctctcatatcactcttatgctctcattcacaagtgatgagaaaccatgttgcccttgcagggaagcagaatgaggccacactagctgttcttgagattgatgggtttgctaacaatgtgcctcaattcaacaataggagtggagtgtctgaggagagagcacagagattcctgatgatagcaggatctctcccccgagcatgcagcaatggtactccgtttgtcacggccggagttgaagatgatgcaccggaagatattaccgatactctggaaagaattctctccatccaggctcaggtatgggtcactgtagcaaaagccatgactgcatatgagacagcagatgagtcggagacgaggagaataaataaatacatgcagcaaggcagagtacagaagaaataccttatccaccccgtatgcaggagtgcaattcaactcacgatcagacattctctggcagtccgcatcttcttggttagcgaacttaagagaggccgcaacacggcgggcggaagctcgacgtattacaacctagtaggggatgtcgactcatacatcagaaacaccgggcttaccgcattcttcctgacactcaaatacgggattaataccaagacatcagccctcgcactcagcagcctcacaggcgatatccagaaaatgaagcagctcatgcgtttatatcggatgaaaggagaaaatgcgccatacatgacattgctaggtgatagtgaccaaatgagttttgcaccagctgaatacgcacaactttactcctttgccatgggcatggcatcagtcttggacaaagggaccggcaaataccaatttgccagagactttatgagtacatcgttttggaggcttggagtagagtatgctcaggcccagggaagtagcatcaatgaagatatggctgccgagctaaaactgactccagcagcaaggaggggcttggcagctgctgcccagcgagtgtccgaggaggccggtagcatggacattcctgcccaacaagccggggtcctcactgggctcagtgatggaggcacccgagccccacaagatggatcaaatggaccgcagagactaccggacaccggggatggggagactcaattcctggatctgatgagagcagtggcaaataacatgcgggaagtgccaaactccgcgcagagcgccaccccgccggatcctcccccaactcccgggccgtctcaagacaatgatactgactgggggtactaaccgacaaatcccagcctgtccctgcaggaccgccccaactcccccacccaaaccccccccacaccccccaacacgcagccccgcgcggccaaacccacaaaagagcctccccatcctcccccccccctcccgccacgcgaccccactagcccgagtccacacgggcgcggcctggcccaacaacgatctacatggggcccagagtattagaaaaaattacgggtagaagagagacattcagagaccaagacgtatcatcaaggtctccgttctcccctctaccaagcagattagggtgaagatggctacctttacagatgcagagattgatgacatatttaaaaccagtgggaccgtcattgacagcataattacggcccagagcaatccagcagagaccgtcgggaaaagcgcgatcccgcaaggcaagaccaaagcattaagcacagcgtgggagaagcatgggggcacccaaccgccggccaaccaggacaccccggaccaacaggacagaccagacaggcagccagccacacctgaacaggcgaatccgcccaccagccctccggccgcgtccgccgaacatccccccaccccggccgtgggagaagccggcgacacacagctcaagaccggggcaagcaactcgctgctgtcgatgctcgacaaactcagcaataaatcatctaatgctaaaaagggcccacgatcgagttccagggaaaagcgtcatcagcttcctgcccaacagcaggggggccatctaagccgtgggaacaatcaggagaggtcgcggacccaggccggagctacacctggagaccgggtcacagacgcgaacacagcatatcctggacaatggaaggagtcacaaccatcagctggtgtaacccctcatgtgctccggtcagggcagagtcaagacaatactcctgcacctgtggatcatgtccagcgacctgtcgactttgtgcaagcggtgatgtctttaatggaagcgttatcccagaaggtaggtaaaattgactatcagctagacctagttctaaaacagacatcttctatccccatgatacgatctgagatccaacagcttaaaacatctgttgcagtcatggaagccaatttgggcatgatgaaaattctggatcctggttgcgctaatatttcatctttgagtgatttacgggcggtcgcccgatcccacccagttttaatttcaggtcctggagatccgtcaccttatgtgacccaagggggtgaaatggcgctcaataagctttcacaaccggtgctacatccctccgagttaattaaacctaccgcggcaagtgggcctgacataggagtggagagggatactgttcgtgcattgatcacctcacgtccgatgcatccgagctcctcagctaagcttctgagtaagctagatgcagccgggtcaattgaggagatcaggaaaatcaagcgcctcacactaaatggttgatcaccatcacagcccacaacaagctcccgccccctcagcgctgcagggactccgctcccagcccccccccgcacacccaagcttcaacacctcaagtggtaaccccctcctacctctcccaccccactgaatggtcacacgatcgcaaccaacctagcagcataaaaaactaagaaaaaatacgggtagaatcagagtgccccgactgtgctgaaatggactcatccaggacaatcgggctgtatttcgattctacccttccttccagcaacctgctagcattcccgattgtcctacaagacacaggggacgggaagaagcaaatcaccccacaatataggatccagcgccttgatctatggacagacagtaaagaagattcagtatttatcaccacctatggattcatcttccaggttgggagtgaggaggctactattggcatgatcgatgacaatcccaagcgcaggttgctttcttctgcgatgctctgcctagggagtgttccgaatgacggagatcttgttgagctggcgagggcctgccttactatggtgataacatgcaagaaaagtgcaactaatactgagagaatggtcttctcagtagtgcaggcaccccgggtgctacaaagctgcatggttgtggcaaacagatactcgtctgtgaacgcagttaagcacgtgaaggcaccagagaagatccctgggagcggaaccctagaatacaaagtgaactttgtatctctgactgtggtgcctagaaaggacatctataggatcccgactgcagcactgaaagtgtctggtgcaagtctgtataatcttgccctcaatgtcaccattgatgtggaagtagacccgaaaagtccgttagtcagatccctcactgaatctgccaatggatactacgctaatctctttttgcatatcggacttttatccaccgtggataggaaaggaaagaaggtgacgtttgacaagctggaagagaaaataaggaggctcaatctatccatcgggctcagtgatgtgctcggaccttccgtgcttgtgaaggcaaggggtgcacgaactaaactgctggcacctttcttttctagcagcgggacagcctgttatcctatagcaaatgcctctcctcaagtagctaagatactctggagtcaaacagcacgcctgcggagcgtaaaggtcatcattcaagcgggcacacaacgcgccgttgcgatgactgctgaccatgaagtcacctctaccaagattgagaagagatacactattgctaaatataatcctttcaagaagtaggctacatctccgatgctgctctccgactgcttccctagatcatcatagcgtcagacaatgacctaccttgattgcttataattagttagcctatccatcatattagaaaaaacacgggtagaagaatccggatcccagccagcacactcagggtgcatgatgggctctaaatcttctacttggatcccgatatctccaatgccgaccatcctaattgcattggcattgggctgtgtccgtttgacaagctctctcgatggcaggccgcttgcagctgcggggatcgtggtgacgggagataaagcagtcaacatatacacctcatcccagacaggatcaatcatagtcaagttactcccgaatatgcccaaagataaagaggcgtgcgcaaaagccccagtggaggcatacaatcggacactgactactctgctcaccccccttggcgattctatccgtaggatacaagagtctgcgactacctctggaggaaggaggcggagacgctttgtaggtgccatcatcggcagtgtggctcttggggttgcaacagctgcacagataacagcagccgcagctctaatacaagctaaacagaatgctgccaacatcctccgactcaaggagagcattgctgcaaccaatgaagccgtgcacgaggtcactgatggattatcacagttagcggtggcagtagggaagatgcaacagtttgttaatgaccagttcaataagacagcgcaagaactggactgtgtaaagattgcacagcaagtcggtgtcgaactcagcttgtatctaactgaattgactacagtattcgggccacaaatcacctccccggccttaactcagctgaccatccaggcgctttataatttggctggtagtaatatggattatctgttgactaaattaggtgtggggaacagccagctcagctcattaatcggtagcggattgatcactggcagccctatcctgtacgattcccagactcagatcttgggtatacaggtcactatgccttcagtcggaagcctaaataatatgcgtgccacttacttggagaccctatctgtaagcacatccaaaggatttgcctcggcacttgttccaaaagtggtgacacaagttggttccgtgatagaggaacttgacacctcatactgtataggaaccgacctggatttatactgtacaagagtcgtgacattccctatgtctcctggcatttactcctgtctgagaggcaatacatcagcatgcatgtattcaaagactgaaggtgcacttaccacaccatacctgactctcaagggctcagtcattgccaattgcaagatgataacatgtagatgtgcggaccccccgggcatcataacgcaacattacggagaagctgtgtctttaatagatagggactcatgtaatgtcttgtccctggatgggataactctgaggctcagtggggaatttgattcaacctatcgaaagaatatctcaatactagactctcaagttatagtgacaggcaatctcgatatatcaactgagctcggaaatgttaacaactcaataagcaagaccttgaataagttagaggaaagcaacagcaaactagacagagttaatgtcaaactggccagcacatctgcccttattacctatatagttttgactgttgtatctcttgtgttcggtgtgcttagcttagttttaatctgctacctgatgtacaagcagaaggcacagcaaaagactttattatggcttgggaataatacccttgatcagatgagagccaccacaagaatatgagagcagacgacaggcggaggtatccttaatagcgattcgcatgtgaattccggtggcctgctgattataagaatttagaaaaaactactggacatgagttaaaatagggcaatgcacgggtagaacggtcgaaggagccacccctcaattaggggtcaggcctctcaaagtcctttctaccgcaccactaatagcagactcaagtcatggaccatgtagttagcagagttgcgctagaaaatgaagaaagagaagcgaagaatacatggcgccttgcattccggatcgcaatcctacttttaataacaataaccttggccctctctacagccgctttgatatatagcatggaggccagcacgcccggcgaccttgctggtataccgactgagatcaccagagcagaggagaggatcacctctgcactcagttctaatagagatgtaatggatagggtatataagcaggtagcccttgagtccccattggcgttgttaagtactgaatctgtaattatgaatgcaataacgtccctttcttatcagatcaatggagttgcaaataatagcgggtgtggggcacctgttcacgacccggattatatcggggggataggtaaagaacttatcgtagatgacactagtgaagtcacatcattctatccctctgcattccaagaacacctgaattttatcccggcacctaccacgggatcaggttgtacccggataccctcatttgatataagtgccacccactactgttacactcacaatgtgatattatctggttgcagagaccattcccactcacatcagtacttggcccttggtgtgcttcgaacatctgcaacagggagggtgttcttttccaccctgcgttccatcaatttggatgacaaccagaatcggaagtcatgcagtgtgagtgcaacccccttaggatgtgatatactgtgctctaaagtcacagagaccgaggaggaggattatcgttcagttacccccacatcaatggtgcatggacgattagggttcgacggccaataccatgagaaggacctagatgtcataactttatttaaggactgggtggccaattacccaggggtgggaggtggatctttcatcgacggccgcgtctggttcccagtctacggagggcttaaacccaattcgcctagtgacatagcacaagaagggagatatgtaatatacaagcgctacaatgacacatgcccggatgaacaagattaccagattcggatggctaagtcttcgtataagcctgggaggtttggtggtaaacgcgtacagcaagctatcttatccatcagagtgtcagcctctctgggcgaggacccagtgttgactgtaccgcctaatacagtcacacttatgggggccgaagggagggtactcactgtggggacatctcatttcttgtaccaaagaggatcttcatacttctctcccgccttattataccccatgatagtcaacaacaaaacggctactcttcatagtccttatgcattcaatgctttcactcggccaggtactgtcccttgccaggcatcagcaagatgccccaacccttgtgtcacaggagtttacactgatccgtatcctttagtcttccatagaaaccatacattgcggggggtattcgggacaatgcttgatgatgaacaagcaaggcttaaccctgtatctgcagtatttgacaacatagcccgcagtcgcataacccgagtcagttcaagcagtaccaaggccgcatacacgacatcaacatgttttaaagttgtcaagaccaatagaacatattgcctcagcattgcagaaatatccaacaccctctttggcgaattcaggatcgtccctttactagtggagattctcaaggatggcaggacttgaaatgcaaggttcggccagttggatcagctgcgagaaggtcggaagggcgccaccacgtcggccatctcccgcaatgccacggaccagaccggacaccagcatgagtctggctcctacaccgctgatcacccaaaatcagctagtgtcaataagattaatctcaatcctattgatagtcgcctagttaagaaaaaacataagtggtattgagacgcacagctgaacaacccgcgagggtcagcacgggtaggacatggcaggctccggccccgaaagggcagagcaccagatcatcctaccagaatcgcatctgtcctcaccattggtcaagcacaaactgctctattattggaaattgaccggactaccgcttccagacgaatgtgacttcgaccacctcattatcagtcgacaatggaaaaaaatactcgaatcagccactcctgacattgagaggatgataaaactagggcgagctgtacaccaggtcctcaaccacagctctaggatagccggaatactccatcctaggtgtttagaagaactggttagtattgaagtccccgattcaaccaataagtttcggaagatcgagaagaaggtccaaattcacaacacaaggtatggagaactgtttgcaaggttgtgcacgcatatagagaagaaattacttggggtgtccgggtccggcaacgtctcacgatcagaagaattcaatagcatccgtacagacccagccttctggtttcattcaaaatggtcccgagccaaatttgcgtggctccatataaaacagatccaaaggcacctgattgtagcagcaaggacaaggtctgcagtcaataaattagtgacgctgacacataagatgggccaagtctttgttacccctgaacttgtcgttgtgacacacacagatgagaacaagttcacatgcctcactcaggagctggtgttgatgtatgcggatatgatagagggcagagatatggtcaacataatctcatccacggcagcacatctcaagagcttatcagagaagatcgatgacattctgcatctagtagacgctctggcaaaagatttagggaatcaagtctatgatgtcgtagcactaatggagggattcgcatacggcgcagttcagctgcttgaaccttcaggcacattcgcaggggatttttttgcattcaatttacaggagctcagagatattctaatcgggctcctccccatggatatagcagagtctgtgactcatgcaatcgccaccatattctctggcctagaacagaaccaagcagctgagatgctgtgtctgctgcgcttgtggggtcacccattgcttgaatcccgtgttgcagcaaaagcagtcaggaaccagatgtgtgcgccaaagatggtagacttcgatatgatccttcaggtattatctttctttaagggaacaatcatcaatggatacagaaagaagaatgcaggtgtgtggccacgtgtcaagacaggtacaatatacgggaaggtaattgggcaactacatgcggactcagcagagatttcgcatgatgtcatgttgagggagtacaagaatctatccgcacttgaattcgagccgtgtatagaatatgaccccgttacaaatcttagcatgtttctaaaagacaaggcaatcgcacatccaaaagataactggctcgcctcatttaggcgaaacctcctctctgaggaccagaagagacatgttaaggaggcaacttcgaccaaccgcctcctgatagaattcttagagtcaggtgattttgatccatataaagagatggagtatctgacaacccttgagtacttaagagatgatgatgtagcagtatcatactcactcaaggaaaaagaggtgaaagttaatgggcggatttttgccaagttaacaaagaaactaaggaactgtcaggtaatggcagaagggattctagccgaccagattgcaccctttttccaagggaatggggtcattcaggacagcatatccctgaccaagagtatgctagcaatgagtcaactatctttcaacagcaacaagaaacgtatcaccgactgtaaagagagagtatcctcaatccgcaaccacgatccgaagagcaaaaatcgtcggagagttgccacctttattacaaccgacctgcaaaaatattgtcttaattggaggtatcagacagtcaagttgtttgctcatgccatcaatcaactaatgggcctaccccacttctttgagtggatccatcttagactcatggatactacaatgtttgtaggggacccctataatcctccgagcgatccaactgactgtgatctatcggaagtcccaaatgatgacatatacattgtcagcgctagagggggcattgagggattgtgtcagaagctgtggacgatgatctcaatagctgcaatccaacttgctgcagcaaggtcacattgtcgtgttgcctgtatggtacagggtgacaaccaagtaatagctgtgacaagagaagtgagatcagatgattcccccgagatggtattgacacagttacaccaagctagtgataatttctttaaagaattgatccatgtcaatcatctgattggccataatttaaaagatcgggaaaccatcaggtcggacacattctttatatacagtaaacgcatattcaaagatggggcaattctcagtcaggtcctcaagaactcatccaaattagtgctaatatcaggcgacctcagcgagaacaccgtgatgtcttgtgccaacattgcgtccactatagcgcgactttgcgagaacgggctccctaaggatttttgttattatttaaactacctaatgagttgtgtgcagacatactttgattctgagttttccatcactaatcatgcacaccccgattccaaccagtcatggattgaagacatctctttcgtgcattcgtatgtccttacccctgcccagcttggggggctgagtaaccttcagtactcaaggctctacacaaggaatattggcgacccggggactactgcctttgcagagatcaagagattggagactgtggggttattgagtcctagcattatgattaatatcttaactaggccacccggggatggagattgggctagtctatgtaacgacccatactcctttaactttgagactgtcgcaagcccaaatattgtacttaagaaacatacacaaaaagtcctatttgaaacttgttcaaatcccttactatctggagtacatacagaggataatgaagcagaagagaaggcattggctgagttcctgctcaaccaagaggtaattcacccacgcgtcgctcatgccatcatggaagcaagctctgtaggcaggagaaagcaaatccaggggcttgtcgacacaacaaacactgtgattaagattgcgctgactaggaggccgcttggctccaagaggctgatgcggatagtcaattactcgggcatgcatgcaatgctatttagggatgatgttttctcatccaacaggtccaaccaccccttagtctcttctgatatgtgttcgctgacactggcagattatgcgcggaacagaagttggtcgcctttaacagggggtagaaagatactgggtgtgtctaatcccgataccatagaacttgtagagggagaaatcctcagtgtcagcggagggtgcacaagatgtgacagtggagatgaacagtttacctggttccatcttccaggcaatatagagctgactgatgataccagcaagaatcctccaatgagagtaccatatctcggatcaaagactcaagaaaggcgggccgcttcactcgcaaagatagcccacatgtcaccacatgtgaaggcagcactaagggcatcatctgtgttagtctgggcttatggggacaacgaagtaaattggactgctgctctcaagattgcaaggtctcgatgcaacataagttcggagtatcttcgcctattgtcacctctaccaacagctggaaatctccaacatagattggacgacggcataactcagatgacttttacccctgcatccctatatagagtgtcaccttacatccacatatccaatgattctcaaaggttattcactgaagaaggggtcaaagaggggaatgtggtttatcagcagattatgctcttgggtttatctctgatcgagtcactcttcccaatgacaacaaccaggacatatgatgaaatcacattgcaccttcacagtaagtttagttgctgtatcagggaagcacctgttgcagttcctttcgagctgctcgggttggcgccagaactaagggcagttacttcgaataagtttatgtatgaccctagccctgtaccggagggggacttcgcaagacttgatctagccatctttaagagttatgagctaaatttagagtcataccctacaatagagctgatgaatatccttgcaatatctagtgggaagttgattggccaatctgtggtttcctatgatgaagacacctcaataaagaatgacgctattatagtatacgacaacacacggaactggatcagcgaagctcagaactcagatgtggtccgcctgttcgagtatgcggcacttgaagtgctcctcgactgttcttatcaactttactatttgagggtgagaggcctaaacaatatcgtcctatacatgagtgatctgtacaagaatatgccaggaattttactctctaatattgcggctacaatatctcaccccatcatccactcgaggttgaatacaataggcctagtcaatcacgacgggtcacaccaacttgcaaacacagatttcattgaactgtccgcgagactgctggtctcttgtactcgacgcgtgatctcaggattatacgccgggatgaagtatgatctgctgtttccatctgtcctagatgataacctgagcgagaagatgcttcaattgatatctcgattgtgctgcctgtatacggtgctttttgctacgacaagggaaatcccaaaaataagaggtttatctgcagaagagaaatgctcggtactgacagagtacttactatcagacgccgtgaagccattgctcagatccgagcaagtgagctccatcgtgtctcccaacataattacattcccagccaatctgtattacatgtctagaaaaagccttaacttgataagggaaagagaggatagggacactatcttggcactgctattccctcaagaaccattgcttgagttccctttggtacaagatattggtgctcgagtgaaggatccatttacccggcaacctgcagcgttcatacaagagttagacttgagtgccccagcaagatatgatgcgtttacacccagtcaggttcactctgaatacacattgctgaacccggatgaagaccatttagtgcgatacctgttcagaggaatagggactgcatcttcttcttggtataaggcatctcatctcctttctgtacctgaggtcaggtgtgcaaggtatggaaactccttatacctggcggaaggaagtggagccattatgagccttcttgagctacatgtaccgcatgagactatctattacaatacacttttttctaatgagatgaaccccccgcagcgacatttcggaccgaccccaacacagttcctgaattcagttgtttacaggaatttacaagcggaagtaccatgcaaggatggatttgttcaggagttccacccattatggagagaaaatacagaagagagtgacttgacctcagataaagcggtaggatttattacatctgcagtgccctacaggtctgtatcactattgcactgtgatattgaaatccctctgggatccaatcaaagcttactcgatcaactggctactaatttatccctgattgctatgcactccgtgagagagggcggggtcgttatcatcaaagtactgtacgcaatggggtactacttccatctgctcatgaatttgttcgctccatgttccacaaaaggatatattctctctaatggatacgcatgtagaggggatatggagtgctacttggtatttatcatgggtcatttaggcggacctacatttgtacatgaggtggtgaggatggcaaagaccctggtgcggaggcatggcacacttctatccaaatcagatgaatttacattgaccagactatttacctcacagcagcaccgcgtaacagacatcctatccagccctctaccaagactaatgaagttcttgggagagaatattgatactgcgctgattgaagctgggggacaacctgtccggccattctgtgcagagagcttagtgggcacgttaagagatttgactcagatgacccggatcatcgccagtcacattgacacagtcattcgatcagtgatctacatggaagccgagggtgatcttgctgacacagtattcttgtttactccttataatctctctatagatggcaagaagagaacatcgcttaaacagtgcacaagacagatcctagaggtcacaatactaggcctcagaaccaaagatctcaacaaggtgggtgacataattggcctggtgctcaaaggtatgatttctctagaggacctaatcccactgagaacgtacttaaaacggagcacatgtccaaagtatttaaaggctgtcctcgggattactaagctcaaagaaatgtttgcggacacctccttgttgtacttgacccgtgctcagcaaaaattctacatgaaaactataggcaatgcagtaaagggatattacaataatggtaattcttaaaagcaatcacatgttaatatgctttaactttagccgattatatcctagctgacctgattatactatattagaaaaaaattaaattccgaccctttgagactcgtattcggactcaattattcatcctataacagaagtctgcataattgtccc
>DQ097393_Newcastle_disease_virus
accaaacagagaatctgtaaggtacgatacaaggcgatggagcaattgaagtcgcacgggtagaaggtgtgaatctcgagtgcgagcccgaagctcaaactcgagagtaccttctgccaagatgtcctccgtattcgatgaatacgagcaactccttgctgctcagacacgccctaatggatctcatgggggaggagagaagggtagtaccctcaaagtggaagtgccagtcttcacactcaacagtgatgacccggaggacaggtggaactttgcagtcttctgccttcggattgcagtcagtgaggatgcaaacaagcctctgaggcaaggagcacttatatctctactgtgctctcactcgcaagtgatgaggaaccatgtggcactggctggaaagcaaagtgaggcaacactggcaatacttgagattgacggattctcaaatggtatgccgcagtttaacaacagaagtggcgtatccgaggaaagggcccagaggttcatgatgatagcaggctccctgcctcgtgcatgcagcaatgggaccccgtttgtcacggccggagtggaggatgatgcccctgaagacataactgacactcttgagagaatcctctccatccaggttcaagtctgggttactgttgccaaagccatgacagcttacgagaccgcagatgagtcagagaccagaagaataaacaagtacatgcaacagggcagggtccagaaacggtacatcctccacccggtgtgtagaagtgcgatccagcttaccatcagacagtcactagctgtcagaatcttcctagtgagtgagctcaagagaggtcgtaatactgctggtggcacctcaacttattacaacctcgtgggagatgtggactcgtacatcaggaacactggtcttaccgcattcttcctcacactcaagtacggtattaacaccaagacatctgcgcttgcactgagcagcctctccggtgacatccaaaagatgaaacagctaatgcgcttgtatcggatgaaaggggagaatgccccgtacatgaccctactgggtgacagcgaccaaatgagcttcgcaccagcagaatatgcccagctgtattcatttgcaatgggtatggcatctgtattggacaaaggaactgtcaaataccagtttgctagggatttcatgagcacatcattctggcgacttggggtggaatatgctcaggcacagggcagtagtatcaacgaagacatggccgctgaattgaagctaacaccggcagcaagaagagggcttgcggcagcagctcagagagtgtccgaggatgccagcaacatggaccttccaacccagcaagcaggtgtcttgacagggctaagtgacagcacaccctctgctcaaccaagcggtcccagcaaaccacagagctccgccgatggaaatgatggtgagacccagtttcttgatctaatgcgggcagtcgctaacagcatgagggacgcccccaactcggcacagggcagcccccagcctgctccccccccaacccccggagggggccaggacaacgacaccgactggggatactagtcagaacctcgctcggtgatgacccagaccctccccccccccccatcgcaactcatcgccgcaccacacaagtcgggaagagatgtcccccgcgaccgtcccccatcgtccgaccgaccaccagtccaacccctagaggccaccgcagccgcaacaccaatcaccacacaccaatcatcacaaccccacaatgtgattgattagaaaaaagtacgggtagaagagtagtgtcccgagggtgggcacccaagcctacgcctcgtccactctctctgcccaacaaaccggcgcaagcatggccacgttcacggacgcagagatagacgagctgttcgagacaagcggaactgtcattgacagcatcatcacagctcagggcaaaccagtggagactgtagggcggagcgccatcccacaagggaagacgaaagccctcagtctagcctgggagaagcacggcaacgcgaacgcccaggccgtccaagaatcagctggagagcaggaccagcccgggcagaaccaggccagcaacagcaaccgggcacccccggaagaaggaccccatccgtcccaagcccagcccgccgcacagccccaagaggacgcaaatgaatcccaacttaagacaggggcaagcagctcactactctccatgcttgacaaactcagcaacaagtcatcgaatgctaaaaagggcccacctcagagccatccacagcaggccccccacccccaagggagccccacagcggaacaagcccaacgtggggccaaccaggggagggcccagtgggagacggggcacccggtcgccctaggccctggactcccgggcaccggcgtgaacacagcatttcctggacaatggggggggtcaccacaatcagctggtgcaacccagcatgctccccgattagggcagaaccaagacagtactcctgtgtctgtggatcatgtccagctacctgtagactttgtgcaggcgatgatgtctatgatggaggcgatctcacagagggtaagcaagattgattatcaattggatctagttctcaagcaaacctcatctatcccgaccatgagatcggaaatacaacaattgaagacatcggttgcagtgatggaagcaaacctaggaatgatgaagattctagaccccggctgtgcaaacgtgtcctctctgagcgatctacgcgcagtggctaaatctcacccagtgttggttgcaggtccaggtgacccgtcaccctacgtgacgcaaggaggagaggttgctcttaacaagctgtcgcagcccgtaccccacccatcggaccttataaagcatgcaacttctggcggcccggatatagggattgagagggacactgttcgtgcgcttattctatcaagacccatgcacccgagctcgtcaagcagattgctcagcaagctcgactcagcagggtcaattgaagagatcaggaagatcaagcgccttgcactgaatggataaagagcagggcagagccaggtcagctgggagtaaggcccatctcttagcagataggaagaatctccgataatgaagctttaagtataatttagcaagtagatgcagcaatcatcaacccggacaccctatagtcagatcattaatacaattgattgtgcacacacggtaattaagaaaaaatacgggtagaaccggagcatcccgatcgtgccaagatggactcatctaggacaatcgggttatacttcgattctgccctaccatcaagtagccttctggcctttccaatcgtccttcaggacacaggagatgggaaaaagcagattgccccacagtatcggatacagcgcttggattcctggacagacagcaaggaggactcggtgttcatcaccacatacggattcatctttcaggtcgggagtgaggaaacttctgtggggatgataaatgacaacccgcggcgtgaattgctatccgctgccatgttgtgtctgggcagtgtccccaatgcgggagatcttgtggagctggcgagggcttgtctagctatggcgataacatgcaaaaagagtgccacgaatacagagaggatggtcttctcggtggtgcaagcgccgcaggtgttgcagagttgcagggtggttgcaaacaaatactcctccgtgaatgcagttaaacatgtgaaggctcctgagaagataccgggcagcggggcacttgaatacaaggtaaatttcgtgtcgctgaccgtagtacccaaaaaggatgtttacaagattccaaccgcagcgctcaaggtgtctggatcaaatctctacaatctggcgctaaatgtcactattgatgtggaggtggatcataaaagcccgctggtaaagtcactgtctaaatcagagaacgggtactacgcaaacctctttctgcacattgggcttatgtcaacggtagacaagaaaggaagaaaggtgacattcgacaagttggaaaggaagctccggaggctcgatctgtccgtggggctcagtgatgtacttgggccatctatcttagtcaaagcaagaggtgcacgtactaagctcctggcaccatttttctcaagcagcggaaccgcatgttatccgattgccaatgcatcccctcaggtggcaaagatactgtggagtcagacagcgagcctgcgcagcgtcaaagtgattattcaatctggcacacagagggctgtggctgtgactgcagaccacgaggtaacatccaccaagctggagaaagggcatactattgccaaatacaacccgttcaaaaagtaagccctcactgcagctgacactacaaagaatcatccgctaacagatcaacactaatcaagtctgataattgaaccttcaaagatagtttaatccataatagcattagaaaaaacacgggtagaaggtatggggtctcgacctgcacccgtggcaggcagaatggatcccaagccttctaccggccatttgcatgctcctccactgatcttcgtggccatcagtttagtattcatggctggaagggcatcggcactggatgggcggccgctcgccgccgcaggaatagtagtcacgggagacaaggcagtcaatatatacacatcgtcgcagacagggacaattatcatcaaattattacccaatatgcccaaagacaaagaacaatgtgctaagagccccctagatgcatacaacaggactcttacaacccttcttgccccgctcggcgattcgattaagagaatccaagagtcggtaaccacatcaggaggaggacgtcaggggcgtttggtaggggcaataataggaggtgtcgcattaggtgtagccaccgcagcgcagatcacagcggcttctgcccttatacaagccaaccagaatgctgcaaacatactgaaattaaaggagagtattgccgctaccaatgaagcagtacatgaggtcacaagcgggctgtcccagctggctgttgccgtaggtaagatgcagcagtttgtaaacgaccaattcaacaagacagcacaagagatcgactgtattaagatcacacaacaggttggggtggagttgaatctatacttgaccgaactgacaaccgtgttcggaccgcaaatcacatcccctgcactcacgcagttgaccatccaggccttatataatctggcgggtgggaacatggattacatgctgacaaagctgggagtgggtaataatcagctcagttctctgattagtagtggcctaatatcagggaatccaattctctatgactcgcaaactcagcttctgggtatacaggtgactctcccctctgtgggcaatctgaacaacatgcgcgccacatatctggaaaccctctctgtaagtacgaacaagggattcgcatccgcattagtgcctaaagtggtaactcaggtaggctccgtgattgaagagctggatacatcgtattgcatagagacagacctggatctgtactgcactagaattgtaacattccccatgtctccaggtatcttctcctgtctcggtggaaacacctcagcatgcatgtactctaagactgaaggagcactcaccacaccatatatgacactcaaagggtcagtcatagcaaattgcaagatgacaacgtgtaggtgcgcagatcccccggggataatctcacagaattatggagaggctgtctctctaatagacaaaaaggtatgtaacattctgactctcgacgggatcaccttgcgccttagcggggaattcgatgcaacatatcagaaaaatatctcaattcaggattcccaggtggtgattactgggaatctggatatatccactgagttagggaatgtgaataattcaatcagcaatgctctaaacaagctagaagagagtaacagcaagctggacaaagttaatgtgaggcttaccagcacatctgccctaatcacatatattgtcttgacaacaatagcactgatatgcgggatagtcagcttagtcctcgcctgctatataatgtacaaacagaaggcccagcaaaaaacactgctgtggctcgggaacaacaccttagaccagatgagagcaacgacaaagatgtaaaatctcattgttgcataagctgataaaacacatctctattatgtaaactaacattgctaaattgcttcaataccttagaaaaaactgagtctcattggaggaatggtgaatatatacgggtagaatagtcggaggggtcgcctccattcaaggagcgtgaccttgatctgtctgttctgccaccccctatagggacccaggagaccatggagagaggggtcagccaagttgcacttgagaatgatgagagggaggcaaaaaacacatggaggttggtgttcagggtgactgttcttcttctcaccatagtgactcttgccatctccgcagccgccctcgcattcagtatgaatgctagcacacctcaggacttagaaggaataccagtagctatatcaaaggcagaggataagattacctctgctattggagcgagccaggatgtaatagacagaatatacaaacaagtggcactagagtcacccctagccctgctcaacactgaatccacgatcatgaacgccttgacatcactgtcttaccaaatcaatggtgcggccaatgccagcggatgtggggcccctgtacatgatcctgattacatcggagggataggcaaggagctgattgtagatgacacaagtgatgtaacatctttctacccatctgcattccaagaacaccttaatttcattcctgcacctactacaggatccggctgtaccagaatcccatcttttgatatgagtgccactcattattgctatacacataatgtcgtcttgtcagggtgcagagatcattcacattcgcatcaatatctagctttaggggttttaaggacttcagcaactggtagagtgttcttttcgacccttcgatcaatcaatctagatgatactcagaacagaaagtcatgtagcgtgagcgcaacgcccctagggtgtgatatgttatgttccaaggtcacagagactgaagaggaggactaccaatcgacagaccctacactaatggtacatgggaggctaggatttgatgggcagtatcatgagagagatttggacgttcgcactctttttggggattgggtggctaattaccctggggtaggtggtggatccttcataaacaaccgtgtctggttcccagtgtacggtggcttgaaaccaggctccccaacagacaaaaggcaagaggggcagtatgctatttacaagaggtataatgatacgtgccctgatgatcaggagtatcaggtcaggatggccaagtcggcatacaagcctaatcgattcggggggaagcgagtccaacaggcgatcttatccataggcgtatcaaccacccttgcagatgatccagtgctcaccgtgacttctaataccatcactctcatgggtgctgagggtagggtgatgactgtcgggacctctcattacttgtatcagcgcgggtcttcttattactcccctgccatactttatcccttgaccattgcaaataagactgcgactctccaggacccttataagttcaatgctttcacaaggccgggcagtgtcccgtgtcaagcgtccgccaggtgtccaaattcttgtgtaacaggggtgtacactgacccgtatccaataatatttcacaagaatcacacactgcgaggagtgtttggtacaatgttggatgacgagcaagccaggctgaacccagtttctgcagtatttgattccattgcacggagtcgagtaactagggtaagctctagcagcaccaaagcagcatacacaacatctacctgcttccaagtggtaaagacaaggaaaatatactgtctaagtattgctgagacctctaatacactattcggggagtttagaatagtaccgctactagttgagatcctaagagatgaagggcgatcagaggcaagatcagctctgaccaatcagggacacccaggctagaatgatgaagttgttgatccaatattctgcacagtgaccaaccaaactgactataggcaaaagctagaggagtatgcacaaagttggccatgactgggaactgtgctaatgctttatgttgcagtatctcacttatagcatattagaaaaaactgtagacacagccgcgataggcaaagataagcaaaccagaggggcgcacgggtaggacatggcaggctccgggcccgaaagggcggagcatcaaatcatcctacccgaatctcacttatcgtctccacttgtcaaacataagttactatactactggaaactgaccggcctacccctaccagatgagtgtgactttgaccatcttatactcagcaggcaatggaagaagatccttgaatcgtcaaccccagacatcgaaagaatgattaagctaggtcgctcggtgcatcagacactcagccattcctcaaaactcactgggatcttacatcctaggtgtctagaagacctagtaaggctagatatacccgattcaacaaacaagttcagaaggatagagaagaagattcagattcacaacacaaggtatggggaactattcaccagactctgctcttatgttgaaaggaagctgctaggatctgcctggtcacacaagatccgccgctctgaggaatttgacagtctccgcatagacccagcattctggttccactcttcatggtccaccgccaaattcgcatggcttcatgtgaagcaaatccagaggcacttgattgtagctgcacggatgaggtctgcctccagcaagcttgtgacactgtctcatcattcaggccaagtctttatcactcctgagctagtaatagtgacgcatacgaatgaaaacaagtttacatgtctcacgcaggaacttgtgttgatgtatgcggatatgatggagggaagagacatggtgaatataatctcatcaacagcggtacacttgcgttgcttggcagagaagattgatgatatcttgaggctggtggatgcacttgctagggatctgggcaatcaggtttacgacgttgtggcactgatggagggcttcgcgtatggtgccgtgcagctcctggagccgtcagggacctttgctggcgacttcttttcattcaatctgcaagaattgagggatattttgatttgtttattaccgcagaaaatagccgactcggtgacgcacgctatcgccaacatattctctggtcttgagcaaaaccaggcagcagagatgttatgtctattgaggttatggggtcatccgctattagagtcgcgagccgctgcaaaagctgttaggacccaaatgtgtgcacccaaaatggtagactttgatatgattctccaggtactgtcatttttcaaagggactatcatcaatggatataggaagaagaacgccggtgtctggccgagggtcaaagcacataccatatacgggaaggtaattgctcaactgcatgccgactctgccgagatatctcatgacatcatgctaagggagtacaagaatctgtctgcgattgaatttgaggcttgtattgagtatgatcctgtcactaacttgagcatgtttctaaaagacaaggcgatcgcgcatccaagagacaactggctcgcatcctttaggaggaacttgctctcagaggaccagaagaaaaatgtgcaggacgccacatcaaccaatcgactcttaatagaattcctagaatcaaatgattttgatccgtataaggagatggaatacttaacaacactcgaatacctgcgagatgatagcgtggcagtctcttactcattgaaagagaaggaggtgaaagttaacggtcgcatattcgccaagttgaccaagaagctgaggaactgccaagtcatggcagaggggattctcgcagatcagattgcaccctttttccaggggaacggggtgatccaagacagcatttctctgaccaagagcatgctagcaatgagccaactatcatataatagcaacaggaagcgtatcactgactgcaaggagagggtctcctctagccggaatcatgacctcaaaggtaagcaccgacggagggttgccacatttatcaccaccgacctacagaagtactgcttgaactggcggtatcagactataaagctattcgctcatgccatcaaccaactaatgggtctaccacatttatttgagtggatacatctgaggctcatggataccacgatgtttgtgggcgaccctttcaaccctccgagtgatccgactgactgtgacctaaccaaggtcccgaacgacgacatatatattgtcagtgcgagagggggtattgaggggctttgccagaagttgtggactatgatctcgattgcagctattcagttggcagcagcacgatcacattgtcgcgtagcatgtatggtccaaggggataaccaagtcatagctgtcactagagaggtccgaccggatgactctcctgagtccgttttaactcagcttcatgaggccagtgacaacttcttcagagaattgatccatgtcaaccatctgatagggcacaacctaaaagacagagagactatcaggtcagatactttcttcatctatagcaagaggatttttaaggatggtgccatactcagtcaggtcctcaagaattcttcaaaattagtactggtatcgggagatctgagcgaaaatacagtaatgtcctgtgccaacatctcatcgactgtggcacggctatgcgagaatggcctcccaaaggatttctgctactatcttaactacctgatgagttgtatccaaacatactttgactccgaattttcaattactagttctactcaatccggctcaaatcaatcgtggataaatgacataccatttgtccattcatatgtcctgacgccggcacaactgggcgggttgagcaatctccaatactcgaggctctacactagaaacatcggagacccagggacgacagcatttgccgaggtgaaaaggctcgaagcagtaggacttttaagtccaaacataatgacaaacatcctgactagaccgccagggaatggggactgggccagcttatgtaatgatccttattcgttcaattttgagacagtggccagcccgaatatcgtcctcaagaagcatacacagcgcgtgttatttgagacgtgttcaaacccactactatctggagtccacacggaagacaatgaggcagaggagaaagcgttggcagagtatttattaaatcaagagataatccacccgagagtggcccatgccattatggaagcaagctcagtcggaaggagaaagcagattcaggggctagtggatacaaccaatacagtcataaaaattgctttatccagaaaaccactagggatcaagaggctcacaaggataataaattactctagcatgcatgccatgcttttccgagatgatgtttttttgtccaatagggccagtcatccgctggtttcatcagatatgtgctctttagcgttggcagactatgcgaggaaccgcagttggtcacccttgaccgggggaagaaagattctaggggtctccaatcctgacacgattgagctggtggaaggagaaatactaagcatcagtgggggctgtacaaggtgtgatagcggagacgaacaattcacgtggttccatctcccaagcaatattgaattgacggatgacacgagtaagaatcctcccatgagggtcccttatctaggctccaaaactcaggaaaggcgagctgcatctcttgcaaagattgcacatatgtcaccgcatgttaaagcagcacttagggcctcctcggtactaatctgggcatatggtgacaatgacatcaattggaccgctgcattgaagctggcacgatcaagatgcaatatttcatcagaatacctcagactattgtcgcctttaccaactgcagggaatctccaacatcgacttgatgatggcatcacccagatgacattcacccctgcctctctatatcgagtgtctccatatgtccatatatcaaacgactcacagaggctgttcactgaggagggtgttaaggaagggaatgtggtatatcagcagatcatgcttctggggctctctctgatagagtcattattccctatgactgtcacaaaaacatatgatgaaattactctccaccttcatagcaagttcagttgttgtatccgtgaggcaccagtggctgtcccatttgagctaacaggtgtagcaccagatctcagagttgtagcatctaacaaatttatgtatgacccaaacccggtagcagaaggagacttcgctaggttagatcttgcaatattcaagagttatgaattgaatttagagtcatattccacgatagagttgatgaatattctttccatctctagcgggaagttgattggtcaatcagtggtttcttacgatgaagaaacgtccattaaaaatgatgcaataatagtgtatgacaacacccgcaactggataagcgaggctcaaaattcagatgtcgtccggctattcgagtacgcagcccttgaggtcctgcttgactgctcttaccagctatactatcttcgagtgcgcggtttggataacgttgtcttatacatgagcgatctttataagaatatgcctggcatcctactatctaacattgctgctaccatatcccacccgatcatacattcacgtttacacaccatagggctgatcagccatgatggctcacaccaacttgcagatacggacttcattgaactatcagctaaattgctcgtatcttgcacgaggagagtagtctcagggctgtacgcagggaacaagtatgatttgcttttcccttctgtcctagatgataacctgaatgagaagatgctacagctgatctctcgactttgttgcctgtatacagtgctgtttgcaactacgagagagattccaaaaataagaggattgcccgcagaagagaagtgtgctatgttaacagaataccttctatctgatgcagtgaggccgctcctcagtccagagcaggtagattcaatcacttctccaaacattgtaacattcccagctaacctctattatatgtccaggaaaagcctcaatttaatcagagaaagagaggacagggactcaatcctagccttgatgttcccacaagaaccgttgcttgaattcccaccagtccaggacatcggtgcacgtgttaaggaccaactgacaaggaagcctgctgcattcctgcacgagctagacttatgcgctccagcacgatacgatgcgtacacgttaaagcaagcccgttctgactgtgcacttgctgacatgggggaggatcatttagtacgatacctgtttaggggagtaggaacagcatcttcatcttggtacaaagcatctcatctgttatctgtcccggagatcaggtgtgccaggcacggcaattctctgtatctcgctgaaggaagcggggctatcatgagcttattggagctgcatataccgcacgagacgatatattacaatacactcttctccaatgaaatgaacccgccacagcggcactttggtcctacgccgacacagttcctcaactctgtggtgtatagaaacttacaagccgaggtaccgtgcaaagatggatttgtccaggagttccgacccttatggagagagaacacagaggagagtgacttgacatcagataaagctgtggggtacattacatccgtagtaccttaccgatcagtgtctctacttcactgcgacattgaaatcccgccggggtctaatcagagcttattagatcaactggccaccaatttatcactaatagcgatgcactcagtgagagagggaggtgttgtaattgtcaaaatactgtactccatgggctactatttccacttgcttgtgaaccttttcatcccttgctcagttaaagggtacgttctatccaacgggtatgcctgtaggggagatatggaatgctatttagtattcgtaatggggtatttgggcgggcccacctttgttaatgaagtagtaaggatggcgaagacattgatacagagacacgggacgctactcgccaaatcagatgagatggcattgatggcgttgtttacctcgcagaagcaaagagttaacgacatcctatcaagccctctcccgaggttggcaaaactactaagacgcaatatcgacaccgcattgattgaggccgggggacagcctgtgagaccgttctgtgcagaaagcttagtaaataccctctcagacattactcaaaccacgcaggtgattgccagccacattgatacagtcataagatcagtcatatacatggaagcagagggtgatctggccgacaccgtcttcctattcacaccgtacaatttgtccaccgatggaaagaagagaacatcgctaaagcagtgcacaaggcaaatcctcgaagtaaccatcctcggacttggggcagaggatctcaatcgggtgggagatatcataagcttgatactcagagggacaatatctctagaagaccttataccgctacgcacatatctcaagaggagtacatgccctaaatatctgaaatctgtactaggcttgacaaaactcagggagatgttttccgacggctccatgctttatttaacacgagcacaacaaaaattttacatgaagactgtagggaatgctgtcaaaggatattacaacagtagcaaaaattgagaagactgtaactgttgataatagtggtaaatgctgttgatttataggcttaataatcgttgcatcattagaaaaaacttaaatctgtcaaacttaggcctcgagtccgcaaccgaatcatagtgtaaaaaacaatacaaaacgtaacagtttgtcacattattctgacattcaccaaatctttgtttggt
>NC_001552_Sendai_virus
accaaacaagagaagaaacttgtttggaatatataatgaagttagacaggattttagggtcaaagtatccaccctgaagagcaggttccagacccttaactttgctgccaaagtacacgatggctgggttgttgagcaccttcgacacgtttagctctaggaggagtgagagtattaataagtcaggaggaggtgctgttatccccggccagaggagcacagtctcagtgttcgtactaggcccaagtgttactgatgatgcagacaagttatccattgcaaccaccttcttagctcactcattagacacagataagcagcactctcagagaggagggttcctagtctccctacttgccatggcttacagtagtccagaattatacttgacaacaaatggagtaaatgccgatgttaagtacgtgatctacaacatagagaaggaccctaagaggacgaagacggatggatttattgtgaagacaagggacatggaatatgagaggaccacagagtggctgttcggacctatggtcaacaagagtccgcttttccaggggcaacgagatgctgcagaccctgatacgctccttcaaatctatgggtatccggcatgcctaggggcaattattgtccaggtctggattgtgctggtgaaggcaatcacgagtagtgccggcctaaggaaaggatttttcaatagattagaggctttcagacaagatggcactgtgaaaggtgccttagttttcactggagagacagttgaggggataggctcggtcatgcgatcccagcaaagcttggtatctctcatggttgagacccttgtgactatgaacactgcgaggtccgatctcactacactagagaagaacatccagatcgttgggaactacatccgagatgcaggactagcctctttcatgaataccatcaaatatggggtagagacaaagatggcggccttaacgctgtcaaacctgaggcccgacatcaacaagctgagaagcctcatagacacctacctgtcaaaaggccccagggctccttttatttgtatcctaaaggaccctgtccatggtgagtttgcaccaggcaactatccagcactctggagctatgcaatgggagtcgccgttgtacagaataaggcgatgcagcagtacgtcacagggagaacataccttgatatggagatgttcttactaggacaagctgtagcaaaggatgctgagtccaagatcagcagtgctctggaggacgagctaggagtgacagatacggctaaggagaggctcagacatcatttggcaaatctgtccggtggggatggcgcgtaccacaagccaacaggcggcggtgcaatcgaggtagctctagacaatgccgatatagacctggagcctgaagctcacacagatcaggacgccagaggttggggtggggatagcggtgacagatgggctcgctcgatgggtagtggccactttatcacactacatggggcagaacggttggaggaggagaccaatgatgaagatgtctccgacatagagagaagaatagctaggaggcttgcagagagacggcaagaggacgctacaacccacgaagacgaaggccgtaataacggtgttgatcatgacgaagaggatgatgccgcggcagcagctgggatgggaggaatctaagatcacacgaggatttaggatacatgacccgtagtaagaaaaacttagggtgaaagctcatctaccgatccgcccagaccaggccacatccaactccattgactaagcccagcagtccagacaaccacggcttcggctacacttcccgcatggatcaagatgccctcatttctaaagaagattctgaagttgagagggaggcgtcaggaggacgagagtcgctctcggatgttatcggattcctcgacgcagtcctatcaagtgaaccaactgacatcggaggggacagaagctggctccacaataccatcaacaccctccaaaggccaggctctacccacagagtcaaaggtgagggcgagggagaagtctcgacatcgtcgacccaagataatcgatcaggtgaggagagtagagtctctgggggaacaagcgagccagaggcagaagcacatgctagaaacgttgataaacaaaatatacactgggccactgggagaggagctagtacagactctgtacctcaggatctgggcaatggaagagactccggaatccttgaagatcctccaaatgagggaggatatccgagatcaggtgctgaagatgaaaaccgagagatggctgcgaaccctgataagaggggagaagaccaagctgaaggacttccagaagagatacgaagaagtgcacccctacctgatgaaagagaaggtagagcagataataatggaagaggcgtggagcctggcagcccacatagtgcaagagtgactggagtcttggtgatccccagtcctgagctcgaagaggccgtgctacaaaggaacaagagacgacccgccaacagcgggtccagatctctcaccccagtggtcgtgcctagcactcggtctccaccaccggaccatgacaatagtacaaggtcaccaccaaggaaacccccaaccacgcaggatgagcacaccaaccccaggaacacccccgccgtcaggatcaaggatcggagacccccaacagggactcgctccgccccagaccgcccgaccgacggctatccaacccacccaagtccagagaccgatgcaacaaaaaagggcatagaagagaacacatcatctatgaaagagatggctacattgttaacgagtcttggtgtaatccagtctgctcaagaattcgagtcgtcccgagacgcgagttatgtgtttgcaaagcgtgccctaaaatctgcaaactatgcagagatggcatttaatgtatgcggcttgatcctttctgctgagaaatctttcgccaatagagtagacgagaataaacagctgcttaaacagatccaagaaagtgtagagtcatttcgggacatatacaagagattctctgagtatcagaaggaacagaactcactgctgatgtctaacctatctacccttcatattatcacagacagaggtggcaagactgacaatccagattctcccacaaggtccccctctgtttttgcaaaaacaaaagagaacaagaccaaagcaactaggtttgacccgtctatggagaccatgggggatatgaggtataaaccagacctactccgagaggatgaatttagagaagagatccgcaacccggtgtaccaggaaagagataccgaacccagagcatccaatgcatcacgtctgcttccatcaagagagaagcctacaatacactccctcaagctcgtcatagagagcagtcccctaagcagagctgaaaaggcagcatatgtgaaatcattatccaagtgcaagacagaccaagaagttaaggccgtcatggagcttgtagaagaagacatagaatcactgactaattaagaactaggtgaggcatctaatcatcctcagtagtagagcgacctaattcatcattagcatcagccagtagagattaagaaaaacttagggtgaaagaaatttcacctaataagatacaatggccgacatctatagattccccaagttctcatatgaggataacggtactgtagagcctctgcctctgagaactggtccggataagaaggccatccctcatatcaggattgtcaaggtaggagaccctccaaagcatggagtgagatacctagatttgttgctcttaggcttctttgagacgccgaagcaaacggccagcttagggagtgtgtccgacctgacagagcacaccggctactcaatctgtggctccggatcgttacccataggtgtagctaaataccacgggtctgatcaggaactcttaaaggcctgcactgatctcagaattacggtgaggaggactgttcgagcaggggagatgatagtatacatggtggattcgatcggtgctccactcctaccatggtcgggcaggctgagacagggaatgatatttaatgccaacaaggtcgcgcttgccccccagtgcctcccggtggacaaggacataagattcagagtggtgtttgtcaatgggacatccctgggggcgatcactatagccaagatcccaaagactcttgcagaccttgcattgcctaattctatctctgttaacctactagtgacactcaagaccgggatctccacggagcaaaagggggtactcccagtactcgatgatcaaggagagaagaagctcaattttatggtgcatcttgggttgatcagaagaaaagtcgggaagatatactccgttgagtactgcaagagcaagatcgagaggatgcggctgatcttctcacttgggttaattggcggcataagcttccatgtccaggtcactgggaccctatctaagacattcatgggccagctcgcatggaaaagagcggtctgcttcccattgatggacgtgaatcctcatatgaacctggtgatttgggcggcgtctgttgagatcacagacgttgatgcggttttccagccggccatccctcgtgatttccgctactaccctaatgtcgtggcaaagaacatagggaggatcaggaagctgtaaatgtgcatccatcagggacctgcgacaatgcctagagcagacatcacttggcagccggagccatagcattgctctttgtattaagtaagaaaaacttagggataaagtcccttgcgtgtgccctgtcgtagaactttctttttggggaaaatggcgacttatatccagagggtacagtgcatatctgcattattgtcagttgtgctcacaacactggtctcgtgtcaaattcctagagataggctctctaatataggggtcatagtcgacgaagggaaatcactgaagattgccgggtcccacgaatctaggtacatcgtattaagtctggtcccagggatagacctcgaaaatgggtgcggaacagctcaggttatccagtataagagcctactgaaccggttgttaatcccattgagagatgccttagatcttcaggaggctctgataactgtcactaatgacacgatgaccggtgctgatgtcccacagtcaagattcttcggcgccgtgattgggaccatagcacttggagtggcaacatcagcacagataaccgcagggatcgcgctagctgaggcgagggaggccaagagagacatagcactcataaaagaatcaatgacaaagacacacaaatctatagaactgctgcaaaacgctgtgggggaacaaattcttgctctaaagacgctccaggatttcgtgaatgatgagatcaaacccgcgataagcgaattgggttgtgagactgccgctttaagactggggataaaactgacacaacattactccgagctgctgactgcatttggatctaactttggaaccatcggagagaagagcctcacactgcaggcactgtcttcactctactctgctaacatcactgagattatgaccacgatcaggacagggcagtccaacatctatgacgtcatttatacggagcagatcaagggaactgtgattgatgtagatctagagagatacatggttaccctgtctgtaaaaatccccattctttctgaagtcccaggtgtgcttatacacaaagcatcgtctatttcttacaatatagacggggaggagtggtatgtgactgtccccagtcacatactcagtcgtgcctccttcctggggggtgcaaacatagctgattgtgtagagtccagattgacctacatatgccctagggatcctgcacaattgatacctgacagccagcaaaaatgtatcttgggggacacaacaaggtgtcctgtcacaaaggttgtggataacatcatccccaaatttgcctttgtaaatggaggtgtcgttgcgaactgcatagcatccacatgtacctgtgggacaggccgaaggccaatcagtcaggatcgctctaaaggtgtagtattcttaactcatgataactgtggactcataggagtcaatgggatagaattgtatgctaataggaaagggcatgatgccacttggggggtccagaatttgacagtcggtcctgcaatcgctatcagacccgtggacatttctctcaaccttgccgctgctactgacttcctgcaagactctagagctgaacttgagaaggcacgaaaaatcctctctgaagtaggtagatggtacaattcaggggcgactttgattacgatcatagtagtcatgattgtagtattggtggtcattatagtgattgtcattgtgctctacagactcaggagatcaatgctaatgagtaatccagccggtcggatatcaagagacacatatacattagagccgaagataaggcatatgtatactaacggtgggttcgatgctatgactgagaaaagatgaccataactcttgttagatatttggtaaagcaggtatggtatttgctgaggtctgtacataataagaaaaacttagggtgaaagttaggttgctcaccactatagctttcacctcaagtaagtacagatcatggatggtgacaggagcaagcgggactcgtactggtctacctcccctggtggtagcactacaaaattagtgtcagactcagagagatcaggtaaagttgatacctggctactgattctcgcattcacccaatgggctttgtcaattgccacggttatcatttgcatcgtaatcgctgctaggcaagggtatagtatggaaagatattcaatgaccgtggaggcactaaacacaagcaacaaagaagtgaaggagtcactcactagtctaataaggcaagaggttatcactagagccgctaacattcagagttctgtgcaaaccgggatcccagtcttgttgaacaagaacagcagagatgtcatccggctgattgaaaagtcgtgcaatagacaggagctcacgcaactttgcgatagcacaattgcagtccatcatgctgagggaattgccccacttgaaccgcatagcttctggagatgccctgcaggagaaccgtatctaagttcagatcctgaagtctcattgctgcctggcccaagcctgttgtctggttcgacaacgatctctggatgtgttaggctcccttcactctcaattggtgaggcgatctatgcctattcgtcaaatctcattacacaaggctgtgctgacatagggaagtcatatcaggtcctgcagctagggtatatatcactaaattcagatatgtttcctgaccttaaccccgtagtgtcccacacttatgacatcaacgacaaccggaaatcgtgctcggtagtggcaactgggaccaggggttatcagctctgctccatgccgattgtagacgaaagaaccgactactcgagtgatggtatcgaagatttggtccttgacattctggatcttaaagggaggactaaatctcatcggtatagcaacagtgagatagatcttgaccacccgttttctgcattataccctagtgtgggcagcggcattgcaacagagggttcactgatattccttgggtatggtgggctaaccaccccgctacaaggtgatacgaaatgtaggatccaaggatgccaacaggtgtcgcaagacacatgcaatgaagctctgaagattacatggctgggcgggaaacaggtagtcagtgtgctcatccaggttaatgattatctttcagagagaccaagaataagagtcacaaccattccaatcactcagaactacctcggagcagaaggcagattactaaaattaggtgatcaagtatacatctacacgagatcatcaggttggcattcccaactgcagataggggtacttgatgtcagccaccctctgactatcagctggacaccccatgaagccttgtctaggccaggaaacgaagattgcaattggtacaatacttgtccgaaggaatgcatatcaggtgtatataccgacgcttatcccctgtctcctgatgcagctaatgtagccaccgttacgttgtatgccaacacttcacgcgtcaatccaacaatcatgtattccaacaccactaacattataaatatgttaaggataaaagatgtccaattagaggctgcatataccacgacatcatgtatcacacactttggcaaaggctactgtttccacatcatcgagatcaaccaaaagagcttgaacaccctgcaacctatgctctttaagaccagcattccgaagttatgcaaggccgagtcgtgaatttcaccgatcaacaggctagtcggctctgccgacacaggggtcattactggatatcctcaacatctcctagtctctcacattctccacagtattaagaaaaacccagggtgaatgggaagcctgtcattggctatggacgggcaagagtctacccaaaacccttctgacatactctatccagaatgtcacctgaactcccctatagtgaggggaaaaatagcacaattacacgttttgttagatgttaaccagccctacattctgaaagatgacagtataataaatatcacaaagcacaaaatcaggaatgggggtttgtcccttcgtcagattaagatcagatctctaggcaaggctcttcaacgcacaataaaggatctagaccgatacacgtttgaaccgtacccaacctactcccaggagttacttaggctcgatataccagagatatgcgacaagatccgatctgttttcgcggtctcggatcggctgactaaggagctgtctaatgggttccaggatctctggttgaatatctttaagcaactaggtaacatagaagggagagaggggtacgatccattgcaggatattagcaccatcccagagataactgagaggtatagcaggaacaaatggtataggccattcctaacttggttcagtatcaaatatgatatgcggtggatgcagaaaactagaccagggggacctctagatacctctaactcacataaccttctagaatgcaaatcatacactctagtaacatatggagatcttgtcatgatactgaacaagtcgacattgacagggtatatcctaacacctgagctggttctgatgtattgtgatgttgtggaagggaggtggaatatgtctgctgcagggcagttagataaaaggtctactgggataacaagcaaaggagaggagttatgggagttagtggattccctcttttcgagtctcggggaggaaatatacaatgtcatcgcattactcgagcctctatcacttgctctcatacaattaagtgatcctgttatacctctacgtggagcatttatgaggcatgtgttgacagagctacagactgttttgacgagtaaagacgtgtatacggacccggaggcagatgctattgtggagtcgttactagctatatttcatgggacttctattgatgagaaagcagagatcttttcattctttcggacattcggtcatcctagcttggaagctgtcaccgctgccgacaaggtgagagctcatatgtatgcacaaaaggcaataaagcttaagaccctacacgagtgtcatgcagtgttctgcacaatcatcataaatggatatagagagaggcatggcgggcagtggcccccttgcgacttccctgatcacgtgtgcctggaacttagaaatgctcaagggtccaatacggccatctcttacgagtgtgcagtagacaactatacaagtttcataggcttcaagttccggaagtttatagaaccacaactggatgaagatctcacgatatatatgaaggacaaagcattatcgcccaggaaggaagcatgggactctgtgtatccagacagtaacctgtactataaagttccagagtctgaagagaccaggaggctcatcgaagtgttcataaatgatgagaatttcaacccagaagacatcatcgattacgtggagtcaggagactggttaaaagatgagaagttcaacatctcgtatagtttgaaagagaaagagatcaagcaagagggccgtctgttcgcaaagatgacttacaaaatgcgagctgtacaggtcctagcagagacactgttggcgaaaggaataggagagttgttcagcgaaaatggaatggtgaaaggagagatagacttacttaaaagactaactactctctctgtctcaggagttcctaggactgattcagtgtacaataatcctagatcatcagagaagagaaatgaaagcatgaagaagagaaactcaaaagggtactgggacgaaaagaagaggtcgagacatgaatttaaagcaacagattcatccacagacggttatgagacgttaagttgtttcctaacaacagacctcaagaagtactgcttaaattggagatttgagagcactgcacttttcgggcagaggtgcaatgagatatttggcttcaagacctttttcaattggatgcatccagtccttgaaaagtgtacaatatatgttggagacccttactgtccggtcgccgacaggatgcatcgacaactgcaagatcatgcagactctggtattttcatacacaatcctagaggaggaatagaaggttattgccagaaactatggaccttaatctcaatcagtgcgatccacctagcagctgtgagggtaggtgtcagggtctctgcaatggttcaaggcgacaatcaagctatagcagtaacatcaagagtacccgtagcccagacttacaagcagaagaaaaatcatgtctatgaagagatcactcgttatttcggtgctctaagacatgtcatgtttgatataggacatgagctaaaattgaacgagaccatcattagtagtaaaatgtttgtctatagtaaaaggatatattatgatggaaagatcctaccgcaatgtctgaaggccttgactagatgtgtattctggtccgagacattggtcgatgagaacagatctgcttgttccaatatctcaacatccatagcaaaggccatcgagaatgggtattctcctatactaggctactgcattgcgttgtacaagacttgtcagcaagtgtgtatatcattagggatgactataaatccaacaatcagcccgaccgtaagagatcaatactttaagggtaaaaattggctgaggtgtgcagtgttaattccggccaatgttgggggattcaactatatgtctacatctaggtgctttgtcaggaatattggggatccggcagtcgcagccctagctgatctcaagaggttcatcagagcagatcttctagataaacaggtgttgtatagggtaatgaatcaagagcctggtgattctagttttctagattgggcttcagatccttattcatgcaaccttccgcactctcagagtataactacaattataaagaatatcactgctaggtctgtgctgcaggaatctccgaatcctctactgtctggtctttttacagagaccagtggcgaagaggatctcaacctggcctcgtttcttatggaccggaaagtcatcctacctagagtggctcatgagatcttgagtaattccttaacaggggttagggaagcaattgcagggatgcttgatacaaccaagtctctagtgagagcgagtgttaagaggggaggattgtcatatgggatattgaggagacttgtcaattatgatctgttgcagtacgagacactgactaggactctcaggaagccggtgaaagacaacattgagtatgagtatatgtgctcagttgagctggctgtcggtttaaggcagaagatgtggatccacctgacgtatgggagacctatacacgggctagaaacaccagaccctttagagctcttaaggggaacatttattgaaggctcagaggtgtgtaagctttgcaggtctgaaggagcggaccccatctatacatggttttacctcccagacaatatagacctggatacacttacaaacgggagtccagctatacggattccctattttggatcagcaactgatgaaagatcagaagctcaactcggatatgtaaggaatctgagtaaaccagcaaaggcggctatacggatagctatggtgtacacgtgggcttacgggacagatgagatatcgtggatggaagctgccctcatagcccagacaagggctaatctgagcttagaaaatctaaagctgctgactcctgtttctacatcaactaatctctctcataggttaaaagacacggcaacccagatgaagttctccagtgcaacactagtccgtgcaagtcggttcataacaatatcaaatgacaacatggcactcaaagaagcaggggagtcgaaggacactaatctcgtatatcagcagattatgctaactgggctaagcttgtttgagttcaatatgaggtataagaaaggttccttagagaagccactgatattacacctacatcttaacaacgggtgctgtataatggaatctccacaggaagcaaatatccccccaagatccactttggatttggaaatcacacaagaaaacaacaaattgatctatgatcccgatccactcagggatgtagacctagagctatttagcaaggtcagagatgtcgtacatacagttgacatgacctattggtcagacgatgaagttatcagggctactagtatatgtactgcaatgacaatagcggatacaatgtctcaattagatagagacaacttaaaggagatgatagcactggtaaatgatgatgatgtcaacagcctgattactgagtttatggtgattgatgttcctctattttgctcaacattcggaggtatcctagtcaatcagtttgcatactcactctacggcttgaatatcaggggaagggaagaaatatggggacacgtagtccggattctgaaagatacctcccacgcagtcttgaaagtcttatccaatgctctgtcccatcccaagatcttcaaacgattctggaatgcaggtgttgtagagcctgtgtatgggcctaacctttcaaatcaggataagacactactagccctctctgtatgtgagtattctgtggacctattcatgcacgactggcaaggaggtgtaccgcttgaggtctttatctgtgataatgacccagatgtggctgacatgaggaggtcctctttcttggctagacaccttgcatacctgtgcagcttggcagagatatctagggatgggccaagactagagtcaatgaactctcttgagaggctagagacattaaagagttatctggaactcacgttccttgatgaccctgtactgaggtacagtcaattgactggcttagtcatcaaagtattcccgtcaactttgacttacatccggaagtcatctataaaggtattaagaacaagaggaataggagtccccgaagttttagaagattgggaccccgaggcggataatgcactgctagacggcatcgcagcagaaatacaacagaatattcccttaggacatcagactagagcccctttttgggggctgagggtatccaagtcacaggtactgcgtctccgggggtacgaagagatcacaaggggtgaggtaggcagatcaggtgttggtctgacgttaccattcgatgggaggtatctatctcaccagctgaggctctttggtgttaacagtactagctgcttaaaagcacttgaacttacctacttattaagccccttggttgacaaggataaagataggctgtttttaggggaaggagctggggctatgctctcctgttatgacgctactcttggcccatgcatcaactattataactcgggggtatactcttgtgatgtcaatgggcagagagagttaaatatatatcctgctgaggtggcattagtgggaaagaaattaaataatgttaccagtctaggtcagagggttaaggtattgttcaacgggaatcctggctcgacatggatcgggaatgatgaatgtgaggctttgatttggaatgaactacagaataattcgataggcctagtccactgtgacatggaaggaggagatcataaggatgatcaagttgtactgcatgagcattacagtgtgatcaggattgcgtatctggtgggggatagagacgttgtgctgataagtaagattgctcccaggctgggcacagattggaccaggcagcttagcctttacctgaggtactgggatgaggtcaacctggtagtgcttaaaacatctaatcctgcttctacagagatgtatctcctctcaaggcatcccaaatctgacatcatagaagatagcaagacagtgctggccagtcttcaccctctgtcaaaggaagacagcatcaagatagaaaagtggatcttgatagagaaagcaaaggctcacgaatgggttacccgggagttgagagaaggaagctcgtcgtcagggatgcttagaccttaccaccaggcactgcagacgtttggttttgaacccaatttatataaactgagcagggatttcctgtccactatgaacatagctgacacccacaactgcatgacagccttcaacagagttttaaaggatacaatctttgagtgggctagaataaccgagtcagacaaaaggctcaaactaactggtaagtatgacctgtaccctgttagagactcaggcaagttgaagacaatttctagaagacttgtgctgtcttgggtatcattatctatgtctacaagactggtaactgggtctttccccgaccaaaagtttgaggcaagactccaattagggatagtttcactgtcatctcgtgaaatcaggaacctgagggttatcacaaaaactatattagataggtttgagaatactatacatagtataacatatagatttctcaccaaagaagtaaagattttgatgaagattttaggagctgtcaagatgttcggggctaggcagaatgaatacacaaccgtggttgatgatggatcattagatgacattgagccatatgacagcttgtgataagtaatcattatcatgcagggttatttaaactccacggtgtctagaagtcttggacttatccatatggcaatagtaagaaaaacttacaaggagacaagaaaatttgaaagaataaatatctcttaaactcttgtctggt
>NC_006430_Parainfluenza_virus_5
accaaggggaaaatgaagtggtgactcaaatcatcgaagaccctcgagattacataggtccggaacctatggccttcgtgaccgacctcgagtcagagtagttcaataaggacctatcaagtttgggcaatttttcgtccccgacacaaaaatgtcatccgtgcttaaagcatatgagcgattcacgctcactcaagaactgcaagatcagagtgaggaaggtacaatcccacctacaacactaaaaccggtaatcagggtatttatactaacctctaataacccagagctaagatcccggcttcttctattctgcctacggattgttctcagtaatggtgcaagggattcccatcgctttggagcattactcacaatgttttcgctaccatcagccacaatgctcaatcatgtcaaattagctgaccagtcaccagaagctgatatcgaaagggtagagatcgatggctttgaggagggatcattccgcttaatccccaatgcacgttcaggtatgagccgtggagagatcaatgcctatgctgcacttgcagaagatctacctgacacactaaaccatgcaacacctttcgttgattccgaagtcgagggaactgcatgggatgagattgagactttcttagatatgtgttacagtgtcctaatgcaggcatggatagtgacttgcaagtgcatgactgcgccagaccaacctgctgcttctattgagaaacgcctgcaaaaatatcgtcagcaaggcaggatcaacccgagatatctcctgcaaccggaggctcgacgaataatccagaatgtaatccggaagggaatggtggtcagacatttcctcacctttgaactgcagcttgcccgagcacaaagccttgtatcaaataggtattatgctatggtaggggatgttggaaagtatatagagaattgtggaatgggaggcttctttttgacactaaaatatgcattaggaactagatggcccacacttgctttagctgcattttcaggagagctaacaaagctaaagtccctcatggcattataccagacccttggtgagcaggcccgatatttggccctattggagtcaccacatttgatggattttgctgcagcaaactacccactgctatatagctatgctatgggaataggctatgtgttagatgtcaacatgaggaactacgctttctccagatcatacatgaacaagacatatttccaattgggaatggaaactgcaagaaaacaacagggtgcagttgacatgaggatggcagaagatctcggtctaactcaagccgaacgcaccgagatggcaaatacacttgccaaattgaccacagcaaatcgaggggcagacaccaggggaggagtcaacccgttctcatctgtcactgggacaactcaggtgcccgctgcagcaacaggtgacacactcgagagttacatggcagcggatcgactgaggcagagatatgctgatgcaggcacccatgatgatgagatgccaccattggaagaggaggaagaggacgacacatctgcaggtccacgcactggaccaactcttgaacaagtggccttggacatccagaacgcagcagttggagctcccatccatacagatgacctgaatgccgcactgggtgatcttgacatctagacaattcagatcccaatctaaaattgacatacctaattgattagttagatggaactacagtggattccataaggttcctgcctaccatcggctttaaagaaaaaaataggcccggacgggttagcaacaagcgactgccggtgccaacagcgcaatccacaatctacaatggatcccactgatctgagcttctccccagatgagatcaataagctcatagagacaggcctgaatactgtagagtattttacttcccaacaagtcacaggaacatcctctcttggaaagaatacaataccaccaggggtcacaggactactaaccaatgctgcagaggcaaagatccaagagtcaactaaccatcagaagggctcagttggtgggggtgcaaaaccaaagaaaccgcgaccaaaaattgccattgtgccagcagatgacaaaacagtgcccggaaagccgatcccaaaccctctattaggtctggactccaccccgagcacccaaactgtgcttgatctaagtgggaaaacattaccatcaggatcctataagggggttaagcttgcgaaatttggaaaagaaaatctgatgacacggttcatcgaggaacccagagagaatcctatcgcaaccagttcccccatcgattttaagaggggcagggataccggcgggttccatagaagggagtactcaatcggatgggtgggagatgaagtcaaggtcactgagtggtgcaatccatcctgttctccaatcaccgctgcagcaaggcgatttgaatgcacttgtcaccagtgtccagtcacttgctctgaatgtgaacgagatacttaatacagtgagaaatttggactctcggatgaatcaactggagacaaaagtagatcgcattctctcatctcagtctctaatccagaccatcaagaatgacatagttggacttaaagcagggatggctactttagaaggaatgattacaactgtgaaaatcatggacccgggagttcccagtaatgttactgtggaagatgtacgcaagacactaagtaaccatgctgttgttgtgccagaatcattcaatgatagtttcttgactcaatctgaagatgtaatttcacttgatgagttggctcgaccaactgcaacaagtgttaagaagattgtcaggaaggttcctcctcagaaggatctgactggattgaagattacactagagcaattggcaaaggattgcatcagcaaaccgaagatgagggaagagtatctcctcaaaatcaaccaggcttccagtgaggctcagctaattgacctcaagaaagcaatcatccgcagtgcaatttgatcaagaaacacccaattacactacactggtatgacactgtactaaccctgagggttttagaaaaaacgattaacgataaataagcccgaacactacacactacctgaggcagccatgccatccatcagcattcccgcagaccccaccaatccacgtcaatcaataaaagcgttcccaattgtgatcaacagtgatgggggtgagaaaggccgcttggttaaacaactacgcacaacctacttgaatgacctagatactcatgagccactggtgacattcataaatacctatggattcatctacgaacaggatcgggggaataccattgtcggagaggatcaacttgggaagaaaagagaggctgtgaccgctgcaatggttacccttggatgtgggcctaatctaccatcattagggaatgtcctgggacaactgagggaattccaggtcactgttaggaagacatccagcaaagcggaagagatggtctttgaaattgttaagtatccgagaatatttcggggtcatacattaatccagaaaggactagtctgtgtctccgcagaaaaatttgttaagtcaccagggaaaatacaatctggaatggactatctcttcattccgacatttctgtcagtgacttactgtccagctgcaatcaaatttcaggtacctggccccatgttgaaaatgagatcaagatacactcagagcttacaacttgaactaatgataagaatcctgtgtaagcccgattcgccacttatgaaggtccatacccctgacaaggagggaagaggatgtcttgtatcagtatggctgcatgtatgcaacatcttcaaatcaggaaacaagaatggcagtgagtggcaggaatactggatgagaaagtgtgctaacatgcaacttgaagtgtcgattgcagatatgtggggaccaactatcataattcatgccagaggtcacattcccaaaagtgctaagttgttttttggaaagggtggatggagctgccatccacttcacgaagttgttccaagtgtcactaaaacactatggtccgtgggctgtgagattacaaaggcgaaggcaataatacaagagagtagcatctctcttctcgtggagactactgacatcataagtccaaaagtcaaaatttcatctaagcatcgccgctttgtgaaatcaaattggggtctgttcaagaaaactaaatcactgcctaacctgacggagctggaatgactgacctctaatcgagactacaccgccgcaaactataggtgggtggtacctcagtgattaatcttgtaagcactgatcgtaggctacaacacactaatattatccagattagagagcttaattagctctgtattaataataacactactattccaataactggaatcaccagcttgatttatctccaaaatgattcaaagaaaacaaatcatattaagactatcctaagcacgaacccatatcgtccttcaaatcatgggtactataattcaatttctggtggtctcctgtctattggcaggagcaggcagccttgatccagcagccctcatgcaaatcggtgtcattccaacaaatgtccggcaacttatgtattatactgaggcctcatcagcattcattgttgtgaagttaatgcctacaattgactcgccgattagtggatgtaatataacatcaatttcaagctataatgcaacagtgacaaaactcctacagccgatcggtgagaatttggagacgattaggaaccagttgattccaactcggaggagacgccggtttgcaggggtggtgattggattagctgcattaggagtagctactgccgcacaggtcactgccgcagtggcactagtaaaggcaaatgaaaatgctgcggctatactcaatctcaaaaatgcaatccaaaaaacaaatgcagcagttgcagatgtggtccaggccacacaatcactaggaacggcagttcaagcagttcaagatcacataaacagtgtggtaagtccagcaattacagcagccaattgtaaggcccaagatgctatcattggctcaatcctcaatctctatttgaccgagttgacaaccatcttccacaatcaaattacaaaccctgcattgagtcccattacaattcaagctttaaggatcctactggggagtaccttgccgactgtggtcgaaaaatctttcaatacccagataagtgcagctgagcttctctcatcagggttattgacaggccagattgtgggattagatttgacctatatgcagatggtcataaaaattgagctgccaactttaactgtacaacctgcaacccagatcatagatctggccaccatttctgcattcattaacaatcaagaagtcatggcccaattaccaacacgtgttatggtgactggcagcttgatccaagcctatcccgcatcgcaatgcaccattacacccaacactgtgtactgtaggtataatgatgcccaagtactctcagatgatactatggcttgcctccaaggtaacttgacaagatgcaccttctctccagtggttgggagctttctcactcgattcgtgctgttcgatggaatagtttatgcaaattgcaggtcgatgttgtgcaagtgcatgcaacctgctgctgtgatcctacagccgagttcatcccctgtaactgtcattgacatgtacaaatgtgtgagtctgcagcttgacaatctcagattcaccatcactcaattggccaatgtaacctacaatagcaccatcaagcttgaatcatcccagatcttgtctattgatccgttggatatatcccaaaatctagctgcggtgaataagagtctaagtgatgcactacaacacttagcacaaagtgacacatatctttctgcaatcacatcagctacgactacaagtgtattatccataatagcaatctgtcttggatcgttaggtttaatattaataatcttgctcagtgtagttgtgtggaagttattgaccattgtcgttgctaatcgaaatagaatggagaattttgtttatcataaataagcattccaccactcacgatctgatctcagtgagaaaaatcaacctgcaactcttggaacaagataagacagtcatccattagtaatttttaagaaaaaaacgataggaccgaacctagtattgaaagaaccgtctcggtcaatctaggtaatcgagctgataccgtctcggaaagctcaaatcatgctgcctgatccggaagatccggaaagcaagaaagctacaaggagagcaggaaacctaattatctgcttcctattcatcttctttctgtttgtaaccttcattgttccaactctaagacacttgctgtcctaacacctgctataggctatccactgcatcatctctcctgccatacttcctactcacatcatatctattttaaagaaaaaataggcccgaacactaatcgtgccggcagtgccactgcacacacaacactacacatacaatacactacaatggttgcagaagatgcccctgttagggccacttgccgagtattatttcgaacaacaactttaatctttctatgcacactactagcattaagcatctctatcctttatgagagtttaataacccaaaagcaaatcatgagccaagcaggctcaactggatctaattctggattaggaagtatcactgatcttcttaataatattctctctgtcgcaaatcagattatatataactctgcagtcgctctacctctacaattggacactcttgaatcaacactccttacagccattaagtctcttcaaaccagtgacaagctagaacagaactgctcgtggagtgctgcactgattaatgataatagatacattaatggcatcaatcagttctatttttcaattgctgagggtcgcaatctgacacttggcccacttcttaatatgcctagtttcattccaactgccacgacaccagagggctgcaccaggatcccatcattctcgctcactaagacacactggtgttatacacacaatgttatcctgaatggatgccaggatcatgtatcctcaaatcaatttgtttccatgggaatcattgaacccacttctgccgggtttccattctttcgaaccctaaagactctatatctcagcgatggggtcaatcgtaagagctgctctatcagtacagttccggggggttgtatgatgtactgttttgtttctactcaaccagagagggatgactacttttctgccgctcctccagaacaacgaattattataatgtactataatgatacaatcgtggagcgcataattaatccacccggggtactagatgtatgggcaacattgaacccaggaacaggaagcggggtatattatttaggttgggtgctctttccaatatatggcggcgtgattaaaggtacgagtttatggaataatcaagcaaataaatactttatcccccagatggttgctgctctctgctcacaaaaccaggcaactcaagtccaaaatgctaagtcatcatactatagcagctggtttggcaatcgaatgattcagtctgggatcctggcatgtcctcttcgacaggatctaaccaatgagtgtttagttctgcccttttctaatgatcaggtgcttatgggtgctgaagggagattatacatgtatggtgactcggtgtattactatcaaagaagcaatagttggtggcctatgaccatgctgtataaggtaaccataacattcactaatggtcagccatctgctatatcagctcagaatgtgcccacacagcaggtccctagacctgggacaggagactgctctgcaaccaatagatgtcccggtttttgcttgacaggagtgtatgccgatgcctggttactgaccaacccttcgtctaccagtacatttggatcagaagcaaccttcactggttcttatctcaacacagcaactcagcgtatcaatccgacgatgtatatcgcgaacaacacacagatcataagctcacagcaatttggatcaagcggtcaagaagcagcatatggccacacaacctgttttagggacacaggctctgttatggtatactgtatctatattattgaattgtcctcatctctcttaggacaatttcagattgtcccatttatccgtcaggtgacactatcctaaaggcagaagccttcaggtctgacccagccaatcaaagcattataccagaccatggaatgcataccaaacattattgacactaatgacacacaaaattggttttaagaaaaaccaagagaacaataggccagaatggctgggtctcgggagatattactccctgaagtccatctcaattcaccaattgtaaagcataagctatactattacattctacttggaaacctcccaaatgagatcgaccttgacgatttaggtccattacataatcaaaattggaatcagatagcacatgaagagtctaacttagctcaacgcttggtaaatgtaagaaattttctaattacccacatccctgatcttagaaagggccattggcaagagtatgtcaatgtaatactgtggccgcgaattcttcccttgatcccggattttaaaatcaatgaccaattgcctctgctcaaaaattgggacaagttagttaaagaatcatgttcagtaatcaatgcaggtacttcccagtgcattcagaatctcagctatggactgacaggtcgtgggaacctctttacacgatcacgtgaactctctggtgaccgcagggatattgatcttaagacagttgtggcagcatggcatgactcagactggaaaagaataagtgatttttggattatgatcaaattccagatgagacaattaattgttaggcaaacagatcataatgattctgatttaatcacgtatatcgaaaatagagaaggcataatcatcataacccctgaactggtagcattatttaacactgagaatcatacactaacatacatgacctttgaaattgtactgatggtttcagatatgtacgaaggtcgtcacaacattttatcactatgcacagttagcacttacctgaatcctctgaagaaaagaataacatatttattgagccttgtagataacttagcttttcagataggtgatgctgtatataacataattgctttgctagaatcctttgtatatgcacagttgcaaatgtcagatcccatcccagaactcagaggacaattccatgcattcgtatgttctgagattcttgatgcactaagaggaactaatagtttcacccaggatgaattaagaactgtgacaactaatttgatatccccattccaagatctgaccccagatcttacggctgaattgctctgtataatgaggctttggggacaccccatgctcactgccagtcaagctgcaggaaaggtacgcgagtctatgtgtgctggaaaagtattagactttcccaccattatgaaaacactagcctttttccatactattctgatcaatggatacaggaggaagcatcatggagtatggccacccttaaacttaccgggtaatgcttcaaagggtctcacggaacttatgaatgacaatactgaaataagctatgaattcacacttaagcattggaaggaagtctctcttataaaattcaagaaatgttttgatgcagacgcaggtgaggaactcagtatatttatgaaagataaggcaattagtgccccaaaacaagactggatgagtgtgtttagaagaagcctaatcaaacagcgccatcagcatcatcaggtccccctaccaaatccattcaatcgacggctgttgctaaactttctcggagatgacaaattcgacccgaatgtggagctacagtatgtaacatcaggtgagtatctacatgatgacacgttttgtgcatcatattcactaaaagagaaggaaattaaacctgatggtcgaatttttgcaaagttgactaagagaatgagatcatgtcaagttatagcagaatctcttttagcgaaccatgctgggaagttaatgaaagagaatggtgttgtgatgaatcagctatcattaacaaaatcactattaacaatgagtcagattggaataatatccgagaaagctagaaagtcaactcgagataacataaatcaacctggtttccagaatatccagagaaataaatcacatcactccaagcaagtcaatcagcgagatccaagtgatgactttgaattggcagcatcttttttaactactgatctcaaaaaatattgtttacaatggaggtaccagacaattatcccatttgctcaatcattaaacagaatgtatggttatcctcatctctttgagtggattcacttacggctaatgcgtagtacactttacgtgggggatcccttcaacccaccagcagataccagtcaatttgatctagataaagtaattaatggagatatcttcattgtatcacccagaggtggaattgaagggctgtgtcaaaaggcttggacaatgatatctatcgctgtgataattctatctgccacagagtctggcacacgagtaatgagtatggtgcagggagataatcaagcaattgctgtcaccacacgagtaccaaggagcctgccgactcttgagaaaaagactattgcttttagatcttgtaatctattctttgagaggttaaaatgtaataattttggattaggtcaccatttgaaagaacaagagactatcattagttctcacttctttgtttatagcaagagaatattctatcaggggaggattctaacgcaagccttaaaaaatgctagtaagctctgcttgacagctgatgtcctaggagaatgcacccaatcatcatgttctaatcttgcaactactgtcatgaggttaactgagaatggtgttgaaaaagatatctgtttctacttgaatatctatatgaccatcaaacagctctcctatgatatcatcttccctcaagtgtcaattcctggagatcagatcacattagaatacataaataatccacacctggtatcacgattggctcttttgccatcccagttaggaggtctaaactacctgtcatgcagtaggctgttcaatcgaaacataggcgacccggtggtttccgcagttgcagatcttaagagattaattaaatcaggatgtatggattactggatcctttataacttattagggagaaaaccgggaaacggctcatgggctactttagcagctgacccgtactcaatcaatatagagtatcaataccctccaactacagctcttaagaggcacacccaacaagctctgatggaactcagtacgaatccaatgttacgtggcatattctctgacaatgcacaggcagaagaaaataaccttgctaggtttctcctggatagggaggtgatctttccgcgtgtagctcacatcatcattgagcaaaccagtgtcgggaggagaaaacagattcaaggatatttggattcaactagatcgataatgaggaaatcactagaaattaagcccttatccaataggaagcttaatgaaatactggattacaacatcaattacctagcttacaatttggcattactcaagaatgctattgaacctccgacttatttgaaggcaatgacacttgaaacatgtagcatcgacattgcaaggaacctccggaagctctcctgggccccactcttgggtgggagaaatcttgaaggattagagacgccagatcccattgaaattactgcaggagcattaattgttggatcgggctactgtgaacagtgtgctgcaggagacaatcgattcacatggtttttcttgccatctggtatcgagataggaggggatccccgtgataatcctcctatccgtgtaccgtacattggctccaggactgatgagaggagggtagcctcaatggcatacatcaggggtgcctcgagtagcttaaaagcagttcttagactggcgggagtgtacatctgggcattcggagatactctggagaattggatagatgcactggatttgtctcacactagagttaacatcacacttgaacagctgcaatccctcaccccacttccaacctctgccaatctaacccatcggttggatgatggcacaactaccctaaagtttactcctgcgagctcttacaccttttcaagtttcactcatatatcaaatgatgagcaatacctgacaattaatgacaaaactgcagattcaaatataatctaccaacagttaatgatcactggactcggaatcttagaaacatggaataatcccccaatcaatagaacattcgaagaatctaccctacatttgcacactggtgcatcatgttgtgtccgacctgtggactcctgcattctctcagaagcattaacagtcaagccacatattacagtaccgtacagcaataaatttgtatttgatgaggacccgctatctgaatatgaaactgcaaaactggaatcgttatcattccaagcccaattaggcaacattgatgctgtagatatgacaggtaaattaacattattgtcccaattcactgcaaggcagattatcaatgcaatcactggactcgatgagtctgtctctcttactaatgatgccattgttgcatcagactatgtctccaattggattagtgaatgcatgtataccaaattagatgaattatttatgtattgtgggtgggaactactattggaactatcctatcaaatgtattatctgagggtagttgggtggagtaatatagtggattattcttacatgatcttgagaagaatcccgggtgcagcattaaacaatctggcatctacattaagtcatccaaaacttttccgacgagctatcaacctagatatagttgcccccttaaatgctcctcattttgcatctctggactacatcaagatgagtgtggatgcaatactctggggctgtaaaagagtcatcaatgtgctctccaatggaggggacttagaattagttgtgacatctgaagatagccttattctcagtgaccgatccatgaatctcattgcaaggaaattaactttattatcactgattcaccataatggtttggaactaccaaagattaaggggttctctcctgatgagaagtgtttcgctttgacagaatttttgaggaaagtggtgaactcagggttgagttcaatagagaacctatcaaattttatgtacaatgtggagaacccacggcttgcagcattcgccagcaacaattactacctgaccagaaaattattgaattcaatacgagatactgagtcgggtcaagtagcagtcacctcatattatgaatcattagaatatattgatagtcttaagctaaccccacatgtgcctggcacctcatgcattgaggatgatagtctatgtacaaatgattacataatctggatcatagagtctaatgcaaacttggagaagtatccaattccaaatagccctgaggatgattccaatttccataactttaagttgaatgctccatcgcaccataccttacgcccattagggttgtcatcaactgcttggtataagggtataagctgctgcaggtaccttgagcgattaaagctaccacaaggtgatcatttatatattgcagaaggtagtggtgccagtatgacaatcatagaatacctattcccaggaagaaagatatattacaattctttatttagtagtggtgacaatcccccacaaagaaattatgcaccaatgcctactcagttcattgagagtgtcccatacaagctctggcaagcacacacagatcaatatcccgagatttttgaggacttcatccctctatggaacggaaacgccgccatgactgacataggaatgacagcttgtgtagaattcatcatcaatcgagtcggcccaaggacttgcagtttagtacatgtagatttggaatcaagtgcaagcttaaatcaacaatgcctgtcaaagccgataattaatgctatcatcactgctacaactgttttgtgccctcatggggtgcttattctgaaatatagttggttgccatttactagatttagtactttgatcactttcttatggtgctactttgagagaatcactgttcttaggagcacatattctgatccagctaatcatgaggtttatttaatttgtatccttgccaacaactttgcattccagactgtctcgcaggcaacaggaatggcgatgactttaactgatcaagggtttactttgatatcacctgaaagaataaatcagtattgggatggtcacttgaagcaagaacgtatcgtagcagaagcaattgataaggtggttctaggagaaaatgctctatttaattcgagtgataatgaattaattctcaaatgtggagggacaccaaatgcacggaatctcatcgatatcgagccagtcgcaactttcatagaatttgaacaattgatctgcacaatgttgacaacccacttgaaggaaataattgatataacaaggtctggaacccaggattatgaaagtttattactcactccttacaatttaggtcttcttggtaaaatcagtacgatagtgagattattaacagaaaggattctaaatcatactatcaggaattggttgatcctcccaccttcgctccggatgatcgtgaagcaggacttggaattcggcatattcaggattacttccatcctcaattctgatcggttcctgaagctttctccaaataggaaatacttgattgcacaattaactgcaggctacattaggaaattgattgagggggattgcaatatcgatctaaccagacctatccaaaagcaaatctggaaagcattaggttgtgtagtctattgtcacgatccaatggatcaaagggagtcaacagagtttattgatataaatattaatgaagaaatagaccgcgggatcgatggcgaggaaatctaaacatatcaagaatcagaattagtttaagaaaaaagaagaggattaatcttggttttccccttggt
>NC_003443_Human_parainfluenza_virus_2
accaaggggagaatcagatggcatcgttatatgacgaattgcaaaaagattacgtaggtccggaaccactagattcggtgccggtaacgattccagttttatactatctgatcattctctatctctattaaggatatttctagtctaaagttcaaaatgtcaagtgttttaaagacatttgaaagatttactatacaacaggagcttcaggagcaatctgatgacactccagtacctcttgagacaatcaaacctacaatcagggtatttgtcatcaataataatgatcctgtcgtaagatctagacttttattctttaatctacgaatcattatgagtaacactgcaagagagggacatagagctggtgctctcctcagtcttttatcactaccttctgcagctatgagtaatcacatcaaattagccatgcattcaccagaagccagcatagatagagtagagataacagggtttgagaataattcattccgagtcattccagatgctcgatcaactatgtccagaggagaggtgctggcttttgaagcattagctgaggacattcctgatacccttaatcaccaaactccatttgtaaataatgatgtagaagatgacatatttgatgaaacagagaaattcttagatgtttgctacagtgtgcttatgcaggcatggatagtaacatgcaagtgtatgactgctcctgatcaaccaccagtatcagtagcaaagatggctaaatatcaacaacaagggagaatcaatgctaggtatgtactacaacctgaagcacaaagactaattcagaatgccatccgcaagtcaatggtagtaaggcatttcatgacttatgagcttcaactttcacaatcaagatctttgctagcaaaccgctactatgctatggtgggagacattggcaagtacattgaacacagcggaatgggaggatttttcttaacacttaaatatggacttggaacaagatggcctacattggctcttgcagcattttctggggaactccagaaattaaaagctctcatgctacattatcagagtctaggacccatggccaagtacatggctctattagaatcaccaaaactgatggattttgtcccatctgaatatccattagattatagctatgcaatgggtattggaactgtccttgatacaaatatgagaaattatgcatacggtagatcatatttaaatcagcaatattttcagctaggagtagaaacagcaaggaaacagcagggagctgttgacaacaggacagcagaggacctcggcatgactgctgcagacaaagcagacctcactgcaaccatatcaaagctatccttgtcccaattacctaggggtagacaaccaatatctgacccatttgctggagcaaatgacagagaaatgggaggacaagcaaatgatacacctgtgtataacttcaatccaatcgatactcggaggtatgacaactatgacagtgatggtgaggacagaattgacaacgatcaagatcaagctatcagagagaatagaggagagcctggacaaccaaacaaccagacaagtgacaaccagcagagattcaacccccccataccgcaaagaacatcaggtatgagcagtgaagagttccaacattcaatgaatcagtacatccgtgctatgcatgagcaatacagaggctcccaggatgatgatgccaatgatgccacagatgggaatgacatttctcttgagctagttggagattttgattcctaactctcaatgtcatacaaccagatatacacatccacatcactcagagatacagctgccactcacacactcatccagacaaatcaaactagactcacatcattcggaaacaattctctcataatttaaagaaaaaatcataggccggacgggttagaaatccggtgcttgttcgtgatcagataacctccacaccagaatcatacaatcatggccgaggaaccaacatacaccactgagcaagttgatgaattaatccatgctggactgggaacagtagatttcttcctatctagacccatagatgctcagtcttctttaggcaaaggcagcatcccaccaggtgtcacagctgttctaactagtgcagcggagacaaaatccaaaccagttgctgctggtccagttaaacccaggcggaagaaagtgatcagcaatactactccatacactattgcagacaatattccacctgagaagctaccgatcaacactccaatacccaatccattacttccactggcacgccctcacggaaagatgacagacattgacattgtcactgggaacattacagaaggatcgtacaaaggtgtggagcttgctaaattagggaagcagacactactcacaaggttcacctcgaatgagccagtctcctcagctggatccgcccaagaccccaactttaagagggggggagctaatagagaaagagcaagaggcaaccataggagagaatggagtattgcatgggtcggagatcaggtcaaagtcttcgagtggtgtaatcccaggtgtgccccagtcacggcctcagctcgcaagttcacctgcacatgcggatcctgccccagcatctgcggagaatgtgaaggagatcattgagctcttaaagggacttgatcttcgccttcagactgtagaagggaaagtagataaaattcttgcaacttctgcaactataatcaatcttaaaaatgaaatgactagtctcaaggcgagtgttgcaactatggaaggtatgataacaacaattaaaatcatggatcccagtacaccaactaatgtccctgtagaggagatcagaaagagtttacacaatgttccagtagtaattgccggtccaactagtggaggcttcacagccgaacaggtgatattgatttcaatggatgaactagctagacctacactctcatcaacaaaaaggatcacacgaaagcctgaatccaagaaagatttaacaggcataaaactaactttgatgcagcttgcaaatgactgcatctcgcgtccagataccaagactgagttcgtgactaagattcaggcagcaaccacagaatcacagcttaacgaaattaaacggtcaataatacgctctgcaatataaaatgaggtgcagtcacacaagagacactcaacatgcatccaatcaagatccagactccatccatccaaaaacacgcccacaattgtcaacaccaagaaacaaccacagccgaaccatgctcaaccaaaagacccaaacaacacctcacatcaatagaaggctggacatgataaatttaataaaaaaagaaaagaagttaagtaaaatttaaaggacacaatagagaaaatctaggtccgaaagcttgcctctcagacagatcccaaaatcatagtccaaaccccaaacacagcagcagacatgcctataatatcattaccagcagatccaacttcacccagtcaatcccttactccgtttccaatacaacttgacaccaaagatggcaaggcagggaaactccttaaacagattcgaattaggtatctaaatgagcctaattctcgccatacaccaataactttcatcaatacgtatggatttgtttatgctcgagacacttcagggggcattcacagtgagatcagcagtgacctagctgcagggtccataacagcatgcatgatgaagctaggacctggtccaaatattcagaatgcaaatctagtgctaagatctctgaatgaattctacgtaaaagtcaagaagacatcaagccagagagaggaagcagtgtttgaattagttaacattccaactttattgagagaacatgctctttgcaaacgcaaaatgttagtatgctctgcagaaaaattcctcaagaacccgtcaaagctacaagctggatttgagtatgtatacataccaacttttgtctccattacatactcaccacgaaatctgaattaccaagtggccagacctatccttaagttcagatcacgctttgtgtatagcattcatttggaattaatcctgagattgctatgcaaatctgactcccccttgatgaaatcctacaatgcagacagaacaggtcggggatgcctcgcatcagtctggatccatgtatgtaacattctgaaaaacaaaagcatcaagcaacaaggcagagaatcatatttcatagctaagtgcatgagcatgcagctgcaggtgtccattgcagatctttggggaccaacaatcataatcaaatcattgggtcacatccccaagactgcacttccttttttcagcaaagatgggattgcctgtcatccattacaagatgtttcccctaatctagcaaaatcactgtggtcagttggatgtgagatagaatctgccaagttgatacttcaagaatctgatcttaatgagctaatgggccaccaggaccttatcactgataagattgccattagatcaggtcaacggacatttgagaggtccaaattcagcccattcaaaaaatatgcatcaattccaaacttggaagccatcaactgaatgctccagcatctgagaatagaaccacaatcaagtcatactactagtcactatacaataatcaacaattttagtcaactgattaccaagatgttatcataggtccgaactgatcaatctaacaaaaaaactaaacgttccacaataaatcaacgttcaggccaaaatattcagccatgcatcacctgcatccaatgatagtatgcatctttgttatgtacactggaattgtaggttcagatgccattgctggagatcaactacttaatataggggtcattcaatcaaagataagatcactcatgtactatactgatggtggtgctagctttattgttgtaaaattgctacctaatcttcccccaagcaatggaacatgcaacatcaccagtctagatgcatataatgttaccctatttaagttactaacacccctgattgagaacctgagtaaaatttccactgttacagataccaaaacccgccaaaaacgatttgcaggagtagttgttggacttgctgcattaggagtagccacagccgcacaaataactgcagctgtagcaatagtgaaagctaatgcaaatgctgctgcgataaacaatcttgcatcttcaattcaatccaccaacaaggcagtatccgatgtgatagatgcatcaagaacaattgcaaccgcagttcaagcaattcaggatcgcatcaatggagctattgttaatgggataacatctgcatcatgccgtgcccatgatgcactcattgggtcaatattaaatctttatctcactgagcttaccacaatatttcataatcaaataacaaaccctgcgctgacaccactctccatccaagctttaagaatcctcctcggtagcaccttgccaattgtcattgagtccaaactcaacacaaacttcaacacagcagagctgctcagttccggactgttaactggtcaaataatttccatttccccaatgtacatgcaaatgctaattcaaatcaatgttccgacatttataatgcaacccggtgcgaaggtaattgatctaattgctatctccgcaaaccataaattgcaagaagtggttgtacaagttccgaataggattctagagtatgcaaatgaactacaaaattacccagccaatgactgtgtcgtgacaccgaactctgtattttgtagatacaatgagggttcccctatccctgaatcacaatatcaatgcttgagggggaatcttaattcttgcacttttacccctattatcgggaactttcttaagcgattcgcatttgctaatggtgtgctctatgccaactgcaaatctttgctatgtaggtgtgccgaccccccccatgttgtatcccaggatgatacccaaggcatcagcataattgatattaagagatgctctgagatgatgcttgacactttttcatttaggatcacatctactttcaatgctacgtacgtgacagacttctcaatgattaatgcaaatattgtacatctaagtcctctagatttgtcaaatcaaatcaattcaataaacaaatctcttaaaagtgctgaggattggattgcagatagcaacttctttgctaatcaagccaggacagccaagacactttattcactaagtgcaatagcattaatactatcagtgattactttggttgtcgtgggattgctgattgcctacatcatcaagctggtttctcaaatccatcaattcagatcgctagctgctacaacaatgttccacagggaaaatcctgccttcttttccaagaataaccatggaaacatatatgggatatcttaagaaatctatcacaagtctatatatgtccacaattgacccttaagaaccaacttccaacgattatccgttaaatttaagtataatagtttaaaaattaacattaagcctccagataccaatgaatatgaatatatctcttagaaaacctgattattatgtgatagcgtagtacaatttaagaaaaaacctaaaataagcacgaacccttaaggtgtcgtaacgtctcgtgacaccgggttcagttcaaatatcgacctctaacccaatttaacacccattcttatataagaacacagtataatttaatcacaaaagacctcaaaaactgacacagcttgatccactcaacatataattgtaagattaataataatggaagattacagcaatctatctcttaaatcaattcctaaaaggacatgtagaatcattttccgaactgccacaattcttggaatatgcacattgattgttctatgttcaagtattcttcatgagataattcatcttgatgtttcctctggtctcatggattccgatgattcacagcaaggcattattcagcctattatagaatcattaaaatcattaattgctttggctaaccagattctgtacaatgttgcaataataattcctcttaaaattgacagtatcgagactgtaatattctctgctttaaaggatatgcatactgggagcatgtccaacaccaactgtacacccggaaatctgcttctgcatgatgcagcgtacatcaatggaataaacaaattccttgtacttaaatcatacaatgggacgcctaaatatggacctctcctaaatattcccagctttatcccctcagcaacatctcccaacgggtgcactagaataccatcattttcactcattaagacccattggtgttacactcacaatgtaatgcttggagattgcctcgatttcacgacatctaatcagtatttagcaatggggataatacaacaatctgctgcagcatttccaatcttcaggactatgaaaaccatttacctaagtgatggaatcaatcgcaaaagctgttcagtcactgctataccaggaggttgtgtcttgtattgctatgtagctacaagatctgagaaagaagattatgccacaactgatctagctgaactgagacttgctttctattattataatgatacctttattgaaagagtcatatctcttccaaatacaacagggcaatgggccacaatcaatcctgcagttggaagcgggatctatcatctaggctttatcttatttcctgtatatggtggtctcataagtgggactccttcctacaacaagcagtcctcacgctattttatcccaaaacatcccaacataacctgtgccggtaactccagcgaacaggctgcagcagcacggagttcctatgtaatccgttatcactcaaacaggttgattcagagtgctgttcttatttgcccattgtctgacatgcacacagcaaggtgtaatctagttatgtttaacaattctcaagtcatgatgggtgcagaaggtaggctctatgttattgacaataatttgtattattatcaacgtagttcctcttggtggtctgcatcgcttttttacaggatcaatacagatttttctaaaggaattcctcctatcattgaggctcaatgggtaccgtcctatcaagttccccgtcctggagtcatgccatgcaatgcaacaagtttttgccctgctaattgcatcacaggggtgtacgcagatgtgtggccgcttaacgatccagaacccacatcacaaaatgctctgaatcccaactatcgatttgctggagcctttctcagaaatgagtccaaccgaaccaatcccacattctacactgcatcagccagcgccctactaaatactaccggattcaacaacaccaatcacaaagcagcatatacgtcttcaacctgctttaagaatactggaactcaaaagatttattgtttgataataattgaaatgggctcatctcttttaggggagttccaaataataccatttctaagggaactaataccttaatactattgaatgaagactccagattcaataataattgaaaggctctctatcttatgcaatagttatacgttttggctgtattagaatgttatagattctgctgtttttcccatatgaagcaatccttcaacaccgacttaggttcaattttctcatcatttactgttgtaattcaatcttactaaagttattccgatatttaagaaaaaataacctttatataatgtaacaatactattaagattatgatataggccagaatggcggcctcttctgagatactccttcctgaagtccacttgaactcaccaatagtcaaacacaaactcatatactacttattactagggcacttcccgcatgatcttgacatttctgaaataagcccccttcacaataatgattgggatcaaattgccagagaagaatccaatcttgctgaacgacttggagtagctaaatctgaattaattaaacgtgtgcccgcatttagagcaactagatggcgtagtcatgcagccgtccttatatggccttcttgtataccatttcttgttaaattcctacctcattctaagcttcaaccagtagaacaatggtacaagttgatcaatgcttcatgtaatactatatctgactcaattgatagatgtatggagaatatttctattaagcttactgggaaaaacaatctattctctcgatccagaggaactgcaggtgcaggtaaaaacagtaaaatcaccctcaatgatatccaatctatttgggaatcaaacaagtggcaacctaatgtatctttatggcttacaattaaataccaaatgcgacaacttataatgcatcaaagttctcgtcagccgactgatttagttcacattgttgacacacgatctggtctaatagttatcacccctgaacttgttatttgttttgatcggttaaatagtgttttaatgtattttacatttgagatgactttaatggtaagtgacatgtttgagggaaggatgaatgtcaccgctctctgcactattagtcattacttatctccactagggccaaggatagatagattgttttccattgtagatgaattagcacaactattaggtgacactgtatataaagttattgcatctcttgaatctttagtatatgggtgtctacaacttaaagatccagtagtggaattagcagggtcatttcattcctttattacacaagagattatagatatcctaattggttcaaaagcccttgataaggatgaatcaataactgttactacacaattgttagatatattttccaacctttctccagatttaattgctgagatgttgtgtctcatgagactttggggtcatcccactcttactgctgcgcaagtgggtaaagtgagagaatctatgtgtgcaggtaagttacttgatttccctacaataatgaaaactcttgcttttttccacacaattttaattaatggttaccgtagaaagaaaaatggaatgtggcctccacttatacttcctaaaaatgcatcaaaaagcttaatagaatttcaacatgataatgctgaaatatcttacgaatatacactcaagcattggaaagagatatctctcatagaatttagaaagtgctttgactttgatcctggtgaggagctaagcatttttatgaaagacaaggcaataagtgctccaagaagtgattggatgagtgtatttcgtagaagtctaataaaacaacgacatcagagacatcatattcctatgcccaatccatttaatagacgtctattactcaatttcttagaagatgacagttttgatccagttgccgagcttcgatatgttaccggtggtgaatatctccaagatgacacattttgtgcatcttactcattaaaagagaaagaaataaaaccagatggaaggatatttgctaagcttactaatagaatgcggtcctgtcaagtaattgcggaagcaattctcgcaaatcatgcaggtactctaatgaaggaaaacggagttgtcttgaatcaattatcactgactaaatcattgcttactatgagtcaaattggcataatatcagaaaaggcgaagagatatacgcgagataacatctcatcccaaggtttccatacaatcaagactgattctaaaaataagaggaaaagcaaaactgcatcatcatacctcacagatcctgatgatacatttgaacttagtgcatgttttataactactgatcttgctaaatactgtcttcaatggagatatcagaccataatccattttgctcgaacattaaacagaatgtatggagttccacatttatttgaatggattcatcttcgtttaattagatctacattatatgttggtgatccattcaatcctcctgccgcaactgatgctttcgatctagataaagtattaaatggtgatatctttatagtctccaagggaggtattgaaggcctatgtcagaaaatgtggacaatgatctctatttctgtgatcatcctctcttcagccgaatccaaaacaagagtaatgagcatggttcaaggagataatcaggcgattgcagttacaacaagagttcctagatcattacctagtattcagaaaaaggagttagcctatgcagcaagcaagttattttttgaaagacttagggcaaataattatgggttgggtcatcagctaaaggctcaagaaactataataagttccacgttcttcatatatagtaaacgggtattttatcaaggacgtatactaacacaggcactcaaaaatgctagcaagttatgtcttactgcagatgtattaggtgaatgtactcaagcttcctgttcaaattctgctactaccatcatgagattaacagaaaatggggttgagaaagatacatgttataagcttaatatttatcagtccattcgtcaactcacatatgatctaatatttccccaatactccataccaggtgaaactataagtgagattttcctacagcatccaagactaatctcacgtattgttctgctcccttcacagctaggtggtcttaattacctcgcatgtagcagattatttaaccgcaatatcggagatcctcttggtacagctgtggcagatctcaagaggttaattaaatgtggtgctcttgaatcatggatactgtataatttactagcaagaaaaccagggaaaggttcatgggcaactttagcagccgatccatactcattgaatcaagaatatctttatcctcctactactatacttaaaagacatactcaaaatactttaatggagatatgtcggaatcctatgttaaagggagtttttacagataatgcaaaagaggaggaaaatctccttgcaaaatttcttcttgatcgtgatatagtattgccaagagttgcacacattataatagatcaatctagcatcggaaggaagaaacagatacaaggattttttgacaccacaaggaccataatgagacgatcatttgaaatcaaaccactctcaactaagaagactctttcagtcatagaatataatactaattacttatcttataactaccctgtcatacttaatcctttacctattcctggatatttaaattatattactgaccaaacttgcagtattgatatatctagaagtttaagaaaattatcatggtcttctttattgaatggaagaactttagaaggattagaaactccagatccaattgaagttgtcaatggtttcttgattgtaggtacaggagattgtgatttttgtatgcagggtgacgacaaatttacttggttctttttacctatggggataattattgatggaaatcctgaaactaatccacccatcagagttccatacattgggtctagaacagaggaaagaagagttgcatcaatggcatatattaaaggtgccacacacagtttgaaggctgctcttagaggcgcaggggtatatatttgggcattcggggatactgtagtgaactggaatgatgcacttgatatcgcaaatactagggttaagatatccctagagcaacttcagacccttacacctcttcctacatctgcaaacattacacaccgtttagatgatggagccacaacacttaaattcactccagctagttcctatgcattttctagttatactcatatatcaaatgatcaacaatatttagaaatagatcagagagtagtcgattctaatattatttatcaacaattaatgataacaggacttgggattattgagacctaccataacccacctataaggacttctacacaagaaatcactctccatttgcacactagctcatcttgttgtgttagaagtgtagatggttgccttatatgtgagagcaatggagaggttcctcagatcactgttccctatactaatacatttgtatatgatcctgatccactagcagattatgagattgcacacctagattatctctcctaccaagctaaaattggaagtacagattactactcactcactgataaaattgacctattagcacatttaactgcaaaacaaatgataaactcaataattgggttagatgaaacagtatcaattgtcaatgatgcggttatcctatctgactatactaataactggattagtgaatgttcttatactaagatagatttagtttttaaattaatggcatggaatttccttcttgagcttgcattccagatgtactacttaaggatatcatcttggacaaatatatttgactatacttatatgactttgcgcaggatacccggaactgctctaaataatattgcagctactattagccatccaaaattattaagacgtgcaatgaatcttgatattatcactcctatacatgcaccgtatttagcttcattagattatgtcaaattaagtattgatgcaattcagtggggagttaaacaagttcttgctgatttatcaaatggaattgatcttgaaatcttgattctttcagaggattcaatggaaattagtgatagggcaatgaatctcattgctagaaaactaactctccttgcacttgttaaaggtgagaactatacttttccaaaaattaaagggatgccaccagaagaaaagtgtttagtcttaactgaatatctagcaatgtgttatcaaaatactcatcacttagatccagatcttcaaaagtatttatataatctaactaatccaaaattgactgcatttcccagtaacaacttctacttaactagaaaaatccttaatcaaattagagaatcagacgaaggacaatatattatcacctcatattatgaatccttcgaacaattagaaacagatataattcttcactctactttaactgctccttatgataattcagaaaactctaacaaagttcgatttatccctttcgacatctttccacatccagaatctctcgagaaatatcctcttccagttgatcatgactctcaatctgcaatttcaacactaattccaggccctccttctcatcatgtattacgaccactaggagtgtcatccacagcttggtataaagggataagttattgtagatacctagaaacacaaaagatacagactggtgatcatctttatttagccgaaggaagcggtgcttcaatgtcacttctagaactcttatttccaggagatactgtctattataatagtctttttagtagtggagagaatcctccacagagaaactatgcccctcttccaactcaatttgtacagagtgttccatataaattgtggcaagctgatcttgctgatgatagcaatttgataaaagattttgtcccattatggaatggaaacggtgcagttacagacttatcaacaaaggatgcagttgcattcataatacataaagtaggagcagagaaagcatcccttgtccatatagatctcgaatcaactgctaatataaatcagcaaactctgtccagatcccagattcattcattaattatagcaactactgttcttaagaggggtgggatattaatttataaaacatcatggcttccgttttctaggtttagtcaactagcaggtctactttggtgcttctttgaccggatccatctaatacgtagtagctattctgatcctcacagtcatgaggtttatcttgtatgtagacttgccgcagattttagaactatcggtttcagtgcagctctagtaactgctactactcttcacaatgacggattcacaacaatacatcctgatgttgtttgtagttattggcaacaccatcttgaaaatgttgggagagtcggaaaagtaattgatgagatacttgatggtttagccaccaacttcttcgcaggagataatgggcttattctaagatgtggaggaactccaagctccagaaaatggttagagattgaccagttagcatcatttgatttggttcaagatgctctggttacacttatcactatacacctaaaggaaattatagaagtgcagtcatcacatacagaggattatacatctctcctcttcacaccttataatattggtgcagcagggaaagtcagaactatcatcaaattaattctagaacgatctttaatgtatacagtccgaaattggttagttttacccagttccatccgggattctgtacgacaagatttagaattagggtcatttagattaatgtctattttaagtgaacagacatttcttaaaaagacacccacaaaaaaatacttacttgatcagcttacaaggacatatatatcaaccttctttaactctcactcagtccttcccctccaccgtccatatcaaaaacaaatatggaaagccttaggtagtgtaatatattgttcggagacagttgatatacctctaattaaagacattcagatagaagatattaatgattttgaagatatcgagaggggtatcgatggcgaagaattatgacaacaatgattataagaactcatgatagttttatttaagaaaaacatattgattttccccttggt
>NC_002161_Bovine_parainfluenza_virus_3
accaaacaagagaagagacttgcttgggaatattaattcaaataaaaattaacttaggattaaagaactttaccgaaaggtaaggggaaagaaatcctaagactgtaatcatgttgagtctattcgacacattcagtgcgcgtaggcaggagaacataacgaaatcagctggtggggctgttattcccgggcaaaaaaacactgtgtctatatttgctcttggaccatcaataacagatgacaatgataaaatgacattggctcttctctttttgtctcattctttagacaatgaaaagcagcatgcgcaaagagctggatttttagtttctctgttatcaatggcttatgccaacccagaattatatttaacatcaaatggtagtaatgcagatgttaaatatgttatctacatgatagagaaagacccaggaagacagaaatatggtgggtttgtcgtcaagactagagagatggtttatgaaaagacaactgattggatgttcgggagtgatcttgagtatgatcaagacaatatgttgcaaaatggtagaagcacttctacaatcgaggatcttgttcatacttttggatatccatcgtgtcttggagcccttataatccaagtttggataatacttgttaaggctataaccagtatatcaggattgaggaaaggattctttactcggttagaagcatttcgacaagatggaacagttaaatccagtctagtgttgagcggtgatgcagtagaacaaattggatcaattatgaggtcccaacagagcttggtaacactcatggttgaaacactgataacaatgaacacaggcaggaatgatctgacaacaatagaaaagaatatacagattgtaggaaactacatcagagatgcaggtcttgcttcatttttcaacacaatcagatatggcattgagactagaatggcagctctaactctgtctacccttagaccggatatcaacagactcaaggcactgatcgagttatatctatcaaaggggccacgtgctccttttatatgcattttgagagatcccgtgcatggtgagtttgcaccaggcaactatcctgccctctggagttatgcgatgggtgtagcagttgtacaaaacaaggccatgcaacagtatgtaacaggaaggtcttatctggatattgaaatgttccaacttggtcaagcagtggcacgtgatgccgagtcgcagatgagttcaatattagaggatgaactgggggtcacacaagaagccaagcaaagcttgaagaaacacatgaagaacatcagcagttcagatacaacctttcataagcctacagggggatcagccatagaaatggcgatagatgaagaagcagggcagcctgaatccagaggagatcaggatcaaggagatgagcctcggtcatccatagttccttatgcatgggcagacgaaaccgggaatgacaatcaaactgaatcaactacagaaattgacagcatcaaaactgaacaaagaaacatcagagacaggctgaacaaaagactcaacgagaaaaggaaacagagtgacccgagatcaactgacatcacaaacaacacaaatcaaactgaaatagatgatttgttcagtgcattcggaagcaactagtcacaaagagatgaccactatcaccagcaacaagtaagaaaaacttaggattaatggaaattatccaatccagagacggaaggacaaatccagaatccaaccacaactcaatcaaccaaagattcatggaagacaatgttcaaaacaatcaaatcatggattcttgggaagagggatcaggagataaatcatctgacatctcatcggccctcgacatcattgaattcatactcagcaccgactcccaagagaacacggcagacagcaatgaaatcaacacaggaaccacaagacttagcacgacaatctaccaacctgaatccaaaacaacagaaacaagcaaggaaaatagtggaccagctaacaaaaatcgacagtttggggcatcacacgaacgtgccacagagacaaaagatagaaatgttaatcaggagactgtacagggaggatataggagaggaagcagcccagatagtagaactgagactatggtcactcgaagaatctccagaagcagcccagatcctaacaatggaacccaaatccaggaagatattgattacaatgaagttggagagatggataaggactctactaagagggaaatgcgacaatttaaagatgttccagtcaaggtatcaggaagtgatgccattcctccaacaaaacaagatggagacggtgatgatggaagaggcctggaatctatcagtacatttgattcaggatataccagtatagtgactgccgcaacactagatgacgaagaagaactccttatgaagaacaacaggccaagaaagtatcaatcaacaccccagaacagtgacaagggaattaaaaaaggggttggaaggccaaaagacacagacaaacaatcatcaatattggactacgaactcaacttcaaaggatcgaagaagagccagaaaatcctcaaagccagcacgaatacaggagaaccaacaagaccacagaatggatcccaggggaagagaatcacatcctggaacatcctcaacagcgagagcggcaatcgaacagaatcaacaaaccaaacccatcagacatcaacctcgggacagaaccacacaatgggaccaagcagaacaacctccgaaccaaggatcaagacacaaaagacggatggaaaggaaagagaggacacagaagagagcactcgatttacagaaagggcgattacattattacagaatcttggtgtaatccaatctgcagcaaaattagacctataccaagacaagagagttgtgtgtgtggcgaatgtcctaaacaatgcagatactgcatcaaagatagacttcctagcaggtttgatgataggagtgtcaatggatcatgataccaaattaaatcagattcagaacgagatattaagtttgaaaactgatcttaaaaagatggatgaatcacatagaagactaattgagaatcaaaaagaacaattatcactgatcacatcattaatctcaaatcttaaaattatgacagagagaggagggaagaaggaccaaccagaacctagcgggaggacatccatgatcaagacaaaagcaaaagaagagaaaataaagaaagtcaggtttgaccctcttatggaaacacagggcatcgagaaaaacatccctgacctctatagatcaatagagaaaacaccagaaaacgacacacagatcaaatcagaaataaacagattgaatgatgaatccaatgccactagattagtacctagaagaataagcagtacaatgagatcattaataataatcattaacaacagcaatttatcatcaaaagcaaagcaatcatacatcaacgaactcaagctctgcaagagtgacgaggaagtgtctgagttgatggacatgttcaatgaggatgtcagctcccagtaaaccgccaaccaagggtcaacaccaagaaaaccaatagcacaaaacagccaatcagagaccaccccaatacaccaaaccaatcaacacataacaaagatctccagatcatagatgattaagaaaaacttaggatgaaaggactaatcaatcctccgaaacaatgagcatcaccaactccacaatctacacattcccagaatcctctttctccgagaatggcaacatagagccgttaccactcaaggtcaatgaacagagaaaggccatacctcatattagggttgtcaagataggagatccgcccaaacatggatccagatatctggatgtctttttactgggcttctttgagatggaaaggtcaaaagacaggtatgggagcataagtgatctagatgatgatccaagttacaaggtttgtggctctggatcattgccacttgggttggctagatacaccggaaatgatcaggaactcctacaggctgcaaccaagctcgatatagaagtaagaagaactgtaaaggctacggagatgatagtttacactgtacaaaacatcaaacctgaactatatccatggtccagtagattaagaaaagggatgttatttgacgctaataaggttgcacttgctcctcaatgtcttccactagatagagggataaaattcagggtgatatttgtgaactgcacagcaattggatcaataactctattcaaaatccctaagtccatggcattgttatcattgcctaatacaatatcaataaatctacaagtacatatcaaaacaggagttcagacagattccaaaggagtagttcagattctagatgaaaaaggtgaaaaatcactaaatttcatggttcatctcgggttgatcaaaaggaagatgggcagaatgtactcagttgaatattgtaagcagaagatcgagaagatgagattattattctcattgggattagttggagggatcagcttccacgtcaacgcaactggctctatatcaaagacattagcaagtcaattagcattcaaaagagaaatctgctatcccctaatggatctgaatccacacttaaattcagttatatgggcatcatcagttgaaattacaagggtagatgcagttctccagccttcattacctggcgaattcagatactacccaaacatcatagcaaaaggggtcgggaaaatcagacagtaaaatcaacaaccctgatatccaacattgcaaatcaggctacccacaggagaaaaatcaaaaacttaggatcaaagggatcaccacgaaccccggaaaacagccaaacaaaccaacacacaaatcacagacaaaaaggagaaggcactgcaaagaccgagaaaaaacagaacgcacacaaccaagcagagaaaagccaaagcccgccattcacaaacacaccaacaatcctgcaaacaagcaccaaaacagaggtcaaaagacaaagagcaccagatatgaccatcacaaccacaatcatagccatattactaatacccccatcattttgtcaaatagacataacaaaactgcaacgtgtaggtgtgttagtcaacaatcctaaaggcatgaagatttcacaaaatttcgaaacgagatacctgatattaagtttgatacccaaaatagagaattcacactcatgtggggatcaacagataaaccaatacaagaagttattggatagattgataattcctctatatgatggattaaaattacaaaaagatgtaatagtagtaagtcatgaaacccacaacaatactaatcttaggacaaaacgattctttggagagataattgggacaattgcgatagggatagccacttcagcacaaatcaccgcagcagtcgctcttgtcgaagctaaacaggcaaagtcagacatagaaaaactcaaagaggctataagagacacaaacaaggcagtacaatcgattcaaagttctgtaggtaacctaattgttgcagttaaatcagttcaagactatgtcaacaatgaaattataccttcaatcacaagattaggctgtgaagcagcagggttacaattgggaattgcattgacacaacattactcagaattaacaaatatatttggtgataatataggaacactgaaagaaaaagggataaaattacaagggatagcatcattatatcacacaaacataacggaaatatttactacttcaacagttgaccaatatgatatttatgacctattattcactgagtcaatcaagatgagagtgatagatgttgatttgagtgattactcaattactcttcaagttagacttcctttattaactaaactatcaaatactcaaatttataaagtagattctatatcatacaacatccagggcaaagagtggtatattcctcttcccaatcacatcatgacaaaaggggcttttctaggtggtgctgatattaaagaatgcatagaggcattcagcagttatatatgtccttctgatccaggttacatattaaatcacgagatagagaattgtttatcagggaacataacacagtgtcctaagactgttgttacatcagatgtggtaccacgatacgcgtttgtgaatggtggattaattgcaaactgcataacaactacatgtacatgcaatggaattgacaatagaattaatcaatcacctgatcaaggaattaagatcataacacataaagaatgccaggtaataggtataaacggaatgttattcaatactaatagagaagggacattagcaacttatacatttgatgacatcatattaaataactctgttgcacttaatccaattgatatatctatggaactcaacaaggcaaaactagaattagaagaatcgaaggaatggataaagaaatcaaatcaaaagttagattccgttggaagttggtatcaatctagtgcaacaatcaccataatcatagtgatgataataattctagttataatcaatataacaattattgtagtcataatcaaattccatagaattcaggggaaagatcaaaacgacaaaaacagtgagccgtatatactgacaaatagacaataagactatacacgatcaaatataaaaagtacaaaaaacttaggaacaaagttgttcaacacagcagcaccgaatagaccaaaaggcagcgcagaggcgacaccaaactcaaaaatggaatattggaaacacacaaacagcataaataacaccaacaatgaaaccgaaacagccagaggcaaacatagtagcaaggttacaaatatcataatgtacaccttctggacaataacattaacaatattatcagtcatttttataatgatattgacaaacttaattcaagagaacaatcataataaattaatgttgcaggaaataagaaaagaattcgcggcaatagacaccaagattcagaggacttcggatgacattggaacctcaatacagtcaggaataaatacaagacttctcacaattcagagtcatgttcaaaactatatcccactatcattaacacaacaaatgtcagatctcagaaaatttatcaatgatctaacaaataaaagagaacatcaagaagtgccaatacagagaatgactcatgatagaggtatagaacccctaaatccaaacaagttctggaggtgtacatctggtaacccatctctaacaagtagtcctaagataaggttaataccaggaccaggtttattagcaacatctactacagtaaatggctgtattagaattccatcgttagtaatcaatcatctaatctatgcttacacctctaatcttattacccagggctgtcaagatatagggaaatcttaccaagtactacaaatagggataattactataaattcggacctagtacctgatttaaaccccagagtcacacatacatttaatattgatgataatagaagatcttgctctctggcactattgaatacagatgtttatcagttatgctcaacaccaaaagttgatgaaagatccgattatgcatcaacaggtattgaggatattgtacttgacattgtcactaataatggattaattataacaacaaggtttacaaataataatataacttttgataaaccgtatgcagcattgtatccatcagtgggaccaggaatctattataaggataaagttatatttctcggatatggaggtctagagcatgaagaaaacggagacgtaatatgtaatacaactggttgtcctggcaaaacacagagagactgtaatcaggcttcttatagcccatggttctcaaataggagaatggtaaactctattattgttgttgataaaggcatagatgcaacttttagcttgagggtgtggactattccaatgagccaaaattattggggatcagaaggaagattacttttattaggtgacagaatatacatatatactagatccacaagttggcacagtaaattacagttaggggtaattgatatttctgattatactaatataagaataaattggacttggcataatgtactatcacggccagggaatgatgaatgtccatggggtcattcatgcccagacggatgtataacaggagtttacactgatgcatatccgctaaacccatcggggagtgttgtatcatcagtaattcttgattcacaaaagtctagagaaaacccaatcattacttactcaacagctacaaatagaataaatgaattagctatatataacagaacacttccagctgcatatacaacaacaaattgtatcacacattatgataaagggtattgttttcatatagtagaaataaatcacagaagtttgaatacgtttcaacctatgttattcaaaacagaagttccaaaaaactgcagctaaattgatcatcgcatatcggatgcaagatgacattaaaagagaccaccagacagacaacacaggagacgatgcaagatataaagaaataataaaaaacttaggagaaaagtgtgcaagaaaaatggacaccgagtcccacagcggcacaacatctgacattctgtaccctgaatgtcacctcaattctcctatagttaaaggaaagatagcacaactgcatacaataatgagtttgcctcagccctacgatatggatgatgattcaatactgattattactagacaaaaaattaaactcaataaattagataaaagacaacggtcaattaggaaattaagatcagtcttaatggaaagagtaagtgatctaggtaaatatacctttatcagatatccagagatgtctagtgaaatgttccaattatgtatacccggaattaataataaaataaatgaattgctaagtaaagcaagtaaaacatataatcaaatgactgatggattaagagatctatgggttactatactatcgaagttagcatcgaaaaatgatggaagtaattatgatatcaatgaagatattagcaatatatcaaatgttcacatgacttatcaatcagacaaatggtataatccattcaagacatggtttactattaagtatgacatgagaagattacaaaaagccaaaaatgagattacattcaataggcataaagattataatctattagaagaccaaaagaatatattgctgatacatccagaactcgtcttaatattagataaacaaaattacaatgggtatataatgactcctgaattggtactaatgtattgtgatgtagttgaagggaggtggaatataagttcatgtgcaaaattggatcctaagttacaatcaatgtattataagggtaacaatttatgggaaataatagatggactattctcgaccttaggagaaagaacatttgacataatatcactattagaaccacttgcattatcgctcattcaaacttatgacccggttaaacagctcaggggggcttttttaaatcacgtgttatcagaaatggaattaatatttgcagctgagtgtacaacagaggaaatacctaatgtggattatatagataaaattttagatgtgttcaaagaatcaacaatagatgaaatagcagaaattttctctttcttccgaacttttggacaccctccattagaggcgagtatagcagcagagaaagttagaaagtatatgtatactgagaaatgcttgaaatttgatactatcaataaatgtcatgctattttttgtacaataattataaatggatatagagaaagacatggtggtcaatggcctccagttacattacctgtccatgcacatgaatttatcataaatgcatacggatcaaattctgccatatcatatgagaatgctgtagattattataagagcttcataggaataaaatttgacaagtttatagagcctcaattggatgaagacttaactatttatatgaaagataaagcattatccccaaagaaatcaaactgggacacagtctatccagcttcaaacctgttataccgcactaatgtgtctcatgattcacgaagattggttgaagtatttatagcagatagtaaatttgatccccaccaagtattagattacgtagaatcaggatattggctggatgatcctgaatttaatatctcatatagtttaaaagagaaagaaataaaacaagaaggtagactttttgcaaaaatgacatacaagatgagggctacacaagtattatcagaaacattattggcgaataatatagggaaattcttccaagagaatgggatggttaaaggagaaattgaattactcaagagactaacaacaatatctatgtctggagttccgcggtataatgaggtatacaataattcaaaaagtcacacagaagaacttcaagcttataatgcaattagcagttccaatttatcttctaatcagaagtcaaagaagtttgaatttaaatctacagatatatacaatgatggatacgaaaccgtaagctgcttcttaacgacagatcttaaaaaatattgtttaaattggaggtatgaatcaacagctttattcggtgatacttgtaatcagatatttgggttaaaggaattatttaattggctgcaccctcgccttgaaaagagtacaatatatgttggagatccttattgcccgccatcagatattgaacatttaccacttgatgaccatcctgattcaggattttatgttcataatcctaaaggaggaatagaagggttttgccaaaagttatggacactcatatctatcagtgcaatacatttagcagctgtcaaaatcggtgtaagagttactgcaatggttcaaggggataatcaagccatagctgttaccacaagagtacctaataattatgattataaagttaagaaagagattgtttataaagatgtggtaagattttttgattccttgagagaggtgatggatgatctgggtcatgagctcaaactaaatgaaactataataagtagtaaaatgtttatatatagcaaaaggatatactatgacggaagaatccttcctcaggcattaaaagcattgtctagatgtgttttttggtctgaaacaatcatagatgagacaagatcagcatcctcaaatctggctacatcgtttgcaaaggccattgagaatggctactcacctgtattgggatatgtatgctcaatcttcaaaaatatccaacagttgtatatagcgcttggaatgaatataaacccaactataacccaaaatattaaagatcaatatttcaggaatattcattggatgcaatatgcctccttaatccctgctagtgtcggaggatttaattatatggccatgtcaaggtgttttgtcagaaacattggagatcctacagtcgctgcgttagccgatattaaaagatttataaaagcaaatttgttagatcgaggtgtcctttacagaattatgaatcaagaaccaggcgagtcttcttttttagactgggcctcagatccctattcatgtaacttaccacaatctcaaaatataaccaccatgataaagaatataactgcaagaaatgtactacaggactcaccaaacccattactatctggattatttacaagtacaatgatagaagaggatgaggaattagctgagttcctaatggacaggagaataatcctcccaagagttgcacatgacattttagataattctcttactggaattaggaatgctatagctggtatgttggatacaacaaaatcactaattcgagtagggataagcagaggaggattaacctataacttattaagaaagataagcaactatgatcttgtacaatatgagacacttagtaaaactttaagactaatagtcagtgacaagattaagtatgaagatatgtgctcagtagacctagccatatcattaagacaaaaaatgtggatgcatttatcaggaggaagaatgataaatggacttgaaactccagatcctttagagttactgtctggagtaataataacaggatctgaacattgtaggatatgttattcaactgaaggtgaaagcccatatacatggatgtatttaccaggcaatcttaatataggatcagctgagacaggaatagcatcattaagggtcccttactttggatcagttacagatgagagatctgaagcacaattagggtatatcaaaaatctaagcaaaccagctaaggctgctataagaatagcaatgatatatacttgggcatttgggaatgacgaaatatcttggatggaagcatcacagattgcacaaacacgtgcaaactttacattggatagcttaaagattttgacaccagtgacaacatcaacaaatctatcacacaggttaaaagatactgctactcagatgaaattttctagtacatcacttattagagtaagcaggttcatcacaatatctaatgataatatgtctattaaagaagcaaatgaaactaaagatacaaatcttatttatcaacaggtaatgttaacaggattaagtgtatttgaatatctatttaggttagaggagagtacaggacataaccctatggtcatgcatctacatatagaggatggatgttgtataaaagagagttacaatgatgagcatatcaatccggagtctacattagagttaatcaaataccctgagagtaatgaatttatatatgataaggaccctttaaaggatatagatctatcaaaattaatggttataagagatcattcttatacaattgacatgaattactgggatgacacagatattgtacatgcaatatcaatatgtactgcagttacaatagcagatacaatgtcgcagctagatcgggataatcttaaggagctggttgtgattgcaaatgatgatgatattaacagtctgataactgaatttctgaccctagatatactagtgtttctcaaaacatttggagggttactcgtgaatcaatttgcatataccctttatggattgaaaatagaaggaagggatcccatttgggattatataatgagaacattaaaagacacctcacattcagtacttaaagtattatctaatgcactatctcatccaaaagtgtttaagagattttgggattgtggagttttgaatcctatttatggtcctaatactgctagtcaagatcaagttaagcttgctctctcgatttgcgagtactccttggatctatttatgagagaatggttgaatggagcatcacttgagatctatatctgtgatagtgacatggaaatagcaaatgacagaagacaagcatttctctcaagacatcttgcctttgtgtgttgtttagcagagatagcatcttttggaccaaatttattaaatctaacatatctagagagacttgatgaattaaaacaatacttagatctgaacatcaaagaagatcctactcttaaatatgtgcaagtatcaggactgttaattaaatcattcccctcaactgttacgtatgtaaggaaaactgcgattaagtatctgaggattcgtggtattaatccgcctgaaacgattgaagattgggatcccatagaagatgagaatatcttagacaatattgttaaaactgtaaatgacaattgcagtgataatcaaaagagaaataaaagtagttatttctggggattagctctaaagaattatcaagtcgtgaaaataagatccataacgagtgattctgaagttaatgaagcttcgaatgttactacacatggaatgacacttcctcagggaggaagttatctatcacatcagctgaggttatttggagtaaacagtacaagttgtcttaaagctcttgaattatcacaaatcttaatgagggaagttaaaaaagataaagatagactctttttaggagaaggagcaggagctatgttagcatgttatgatgctacactcggtcctgcaataaattattataattctggtttaaatattacagatgtaattggtcaacgggaattaaaaatcttcccatcagaagtatcattagtaggtaaaaaactaggaaatgtaacacagattcttaatcgggtgagggtgttatttaatgggaatcccaattcaacatggataggaaatatggaatgtgagagtttaatatggagtgaattaaatgataagtcaattggtttagtacattgtgacatggagggagcgataggcaaatcagaagaaactgttctacatgaacattatagtattattaggattacatatttaatcggggatgatgatgttgtcctagtatcaaaaattataccaactattactccgaattggtctaaaatactctatctatacaagttgtattggaaggatgtaagtgtagtgtcccttaaaacatccaatcctgcctcaacagagctttatttaatttcaaaagatgcttactgtactgtaatggaacccagtaatcttgttttatcaaaacttaaaaggatatcatcaatagaagaaaataatctattaaagtggataatcttatcaaaaaggaagaataacgagtggttacagcatgaaatcaaagaaggagaaagggattatgggataatgaggccatatcatacagcactgcaaatttttggattccaaattaacttaaatcacttagctagagaatttttatcaactcctgatttaaccaacattaataatataattcaaagttttacaagaacaattaaagatgttatgttcgaatgggtcaatatcactcatgacaataaaagacataaattaggaggaagatataatctattcccgcttaaaaataaggggaaattaagattattatcacgaagattagtactaagctggatatcattatccttatcaaccagattactgacgggccgttttccagatgaaaaatttgaaaatagggcacagaccggatatgtatcattggctgatattgatttagaatccttaaagttattatcaagaaatattgtcaaaaattacaaagaacacataggattaatatcatactggtttttgaccaaagaggtcaaaatactaatgaagcttataggaggagtcaaactactaggaattcctaaacagtacaaagagttagaggatcgatcatctcagggttatgaatatgataatgaatttgatattgattaatacataaaaacataaaataaaacacctattcctcacccattcacttccaacaaaatgaaaagtaagaaaaacatgtaatatatatataccaaacagagtttttctcttgtttggt
>EU277658_Bovine_parainfluenza_virus_3
accaaacaagagaagagacttgcttggaaatacaaattcaaatcaaaattaacttaggattaaagaactttactgaaaggtaaggggaaagaaatcctacaatagcaataatgctgagtttatttgatacattcagcgcacgtaggcaagagaatataaccaaatcagctggtggagctgtcattcctgggcaaaagaacactgtatctatttttgcccttggtccatcaataacagatgacaatgataaaatgacactagctcttcttttcttgtctcactccttggataatgagaagcaacatgcacagagagctgggtttttggtttctttactatccatggcgtatgccaacccggaattatacttaacagcaaatggtagcaatgcagatgttaaatatgtgatctacatgatagaaaaggatccaggaagacaaaaatatggtggattaatcatcaagactagagaaatggtctatgagaagaccactgattggatgttcgggagtgatcttgagtatgatcaagacaacatgcttcaaaacggtagaagcactgcaacaattgaagatcttgtgcacacttttggatatccatcatgccttggagctctcataatccagatttggataatactagtcaaagccataaccagcatatcagggctgagaaaggggttctttacccggttagaagcattcagacaggatggaacagtcaagtccagcctggtattgagcggtgatgcagtggagcagattggatctattatgaggtctcaacagagcctagtgacactaatggttgagacattgataaccatgaatactggtagaaatgatttgacaacaatcgaaaagaacatacaaattgttggaaactacatcagagatgcaggtctcgcttcatttttcaacacaatcaggtatggaattgaaactagaatggcagctctaaccttgtctactctcagaccagatatcaacaggctcaaggcattaatggaattgtatttgtcaaaagggccacgtgcacctttcatatgcattttgagggatcctgtacacggtgaatttgcaccgggaaattaccctgctctctggagttatgctatgggtgtagcagttgtacagaacaaggccatgcaacagtatgtgacaggacgatcttatctagacattgaaatgttccaacttggtcaggcagtagcacgggatgctgaatcacagatgagctcaatactagaggatgaactagggataacacaggaagccaaacagagcttgaagaatcacatgaaaaggatcagtagttcagatacagccttccaaaaaccaacaggaggagcagccatagagatggcaatagatgaagaagtagagcagcttgattccaaaggggatcaagaccaaagcaacggaaatcagtcatccatgatcccctatgcatgggcagatgaaaccaacaatagcaatcaaactgaaccaacaacagagattgacagcatcacaaccgagcaaagaaacatcagggacagattgaacaaaagactcaacgagaaaagaaaacagaacgaaacaagatcagatgacaccacaaacaatacaaatcagactgaaatagatgacctgttcagtgcatttgggagcaactaatcacacagagatgacaactattatctataataaataagaaaaacttaggattaacggatcttatccaatccagaaacagagaggcaaatccgaaatccatacatcacttcatcaattggagattcatggaagacaatgctcaaagcaatcaaatcatggattcttgggaagagggaacaggagataaatcatctaacatctcatcagccctcgacatcattgaattcatactcagcaccgatgcccaagaaggcacggtcggtggcaatgaaatcagtacagggagcacaaagctcagcacaccaatctacagacctgagtacaaaacaacagaagcaggcaaagaagatagtggatcagttaacaaaaatcgacagtcttggacaccatacgaacgtgccacagaaacaaagaatagaaatgttaatcaggaaattatacagggaggagataggagaagaagcggcccagatagtggaattgagactatggtccctggaggaatctccagaagcagcccagatcctaacaatggaacccaaatccaggaagatcctgattacaatgaaattagaaagatggataaggacacttctgagaggaaagtgcgacaatctgaaaatgttccagtcgagataccaagaagtgatgccgttccttcaacagaatcaaatggaaacagtgatgatggaagaggcctggaatctatcagtacacctaatccaagacacactggcatagtaaccattgcaaccctggatgacgaagaagaacttctgatgaaaaataagaagccaaggaagtaccacttaacacctcagagagatgataaagaaattaaaaaagggggtggaagacagatcgagacaatcacacaaccatcaacactggaccaaggactcgccttcagagaatcgaagaagaaccaggcaattctcaaaaccagcacgaatgcaggagaaccagcaaagccacagaatggaaatcgggggaagaggatcacatcctgggacatccgcaacaacgagggcaacaatcgagccgaacagacaaccaagagctccaacaagccagcacagggaccgaacaacacaacaggatcaaacagaccagccctcgagccacggatcaaagcacagaagacaaatggagaggaaaaagaggacacagaagagagcactcgatttacagaaagggcgattacattattacagagtcttggtgtaatccaatctgcagcaaaattagacctataccaagacaagagagttgtgtgtgtggcaaatgtcctgaacaatgcggatactgcatcgaagatagacttcttggcgggcctgatgattggagtatcaatggaccatgataataagttaaaccagattcagagtgaaatatcaagtttaaagaatgatcttaagaaaatggacgaatcacacagaagattaattgaaaatcaaaaagagcaattatcactgatcacatcattaatttcaaatcttaaaattatgacagaaagaggaggaaagaaggaccaaacggaatctagtgggagaacatccatgataacgacaaagaccaaggaagagaaaattaagaaggtcagattcgaccctctcatggaaacacaaggcattgggagaaacgttcctgacctttacagatcaatggacaaaacaccagaaaatgacacccaaatcagatcagaaatgagtagattagacgacgaatccaatgcaactagattggtacctagaagaatcagtagcacaatgagatcactaatcataatcatcaacaacagtaatctttcatcaagagccaaacaatcgtacataaatgagctcaagctctgcaaaaatgacgaagaagtctccgagctaatggacatgttcaatgaggatgtcagttccacataaacagtccgccaaacaccaccactatgaaaacaaacaacaccaaacaaaaaaacggaatcgacccaaaggcgcccgaccaatcaagacacaacaagaacatccaaatcccagctgattaagaaaaacttaggaataaagggctaaccactctttcaacaagatgagcatcagaaactccgcaatatacacgttccctgactcatccttccttgacaatgggaatatagagccattaccactcaaggtcaatgagcaaaggaaggctataccgcacatcagagttgtcaaaataggagatccacctaaacatggatccagatatctagatgtatttctattgggtttttttgaaatggaaagatcaaaggatagatatgggagcattagtgatcttgatgatgatccaggctacaaggtctgtggttctgggtctttaccacttggactggcaaaatacactgggggtgatcaggaacttttacaagctgcaatcaaattagatatagaagtaagaagaacagtcaaggccacagaaatgatagtttatacagtgcagaacatcaaacccgaattgtacccatggtcaggaagattaagaaaagggatgttatttgatgccaacaaggttgcactcgctccccagtgtcttccactcgatagagggataaaatttagagtaatatttgtgaactgtacagcaattggatcaataacactctttaaaatacccaaatccatggcattattatcattgccgaatacgatttcaataaacttgcaagtacacattaaaactgggatccaaaccgactctaaaggagtggttcagatcttagatgagaaaggtgaaaaatcactaaactttatggttcatcttggattgatcaagcggaaaataggtcggatgtattcagttgagtattgtaaacaaaagattgagaagatgagattactattctcattaggactggttggaggtattagctttcatgtcaatgcaactggatctatatcaaaaaccttggcaagccaattggcattcaagagagagatctgttatcctctcatggatcttaatccacatctcaattcagtaatttgggcatcttcaattgaaattacaagggtggatgcagttctccaaccttcactacctggtgaatttagatactacccaaatatcatagcaaagggagtcgggaagatcagacaataggatcaacaatctggacacacaacactgggaaccagactgctcacaagacaaaaatcaaaaacttaggatcaaaaggatcaacccgaccccagatccgaacccagaacaacccatccaagagacaagagggagacaagaaagacacagcaagaaagcacacacacaaagggcaagacaaaagaacacacagacaaacagcaggaatccacaacacatcctccacaacaacaacaacaatcccacaaagaagcactacaacaaagatcagagaacaagaaacttccaaaatgatcatcatagtcataacaatgatactgtcattgacaccttcatcattatgtcaaatagatataacaaaattacagagtgtaggagtattagttaacagtccaaaaggtattaagatttcacaaaactttgaaacaagatatctaatattaagcctgataccaaaaatagaagattcacactcatgtggtaatcaacaaatcgatcaatacaagaaattgctagatagattaataattcctttgtatgatggattaaagttacaaaaagatgtgatagtagttaatcacgaatctcacaataatactaatctcagaacaaagcgattctttggggagataattgggacaattgcaataggaatagctacctcagctcaaataaccgcagcagtagctcttgtagaagccaaacaagcaagatcagacatagacaagctcaaagaagccataaaagatacaaataaggcagtacagtcaattcaaagctctgtaggtaatctgatcgttgcagtcaagtcagttcaagattatgttaacaatgaaattgtcccatcaatcacaagattaggctgtgaagcagcaggactacagttgggaattgcattaacacaacattactcagaattgactaatatatttggtgataatatagggacattgggggaaaagggggtcaaactacaaggaatagcatcattataccgtacaaacataaccgaagtattcactacctcaacagttgatcagtatgacatttatgatttattattcactgaatcaattaagatgagagttatagatgtagatctaagtgattattcaattacacttcaggttagactgcccttattaaccaaagtatcaaacactcaaatatataaagttgattctatatcatataatattcagggtaaagaatggtatattccccttccacatcatatcatgacaaagggagcttttttaggtggtgctgatattaaagaatgtatagaatcattcagcaattatatatgtccctctgatcctggttttatattaaatcatgaaatggaaaattgcttatccgggaacataacacaatgccctaagactattgttacatcagatatagtaccaagatatgcatttgttgatggtggagtaatcgctaattgtataccaactacttgtacgtgcaatggaattgataatagaatcaaccaatcgcctgatcaagggatcaaaataataacatacaaagagtgtcaaatagtagggataaatggaatgttattcaaaactaatcaagaagggacattagcaaaatacacatttgataatattaagttgaataattctgttgcactcaacccaattgacatatccctagaactcaacaaagccaaatcagatctagaggaatcaaaaagatggatagagaaatccaatcaaaaactagattctattggaagctggcaccagtcaagtgtaacaattattataataatagttatgatagtagttttacttataatcaatgcaataattatcatgatcatgatcagatatctcagagatcgaaatagacatctaaacaacaaagatagtgaaccgtatgtattaaccaacagacagtaaaataacacaaaattgggtgttctaaacgaaaatagaaaaaacttaggaacaaagccgttcaaaacagcaacaaaggacaaaagaaaaagaaaaagaaaaagaaaaagaaaagacagaacagagacgaccacaaatccagcgatggagtactggaaacacacaaacagtgcaaaaagcacaaacgatgggcttgaagcaagcagagacaagtacaaaaacagagctgcaaatatcataatgtatgcactttgggcaacaatatcgcttatactattaataatcttcataatgatattagtgaatttgattcaggacaataatcaaaataagacaacattacaagaaatgaaaaaagagttcacagctatagaagccaagattcgagagacctctgaagagattggtgcctctatacagtcgggaataaacacaaggcttctcacaattcaaagtcatgttcaaaattatatcccattgtccttgacacagcagatgtcggacctcaggaaattcatcagtgaattgacaaataagagagaacaacaaaacataccaatacaaaggatgactcatgatagtggcatagaacctctagatccagataaattctggagatgcacttctggcaatccatctcttacaagcagtccaaaaataagactcataccaggaccaggcctattagcaacatctaccactgtaaatggttgtattcgactcccatctctggtaatcaacaatctaatatatgcttacacttctaatctcattactcagggttgtcaagatatagggaaatcctatcaagtattacagatagggatcattactataaatacagatctagtacctgatttaaatcctagagtcacacacacattcaatattgatgataatagaagatcttgttcattagcactgttgaatgcagatgtataccaactatgctcgactcctaaagtcgatgagagatcagactatgcatcaacaggaattgaggatattgtccttgatgttgtaactagcaacgggatgatcataacaacaagatttacaaacaataacataacatttgataaaccatatgcagcactatatccatcagtaggaccaggaatatattataaagataagatcatctttctaggatatggaggattagaacacgaggagaatggagacgtaatatgtaatttaactggctgtcctggcaaaacacagagagattgcaatcaagcttcttatagcccatggttttcaaataggagaatggtaaattccattattgtagttgataggggtatagatacaacctttggtttaagggtgtggactattccaatgaagcaaaactattggggatcagaaggaaggttgcttttattaggtaacaaaatatacatatacaccaggtctacaagttggcacagtaaattgcaattgggactaatagatatctctaactacaatgacatcagaatcaactggacttggcacaatgtattatcaagaccaggaaatgacgactgtccatggggtcattcatgcccagccggatgcataacaggagtttacaatgatgcatacccattaaacccgtcaggaagtgttgtgtcatctgtcatccttgattcacagaaatctagagagaatcccataatcacctattcaacagatacaaacagagtgaatgaactagccatcaacaacaggacacttccagccgcatatacaacaacaaattgtattacacattatgataaaggatattgctttcacattgttgagataaaccatagaagcttaaacacatttcaacctatgttattcaaaacagaagttccaaagaattgcagttagattgactccaacccgccaagcactggataaatcactcaaacattatcaggcagacaacccggaagatgagacaagaagaaagaaaataataaaaaacttaggagaaaagtgtgtgaggaaaatggaaactgaatttcacagtggcacaacatctgacattttgtacccagaatgtcatctcaattctcctatagttaaagggaaaatagcgcaattacacactctaatgagtctgccccaaccttatgacatggacgatgactcaatattggctataactagacataagattaggcttaataaattagataaaaggcaacgatcaattagaaagttaaagtttgttctgatggaaagagtaaacgatttaggcaaatatatttttattaagtatccagagatgtccaatgagatgttccaattacatatacctgggatcaacaacaagataaatgaattgttaaacaaagcaagtaaaacttataatcaaatgactgacggattaagagatttatggatcaatatcttctcaaaattagcatcaaagaatgatggaagtaactatgatgttaacgaggatattagtaatatatcaagtgttcatacaacttatcaatcagacaaatggtataacccatttaaaacgtggtttacaatcaagtacgacatgaggagactacaaaaagccaaaaacgagattacatgcagtaggtctaaagattataacctgctagaagatcagaagaatgtattgataatacattcagaactcatcataattttagataagcaaaattatagggggtatttaatgactcctgaactagtactaatgtactgtgatgtagttgaaggaagatggaacattagttcttgtgcaaaactggatcccaaattacattcaatgtattataaaggtaacagtttatgggagaccatagatggattattcccaactttaggagagaagacttttgatataatatctttattagaaccacttgctttgtcactcattcagactcatgacccagtcaaacagttacgtggggcatttttaaatcatgtattgtcagaaatggaactgatactggaaactgagtttaaaattccagaaatgtctgatatagattatatagataaaatcttagaggtatttaaggattcaacaatagatgagatagcagaaattttctcctttttccggacgtttggacaccctccgctagaagctagtatagcagcagaaaaagtcagaaaatatatgtacactgaaaagtgcttaaaattcgatactattaataagtgtcatgctatcttttgtacaataattataaatggatatagagaaagacacggcggacagtggcctcctgtgacattacctgcccatgcacatgaatttattataaatgcatatggatcaaactccgctatatcatatgaaaatgcagtggattattacaagagcttcatagggataaagtttaataaatttatagaaccccaattagatgaagatttgactatttatatgaaagataaagcattatctccaaaaaaatcgaactgggacaccgtctatccagcctcaaacctgctataccgtgccaatgcatctcatgactcaagaaggttagtagaagtatttatagcagatagcaaatttgatccacaccaagtattggattatgtagaatcaggatactggttaaatgatcctgaattcaatatatcatatagtctaaaggagaaagaaataaaacaagaaggtagactttttgcaaagatgacatataaaatgagggcgacccaagtattggcagaaacactactagcaaacaatataggaaaatttttccaagagaatggaatggtcaaaggagagattgaattacttaagagattgacaacaatatccatgtctggagttccacggtataatgaagtatacaacaaccctaaaagtcacacagaggaacttcgtacctacaacgcactcagcaacgctactctatcttccaatcagaaagctaaaaagtttgaattcaaatcaacagatatctataacgatggatatgagactgtaagttgttttttaacaacagatcttaaaaaatattgtttaaattggagatatgagtcaaccgctttgtttggtgatacctgcaatcagatttttgggttgaaggaactatttaactggttacatcctcgtcttgaaaaaagcacaatatatgtcggagatccttattgtccaccttcagacactgaacatttaccgcttgatgaccatcctgattcaggattttacgttcataaccctcaaggaggtatagaaggattttgtcagaaattatggacacttatatctattagtgcaatacatttagcagctgtcaagattggtgtcagagtcactgcgatggttcaaggagataatcaagctatagctgtcacaacaagagtaccgaataattatgattataaagttaagaaagaaattgtttataaagatgtggtgagattttttgactcattgagagaagtcatggatgatctaggtcatgaactcaaattaaatgagactataataagtagcaagatgttcatatacagcaaaagaatatactatgatggaagaatccttcctcaagctttgaaagcattatctagatgtgttttttggtctgaaacaataatagatgaaacaagatcagcatcttcaaacctggcaacatcatttgcaaaagccattgaaaacggctattcacctgtgctagggtatgtgtgttcagtcttcaaaaatatccaacagttatatatagcacttgggatgaacataaacccaactataactcaaaatatcagagatcaatatttcaggaatactcactggatgcaatatgcttctctaatacctgctagtgttggaggatttaattatatggctatgtcaagatgttttgtaaggaatattggagatcctacagttgctgcattggccgatatcaagagattcataagagttaatcttttagatcgaggtgttctctacagaattatgaatcaggaaccaggtgaatcttctttcttagactgggcttcagacccatattcatgcaatttaccacaatctcaaaacataactaccatgattaaaaatattactgcaagaaatgttttgcaggatgcaccaaatccattattatctgggctattcacaaccacaatgatagaggaggatgaagggttagctgaattcctaatggatcgtagaataattctcccaagagttgcacatgacattctggataattcacttaccggaattagaaatgcaatagctgggatgttggatacaacaaaatcgctaatcagagtagggatagacagaggaggcttaacctacaatctattgaggaaaatcggcaactacgatcttgtacaatatgagacccttagtaaaactttaagattaatagtcagtgacaaggttaaatacgaggatatgtgctcagtagatctagctatatcactgagacaaaaaatgtggatgcatctatcaggagggagaatgataaatggacttgaaactccagaccctttagagttactgtcagggataataataacagggtctgaacattgtagaatatgctattcaacagaaggaggaagcccatatacttggatgtatttaccaggcaatctaagtataggatcagccgaaacaggaattgcatcattaagagtcccctattttggctcaattacagatgaaaggtctgaagctcaattaggatacataaagaatctgagtaaaccagccaaagctgcgataagaatagcaatgatatacacttgggcatttggaaatgacgagatatcatggatggaagcagcacagattgcacagacgcgtgcaaacttcacactggatagcttaaagattttgacaccagtaacaacatcgacgaatctatcacacagattaaaagacactgctactcaaatgaagttttctagtacatcacttgtcagagtaagtaggtttatcacaatatctaatgataatatgtcgattaaagaggcaaatgaaaccaaagatacaaatctaatttatcaacaagtaatgttaacagggttgagtgtgtttgaatatctgttcagattagaagaaagtacagggcacaaccctgtggtaatgcatttgcatatagaagacagatgctgcgttaaggagagttacaacgatgaacatataaatccagaatccacattagagttaattaaataccctgaaagcaatgagtttatatatgataaggaccctctaaaagatgtagatttatcaaagttaatgactataagggatcactcttatactattgatatgaattactgggacgatacagatatcgtacatgcaatatcaatatgcactgcggtcacaatagcagatactatgtcacagcttgaccgagataaccttaaggaactagtagttattgcaaatgatgatgacattaacagcctgataactgaattcctaactcttgacatattggtattccttaagacatttggaggattgctagtaaatcaattcgcttatactctttatggtctaaaagtggaagggagagatccaatatgggattatataatgagaacattaaaggatacctcacattctgtacttaaagtattatctaacgcattatctcatcctaaagtttttaagagattttgggactgtggggttttgaatcctatttatggtcctaatactgccagtcaagaccaaatcaagcttgctctctcaatttgcgaatattccctagatttatttatgagagaatggttgaatggggcatcacttgagatttatatctgtgacagtgatatggaaatagctaatgatagaagacaagcatttatctcaagacatcttgcttttgtgtgctgtttagcagaaatagcatcttttggaccaagcttactaaatctaacatatttagagaggctggatgaattaaaacgctacttagatctaaatattaaggaagatccgactcttaaatatgtacaaatatcaggattactgattaaatcattcccctcaaccgtcacatatgtaagaaaaactgcaatcaaatatctaagaatccgaggaattgatccgcctgaaacaattgaagattgggatcccatagaagatgagaacaccctagacaatattgttaaaactgtaaatgataattgcaataacaatcagaaaaagaataaaaccaattatttctggggattagctttaaagaattatcaagtcataagaataagatctataacatgtgaatctagtgttgatgaagcctcgaatgatagtgtccatggattaacactccctgaaggaggaaattatctatcacatcagttgagattgtttggggtaaatagtacaagttgtttaaaagctcttgaactatcacaaatcttgatgaaggaagttaagaaagataaggatagactctttttgggggagggagcaggagccatgttggcatgttatgacgctacactaggtcccgcaataaattattataattctggattaaacattacagatgtcgttggacagcgagaattaaagatattcccatcagaagtgtcgttagtaggtaaaaaattaggtaatgtaacacaaattcttaatcgcgtgagagtattgtttaatgggaatccaaactcaacatggatagggaatatggaatgcgagagtttaatatggagtgaattaaatgataaatcaattggtttagtacactgtgacatggaaggggcaataggtaaatcagaagagactgtattacatgaacattatagtattattagaattacatatctgattggagacgatgacgttgttctggtatcaaagattatacctactataactcccaattggtccaaaatactttatctatataaattgtattggagagatgtaagtgtagtatctcttaaaacatctaatcctgcttcaacagaattatatttaatttcgaaggatgcatattgtactgtaatggagcctagcaaccttgttttgtctaaactcaaaagaatatcaccaatagaagaaaacaatttattaaaatggataattatatctaaaaggaagaataatgaatggttgcaacatgaaatcaatgaaggagagagagattacggaataatgagaccatatcatacagcactacaaatatttggattccaaattaacttaaatcatttggcgaaggaattcttgtcaactcctgatttaaccaatattaatatcgtaatacaaagctttataagaacaattaaagatgttatattcgaatgggtcaatataacatctgatagtaagagacacaaattggggggaaaatacaatctatatccactaaaaaataagggtaagttaaaactaatatcacgaagattaatcttaagttggatatcattatctttatcaactaggttattgacaggtcgtttcccagatgaaaagtttgaaagcagagcacagactggatatgtatcattagctgatactgatttggaatccttaaagttgctatcaagaaatattataaaagactataaagagaacataggattgatatcatactggttcttgactaaagaaattaaaatattgatgaaacttataggaggagtcaagttattaggaattccaaaacagtataaagaactagggaatcaatcatctcaaaggaatgaatattacgacgaattcgacattgattagtgtacaaaaacatcaaccgacacacttaatccttgtctacctgccctcagcaaaaagaaaaataagaaaaacataaaatatatatataccaaacagagtttttctcttgtttggt
>HQ530153_Bovine_parainfluenza_virus_3
accaaacaagagaagagacttgtttggaaatatgaatttaaatagaaattaacttaggattaaagaactttaccgaaaggtaagggagaagaaatccttaaattgtcatcatgttgagtctgtttgatacattcagtgcacgcaggcaggaaaacttaaccaaatcagctggtggagctgttattcctgggcaaaagaacacagtctctatatttgcccttggtccctcaataacagatgacaatgataaaatgacattagctctcctgttcttatctcactcactagataatgagaagcagcatgcacaaagggctggatttttagtctccttgctatccatggcttatgctaacccagaattatacctaacatcaaatggtaataatgcagatgtcaaatatgttatctatatgatagaaaaagactcagggagacaaaaatacagtggcttagttgttaagactagggaaatggtttatgagaagacaactgattggatgtttggaagtgatcttgagtatgatcaagataatatgttacagaacggtaggagcacttccacgattgaagatcttgttcacacatttgggtatccagcatgtcttggagctcttataatccagatttggataatacttgttaaagctataaccagtatctcaggattgagaaaaggtttttttacccagttagaggcgtttagacaagacgggacagtcaaatccagtctggtattaagtggagatgcagtagagcagatcggagcgatcatgaggtctcagcaaagtttggttacgcttatggtcgagacactgataacaatgaacacaggaaggaatgatctgacaacgatagagaagaacatacaaattgtaggaaactacataagagatgcaggtcttgcttcattctttaatacaatcagatatggcattgaaaccagaatggcagctctaacattgtctactcttagaccagacatcaacagactcaaagcattaatagagttatacctatcaaaggggccacgtgccccttttatatgtattttaagggatcctattcatggcgagtttgcaccaggtaattatcctgctctctggagttatgcaatgggtgtagcagttgtccagaacaaagctatgcaacagtatgtaacaggacgatcctatctagatattgagatgttccaactaggtcaagcagtggcacgtgacgccgagtcacaaatgaattcaatattggatgaagaattggggattacacaggaggccaagcagagtttgaagaaacacatgaagaaaatcagtatttcggacacaactttctacaaacctacagggggaacagctatagaaatggcaatagacgaggagatagaacaaccagaatccagaggagaccaggatcaaactgatgatcctcagtcatccataatcccctatgcatgggcagatgaggtaagcaacaaaaaccaagcagggtcaaccacagacgctaacagcctcggagttgagcaaagaaacatcagagatagattgaacaaaaggcttaacgaaaaaagaagacagaatgaatcaaaatcaactgacataacaaataatgctgatcagactgagatagatgacctgttcagcgcattcggaagtaactgattaaataatggtgattattaccatatgcaacaaataagaaaaacttaggattaacggagattatccaatcctgacacagcagaccaagaccagactccatccacaacccaaccgatcgagaattcatggaagacaatgttcaaaacaatcaaatcatggattcttgggaagagagatcaggagacaagtcatccgacatctcatcagccctcgacatcattgaattcatactcagcaccgatccccaagaaagcgcggtcagcgacaatgagaacggcgcaggggtcacaaggctcagcacaacaatccaccggcccgacccaaaatcaacaaagacaagcgaggaaaatagtggatcaactaacgaagatcgacagcttgggacatcatacaaatgtaccgcagaaacaaaagatagagttgttaatcaggaagctatacagggaagaaataggagaggaagcagctcagatagtagaactgagactatggtcattagaagaatcaccagaggcagctcagatcctgacaatggaaccgaaatccaggaaaatcttgattacaatgaaactagagaggtggataagaaccctactaaggggaaagtgcgacaacttgaaaatgttccagtcaaggtaccaagaagtgatgccatacctccagcaaaatcagatggaaacagtgatgatggaggaagcctggaatctatcagtacacctaatccaagacatactagcctagtgaccacagcaacaccagatgatgaagaggagcttctctcgaaaaacaaaaggtcaaaaaggtaccagctaacaaaccagagagacaacaaagaaattaaaaaagggggagaggaggagatttggaagcaagcagatatcgaccatcagtcatccagattggactacgaacccgacttcaaaggatcgaagaggaaccagaggaccctcaagaccagcacagatgcagaggaaccaacaagaatacagaatgggtcccaaaggaagagaatcacatcctggaacatcctcaacaacaagagcagcaatcgagaggaacagacagtcagaaatccccaacgatcagcatacggacagaagcaaacaatgttatcagacagatcagctcccgaacaacaaatcaaagcacagaagacgaacggagaggaaagaaaggacacagaagagagcactcaatttacagaaagggcgattacattattacagagtcttggtgtaatccaatctgcagcaaaattagacctgtaccaagacaagagagttgtatgtgtggcgaatgtcctaaacaatgcagatactgcatcgaagatcgattttttagcaggtctgatgattggagtatcgatggatcaggacaacagacttaatcagattcaaaatgagataatagatttaaagactgatctcaaaaagatggatgaatcacacagaaggttgattgagaatcaaaaagaacaactatcattaatcacatcattaatttcgaatcttaagattatgacagaaagaggaggaaagaaagatcaggttgagacaagtggaagaacaccaatgattaaaacaaaaatgaaagaagagaagataaggaaagttaagttcgatcctctcatggaaacacaaggcatcgaaaagaatgttcctgatttatacaggtcgatagagaaggcaccagaaagtgacgtgcagattaaatcagaaattagtaggttaagtgatgaatcgaatgcaactagactaataccaaagagaataagcagcacaatgaggtcattaatcataatcatcaataacagcagcctgtcatcaaaggcaaaacagtcatacataaatgaactcaagctctgcaagagtgatgaagaagtatctgaattgatggatatgtttaatgaagacattagctcccaatagacagccaaatgacaatcaccaccacagaacacactgacacacatcagcaaaccaaagattatcccaaaccaccaagtcaatcaacacaccacagtagttcccagacacaagccaatcaagaaaaacttaggacaaaagagccaatcagtccctcgacaaaatgagcatcacaaactccgcaatatacacatttccagaatcttcattttctgaaagtggcaatatagagccactaccactaaaggtcaacgaacaaaggaaggcaattcctcatatcagagttgttaaaataggtgacccacccaaacatggttcaagatatcttgatgtatttctactgggtttttttgagatggagcggtcaaaggacagatatgggagtgtcagtgatctggatgatgatccaagttataaagtctgtggttctggatctctaccacttgggctagcaaaatacactgggaatgatcaggaactcctacaagccgcaattaagttagatatagaagtgagaagaactgtcaaagccacggagatgatagtctacaccgtgcagaacattaaacctgaactgtacccatggtcaagcagattaagaaaagggatgttatttgacgccaacaaagttgcgcttgcaccccagtgtcttccactcgatagagggataaaattcagagtaatatttgtgaattgtacagcaattggatcaataacactctttaaaattcccaaatctatggctttgctatcattgccaaacaccatatcaataaacttacaggtacacataaaaacaggaatccaaactgactctaagggggttgtccagatcttagatgagaaaggtgagaaatcgttaaactttatggtccatcttggattaattaaacggaaggtaggtcgaatgtattcagtagagtattgcaaacaaaagattgagaagatgagactactattttcattgggattagttggaggaattagctttcatgtcaatgcaactgggtctatttcgaagacgttggcgagtcaactagcgttcaaaagggaaatctgttatcctctcatggatttaaacccacacctaaatctggttatatgggcatcatcagttgaaatcacaagagtggatgcaatccttcaaccttcattgcccggtgagttcagatattacccaaacataatagcaaaaggagtcggaaaaatcaagcagtaacaccgacagcctggacaagcaacactacaaatcagatcattcaaaaaaccaaaatcaaaaacttaggattaaagagattacccagatttcacaagcgcaatcaaatcagcatccagagacaacacgaacagagcagaagaggcaccaggggaagaaacaacaaacaggaaaggggaaggaacagcagaaaacaggggcaaacaccaaagaacaaaggaacaccaccaacgaacacaccagcaaccccacaacagaacacaggaaaaaagaacagaaaacaaagagtatcaaagatgatcactatagttgcaacaacagtcacactattattacctttatcactatgtcagatagatataacaaagttgcaacgagtaggggtgctagtcaacaatccaaaaggcatgaagatttcacaaaattttgaaacaagatacttaatattaagtttgataccaaagatagagaacccacaatcatgtggagaccaacaaataaatcaatataagaaattattagatagattaattattcctttatatgatgggttaaaattacagaaagatgtaatcgtagtaaggcatgagtctaataacagtactagttccaggaagaagcggttcttcggagaaataattgggacaattgcgatagggatagccacatcagctcaaataactgcagcagttgcccttgttgaagccaaacaagcaagagcagatatagacaagctcaaggaagccatcagagatacaaacaaggcagtacagtcaattcaaagctcagtaggaaatctaattgttgcggttaagtcagttcaagattatgtcaacaatgagattgtaccatcaatagcaagactaggctgtgaagcagcaggattacaactaggaattgcattgacacaacattactcagagttaacaaatatatttggtgataacataggaacactgaaggagaagggaataaaattacaagggatagcatcattatatcacacaaacataacagagatattcactacttcaacagttgatcaatatgacatttatgatctattgttcactgagtcaatcaaaatgagagttatagatgtagacttaaatgactattcaattacactacaagttagactacctttattaacaaaattatcaaacactcagatttatagagtggattctatatcatataatatccaaggtaaggaatggtacattcctcttcccaatcacatcatgacaaagggggcatttttaggtggcgctgatataaaagagtgtatagaagcattcagcagctacatatgtccctctgacccaggttttatattaaatcgtgagatagaaaactgtctatcagggaatatcacgcagtgtccgaagaccgtcgttacatcagacatagtgccaagatatgcatttgttaatggcggagtaattgccaattgtataccaaccacttgtacatgtgatgggattgacaataggatcaaccaggcacccgaccaagggataagggtaataacacataaagaatgtcaagtgataggcataaacgggatgttattcagacctaacaaagaagggactttggcaacttatacatatgatgacattgttttaaacaattctgtcgcgcttaacccaattgacatatcaatggaactcaacaaagctaaattggaactagaaaaatcaaaagaatggataaagaagtcaaatcaaaagttggactctgttggaggttggtatcagtcaaatataacaattactataatgatagtgatgataataattctgtttataatcaacatgataatcattataataatctttaaacaattcaagattagcaatagacacccaatcgacaatagcaatgaaccctatgtcctgaccaggaaacagtagggaaatgtagcaccaaacatcaaaggtataaaaaacttaggaacaaagcagttccacccagagacaaagaacaaacaactcggaatcccaacctcaaaaatggaatattggaggcacacaaacaacgccaaaaacaccaacaccgaattccaaacagagacaactaggcgtaataataaagttacaaatgtcatgatgtccatcttcggggcaatactctcaactatattgttgacagtgttcataatgatactggtaggtttgattcaagaaggcaaccacaacaaaatagcatcacaacaaatgagaagagaatttgcagaaatcgagagaaaaattcagcaagctacagatgaaatcggtacatcaatacaatcgggaataaacacgagactcctaactatccagagtcatgtccaaaattatattccattatctttgacacaacaaatatcggatcttagaaaatttatcaatgaattagcaaataagagagatcaacaggaggtaccaatacagagaatgactcatgacagcgggattgaacctctaaatcctgacaaattctggagatgtacctctggcaatccatccttggcaagtaacccaaagataagactaataccaggtcctagtctgttagcagcatctaccactgtaaatggttgtataaggatcccgtccttcgtaatcaacaatctaatatatgcttacacttccaaccttattgttcaaggttgccaggatatagggaagtcttatcaggtgttacaaatcgggatcatcactataaattcagacctggtacctgacctaaaccctagagttacacatacttttaatattgatgataatagaaagtcctgttctttagcactactaaatacagatgtatatcagttgtgctcaactccgaaagttgacgaaagatcagactatgcatcaacagggattgaagacatcgtacttgatattattactaataatggattaatcatcacaacaagatttaccaatgataatataacatttgacaaaccatatgcagcactgtacccatcagtaggaccggggatttattataaaggtaaagttatttttctcggatatggtggattagaacatgcagagaatggtgatgtaatatgcaatttaactggctgtccaggcaaaacacagagagactgcaaccaggcctcctacagcccatggttttcaaataggagaatggtgaattctattattgttgttaataaaggtgtggacacaactttcaatttaagagtatggactatcccaatgaggcaaaactattggggatcagaagggagattacttttattaggcaataagatatacatatatactagatctacaagttggcatagtaaactccaattagggacaattgatattaacaattatagtgatatcaggatcaattggacttggcatgatgcattatcgagaccaggaaatgatgattgtccgtggggtcactcatgcccggatgggtgtataacaggagtttatactgatgcatacccgttaaacccatcaggaagtgttgtgtcatcagttattcttgattctcgaaaatccagggaaaatccgatcatcacttacgcaacagacacacgtagagtaaatgaactggctatatataacaggacacttccagctgcatacacaacaacgaattgcattatgcattatgataagggatactgcttccacattgtcgagataaatcataggagcctaaatacattccaacctatgttattcaaaacagaaattccaaagaactgtagttgagttgactctcccatgttaatcatcaaacacagaagacaggcatcaacaggtgggggattcaaaaaatgagatgacaaataggggaaaaataaaaaacttaggagaaaagtttgtagggaaaatggacaccgaattcagcggtggcacaacatctgatattttatatccagaatgtcatctcaattctcctatagttaaagggaaaatagcacaattacacactataatgagtttgcctcaaccttatgatatggatgatgactcaatactagttataactaggcagaagattaggctaaataaattagataaaagacaacgatcaatcaggaaattgaaatctgtcctaatggaaagagtaattgatttaggtaaatataactttattaggtatccagaaatgtctaatgaaatgttccaattgtgtatacctggaattaatagcagaataaatgaattattaagtaaagcacataggacttataatcaaatgactgatggattaaggaatttatggattactatactatcaaaattggcatcaaaaaatgatggaagtaattataatattaacgaagatatcagtaacatatctagtgttcacacaacctatcaatcagatagatggtataatccattcaagacatggtttaccattaaatacgatatgaggaggctacaaaaagccaaaaatgaggttacatgtaacaagtacaaggattacaatttattagaagatcaaaggaatgtattactgatacatacggagcttgtcctcatactagacaaacaaaattataaaggatatataataacccctgaattggtattaatgtactgtgacgtagttgaaggaagatggaatattagctcgtgtgcaaaactagaccctaaattacattcaatgtattacaaaggtaacaacttgtgggaaacaatagatgggttgttcccaaaattaggagagaaaacttttgatataatatcattgttagaaccactagctttgtcactcatacaaactcatgatccagttaagcaattacgtggagcctttttgaaccatgtattatctgaaatggagtcaatattagacaccaggtataagaccgaagaaacacctgaattggactacatagacaaaattctagatgtattcaaagaatcaacaatagatgaaatagcagagattttctcctttttccgaacttttggacatcctccattagaagctagtatagcagcagaaaaagtcaggaaatatatgtatactgagaaaagcctaaattttgatactattaataaatgtcatgctattttttgtacaatcatcataaatgggtatagagaaagacacggaggacaatggcctccaattacactgcctgctcatgcacatgaattcattataaatgcttatggatcaaattctgctatatcatatgaaaatgctgttgattactatagaagctttataggaattaaattcaacaaatttatagaaccccaattagatgaagacttaactatttatatgaaagataaagcattatctccaaaaaaatcaaactgggacaccgtatatccatcctcaaacttattgtatcgtactagtacatcccatgattcaagaaggttagttgaggtttttatagcagatagtaaatttgaccctcatcaggtattagattatgtggagtcaggagaatggttgaatgatcctgagttcaatatctcatatagtctaaaagagaaagagataaagcaagaaggtaggctttttgcaaagatgacatataaaatgagagctgcgcaagttttgtcagaaacgttactagcaaacaacatagggaaattctttcaggaaaatggaatggtcaaaggagagattgagctacttaaaagattgacaacaatatctatgtctggagtcccacgatacaatgaagtatacaataatcccaaaagtcatacagatgagatcaaagcttacaacgcaattagtaattctaatttatcttctaaccaaaaatcaagaagattcgaattcaagtcaacagacatatacaatgacggatatgaaactgtaagttgttttttaacaacagatctaaagaaatattgtttgaattggagatatgaatcaacagctctatttggtgatacttgcaatcagattttcgggttaaaagagttattcaattggttgcatcctcgccttgaaaatagtacaatatatgttggagatccctattgcccgcccttagatatagaacacttacaacttgatgatcaccctgattcagggttttatgttcataatcctagaggaggaatagaagggttttgtcaaaaattgtggacacttatatctattagcgcaatacacctagcggctgtcaaaataggtgttagagtgactgcaatggtgcaaggagacaatcaagccattgctgtgactacaagggttccaaataactatgattacaggatcaagaaggaaattgtttacaaggatgtggttaagttttttgattctttaagagaggttatggatgatctgggtcatgaacttaaattaaatgaaacaataataagcagcaaaatgtttatatacagcaaaagaatatattatgatggaagaattctccctcaagctttaaaagcattatctagatgtgtcttttggtctgaaaccattatagacgaaacaagatcggcatcttctaatttagcaacatcatttgcaaaagctattgagaatggttattcacctgtgttgggatatgtgtgttcaatattcaaaaatatccaacaattgtatatagcactcggaatgaatattaatcctaccataactcagaatatcagagatcaatattttaggaacacccattggatgcaatatgcttctttaatacctgcaagtgttggagggtttaattatatggccatgtctaggtgttttgtaagaaacattggagaccccacggttgccgcattggcggatattaaaagatttataaaagcaaatctgttggatcgtggtgttctttatcgaattatgaatcaagaaccaggtgaatcttcgtttctagactgggcttctgatccgtactcatgtaacttaccacaatcccaaaatataacaactatgattaaaaatataactgcaagaaatgtactacaagattcaccaaatccattattatcaggattatttacaagtacgatgatagaagaggatgaagaactagctgagtttttgatggataggagaataattcttccaagagttgcacatgatattttagataattctcttactggaatcagaaatgctatagcaggaatgctggacacaacaaaatcgttaattcgagtagggataaatcgaggagggttaacttatagtttgttaagaaagataagcaactatgatcttgtacaatatgagacacttagtagaaccttaagattaattgttagtgataaaataaagtatgaagacatgtgctcggtagatctagctatctcgttaagacaaaaaatgtggatgcatttatcaggaggaagaatgataaatgggcttgaaacacctgatccattagaactattgtctggagtaataataacaggatctgagcactgcaggatatgttattcaactgaaggagaaagcccatacacttggatgtatttacctggtaatctgagtataggatcagccgaaaaagggattgcatcattaagagtcccttactttgggtcggtaacagatgagagatctgaagcacaactagggtacattaagaatttaagcaaaccagcaagagctgctataagaatagcaatgatctatacttgggcatttggcaatgatgagatatcctggatggaggcatcacagattgcacagacacgcgcaaatttcacgttagatagcttaaagattctgacaccagtgactacatcaacaaatttatcacacagattaaaggataccgctacccagatgaaattttctagtacatcacttatcagggtaagcagatttatcacaatatcaaatgataatatgtctatcaaggaagctaacgagacaaaagatacaaatcttatttatcaacaggtaatgttaacagggttaagtatatttgaatatttatttagattagaagaaaatacaggacacaatcctatggttatgcatctacatatagaagacgggtgttgtattaaagaaagttataatgatgatcatattaatccagagtccacattggagttgattaggtatcctgaaagtaatgagtttatatatgacaatgaccctctcagagatgtagatctgacaaaactaatgattataagagatcattcctatactattgatatgaattattgggatgacacagatattatacacgcagtatcaatatgtacagcaaatcacaatagcagacaccatgtcacagctgaccgggacaatcttaaggagctaatagttattgcaaatgatgatgatataaatagtcttataactgaatttctaacccttgacatattagtatttcttaaaacattcggaggattacttgttaatcaattcgcatatactctatatgggttgaaaatagaaggaagggatcctatctgggactatataatgaggacactaaaagacacctcacactcaatattaaaagttttgtcaaatgcattatcccatccaaaggtttttaaaaggttctgggattatggagttttaaatcctatctatgggcctaacactgctagtcaagaccaaatcaagcttgctctttctgtttgtgagtattctcttgatttatttatgagagaatggctgaatggtgcatcgcttgaaatctatatttgcgatagtgacatggaaatagcaaatgacaggagacaagcatttgtttcgagacatctcgcgtttgtgtgttgtttagcagaaatagcatcatttggaccgaatttattaaacttgacgtatttggaaaggttagaagaattaaagcggtatttagatttaaacattaaagaagatccaactcttaaatacgtacaagtatcaggactattaatcaaatcattcccttcaactgttacatatgtaagaaagacagcaattaaatatctaagaattcgtggaattgacccacctaacatacttgaggattgggatcccatagaagatgagaatatattagataatattgttaggactgtgaatgataactgtgacaataatccaaggaaatgtaagagtaattatttttggggtttagctcttaaaaactatcaagttgtgaggataagatctataaccagtgatcctgaagtctatgagacctcagacgatattgaacatggattgacacttcctgagggaggaaattatttatcacaccagctgcgattatttggagtgaatagtacaagttgtatcaaagcccttgagctatcgcagattctaatgaaagaagttaaaagagataaggatagacttttcctaggagagggagcaggtgctatgctagcatgttatgatgctacacttggtcccgcaataaattattacaattctggtctaaatattacagatgtaattggtcaaagagaattaaaaatcttcccatcagaagtctcactagtaggtaagaaactaggtaatgtgacacagatcctcaatcgtgtgaaagtattatttaacgggaatcctaactcaacatggataggaaatatggaatgtgaaagtttaatatggagtgaattaaatgacaaatcaattggtttagtacattgtgatatggaaggagcaataggcaaatcagaggaaactgtcctacatgaacactatagtattattagaatcacatatttagttggagatgatgatgttatcttggtatccaaaatcataccaaccatcactccaaattggtctaaaatacttcatttatataaattgtattggaaggatgtgagaatcatatcccttaagacatctaaccccgcctcaacagagctgtatctaatttctaaggaagcatattgtactgtgatggagcccagtaatcttgtgttatcaaaactcagaagaatatcatcaatagaagagaataatctactaaagtggataatcttatctaaaaagaagaataatgaatggttgcagcatgaaattaaagaaggagaaagagactatggagtaatgagaccctatcacacagcactgcaaatattcggattccagattaatctaaaccatctagcaaaagagtttctgtcaactcctgatttaaccaatattaacattgtgatacaaagtttcataagaacagtaaaagatgttatattcgaatgggtaaacataactcatgacaacaaaagacataaattaggagggaaatataatttgtttccgctcaaaaatagaggaaagttaaaattactttcacggagattagtgttgagctggatatcattatctctatcgaccagattactgacgggtcgtttcccggatgagaagtttgagggtagagcacagactgggtttgtgtcattagctgacactgatctcgaacctctaaaattattatccaaaactcttatcagagattataaagaacacataggattaatatcatattggtttctaaccaaagagatcaaaatactgatgaaacttataggaggagttaaactattggggatccctaaacaatataaagaacttgaacaccgatcatatccgaattatgaatatgataatgaatttgatattgattaatgtataaatctagtaaatagtgtacttaatccccatctgtatatattaagaaaaacaaacaataagaaaaacatatgatatatatataccaaacagagtttttctcttgtttggt
>NC_001796_Human_parainfluenza_virus_3
accaaacaagagaagagacttgtttggaaatataaatttaaattaaaattaacttaggattaaagacattgactagaaggtcaagaaaagggaactctataatttcaaaaatgttgagcctatttgatacatttaatgcacgtaggcaagaaaacataacaaaatcagccggtggagctatcattcctggacagaaaaatactgtctctatatttgctcttggaccgacaataactgatgataatgagaaaatgacattagctcttctttttttatctcattcactggataatgagaaacaacatgcacaaagggcagggttcctggtgtccttattatcaatggcttatgccaatccagagctctacctaacaacaaatggaagtaatgcagatgtcaagtatgtcatatacatgatcgagaaagatctaaaacggcaaaagtatggaggatttgtggttaagacgagagagatggtatatgacaagacaactgattggatatttggaagtgacctggattgtgatcaggaaactatgttgcagaacggaagaaacaattcaacaattgaagaccttgtccacacatttgggtatccatcatgtttaggagctcttataatacagatctggatagttctggtcaaagctatcactagtatctcagggttaagaaaaggctttttcacccgattggaagctttcagacaagatggaacagtgcaggcagggctggtattgagcggtgacacagtggatcagattgggtcaattatgcggtctcaacagagcttggtaactcttatggttgaaacattaataacaatgaatactagcagaaatgacctcacaaccatagaaaagaatatacaaattgttggtaactatataagagatgcaggtctcgcttcattcttcaatacaatcagatatggaattgagactagaatggcagctttgactctatccactctcagaccagacatcaatagattaaaagctttgatggaactgtatttatcaaagggaccacgcgctcctttcatctgtatcctcagagatcccatacatggtgagttcgcaccaggcaactatcctgccatatggagctatgcaatgggagtggcagttgtacaaaatagagccatgcaacagtatgtgacgggaagatcatatctggatattgatatgttccagctaggacaagcagtagcacgtgatgctgaagctcagatgagctcaacactagaagatgaacttggagtgacacacgaagctaaagaaagcttgaagagacatataaggaacataaatagttcagagacatctttccacaaaccaacaggtggatcagccatagagatggcaatagatgaagagccagaacaattcgaacatagatcagatcaagaacgagatggagaacctcaatcatctataattcaatatgcttgggcagaaggaaacagaagcgatgatcggactgagcaagatacagaatctgacaatatcaagactgaacaacaaaacatcagagacagactaaacaagagactcaacgaaaagaagaaacaaggcagtcaaccacctaccaatcccacaaacagaacgaatcaggacgaaatagatgatctgtttaatgcatttggaagcaactaatcgaatcaacattttgatccaaattaataataaataagaaaaacttaggattaaagaatcctattataccagaatatagggtggtaaatttagagtttgcttgcaactcaatcaatagagagttgatggaaagcgatgctaaaaactatcaaatcatggattcttgggaagaggaatcaagagataaatcaactaatatctcctcggccctcaatatcattgaattcatacttagcaccgacccccaagaagacctatcggaaaacgacacaatcaacacaagaacccagcaactcagtgccaccatctatcaaccaaaaatcaaaccaacagaaacaagtgagaaagatagtggatcaactgacaaaaatagacagtctgggtcatcacacgaatgtacaacagaagcaaaagatagaactattgatcaggaaactgtacagagaggacctgggagaagaagcagctcagatagtagagctgagactgtggtctctggaggaatctccagaagcatcacaaattctaaaaatggaacccagaacacggaggatattgatctcaatgaaattagaaagatggataaggactctattgaggggaaagtgcgacaatctgcagatgttccaagcgagatatcaggaagtgatgtcatatttacaacagaacaaagtagaaacagtgatcatggaagaagcttggaatctatcagtacacctgatacaagatcaataagtgttgttactgctgcaacaccagatgatgaagaagaaatactaatgaaaaatagtaggacaaagaaaagttcttcaatacaccaagaagatgacaaaagaattaaaaaagggggaaaagggaaagactggtttaagaaatcaaaagatactgacaaccagataccaacatcagactacagatccacatcaaaagggcagaagaaaatctcaaaaacaacaaccatcaacaccgacacaaaggggcaaacagaaatacagacagaatcatcaggaacacaatcctcatcatggaatctcaccattgataacaacacagatcgaaccgaacagacaaacacaactcccccaacaacaacctccggatcaacttatacaaaagaatcaatccgaacaaactctggatccaaacccaagacacaaaagacaaatggaaaggaaaggaaggatacagaagagagcaatcgatttacagagagggcaattactctattgcagaatcttggtgtaattcaatccacatcaaaactagatttatatcaagacaaacgagttgtatgtgtagcaaatgtactaaacaatgtagatactgcatcaaagatagacttcttggcaggattagtcataggggtttcaatggacaacgacacaaaattaacacagatacaaaatgaaatgctaaacctcaaagcagatctaaagaaaatggatgaatcacatagaagattgatagaaaatcaaagagaacaactgtcattgatcacgtcattaatttcaaatcttaaaattatgactgagagaggaggaaagaaagaccaaaatgaatccaatgagagagtatccatgatcaaaacaaaattgaaagaagaaaagatcaagaaaactaggtttgacccacttatggagacacaagggattgacaagaatatacctgatctatatcgacatgcaggaaatacactagagaacgatgtgcaagttaaatcagagatattaagttcatacaatgaatcaaatgcaacaagactaatacccaaaaaagtgagcagtacaatgagatcactagttgcagttataagcaacagcaatctctcacaaagcacaaaacaatcatatataaacgaactcaaacattgcaaaaatgatgaagaagtatctgaattaatggacatgttcaatgaagatgtcaataattgccaatgatccaacaaagaaacgacaccgaacaaacagacaagaaacaacagtagatcaaaatctatcaacacacacaaaatcaagcagaatgaaacaatagatatcaatcaatatacaaataagaaaaacttaggattaaagaataaattaatccttatccaaaatgagtataactaactctgcaatatacacattcccagaatcatcattctttgaaaatggtcatatagaaccattaccactcaaagtcaatgaacagagaaaagcagtaccccacattagagttgccaaaatcggaaatccaccaaaacatggatctcggtatttagatgtcttcctactaggcttcttcgaaatggaacgaatcaaagacaaatacgggagtgtaaatgatctcgacagtgacccgagttacaaagtttgtggctctggatcattaccaatcggattggctaaatacactgggaatgaccaggaattattacaagctgcaaccaaactggacatagaagtgagaagaacagtcaaagcgaaagagatggttgtgtatacagtacaaaatataaaaccagaactatacccatggtctaatagactaagaaaaggaatgctgttcgatgccaacaaagttgctcttgctcctcaatgtcttccactagataggagcataaaatttagagtaatcttcgtgaattgtacggcaattggatcaataaccttgttcaaaattcctaagtcaatggcatcattatctctacccaacacaatatcaatcaatctgcaggtacatatcaaaacaggggttcagactgattccaaagggatagttcaaattttgaatgagaagggcgaaaaatcactgaatttcatgatccatctcggattgatcaagagaaaaataggcagaatgtactctgttgaatactgtaaacagaaaatcgagaaaatgagattgatattttctttaggattagttggaggaatcagtcttcatgtcaatgcaactggatccatatcaaaaacactagcaagtcagctggtattcaaaagggagatttgttatcctttaatggatctaaatccgcatcttaatctggttatctgggcttcatcagtagagattacaagagtggatgcaattttccaaccttctttacctggcgaattcagatactatcctaatattatcgcaaaaggagttgggaaaatcaaacaatggaactaataatctctacttcaatctggacgcatccattaagccgaagcaaataagggataatcaaaaacttaggacaaaagaggtcaacaccaacaactattagcagtcatactcgcaggaacaagaaagaagggacaaaaaaagcaaaataggagaaatcaaaacaaaaagtacagaacaccaaaacaacaaaaccaaaaaatctgatctattaaaaataaaaatcccaaaagagactggcaacacagcaaacactaaacacaatgccaacttcaacactgctaattattacaaccataattatggcatctttctgccaaatagatatcacaaaactacagcatgtaggtgtattggtcaacagtcccaaagggatgaagatatcacaaaacttcgaaacaagatatttaattttgagcctcataccaaaaatagaagactctaactcttgtggtgaccaacagatcaagcaatacaagaggttattggatagactgatcatccctctatatgatgggttaagattacagaaagatgtgatagtaaccaatcaggaatccaatgaaaacactaatcccagaacaaaacgattctttggaggggtaattggaaccattgctctgggagtagcaacctcagcacaaatcacagcggcggttgctctggttgaagccaagcaggcaagatcagatattgagaaactcaaagaagcaatcagggacacaaacaaagcagtgcagtcagttcagagctccatagggaatctaatagtagcaatcaaatcagtccaagattatgtcaacaaagaaatcgtgccatcaattgcgaggctaggttgtgaagcagcaggacttcaattaggaattgcattaacgcagcattactcagaattaacaaacatatttggtgataacataggatcattacaagaaaaaggaataaaattacaaggtatagcatcattataccgcacaaatatcacagaaatattcacaacatcaacagttgataaatatgatatctatgatctattatttacagaatcaataaaggtgagagttatagatgttgatttgaatgattactcaatcaccctccaagtcagactccctttattaactaggctgctgaacactcagatctacaaagtagattccatatcatataatatccacaatagagaatggtatattcctcttcccagccatatcatgacgaaaggggcatttctaggtggagcagatgtcaaagaatgtatagaagcattcagcagttatatatgtccttctgatccaggatttgtactaaaccatgaaatggagagctgcttatcaggaaacatatcccaatgtccaagaaccacgatcacatcagacattgttccaagatatgcatttgtcaatggaggagtggttgcaaactgtataacaaccacttgtacatgcaacggaatcggcaatagaatcaatcaaccacctaatcaaggagtaaaaattataacacataaagaatgtagtacaataggtatcaacggaatgctgttcaatacaaacaaagaaggaactcttgcattctacacaccagatgatataacattaaacaattctgttgcacttgatccaattgacatatcaatcgagctcaacaaggccaaatcagatctagaagaatcaaaagaatggataagaaagtcaaatcaaaaactagattctattgggaattggcatcaatctagcaccacaatcataattattttgatgatgatcattatattgtttataatcaatataacgataattacaattgcaattaagtattacagaattcaaaagagaaatcaaatggatcaaaatgacaagccatatgtactaacaaacaaataacatatctatagatcatcagatattaagattataaaaaacttaggagtaaagttacgcaatccaactctactcatacaattgagaaagaacccaatagacaaatccaaattcgagatggaatactggaagcataccaatcacggaaaggatgctggtaatgagctggagacgtccatggctactcataacaacaagctcactaataagataatatatatattatggacaataatcctggtgttattatcaatagttttcatcatagtgctaattaattccatcaatagtgaaaaggtccataattcattgctacaagaaataaataatgagtttatggagattacagaaaagatccaaatggcatcggataataccaatgatctaatacagtcaggagtgaacacaaggcttcttacaattcagagtcatgtccagaattatataccaatatcattgacacaacagatgtcggatcttaggaaattcattagtgaaattacaattagaaatgataatcaagaagtgccgcaacaaagaataacacatgatgtaggtataaaacctttaaatccagatgatttttggaggtgcacgtctggtcttccatttttaatgagaaacccaaaaataaggttaatgccagggccgggattattagccatgccaacgactgttgatggctgtgtcagaactccgtccttaattataaatgatctgatttatgcttatacctcaaatctaattactcgaggttgtcaggatataggaaaatcataccaagtcttacaggtagggataataactgtaaactcagacttggtacctgacttaaatcccaggttctctcatactttcaacataaatgacaataggaagtcatgttctctagcactcctaaatacagatgtatatcaactgtgttcaactcccaaagttgatgaaagatcagattatgcatcatcaggcatagaagatattgtacttgatattgtcaattatgatggctcaatctcaacaacaagatttaagaataataacataagctttgatcaaccctatgctgcactatacccatctgttggaccagggatatattacaaaggcaaaataatatttctcgggtatggaggtcttgaacatccaataaatgagaatgtaatctgcaacacaactgagtgtcccgggaaaacacagagagactgcaatcaggcatcttatagtccatggttttcagataggaggatggtcaactccatcattgttgttgacaaaggcttaaactcaattccaaaattaaaggtatggacaatatctatgagacaaaattactgggggtcagaaggaaggttgattctactaggtaacaagatctatatatatacaagatctacaagttggcatagcaaattacaattaggaataattgatattactgattacagtgatataaggataaaatggacatggcataatgtgctatcaagaccaggaaacgatgaatgtccatggggacattcatgtccaaatggatgtataacaggagtatatactgatgcgtatccactaaatcccacagggagcattgtgtcatctgtcatactagactcacagaaatcgagagtgaacccagtcataacttactcaacagcaactgaaagagtaaacgagctggccatcagaaacagaacactctcagctggatatacaacaacaagctgcattacacactatgacaaaggatattgttttcatatagtagaaataaatcagaaaagttcaaacacatttcaacctatgttgttcaaaacagagattccaaaaagctgcagtcaatcataattaaccataatatgcattaacctatctataatacaagtatatgataagtaatcagcaatcagacaatggacaaaaggaaaatataaaaaacttaggagcaaagcgtgctcggaaaatggacactgaatctaacaatggcactgtatctgacatactctatcctgagtgtcaccttaactctcctatcgttaaaggtaaaatagcacaattacacactattatgagtctacctcagccttatgatatggatgacgactcaatactagttatcactagacagaaaataaaactcaataaattagataaaagacaacgatctattagaagattaaaattaatattaactgagaaagtgaatgacttaggaaaatacacatttatcagatatccagaaatgtcaaaagaaatgttcaaattatatatacctggtattaacagtaaagtgactgaattattacttaaagcagatagaacatatagtcaaatgactgatggattaagagatctatggattaacgtgctatcaaaattagcctcaaaaaatgatggaagcaattatgatcttaatgaagaaattaataatatatcaaaagttcacacaacttataaatcagataaatggtataatccattcaaaacatggtttactatcaagtatgatatgagaagattacaaaaagctcgaaatgagatcacttttaatgttgggaaagattataacttgttagaagaccagaagaatttcttattgatacatccagaattggttttgatattagataaacaaaactataatggttatctaattactcctgaattagtactgatgtattgtgacgtagtcgaaggccgatggaatataagtgcatgtgctaagctagatccaaaattacaatctatgtatcaaaaaggtaataacctatgggaagtgatagataaattgtttccaattatgggagaaaagacatttgatgtgatatcattattagaaccacttgcattatccttaattcaaactcatgatcctgttaaacaactaagaggagcttttttaaatcatgtgttatccgaaatggaattgatatttgaatctggagaatcgattagggaatttctgagtgtagattacattgataaaatcttagatatttttaatgaatctacaatagatgaaatagcagagattttctctttttttagaacatttgggcatcctccattagaggctagtattgcagcagaaaaggttagaaaatatatgtatattgagaaacaattaaaatttgacactgttaataaatgccatgctatcttctgtacaataataattaacggatatagagagaggcatggtggacagtggcctcctgtgacattacctgaccatgcacacgaattcatcataaatgcttacggttcaaactctgcgatatcatatgaaaacgctgttgattattaccagagcttcataggaataaaatttaataaattcatagagcctcagttagatgaggatttgacaatttatatgaaagataaagcattatctccaaaaaaatcaaattgggacacagtttatcctgcatctaatttactgtaccgtactaacgcatccaacgaatcacgaagattagttgaagtatttatagcagatagtaaatttgatcctcatcagatattggattatgtagaatctggggactggttagatgatccagagtttaatatttcttatagtctcaaagaaaaagagattaaacaagaaggtagactctttgcaaaaatgacatacaaaatgagagctacacaagttttatcagagacactacttgcaaataatataggaaaattctttcaagagaatgggatggtgaagggagagattgaattacttaagagattaacgaccatatcaatatcaggagttccacggtataatgaagtgtacaataattctaaaagccatacagatgaccttaaaacctacaataaaataagtaatcttaatttgtcttccaatcagaaatctaagaaatttgaattcaagtcaacggatatctacaatgatggatatgagactgtgagctgtttcctaacaacagatctcaaaaaatactgtcttaattggagatatgaatcaacagctctatttggagaaacttgcaaccaaatatttggattaaataaattgtttaattggttacaccctcgtcttgaaggaagtacaatctatgtaggtgatccttactgccctccatcagataaagaacatatatcattagaggatcaccctgattctggtttttatgttcataacccaagagggggtatagaaggattttgtcaaaaattatggacactcatatctataagtgcaatacatctagcagctgttagaataggcgtgagggtgactgcaatggttcaaggagacaatcaagctatagctgtaaccacaagagtaccaaacaattatgattacagaattaagaaggagatagtttataaagatgtagtgagattttttgattcattaagagaggtgatggatgatctaggtcatgaacttaaattaaatgaaacgattataagtagcaagatgttcatatatagcaaaagaatctattatgatgggagaattcttcctcaagctctgaaagcattatctagatgtgtcttttggtcagagacagtaatagacgaaacaagatcagcatcttcaaacttggcaacatcatttgcaaaagcaattgagaatggttattcacctgttctaggatatgcatgctcaatttttaagaatattcaacaactatatattgcccttgggatgaatatcaatccaactataacacagaatatcaaagatcagtattttaagaattcaaattggatgcaatatgcctctttaatacctgccagtgttgggggattcaattacatggctatgtcaagatgttttgtaaggaatattggtgatccatcagttgctgcattagctgatattaaaagatttatcaaggcgaatctattagaccgaagtgttctttataggattatgaaccaagaaccaggtgagtcatcttttttggactgggcttcagacccatattcatgcaatttaccacaatctcaaaatataaccaccatgataaaaaatataacagcaaggaatgtattacaagattcaccaaatccattattatctggattattcacaaatacaatgatagaggaagatgaagaattagctgagttcctgatggacaggaaggtaattctccctagagttgcacatgatattctagataattctctcacaggaattagaaatgctatagctggaatgttagatacgacaaaatcattaattcgggttggcataaatagaggaggactgacatatagtttgttgagaaaaatcagtaattatgatctagtgcaatatgaaacactaagtaggactttgcgattaattgtaagtgataaaatcagatatgaagatatgtgttcagtagaccttgccatagcattgcgacaaaagatgtggattcatttatcaggaggaaggatgataagtggacttgaaacacctgacccattagaattattatctggggtggtaataacaggatcagaacattgtaaaatatgttattcttcagatggcacaaacccatatacttggatgtatttaccgggtaatatcaaaatagggtcagcagaaacaggtgtgtcatcattaagagttccttattttggatcagtcactgatgaaagatctgaggcacaattaggatatatcaagaatcttagtaaacctgcaaaagccgcaataagaatagcaatgatatatacatgggcatttggtaatgatgagatatcttggatggaagcctcacagatagcacaaacacgtgcaaattttacactagatagtctcaaaattttaacaccggtagctacatcaacaaatttatcacacagattaaaagatactgcaactcagatgaaattctccagtacatcattaatcagagtcagcagattcataacaatgtccaatgataacatgtctattaaagaagctaatgaaaccaaagataccaatcttatttaccaacaaataatgttaacaggattaagtgttttcgaatatttatttagattaaaagaaaccacaggacacaatcctatagttatgcatctgcacattgaagatgaatgttgtattaaagaaagttttaatgatgaacatattaatccagagtctacattagaattaattcgatatcctgaaagtaatgaatttatttatgataaagacccactcaaagatgtggatttgtcaaaacttatggttattaaagaccattcttatacaattgatatgaattattgggatgatactgacatcatacatgcaatttcaatatgtactgcaattacaatagcagatactatgtcacaattagatcgagataatttaaaagagataatagtcattgcaaatgacgatgatattaatagcttaatcactgaatttttgactcttgacatacttgtatttcttaagacatttggtggattattagtaaatcaatttgcatacactctttatagtttaaaaatagaaggtagagatctcatttgggattatataatgagaacactgagagatacttcacattcaatattaaaagtattatctaatgcattatctcatcctaaagtatttaagaggttctgggattgtggagttttaaaccctatttatggtcctaatactgctagtcaagaccagataaaacttgctctctctatatgtgaatatgcactagatctatttatgagagaatggttgaatggtgtatcacttgaaatatacatttgtgacagtgatatggaagttgcaaatgataggaaacaagcctttatttctagacatctttcatttgtttgttgtttagcagaaattgcatcttttggacctaacctgttaaacttaacatacttagagagacttgatctattgaaacaatatcttgaattaaatattaaagaagaccctactcttaaatatgtacaaatatctggattattaattaaatcgttcccatcaactgtaacatacgtaagaaagactgcaatcaaatatttaaggattcgcggtattagtccacctgaagtaattgatgattgggatccgatagaagatgaaaatatgctggataacattgtcaaaactataaatgataactgtaataaagataataaagggaataaaattaacaatttctggggactagcacttaagaactatcaagtccttaaaatcagatctataacaagtgattctgatgataatgatagactagatgctagtacaagtggtttgacacttcctcaaggagggaattatctatcgcatcaattgagattattcggaatcaacagcactagttgtttgaaagctcttgagttatcacaaattttaatgaaggaagttaataaagacaaggacaggctcttcctgggagaaggagcaggagctatgctagcatgttatgatgccacattaggacctgcaattaattattataattcaggtttgaatataacagatgtaattggtcaacgagaattgaaaatattcccttcagaggtatcattagtaggtaaaaaattaggaaatgtgacacagattcttaacagggttaaagtactgttcaatgggaatcccaattcaacatggataggaaatatggaatgtgagagcttaatatggagtgaattaaatgataagtctattggattagtacattgtgatatggaaggagctatcggtaaatcagaagaaactgttctacatgaacattatagtgttataagaattacatacttgattggagatgatgatgttgttttagtttccaaaattatacctacaatcactccgaattggtctagaatactttatctatataaattatattggaaagatgtaagtataatatcacttaaaacttctaatcctgcatcaacagaattatatctaatttcgaaagatgcatattgtactataatggaacctagtgaagttgttttatcaaaacttaaaagattgtcactcttggaagaaaataatctattaaaatggatcattttatcaaagaagaggaataatgaatggttacatcatgaaatcaaagaaggagaaagagattatggagttatgagaccatatcatatggcattacaaatctttggatttcaaatcaacttaaatcatctggcgaaagaatttttatcaactccagatctgaccaatatcaacaatataatccaaagttttcagcgaacaatcaaagatgtcttgtttgaatggattaatataactcatgatgacaagagacataaattaggcgggagatataacatattcccactaaaaaataagggaaagttaagactgttatcgagaagactagtattaagttggatttcattatcattatcgactcgattgcttacaggccgctttcctgatgaaaaatttgaacatagagcacagactggatatgtatcattagctgatactgatttagaatcattaaaattattgtcgaaaaacatcattaagaattatagagagtgtataggatcaatatcatattggtttctaaccaaagaagttaaaatacttatgaaattgattggtggtgctaaattattaggaattcccagacaatataaagaacccgaagaacagttattagaaaactacaatcaacatgatgaatttgatatcgattaagacataaatacaataaagatatatcttaacctttatctttgagcccaaggatagacaaaaagtaagaaaaacatgtaatatatatataccaagcagagttcttctcttgtttggt
>EU627591_Human_parainfluenza_virus_4b
aaggggagaagagatatagatattaatctaaaaaattaaaaatatctaatgtaggtccggaaaggttgtaaatcgaggacgatagcgatagcaagttgtcctaaattgacaattaatccggacctttaataaagtagcttatcaatatatcaccatgtcttcggttttagctgcttatgaacaatttcttcagacaactgaagatcggagttttggtgatcaacaatttgtacaatctgataccttaaaggcagaaatccctgtttttgtacttaatacaaacgatccacagcaaagattcacattaatgaatttttgcctccgacttgccgtatcatcatctgccaaatcggcaatcaaacagggagcgttattatctctgctttctttacaggccacatcaatgcagaatcaccttatgattgctgccagagccccagatgcagctcttagaatcattgaagttgatgcaatagacccacaagattatacattaactattaacccaaggtctggctgggatgatatcaagatcagagcttatagggcattatccagagatttgcctatcagccttgctgataggacagtatttgtatctagagatgcagaacatgcagtgtgtgacgatatggatacatacctgaataggatattcagtgtattaatacagatttggataatggtgtgcaaatgtatgacagcctatgatcaacccactggatctgaagagagacgactggctaagtacaagcagcagggcaggatgttagagaaatatcaactgcaaacagatgccaggaaaattatccaattagtaataagagaaagtatggttataaggcaatttcttgtacaggagatgttaacagcggataaagtaggtgcttatactaacagatattatgctatggtaggagatattgcaaagtatatagccaatgtcggaatgagtgcattctttcttacactcaagttcggtttgggtaacaggtggaaaccacttgctctagctgcattttctggtgagttagttaaactgaagtctcttatgtcattatacagaagattaggtgacagatcaagatatttggctctcttagaatctcctgaattgatggaatttgctccagctaattacccgctattattcagttacgccatgggagttggaagtgtccaggatccattgatcagaaattatcagtttggaaggaacttcttaaataccagctattttcagtatggtgttgagactgcaatgaaacaccagggaacagttgaccctaaattggctttagagcttggaataaccgatgaagacagagtggacattatgcagtccgttgaaaagcacatatcaggaaaagctggagatgatatatcacagcctgcaggtgcatttgcaatgtccctaaacagatcagctttcattaacaacaacacttcccaagacttctcaggggcaagactctccaactacgagcaaggatggtctggcacaaatcaagatgaaacgagagatgcctatccagaatccacaatgcatagactcccaaacattgaatcaactgactcagatcacaatgaactactgatgccggagcttgaaagcgacagcaaccccttcaatcgtccaagattcacagtcagagcaccactcatcccagaaatctcacaccagaatccaaataccagaatgagcagaaacatcaacacaagagacaacaccagaactgaccatcaagacaccaatgaggatcgaggcagcaacattccagatgacattcttggagatctagacaattgacacatcaccgacctagccatagctacacaacaatcacaaactgggaaaatctcaaagacacacaatcgcacgcacgcaatgaaaacaatcactcctgtcctacatcacaacccagaaaccccgccaaacgcaacatcacgaccaatcaattgacaatacacagtagaatacaagaactcaactgctctgatttaagaaaaaactaagataggcctgaacggttgcattcaggtttctcaatcgttcaggccaatacaattctcagcttcaaacaaaaacaacaagatgagctttgaaataagcgtggaggagattgatgatctcattgaaactggcaatctcaacatagattatgcacttaaagaattaggtgcaaccaatcaactcccgccaaacaaacctccgtctcaaatcagcaaaacagaagaaaacaacaatgagacaaggatctcaaaaaactcggcatcaggagaggcaccagctcacaccccctcaccactgcggtcacacaatgaagagaatgaactagggaaacagagctcagacggcttctccatgatatccaacagaccccaaacaggtacgctgcttatgggatcagacacacaatctccaagtccatcaaagacctatcaaggactcattcttgatgcaaagaagagagcgctaaatgaaccaagaaggaatcaaaaaacaacaaatgaacatggaaacacaaatgacaccaggatatttaagaggggggaatatagccaccaagaaagaggcttgggttacgcaggatcagagatcaaaaatacaatcttcattccaagacatcgaagggagtactcgatttcatgggtcaacggaagaactacaatatcagagtggtgcaatccatgttgcgcaccagtcaaatcaattgcctctgtcgaaaaatgtacatgtggaagatgtcccaaaatttgcgaactgtgcattagagatccttgatgcaatcaaagcattagaggtgagattagacaggatcgaaggaaaagtggacaaaattatgcttactcaaaatacagttcagcaaacaaaaaatgacactcaacaaattaaaggttcacttgcaacaattgagggcttaatcacaacaatgaaaataatggaccctggagtcccatcaaaagtaagcctcagaagtttaaacaaagggccagagcaagctcccgtaatcgtcactggcactggagatgtctcaaaatttgttgatcaagacaatacaattacacttgatccgttagcgagacccattttgtctggaaccaagcaaataactgatgaaaggagagccggtgttcgtatagatgcacttaaaataacagtatcagaaatgattcgagatctatttggagactgtgacaagagcagaaaacttcttgaatcaataaacatggcaaccacagagcaagaaatcaacttgatcaaaactaatgctcttagaagcatcacctaaactatgagatccacgaaccacggagatcacagcgacccagactcactcaatacgccacgccctcaaccccacacccagaagggataactagaccgcatccataagaatcaacaccaactcaaacgacgacaacaccaatcatcacaaaacaacacacagaacatcagtattgcatacaaaatcattccccggcacacacaattcactggctgacagattccctccatgacaccacaaagcatttaagaaaaaaaccagaagtaaggggggacccatcatccgatcgaccgtggccatggcccccactcaatccaaagtcaaaattcacaatctagctgaagctcatgagaaggtactaagagccttcccaatagaagttgaacagaattcagagggaaagaaactattagtgaaacagatcagaataagaacgctaggacatgcggaccattcaaatgattcaatttgctttctgaacacttacgggtttatcaaagaagcagtcagccagacagaattcatgagagcaggacagagactggaaagcaaaaacactctgactgcttgcatgttaccctttgggcctggtcctaacatagggtccccccaaaagatgctagaatacgcagaagatattaagatccatgtaagaaagacagcaggctgcaaagaacagattgtgttttctctagataggacacctccagtgttcaggggatttcaatttccccgggatagatatgcatgtgttccatctgacaagtatataaaatcaccagggaagttagtcgcaggacccaattattgttacattatcactttcctttcattgacattctgtcctagcagccagaaattcaaagtacctagacccatattgaatttccgatccacacgaatgaggggtatacatctagagattatcatgaaaattacgtgttctgaaaacagtccaattagaaagacattaataacagatgatcctgaaaatggaccaaaagcatctgtgtggatccatctctgtaatctttacaaagggagaaatcctataaaagtatatgatgaggcatattttgcagagaaatgcaaacaaatgctgctaagcgtaggtatcagtgatctatgggggcctacaattgcagtacatgcaaatggaaaaatccccaaatctgccagcctctatttcaactcaagaggatgggctctgcatcctatagctgatgcatctcccacaatggcaaaacacctatggtctataggctgtgagatcattgaagtcaatgcaatattacaaggctctgattacagtgctctggtggatcatcccgatgtaatatatcggaaaatcagaattgatccggcaaaaaagcaatatgcacactctaaatggaatccattcaagaaggcaatatccatgcctgatcttgctagcataaatatctaatcatacaaattaatcactgatatagagctaaggaacattttatatcccttctcgttgtatcaccatcaccatcctgatatataaaaccacactacactatgtaccgtccaatatctagccaaccataggatcacaaccacattacaccaattcaatcaaggacatccctgcaaatatcaaacaatcaaaatacgactgcaatagacacaacatcatccgatcaatccagaccctcactttgcacccaagtcatccgacacaaccgtaaactctcgactccactatccgaaacatatcctcgaacagaccacccaaaaacatcgaacaatcaatctcccagttgcaatgatcattataaattttaagaaaaaatctgacacacaactaaagccaagcatagggggggaaagacgcatccaccgccacacgcacagatccagaacccaaggcaaccaacacccatcggactccattccatcctcagagaaatcaacatgggtgtcaaaggtctatctctagttatgattggattattaatctcaccaattaccaatttagatataactcatctaatgaatctaggaacggtaccaaccgcaattagatctctagtttattacacctacagtaaaccatcttatctcactgtagatttaattcctaatttgaagaatctagacccaaaatgcaattactcaagtttaaattactataataaaacggcgttaagcttgattcaaccaattgcagacaatatcaatcgccttacacagccaatcacaagctcagaaattcaaagtcgtttctttggggcagttataggtacagttgctctcggtgtagctactgctgcacaagttacagcagcaatcggtcttgcaaaagctcaggaaaatgcacgacttatactgactctcaaaaaagctgcaaaggaaacaaataatgcagttcaggatctcataaaatccaacaaaattgtggcaaggatgatatcagcaattcagaatcagataaacactgtcattcaacctgccatagaccgaatcaattgtcaaatcaaagacctacaagttggtaacattttaaatttgtatctgacagagatcacaactgttttccacaatcaattgaccaatcctgcattagaatcaattagtattcaggctcttaaaagtcttttaggatctaccttaccagaagtgctatctaagttagatctaaacaatatctcggcagcttcagtaatggcatctggcctaattaaaggacagataattgcagttgatataccgactatgacattagtattgatggtccaaataccaagtatctctcctctaagacaagcaaaaataatagatctaacctctataacaattcacacaaataatcaggaagtacaagctgtggtaccagatagagttcttgagattggttcagagatattaggttttgacggttcagtgtgccaaatcacgaaagatacagtcttttgtccctacaatgatgcatatatattacccatccagcagaaaagatgcctacaaggtcaaacaagagattgcgtgttcaccccagttgccggcactttccctagaagatttctcactacatatggtactatagtagccaattgtagaaatttagtatgttcttgtctacgacctccccaaataatctaccaacctgatgagaatccagttacaatcatagataaagacttatgtacaacattgactctagactccataactatagagatccagaaatccataaatagtacttttcgacgtgaagtagttctagaatctactcaggtcagatctttgactcctcttgatttatcgaccgacttaagtcaatataatcaattactcaagagtgctgaagaccacatccaacggtcaaatgattacttaaactcaattaatcctagtatagtgaataatagcgcaataataatattgattatattctgcatcttattaatagtgatagttacaatctgcataatttggctcaagtatttgactaaagaagttaagaatgtggcaagaaatcaaaggctcaatagagatgccgatcttatttataagattcccagtcagataccattgcccagataatagcaactaagagacatattttgtaaatcttacccagatgctcctggatatatcgctcacaaagaaaaatcaactcccaatttatcaaaagaaatccaaaatcaacagagccacagctatcctgcaacaacactgcgaccacaatgacactccctaagaaatgaaggacaaatccaggaatagaaaaaaatagcccaaaacaaattaacagacagagaaaggaagaggcaaacccgccccagcaaaatctcccatcaacatcaatcgaccaagactgaaccaacagcacaaacgcagaaacccaccatcacaaaaccacagaaagcctcccaaaatcccccaccaacatttgccaaaaaaacaaaaaatcattcaaccaaacaacttccacatttcaagtttaagaaaaaaactattataggggggaacgcacttctcagctccaaccacacaaggccttatcttgtaaaacagaaccaatcctacaaagttcagaacaaaatctgaccacaagtataacctccacaattcaaaattagatcaacgatctagcaacaactcatcaaccagcagccatcactgagctcaacaatccaaaaggacatcacatcaactcattcgcgactctccaaaagaaataacccaaataaatttacaactcactattcaattataaataaattaaagcaaatcacaaggatgcaagattcacgtggcaatactcaaatattcaaccaagcaaattcaatggtgaaaagaacatggagattactattccggattataactttaatattacttatttcaatatttgtgttatcactcataattgtactacaatcaactccggggaatttgcaaagtgatgtcgatataatcagaaaagagctcgatgaacttatggagaactttgaaaccacctctaaatcactgctgagcgtagcaaatcagattacttatgatgtatcagttctcactcccataaggcaagaagccatcgaaacaaacattattgcgaaaataaaggatcattgcaaagatagggtagttaggggagaaagcacctgtacactgagtcacaagcctctacatgatgtttcctttctaaatggatttaacaaattctatttcacatatagggacaatgtacgaatcagacttaatccattattagattatcccaattttattccaactgctacaactcctcatggatgcattcgaattccatcattttccttaagtcaaactcattggtgttatactcacaacacaattttacagggatgtgcagatacagtatctagcaatcagtatgtatctcttggaaccttacagaccttagaaaatggtaatccttatttcaaggtcgagtatagtcattatttaaatgatgggaagaatcgaaagagttgctcagtggttgctgtccttgacggatgtttactgtattgtgtgatcatgaccaaaaatgaaacagagaatttcaaggatcctcaattggcaacacaattacttacatatatatcatataatggtactatcaaagagcgtataataaacccacccggatcatctagagattgggttcacatctcaccaggggtaggttcgggtatttcgtattcaaattacatcatatttcccttatatggaggccttatggaaaattcaatgatatataataatcaatcagggaaatatttttatcctaattcaaccaagttaccatgtagtaatagaaccagtgaaaaaataaaaggagcaaaagattcatacacaataacttacttctctaggagacttatacagagtgcatttttaatttgtgatttgagacaatttctttctgaagattgtgaaattttaattcctagcaatgattacatgctagttggtgcagagggtcgcctatataatattgaagataatatattttactatcagagaggatccagctggtggccatatccaagcctttatagaatcaaattaaatcctaataagaaatatcctagaataattgagatcgaatttacaaaaattgagatagctccaagacctggcaataaagattgcccgggaaataaagcttgcccaaaagaatgcataacaggagtttaccaagacatatggccactaagttatcctaatactgcgtttccccacaaaaaacgagcgtattatacaggtttttatctcaataactcgcttgcgagacgtaacccgacattttatactgctgataatctagattaccatcaacaggaaagattgggtaaatttaatcttactgctggatattccactacaacttgtttcaagcagactaccactgcaagactatactgcctttacatacttgaggtgggtgactcagtcattggagattttcagatttttccctttttacgctcaatagatcaggctatcacttaatcaataggattattctgtaacacaagctgattttataaggtgaaatatgctcgttaaaaatggttaatagacaaataataataataatcattgcaacaaaattaaaaggataaaataattataggaacactatgaaccaatcagaaaacaaacataacattaaccaacaacagctaacatgaccaatgacactccatgaaacatcacctatcaataataaaaagtataatttatcaattagaaccaaatctgatccattctaggcagtccaccaagagaaaatacatatcaagaattaccaaccatcaagtctgatcaatccgacacaaaaatccaaacaaccgccagaataggcccggtcctgataaacaacctgcccggccaccagcctactcaacatcaagacacaatcattttcacctcaatcatcagtccaatccgtgagttaaacaagttcctccacgtgcccagcaatccaatcgatatgacacattgctatatcttttaagaaaaaagaaaattgagtgggtgagacattctagttctcatacacagaataaactttgaactttggatacattttggatcaaaattgaagatttaagaactaggatgattccgcacactagtagacaagcaatgaggaacaaaaagaatagacaattgcctgggaggaacgacacaaagcatccaacactagggggaaagagaccacctccaagatggctgaccatactgatgtcctattgccagaggtgcatctgagttcccccattgtacggcacaaactcatttattatatactattaggaaatttaccaaatcaaataagtcctgaagatcttggacctttatctacaattaattggagccaagtaagaagagaagaaagcaaattatgtttacgtttagtatctgtgaggaataatcttttaaaacatataccctcattgagagagatagacccaacacgtcagtgtaaaaatctgtattggccacgacctcttcagttttttaaggatttagatttcaaccaatttaaagggaaaattgaaagatgggaaaaaattcaacacgctacacagcttgtagttaataagagaattatgaattttttagatttaattagtgataaattaatatcaaggaaagacttatttacaagtgctaggtgcagacacgaaggtcatgatagagattcaagattaagagaactagttgatattgaatcgagctggaacaagaatcattggtcaaacactacaaatcttttcttattaataaaatatcagatgagactgttaatttgtcagatgaaaaaatctcaaactggtcttcttgaagttaagttggaagatagatcaggcttaattataattactcccgagctagtgtgtatttatttccataaagcaaatgtattaagctatttcacatttgaaatgatccttatgatttctgatgtatttgaaggaagacagaatgtcataggattatgttcaatcagttattacttatctcctctaaaggatagaataaatgacttgcttaattatgtagataatttagcactgattctaggaaataaggtttattcaataatcgctaatttagaaagcttagtttatgctaagttacaattgaaggatccagttttagaagttagaggtcaattccattgtttcatactggaggagattatggagattttacatgatgttttctcagttgatgagagtgctcaagtgtgttctatactatcttcttttcttagtggtctgtcacctgaccttactgcagagttgttatgtattatgagaatgtggggtcatcccactttaacagctgcaggtgcagcagggaaagtacgcgaatctatgtgtgcaccaaagctactagactttacaacaattatgaaaacattatcattctttcacaccatacttataaatgggtacagaagaaagcatggtgggatctggccaactgtgacgttaattgatggtaccccaaattttattgtcagtctaaaaaatgataatgcagaaataagttatgaagtggcattgaaatactggaaatggatatcactgattgaatttgaaaaatgtttttcagctgatccaggtgaggatttaagtatattcatgaaggataaagcaataagttgtaataagaaagattggatgagtgtattcagacgaagtcttatacatgagagatgtgcaaagaataatttggaatgtccatcaaatgtaaatagaagattgttattaaatttcttaaatgactcaaatttcgatccaaatctagaattagagtatgtaactaccctccagtatctaactgatgataaattttgtgcttcatactctttgaaagaaaaggagataaaagaaactgggagaatatttgcaaagcttacgaagcaaatgagatcgtgtcaagtgataacagaatcaatgcttgctaatcatgcaggaaaattattcagagaaaacggtgtagttcttgatcagcttaagttgacgaaatcactcctaaccatgagccaaatagggattatttcaaataaggagcgtaaagctacaaaggattctatgacaatcctaaaagacattaagaagaataaaaacatacataaagaaaatgaaaagaaatatggttcagagaattcaactcctttcggagatctgggaaaaaattttggaataaacactcctgatgattcattagaaatagctgcatgtttcttaacaacagatttacaaaaatattgtcttaattggagataccaagcaataataccctttgctagaacactaaatcgaatgtacggatatcctcatctcttcgaatggattcatttaagattaatgaaatcaactttgtatgtaggtgacccgttcaatcctccatcagatcataatgtgactgacctagataatgcaccaaatgatgatatatttattgtttcaccaagaggaggtatagaaggtctgtgccaaaaattatggactatgatctcaattgctactatattattgtcatctgcagaatctaagaccagagtaatgagtatggtccagggagataatcaaacaattgcaataactacaaaagtgccaaggagtatgcctcataaagagaagaagcaatcagcctataacgcgagtaaagaattcttttctagattaaagcaaaataattatgggattgggcataatttgaaagaacaagaaactatattatcatccgatttttttgtatatggtaaaagaattttttggagggggagaatactcagccaagcacttaaaaatgctagcaaattatgtttgacagctgatattcttggtgattgtactcaatcctcttgttccaatttggcaacaacaataatgagattaactgaaaatggactcgaaaaggatgtagcaataagactaaatatattcatggctattagacaactaacttttgatttgattttccctatgaatacaaataatgcatcaaacatttctgacatatatctaaaccatccagatttactggcaagaatttgtcttattccgtctcaagttggtgggttaaattatctatcatctagtcgattattcaatagaaacataggtgacccactagtgtccgcatttgcagatattaaaagattaataatggctaaatgtattgagccttgggtattgacaaatatcatgagacgaccacctggagatgggaattggagtacgctagcagcagatccttatgcagttaacattgattatttatacccaccaactatatttcttaagcgacatgcccagcagacattgatggaatcaagtgtgaatccacttcttaatgggatattcaacccaaatgcaaaagcagaagaaaataatttagcccaattccttctcgatagagatatagtattaccgagagtagctcatgttatactagcacaaacaggttgtgggagaagaaagcagattcaaggatatctagattccacacggactatagtaaaattagccttagatataaagcccttatctttcagaaaaacaaaccaggtattagactacaatttaaattacttatcttatcagcttgatatcatacttaaaccgaaatcgggaaatgattcctggagcttggataacattaatgattgtagtatagatttagcaagaaatttaagaaagctatcatgggctcctttgttacatggtaggggattggaaggtttagaaactcctgatcctatagagttgctagatggagtcttattaacaaataaatctttgtgtcatcaatgtgcatcaggaaatgacaagtttacctggctttatttgccgggtggcattcaaatagatcttgagccaagccaaaatccacctatgagagttccatatattggttcaaaaacagatgaacgaagaattgcatcattggcccaaataccaggtgcttctcaaaatctaaagtcagttttaaggctaactggcgtatatatttgggcttttggtgataatgaacagaattggcaagatgcatacgaactgtctaagacacgtgtaaatataactctagatcagctcagagtactaactcctttacctacttcagcaaatttgacccatcggctagatgacggagtaactcagatgaaatttacacctgcaagtttatacactttctcaaattacattcatatttctaatgatcgccaagtgctacaaattgatgaatgcaatgtagattcaaatctaatctatcagcagattatgataacaggattaggtattattgagacatggaatgcattgcctatcaagcatactgtacatgaagtaactttgcatttgcacactgcagcttcgtgttgtataagacctgttgattcttgccttgtaaataattccagacaagatctgccttatttagaggatactactattaacaagtttatttacgatgatcaacccatcccagaagaaaaatcaagcttaatagaacaattcatagttaatgttaatgtgggtgattttgaattcaatgatactcaaaatagtattgtattattatcacagctaatgggaaaaattgttgttgattccataataggattggatgagtcaacatcaattatcaatgatgcaatcatagagactgattattcccataattggatcagtgaattcctaaatacctacttggaccaggtattcatatatattggatggaacatcttattagaattatcatatcaaatgtattacttaaggattattggattaatgaatttattagattatattgaattaacattacagaggatacctgggttatcaatacagaatttggcctctacaataagtcatccaaaaattttaagaagaatgattaatttaggaatttgtatcccaagcaattccccgcaatttgcaacgcttaactttacaaaaatagctgtgcaatgtctcatgtggggcgttaaaaccgcattaacaaacctttataatcatatatcattcaaaatattaatccactcagaagatgcgatagatttaaatgatagaatatataattttgctgcaagaaagctaacattaattgcaatgctatatgattttgaatgtaatttaccaaaattgaagggtcttactgcagaggataaatgttgcatattgactgaatttttattgagtgaaacatgtttagccaatttatcaatccaacacaatgaatcatatatcaatcaagtaacaaacccaaatatacatccttatccatgtaacagctattatttatctagaaaagcattgaattatataagatcaaggaatgattcagagttcttcttaaagaattattatgatgattatggatttgttgatactcctacagattttttacaattaaaaagtagagagaacaatgatacactattaacaaatgacattgtaattgaattacttaatcattctcaaaagattgaaaggcatgaaatacctttccaggaatcatctattactgatcgagaaaattactatccagatcctcctgtacatcatatacttaggccattgggcttgacatccacctcatggtataaatcattgagtataattaaattcttgggaatgattcagatacctgatggatcccatttatacttggctgaaggcagtggcgcttctatgacattgatagaaaacttttatcctgggagaaagatatactataatagctattactcgagtgaattaaatccacctcagaggaattttgaacctctccccacacaatttattgagagtgtgccgtacaaacagatccaggcagaaatagagtgtcatttgggatttgtacaagagtataaatgcttgtggaacggtgtcactgaaactactgatttatcagttattagctgtactgaattcattattaattctattggagtagattcagtcacattaattcattgtgatttagaagagggatttgatactccccaggaagaaatatcatcagctatcatccatgtgttacaaataacttgcagctgtcttaaaaaagatgggttattactcttaaagacaagttgggtaccctttactagattttctacattaatttctatatgctggaccttttcatctcaaattatactcataagaagtgcatatagtgacccctctagtcatgaagtttacttagtttgcagaagatcagaggatggctggttttctgacttaagaactgctatattaaatgcccagacattgactcaatccaattatacaatattatctccaaatattataaatcattattgggaacaattaatacaccaaaaggataatatcttaaatattataaatgataccatcacgtcatctgatcctcaatactttttatctgataatcaaaagatcctacaagcaggtggatcccttagttgtcagcaatggtataatatcacaaatttcaattctcttgtaaatttgtacaaacacttagcttctatttatacaatccatattaaagaaattattgaaatactgaaaagtgagggagatgaatatctaagcttagtatggtctccatacaatattggagctcaaggaaaaatcaatactatattacgattattatcagagaaagtgatgctatatattgttaaaaattggaaattaattgattatcatgcaaaaattgactttaaacataatctagaatgtggtgagtttgatgctggctgcttttttaaaccagacttgttgtataaatatactccaaatccacgatatcttcgcaagacaatttcaaataatgtattagttgaattgattactgtaaaaatgatactaaaactatctcgaccaaaacaaaaacaaatttggaaattattgggatgtaccctcttcgttggaatacaagatgaatctttagaaatgaatgagcaagtagtcgatagtaatctaaatgaatatgtccagtttaatgattcaaacgaagagagggatgtttttggtgatatattatagtaaatttaatgcagatttgacgattaatgatgaatatcatgcacgatatttacatcaaatgagctcctcatttaattattataactagaaaaaaatttttaaaaactatttttcaacttgcattgatgatagcatctctctaatttatcattgatatcctgacaaaagacaataaaatatatcatcaagaggcaacgatctcaataaacaacatttctaatagaactatagaaagatacggagacgagacaacatcctcactagacaaatctggataagaggactaaggccaacaccaaatatacaatccagaaaatgcagtcaaatagataagaatgggaacaaaaatgttgaaaaatcagctctacttacacccaacaacccctaataaaaccctcgatctcattcgatatcggtttctcaaaaaaatgtttaataaaaaatatcaaacacatttaaatttaaagaaaacttttcttatctattctccccttggt
>NC_006428_Simian_virus_41
accaaggggagaatcagagcgggtccgaccataacgatgtacaaaaagatatcgtaggcccggaaccagtgtgctccggtgccggttgcgattcgcacctgcacgggttggttgaccgggcctttcaattcggactgttatccaaattgctctcatcatgtcgagcgttttaaagacattcgagaggtttacaatccaacaagaactccaggatcatgaggaggatacccctgtacctctcgaaacgataagaccattgattcgggtatttgttgtcaacagcaatgatcctgcattaagagcacagttactactatttaatcttagaataatcatgagcaatacggccagagaatcccataaaacaggtgcacttcttagtatgttttcccttcctgccgctgccatgggtaaccacctgaagcttgccactagatctccagaagcaagcattgatcgggttgaaataacaggttttgaagggcgatcatttagagtcgtccccgatgcaagatcaacaatgtctcgggctgaagtattagcatacgaggcaattgcggaagacataccagatactctcaatcacaaaactccctttgtgaatgcagatgtagaacaaggtgactatgacgagacagagggatttttagaactctgctacagtgtcctaatgcaggcttggatagtaacctgcaaatgcatgactgctcctgaccagcccccaatctcaatcgagaagagaatggcaaaataccaacaacagggaagaatcaatcctagattcattctccaaccagaagcaagacggatcatccaaaatgccattcggaaggcaatggtagttagacacttccttacctatgaactccaaatggcacaatctaaaacccttttagcaaacagatactatgctatggttggagatgtaggcaaatatattgaacatagtgggatggggggattcttctgtactcttaagtacgggttgggcacaaggtggcctactctagctctggctgcattctcaggagaattacagaagttgaaggctctgatgttgcattatcaaagcttaggccctatggcgaagtatatggcactcctggagtcaccaaagctaatggattttgcaccggctgagtacccgttgatgtatagctacgcaatgggaatagggactgtcatcgatacaaatatgcgaaattatgcctatgggagatcctatcttaaccctcagtacttccaattaggtgtagaaactgctaggaaacaacagggtgcagttgatcaccgaactgctgaagatctcggaatgtcccaagcagataaagtggaacttgcagcaactcttgccaagctcacaattggtcaaggtggacgtgggcgtcagcctcttgatgatccatttgctggtgcagctggagactaccagggtgcggcagctggaggtgcacaagggtttgactacgcctcccgtcgggttagaaaatataatgattatgagagtgatgaggaagctggaatggatgacgattatgagcaagaggctagagagggcaggggctatgatgatgatgatgcccgtcaaggtattggaggtcaatcgggatttgacttcagtgttcctcaaagggctccgggaatgagtgatgaggaattccaagcacagatgacaaagtacatccagcatgtgcaacagcactatcaagaagctcaggaaggtgcagaggatggcggctacaaccaaaccacagacgatcagggagcaggaggcgattttgacacataattaatttaagattgatctacttgtaagatagcaaacaatgactgtactagaataatccctgtaatctagccataaaggcatactcctgcaactgttgatttaaagaaaaacttaggcccggactggtatcacaccgccggctctttcaagcgttggccaacccttttgcctcctgctgcagtcatggcagaagagccaacctacacggccgagcaggtcaatgacgtagtccatgcaggactcggaactgtggatttcttcctatcccgtccagtagatggtcaatcatccctgggcaagggaagtgtgcctccaggcataaccgctgtgctgacaaatgctgctgagcttaaagccaagacagctgctgctgcccctgtaaagcccaaaagaaagaagattcagcatatgactccagcttacaccattgctgacaatggagatccaaatcgtttgccagctaacaccccaattgctaacccacttataccaattgaacggcctcctggtaggatgactgatcttgacctggcaactggaacagtaacacagggcacttataagggcgttgaactagctaaagcagggaaaaatgcactattaacaaggtttagttcaggtccatcactgaccgatcaggcgtcatccaaggaccccaactttaagagggggggagaaattgacggacgccacaaaggccgacataggagggagtggagcatcgcctgggtcggagacgaagttaaggtttatgagtggtgcaatccaacatgtgccccagttactgccactgaccgcaagttctcctgtacttgtggaacctgccccgataggtgcggagaatgtgaaggagataattgaaatacttcgaggccttgatctcagaatgcaatctctggaagggaaagtggataagattcttgcaacctcggcaaccataacagccttaaagaatgaagtgacaagtctaaaagcaaatgtggccacagttgagggcatgatgactactatgaaaattatggacccaagcactccaactaatgtaccagttgaaaagataagaaagaacctgaaagatactcctgttataatctcagggcccctgagtgagagccacatcactgaagggagtgatatgattgtgcttgatgaattagccaggccttctctaagttccacaaagaagattgtgaggagacctgaacccaagaaggatttaacaggtatgaaattaatgttgatccaactagctaatgactgtatggggaagcctgatcaaaaggcagaaatcgtggcaaaaattcatgcggctactcgtgaggctcagctgttagatatcaagcgcagcatcatcaagtctgcaatataagaaatcttagttgagtacatacctaagacacaacaataattccactacatatatattgaatcgaagtgagcactagggtggataggtcaagggacacatctaggcatcagaaatccgagtcaatctgcactgtccgggtttaagaaaaaaccaagtgtcaagagcatcagataggcacgaacctaacacaccccgagacacaccagccacacacatccgggccgaccagcagccatgcccaccatatccatccccgctgatcccgcatctccagaccagggcctaaaaccctttccaatccaacttgactccaaggacgggaaaagtgggaagcttgtgaagcaaatcagaatcaaataccttactgagcccaactcaagatcacccccacttacattcatcaatacttacggtttcatctatgcacgagatttgagtggtgggatcatgaatgagcaatcatcggggatccagtctggatcagtaaccgcctgcatgatgactctaggtcctggtcctgacattaagaacgcaaacagagtcttggccgcactgaatggattctatgttaaagtcagaaaaacttctagccttaaagaggaagcggtctttgagcttgttaatgttccaaaattattggcaaaccatgcactgtgtaagcaggggagactggtatgttctgctgagaagttcgttaagaacccatctaagatgatggccggtcaggaatacctgtactttccaacatttgtgtccttgacttactgtccatcaaatctcaattatcaagttgcgaaaccgattctaaagattcgatccagatttgtctacagtatccatatggagattattttcagattgctctgtaaacctgattccccactattgaagacttatgcaactgatcctgaaggcaggggctgccttgcatcagtatggatccatgtgtgtaacattctcaagaacaagaagatcaaacaaagaggggttgatagctatttttcaagtaaggctatcagcatgcaactgactgtctcaattgctgatacatggggccccactgtgataatcaaggccaacggtcatattcctaagactgcagctcctttcttcagtaaagatggtgtagcatgtcacccccttcaggatgtatcccctgctttgacaaagtcactatggtcggtggggtgtgagatcaccaaggctcgactaatcttacaggaatcaaacatcagtgacctcctcaagacacaggatttgatcactgatcagattaagatcaagaaaggtcattcacactttggccgatcatccttcaacccattcaaaaaagctatctctttacccaacctgacccaattggggcaagatgatgaagattaacctccatgcaaagaaatatacaattgcatagttatagtatcctctcaataatcagtcgagtaactaattgtcaatatactctaagcagtgctatcaaatttataaattttaatcttagattaggtccgaacccaggcacaaccgccccacaccccaccgacccgccaccgccccactcactgccaacaagcaatcatcaaacactacattgagtgataatgaggctaactccctaccctatcgctctcactacacttatgattgctttaacaacactacctgaaactggattagggattgctcgggatgctttgagccaggttggagtgatccaatcaaaagctagatcactgatgtactattccgatggaagttcaagttttattgtagtgaaattgctccctactctccctactccatctggcaattgcaatctgacaagcattactgcttataacactacattatttaaattgcttacgcccctgatggaaaatctggacaccattgtgagtgcaaaccaagctggcagcagaagaaagagatttgctggtgttgttgtaggcttagctgccctgggagtagcaactgcagcccaagtgaccgcagctgtggcagtagtcaaagccaatgccaatgcagctgctatcaataagttggctgcctctatccagtctaccaatgcagccatctctgacgtgatatcatcaactagaacactagcgacagcaattcaagctgtccaagatcatgtaaatggggtgctggcaagtggcttgacagaggcaaactgtaggtcccaagatgcattgattggatcaatcctgaatctctatctaactgaactcactacaattttccataatcaaattgtcaatcccgcattaactccactgtctatccaagcactacgaataattctaggaagcactctcccacttattgttgaatcacggtggaatacaaatctaaatacagcagaactcttaagttccgggctattaactgggcaaatcatatcgatctctccatcctatatgcagatggtgatccagattacagtccctacctttgttatgcaaccaggggcaaagattatcgatttagttacaatcacggccaatcgaatggaagaagaggtattgattcaagttccgccaagaatccttgagtatgcaaacgagattcaggcatataccgcggatgattgtgttgtaacccctcatgcagtcttttgtaagtacaatgacggctctcccatctctgatagcttatatcaatgccttaaagggaatttaacatcctgtgtattcactccagtagttggaaattatcttaagcgatttgcatttgccaatggggtaatgtatgttaattgcaaagcccttctatgtcgctgtgctgatccgccaatggtcattacgcaggacgatctagcaggaatcacagtaatagacattactgtctgtagagaagtcatgctagatacattagcatttaagattacttctctgaacaatgttacttatggtgctaatttctcaatgctggcagcggccatcaaagacctctctccattagatctttcagcccagttggcccaagtcaacaagtcgttggcgtctgcagaagagaaaattgcgcagagttcctcacttgcagcacaagcagtatcccaagaagctacaatcactgtcggatcagttgcaatgctcattgctgttctcgcgctaattgctggttgcacagggattatgattgcagtccagatgagccgtaggttagaggtacttaggcatttaactgatcaaagcattatatcaaatcatcactatgctgaattgaaccccccaccatataaccactcctatgaatcattacatcctattccacaaagccattgattctaattacagtataagtaagctgttaactacccattaatatacatgtttcttgaactaatcattcctatatatttaatttaagaaaaaatgataggcacgaacccttatggtgccgtaacgtctcgtggcactgggttcaacaaaaccctcgctttagacactacatccaatttcctttccctatccaatcaattacctcacagttggtaacccactacaagaagtcatatacactacactggtgccgccaccatgtccggagcagagggtaacaccaacaagcggacatttagggcagtattcaggacactaatcattcttattactctcacgatattagccttaagtgcggctattctttatgaagtcactcatacaagtaatggttctgagtcaaacaaccaggtgtttgaccctactgacactctaaatgccattacaggaaatatcaaatcaatgattgccctgctgaatcaaatattgtataatgcagcaattgctttaccgctcaagattgacagtactgaatcagtcctcctcgcagcaattaaagatttgcaattcagtaaccctgcctctcaaaactgctcttctggcggaaatttactaaatgatgcactttacattaatggcatcaatcaatacttgctctctaattcatttgcaggaactgtaggtcttggtccactattaaatataccaagcttcattccatctgccactgcacctggaggctgcactaggatcccatccttttcgttgacaaagacgcattggtgctattcacacaatgtcattctagcaggatgtgcagactcaaaggcatctaatcaataccttgcgatgggtattgttgagcagtcgtctgcagacttcccattcttccgtaccatgagaacgctctacctaagcgacggtattaaccgtaagagctgctcaattgtagccattccaggcgggtgtgctctttattgctatgttgctactaaaacagaacaggaagactatgctgcaactactccttcagagttgagattaacattttattactataatgaaaccctagtagaaaggacattgactataccaaatgtcaccgggaattgggccacacttaacccagctgttggaagtggagtatatcatttgggctatcttgcattccctgtgtatggtgggctaatacagaacagtgcagcatggaacagtcaatttgggtcgtactttctcccccaaaatccagcagtgcagtgttccggatcagcagagcaacaaataaatactgctaaggggtcatatgttgtcaattggttctcaggacgcctaatccaaagcgcagtccttgtttgcccactaagcgatcaactaaccgaccagtgtcgagttgtgctgttcaataattccgagaccatgatgggagctgaaggccggctatacaccattgggggtgacctctactactatcaaagaagctcatcctggtggaccgcatcgttactctacaagattaacactgatttttctcaagggcttccaccgttaattgaagcacaatgggtgccaacctacttagtaccaaggcctggagcccaaccatgcagtgcaggtaatttttgtcctgccaactgtattaccggagtctatgctgatgtctggcctatgaacaatccattccctgcagggagctcaggagtcaatccaaactacttatttggtggggcttttctgtgggctgacgttgcccgtgttaatccgacattttatatggcttctgctacacaatataaaaacactacaggcttccctaactccaatcagaaagctgcatacactagtaccacgtgctttcaaaataccggcagtaagaaaatctactgtttattcataattgaaatgggatcctcgttaatgggagagttccagattgttccatttttgcgtgaggtgatcattacttaggaaccatactcataatatgttcaaacctattacataaccatagttgacagcacccactatgattatcaagatttaagcccaatcaaatccatttctcccatttgatggtacacttaagcaattactacaaagaatgatttatttaaagaaaaattacaataggccagaatggcggcctctgctgacattctgttgcccgaagtccatcttaactcaccaattgttaaacacaagcttgtctatttcctccttcttggaaagctacctcataatctttccgaagatgagattacaccactacacaaccagaattgggaccaaattgcacatgaggaatccaacctatctgaaaggttatttgctgtgcgcagtgagctaacacgacgaatagcccaattacgggctacacgatggagatcagagattgcagtcctattatggcccaattctctcccttacctttgcactttcaaaccatacaatcgcttaaacactattgatgaatggaataagcttgtctctgctgcttctaatattttatcctcacccctatctaaatgtatgcaggatatatcaaccaaattgattgggaggaccaatttgttttctagatctcaaagtcgcccagggcaatcagcagataatactataacactaaataagattgctgcagtctgggcggacaacaaatggcaacccttagtgtcattatggctgactattaaataccagatgaggcagatgatagcaaatcaaagcaagcgcacgtgcagtgaattagtgtatgtagtagacactaggtcaggtatcataataatcactcccgaacttgtaacatgcttcgataaagatcactcagtactaatgtacttcactttcgaaatggttttgatgatctctgacctatttgagggtcgtatgaatgtcacagctctttgcactgttagtaactacctcagccctttactatcccgaattgagagactatttgatattgttgatcacttggctcacctattaggagataatgtgtataaaataatagcatctttagaatcattggtctatggttgtttgcagctgcatgatcccgtcattgaccttgcaggaacattttactccttcgttgcccaagagatagtagatggattgcagcaaggtaacatattaagcccagaagaagcatacaccgtcactgaacaactattagaatgcttcagtggcctttcccccgacctcactgcagaattactatgtttgatgagattatggggacatcccaacctcactgctgcacaagctgcaaaaaaagtcagagacacaatgtgtgccggtaaagtacttgacttccaaataattatgaaaaccctagctttcttccatacaattcttatcaacgggtacagaagaaagaaaaatgggatttggccaccactcagtctcccagggaatgccagtaaaagtttgattgagctccaccatgataactctgaaatctcttatgaatacaccctacgtcattggaaagaattatccctcatagaattcaaaaaatgtttcgattttgacccaggagaggagctaagcatattcatgaaggataaggctataagtgcaccaaaagaggattggatgagtgttttccggaaaagtttaatcaagcagagacatcagcgtcatcacatcccaatgcctaaccccttcaatcgacggctactcttaaattttatagaggacccgtcatttgaccccgccaaggagttagagtatgttacaagtggtgaatacttaagggatccacacttttgtgcatcatactcactaaaggagaaagagattaaaccagatggaagaatctttgctaagttaactaaccgcatgaggtcctgtcaagttatagctgaagcactgttagcaaatcatgctgggaaactcatgaaagaaaatggtgtggtcatgaatcagatatccctaaccaaatcattactaacaatgagtcaaatcggattaatatctgagaaagcacaacggtatacacgagataatattgctctaggtgccttattttctaaaggacaaaggactagagctcatcctcaaacacaactaagcagtatagattcatcccagaacagggagcttcctgatgactcattagaattgagtgcctgcttcatcacaacagatcttactaaatactgtccgcagtggaggtatcaaactataatcccttttgccaaaacacttaatagaatgtatggtgtaccacatttgtttgaatggatccacctaaggctattgaggtctaccctctatgtaggggacccatttaatccaccagctgacactagtgtgtttgatctggatcaggtgttgaatggtgacatattcatcgtgtcaccaaaaggaggtatagagggcttatgccaaaaaatgtggacgatgatatccatctcagtaattattctctcttctgcagaatctaaaactcgagtaatgagtatggttcagggagataaccaagcaatagctgtaacaacaaaggttccaaggtcagttcctctcactgaaaagaggaacctagcctataatgcaagcaaactgttttttgatcggctaaaacataacaattttggactaggtcatcagcttaaagcacaggaaacaattatcagttctcaattcttcatctacagtaaaagggttttttatcagggtaggatcctaactcaggctctcaagaatgctagcaaactgtgtctaaccgcggatgtcttaggggagtgcactcaagcatcttgttcaaatgcagctacaacgattatgagattaactgagaatggagtggagaaggatgtgtgctacatgctcaatgtttaccaagcaataagacaattatgttttgacctgtattatcctcagtacagtatccccggagaacaaattagccaacattatctcaagcatccgagtatagttgcccggctagttatattaccatctcagttgggtggcttgaactacctgtcctgtagccgactatttaacaggaatatcggtgatccactaggaactgctgttgcagacctaaagaggctgattaagtgtggagcattagaaagttgggtattatcaaacttattatcccgtaaaccaggtactggttcctgggcaacccttgctgctgatccatactctctgaacatagactacctatacccaccaaccactattctcaaacggcatactcaaaacaccctcatggaggtgtgcaaaaacccaatgctgaagggtgtcttcaccgacaacgcccgagaagaggagaacaatcttgctaaatttctacttgacagggatatagtactacctcgggtggcgcacattgtgattgagcagtcaagtgtgggcagaaagaagcaaatccagggcttctttgacacgactaggaccatcatgaggaaatcttttgagataaagccattgtcatctaagaggactctttcagtaatcgagtgtaatattaactatttagcatacaacttcaacataatccatcaccccaaccccatcccaggttacttacagtgtattaccacagacaattgcagtgttgatatcgcaaggagtctcagaaaattgtcatggtcttctctcttgaacggaaggactttggaaggattagagacacctgacccaatagaagtagtcaatggtgcactagttataggagtgggtgaatgcgactactgcatgcaaggagatacaaaattcacttggttctttctaccaaaaggtatagagatagatggggatccagaaaagaacccaccaattcgcgtcccatatgttgggtcaaaaacagaagagagacgtgttgcctcaatggcttatgttaaaggggcgactagtagccttaaggccgctctcagaggagcgggggtattcatctgggcctatggagacactgatgctaactgggacgatgccttggatctagcaaacacaagagtacaaatatcaaaagaacaactgcaagctctgacaccgttacccacttcagctaatatcacccacaggttagatgatggagcgactacaattaagttcaccccagcgagttcttatgctttttctagttatacccatatctctaatgatcagcagtaccttgaagtagacaatagagtggttgactctaacatcatttatcagcaactcatgatcactggcctaggtattatagaaacatacaacaatccacccataaggacttcaagtgaagagctgactctccatctgcatactagttcttcctgttgtataagacctgtagatgggtgcatcatatgtgaaagcccatccttattgcctcaattaactgtgccatataccaacccatttgtgtacgaccctaatcctttagcagactacgaaatagcacacctcgattacttatcttaccaggctcggatagggagtattgaacattactcccttcaggataggattgatttattagcccatctcactgcaaagcaaatgattaactctataataggactggatgaatcagtgtcccttctcaatgatgcggttgttacttctgattacacaaataactggatcagtgagtgttcatacactaagatagacttagtatttaagatgatggcatggaatctactgctagagttgtcattccaaatgtactatttgaggattactacctggagcaatatattcgattacacttatatgacccttaggcgtattccggggaatgctctcacaaatatagcagctaccatcagccacccaaaacttcttcgacgagccatgaaccttgatgttataacacctgtccatgcaccatatttagcatctttagattacataaaattaagtatagatgcaattcagtggggtatcaaacaagttctagctgatctacacaatggaattgactatgaaatacttatactgtctgaggattctttggagttgagtgatcgggccatgaacctaatcgcacggaagttaacattgctggctttaatacaaggaaaccaactcgtgctgccaaagattaaagggttgtccccagatgaaaaatgcttagtactaacagaacatttaatgtcagagtaccaattattgttgttagatgatgcagaacttagtaagcgtagttacaacttaactaatcctaggattaccgctttcccaagcaataacttttatctgactcgaaaggtccttaatagcatacgggattctgaggaggggcaataccttattggggcatattatgattcattccagcaaatggagaccgatattattttgcactctacccttatagctccatatgacacaagtgagactttaaccaaatttgatctatgtatctctctctttcctcatgatgataacctcgaaaaatacccattacctgtagatcatgactcgcaatcagcagtgtctacaatagttcctggaccaccaatacaccatgtactacggcccttaggggtttcctcaacatcatggtacaaaggactcagttatgttaggtacctggaactatgtaaagtcccaaccggtgatcatctatatcttgcagaaggcagtggagcatccatgtcattagtggaaatgctaatcccaggtcaaaaagtgtattacaatagtctctttagcagtggtgagaatcctccccagagaaactatgccccattaccaactcaatttgtacaaagtgtaccatacaaattatggcaggcagatctcactaacaaagaaggtataattgaagactttataccactatggaatggaaatggtgcagtgaccgatctgagtaacaaggattgtgttgcttttatcatacataaggtaggagcagagcaagcatcgttagttcatgttgacctagagtcaactgcaaacctgaatcaacaatccctttcaaggtctcagatacatgccctgataatagctaccacagtattgaaaagaggaggcttcctagtgtataaaacctcgtggctcccattttctagattaagccaattggcttgtgtgttatggtccttttttgataaaatcaccatgattcgtagcagctactctgacccaaatagccatgaaatatatctagtctgtcgccttgctgccgatttcaaaaccataggctttagtgctgcactcgcatctgcaatagcaatagcaatacatggggatggttttacaaccattcatcctgatgtcgtcagtaattattggcaacatcaccttgagaacgtcgggcgggttgggaaggcaatagatgatgtaatagatggcgtatccactaatttctattctggagataacggattaatcctccgttgtggaggaacacctagttcacgaaaatggttggatatagatcttctcccaacattctcttctctacaggagacattggtaaatctggtgacagttcacctcaaagagattattgaaattcaaacttcatctatggaggattatacctccttattgtttacaccctataatattgggtcagttgggaaaattaggactattgttaagcttatcctagagagatctttgatgtatgtaatcaggaattggttagtcatgccatcatcttatcaggacagcgttagacaagacttggaattaggatctttccgactgtcttccgtactacaggaagatacattttggaaattgacagagaatcgtaaatacttagcaagccagcttacaagagattatatcaccacattctttactacgcattctatcctcccaattcacaggtcgtatcaaaaacgcatttggaaagccttagggagtgtgatttactgttcagaagttccaggggaaagccagcaaaattgggattccattccattagtttatgaggaagatcagattgagcgcggtatcgatggggaagagctgtagaaacactttaatcaacagttgaagacagttttaatttaagaaaaaatatccgttctccccttggt
>NC_001921_Canine_distemper_virus
accagacaaagttggctaaggatagttaaattattgaatattttattaaaaacttagggtcaatgatcctaccttaaagaacaaggctagggttcagacctaccaatatggctagccttcttaaaagcctcacactgttcaagaggactcgggaccaaccccctcttgcctctggctccgggggagcaataagaggaataaagcatgtcattatagtcctaatcccgggtgattcaagcattgttacaagatctcgactattggatagacttgttaggttggttggtgatccaaaaatcaacggccctaaattaactgggatcttaatcagtatcctctccttgtttgtggaatcccctggacagttgatccagaggatcatagacgaccctgatgtaagcatcaagttagtagaggtaataccaagcatcaactctgcttgcggtcttacatttgcatccagaggagcaagtctggattctgaggcagatgagttcttcaaaattgtagacgaagggtcgaaagctcaagggcaattaggctggttagagaataaggatatagtagacatagaagttgataatgctgagcaattcaatatattgctagcttccatcttggctcaaatttggatcctgctagctaaagcggtgactgctcctgatactgcagccgactcggagatgagaaggtggattaagtatacccagcaaagacgtgtggtcggagaatttagaatgaacaaaatctggcttgatattgttagaaacaggattgctgaggacctatctttgaggcgattcatggtggcgctcatcttggacatcaaacgatccccagggaacaagcctagaattgctgaaatgatttgtgatatagataactacattgtggaagctgggttagctagtttcatcctaactatcaagtttggcattgaaactatgtatccggctcttgggttgcatgagttttccggagaattaacaactattgaatccctcatgatgctatatcaacagatgggtgaaacagcaccgtacatggttatcttggaaaactctgttcaaaacaaatttagtgcagggtcctacccattgctctggagttatgctatgggggttggtgttgaacttgaaaactccatgggagggttaaatttcggtcgatcttactttgacccagcttacttcagactcgggcaagaaatggttaggagatctgccggcaaagtaagctctgcacttgccgccgagcttggcatcaccaaggaggaagctcagctagtgtcagaaatagcatccaagacaacagaggaccggacaattcgagctactggtcctaagcaatcccaaatcacttttctgcactcggaaagatccgaagtcgccaatcaacaacccccaaccatcaacaagaggtccgaaaaccagggaggagacaaataccccattcacttcagtgacgaaaggcttccagggtataccccagatgtcaacagttctgaatggagtgagtcacgctatgacacccaaattatccaagatgatggaaatgacgatgatcggaaatcgatggaagcaatcgccaagatgaggatgcttactaagatgctcagtcaacctgggaccagtgaagataattctcctgtttatagtgataaagagctactcaattaaatattcaagaccagtcttgcatcagtcaacaattatcattctaaactcattataaaaaacttaggacccaggtccaacaaacccgatcaatcattcatccgaccacccgttctatccctaaatggcagaggaacaggcctaccatgtcagcaaagggctggaatgcctcaaagccctcagagagaatcctcctgacattgaggagattcaagaggtcagcagcctcagagaccaaacctgcaacccaggccaagagaatggaaccacaggcatgcaggaagaggaggactctcagaatctcgatgaatcacacgagccaacaaaaggatcaaactatgtcggccatgtacctcaaaataatccgggatgtggagaacgcaatactgcgcttgtggaggcggagcggccccctagagaggacatccaaccaggacctggaatacgatgtgatcatgtttatgatcacagcggtgaagaggttaagggaatcgaagatgctgacagtctcgtggtacctgcaggcactgtcggtaatcgaggattcgagagaggagaaggaagccttgatgatagcactgaggattctggcgaagattattccgaaggaaatgcttcatctaactggggatattctttcggccttaaaccggacagagcagctgatgtgagcatgctgatggaagaggaattaagtgctctactcaggacaagcagaaatgtagggattcagaaaagggatgggaagactctgcagttcccacataatcccgaaggtaagacaagggatccggagtgtggatccattaaaaagggcacagaagagaggtcagtctcacatggaatggggatagttgctggatcgacaagtggtgcaacccaatctgcactcaagtcaactgggggatcatcagagccaagtgtttctgcggggaatgtccgccaacctgcaatgaatgcaaagatgacccagaaatgcaaactcgagtctggcacgcaactccctcccaggacctcaaatgaggctgagtctgacagtgagtacgatgatgagcttttctctgagatacaagaaattcgatctgccattactaaactaactgaagataatcaagcaatacttactaaactggataccttattactgcttaaaggagagactgattcaattaagaaacaaatcagcaaacaaaatattgctatttccacgattgaggggcatctatcaagcattatgatagctatacctggttttggaaaggacacgggagatcctacggcaaatgtcgacattaacccagagctccgccctatcatagggagagattcaggaagagcactagcagaagttctcaagcagcccgcatcatcccgcggtaatcggaaggacagtggtattactctgggctcaaaaggtcaactattgagagacctccagctgaaacccattgacaaagagtctagctcggcaatcggatacaaaccgaaggataccgcaccttccaaagctgtacttgcatcattgattagatcaagcagagttgatcaaagtcacaaacataacatgctggctctgctcaaaaatatcaagggggatgacaacctaaacgagttctaccaaatggtcaaaagtattactcatgcttaatctgtagcgttgactaatctactaaccggcgcaaaactgctttcactatcgcttaaaagcaattataaaaaacttaggacacaagagcctaagtccgctcctaaaaaatgactgaggtgtacgacttcgatcagtcctcttggtacaccaaaggctcattggcccctattttgcctaccacttatcccgatggtaggctcataccccaagtcagagtaatagatccaggactcggcgatcggaaagatgaatgcttcatgtatattttcttaatgggtataatagaagacaatgatggcctcggacctccaattggaagaacatttggatcgctgcctttaggagttgggcgtactacagccagacctgaggagttattgaaagaagccaccctgttggatattatggtaaggcgaactgcaggtgtcaaggaacaactggtattttataataacaccccattgcacatcttaactccgtggaaaaaggtccttacgagtggaagtgtgttcagtgcaaatcaagtctgtaacacagtcaatctaataccattagacatagcacaaagattcagggtggtatatatgagcatcactcgactatcagacgatggaagttacagaattccccgcgggatgtttgaattccgctccaggaatgctttagcatttaacattttagtcaccattcaagttgagggagatgtcgattcaagccgaggtaatttgggcatgttcaaagatcaccaagcgacattcatggtacatatcggcaatttctgccgcaagaaaaaccaagcctactctgctgattattgtaaactgaaaattgaaaagatgggattagtgtttgctctaggagggataggaggaacgagtcttcacatacgatgtactggtaagatgagcaaggccttgaatgcccagctaggtttcaagaaaatcctgtgttacccgctcatggagatcaatgaagatttgaatagatttctatggagatcagagtgcaaaatagtaagaatccaagcagtcctgcaaccatcagtcccacaggatttcagagtttataatgatgttatcatcagcgatgatcagggtcttttcaaaattctctaaatcatcagttcatgaacttaaaagcaaacgccttagtagcactgcccaagatcccttgatccccgcaagcgaggattgagggtataagcaccgaccatccagacgttgctcctgcattttgagtgtgtcccataagcctccaaaccgctcactcgtgcccacaactccagtgacgcctcgatacgaaagcatccgaaccaaaacagctcttgcccaagattaggttgatcattatcggaccaagaaatgaatggatgcctggggtttttagcttcgcttctaggaatctcactttaacaattatactcccacgcacttgcctgatctcaagctatcactagtagtcctgtttcacggaactatgactgtccatctttctatcacagctcattaataattaatcaaaacttagggtccaggacatagcaagccaacaggtcaaccaggtccaccagccaggggctggacaggaacccccacaaacagccgagccccatgcacaagggaatccccaaaagctccaaaacccaaacacatacccaacaagaccgccccccacaacccagcaccgaactcgaagagaccaggacctcccgagcacgacacagcacaacatcagctcagcgatccacgcactacgatcctcgaacatcggacagacccgtctcctacaccatgaacaggaccaggtcccgcaagcaaaccagccacagattgaagaacatcccagttcacggaaaccacgaggccaccatccagcacataccagagagtgtctcaaaaggagcgagatcccagatcgaaaggcggcaacccaatgcaatcaactcaggctctcagtgcacctggttagtcctgtggtgcctcggaatggccagtctctttctttgttccaaggctcagatacattggaataatttgtcaactattgggattatcgggactgatagtgtccattacaagatcatgactaggcccagtcaccagtacttggtcataaaactgatgcctaatgtttcacttatagagaattgtaccaaagcagaattaggtgagtatgagaaattattgaattcagtcctcgaaccaatcaaccaagctttgactctaatgaccaagaatgtgaagcccctgcagtcattagggtcaggtaggagacaaaggcgttttgcaggagtggtacttgcaggtgtagctttaggagtggctacagctgcacaaatcactgcaggaatagctttacatcaatccaacctcaatgctcaagcaatccaatctcttagaaccagccttgaacagtctaacaaagctatagaagaaattagggaggctacccaagaaaccgtcattgccgttcagggagtccaggactacgtcaacaacgaactcgtccctgccatgcaacatatgtcatgtgaattagttgggcagagattagggttaagactgcttcggtattatactgagttgttgtcaatatttggcccgagtttacgtgaccctatttcagccgagatatcaattcaggcactgatttatgctcttggaggagaaattcataagatacttgagaagttgggatattctggaagtgatatgattgcaatcttggagagtcgggggataaaaacaaaaataactcatgttgatcttcccgggaaattcatcatcctaagtatctcatacccaactttatcagaagtcaagggggttatagtccacagactggaagcagtttcttacaacataggatcacaagagtggtacaccactgtcccgaggtatattgcaactaatggttacttaatatctaattttgatgagtcatcttgtgtattcgtctcagagtcagccatttgtagccagaactccctgtatcccatgagcccactcttacaacaatgtattaggggcgacacttcatcttgtgctcggaccttggtatctgggactatgggcaacaaatttattctgtcaaaaggtaatatcgtcgcaaattgtgcttctatactatgtaagtgttatagcacaagcacaattattaatcagagtcctgataagttgctgacattcattgcctccgatacctgcccactggttgaaatagatggtgctactatccaagttggaggcaggcaataccctgatatggtatacgaaggcaaagttgccttaggccctgctatatcacttgataggttagatgtaggtacaaacttagggaacgcccttaagaaactggatgatgctaaggtactgatagactcctctaaccagatccttgagacggttaggcgctcttcctttaattttggcagtctcctcagtgttcctatattaagttgtacagccctggctttgttgttgctgatttactgttgtaaaagacgctaccaacagacactcaagcagcatactaaggtcgatccggcatttaaacctgatctaactggaacttcgaaatcctatgtgagatcactctgaagtattctggtcatatatctcgcttgattgccaggtttgaaatctattgaccccgcccaattttcttcaaaagtcactcaaatgcaataaacatcggaaaagactgaccatgattatcgtgattaaagaaaacttagggctcaggtagtccagcaatgctcccctaccaagacaaggtgggtgccttctacaaggataatgcaagagccaattcaaccaagctgtccttagtgacagaaggacatgggggcaggagaccaccttatttgttgtttgtccttctcatcttattggttggtatcctggccttgcttgctatcactggagttcgatttcaccaagtatcaactagtaatatggaatttagcagattgctgaaagaggatatggagaaatcagaggccgtacatcaccaagtcatagatgtcttgacaccgctcttcaagattattggagatgagattgggttacggttgccacaaaagctaaacgagatcaaacaatttatccttcaaaagacaaatttcttcaatccgaacagagaattcgacttccgcgatctccactggtgcattaacccgcctagtacggtcaaggtgaattttactaattactgtgagtcaattgggatcagaaaagctattgcatcggcagcaaatcctatccttttatcagccctatctgggggcagaggtgacatattcccaccacacagatgcagtggagctactacttcagtaggcaaagttttccccctatcagtctcattatccatgtctttgatctcaagaacctcagaggtaatcaatatgctgaccgctatctcagacggcgtgtatggcaaaacttacttgctagtgcctgatgatatagaaagagagttcgacactcgagagattcgagtctttgaaatagggttcatcaaaaggtggctgaatgacatgccattactccaaacaaccaactatatggtactcccgaagaattccaaagccaaggtatgtactatagcagtgggtgagttgacactggcttccttgtgtgtagaagagagcactgtattattatatcatgacagcagtggttcacaagatggtattctagtagtgacactggggatattttgggcaacacctatggatcacattgaggaagtgatacctgtcgctcacccatcaatgaagaaaatacatataacaaaccaccgtggttttataaaagattcaattgcaacctggatggtgcctgccctggcctctgagaaacaagaagaacaaaaaggttgtctggagtcagcttgtcaaagaaaaacctaccccatgtgcaaccaagcgtcatgggaacccttcggaggaagacagttgccatcttatgggcggttgacattacctctagatgcaagtgttgaccttcaacttaacatatcgttcacatacggtccggttatactgaatggagatggtatggattattatgaaagcccacttttgaactccggatggcttaccattccccccaaagacggaacaatctctggattgataaacaaagcaggtagaggagaccagttcactgtactcccccatgtgttaacatttgcgcccagggaatcaagtggaaattgttatttacctattcaaacatctcaaattagagatagagatgtcctcattgagtccaatatagtggtgttgcctacacagagtattagatatgtcatagcaacgtatgacatatcacgaagtgatcatgctattgtttattatgtttatgacccaatccggacgatttcttatacgcacccatttagactaactaccaagggtagacctgatttcctaaggattgaatgttttgtgtgggatgacaatttgtggtgtcaccaattttacagattcgaggctgacatcgccaactctacaaccagtgttgagaatttagtccgtataagattctcatgtaaccgttaaaatccctgacagtatgatgatacacatctcaattggccttaggcatgataactgcggtgagaaatcccttacagacgattgaattaaaccatctctagcattataaaaaaactaaggatccaagatccttttagccatggactctgtatcagtgaaccagattctataccctgaggtccatctagatagcccaattgtaaccaataagctagtatctattttagaatacgcacgaattagacataactatcagctccttgatacaacattagtgcgtaatatcaaagagagaatttcagaagggttctcaaaccagatgatcattaactgcatcgaaattgggagcattattaatcagaccttgttatcttatcccaaacacaaccatgtgatatacccaaattgcaacaaacttctatttcatgcacaggatcgagtcatctctctgaggctgagaaatatattcaaaagaggaaatagcatctatagcaaaataacagacggggtcaaaaaatgcttaaacgatattaatcttaatattggtttagggggtgcactggacaagactattgggaccaaaattgatgaagcaggcataattatgcaaagctcacagtggttcgaacctttccttctatggtttacaattaaaacagaaatgagatcagtgattaaatcctctactcacaactgtcgcaagcggaggcagaaccctgtctttgtaaaaggtgaatcattgaatgtgttagtctctagggaccttgtatgtattattgacctcaccagtcacattgtttattacctaacatttgaaatggtcctgatgtactgtgatgtaatagaagggaggctaatgactgatactgctatggcaattgatcaacgttactcaactttgcatgtcaggatcaggtatctctgggatctaattgacggattcttcccggatctgggaaattcaacctatcaattggtggctctactggagcctctctcattggcttacttgcaattaaaagacatcaccttctctctcaggggtgcttttctgagtcactgctttgctgaaattcaggagattttacaggacaatggcttctatactgaagagacgttccaaactttaacccaagctctagacttcgttttcatcacagaggatatacatataacaggagaaatcttttccttctttagaagtttcggtcacccaaggttagaagcaataacagcagcagagaacgtacggaaacacatgaatcaacccaaagttgtctcctatgagactatgatgaagggacacgctatattctgtgggataatcattaacggttatcgggatagacatggggggacttggcctccgatggatcttcctgttcatgcatctcctatcatcagaaatgctcatgcctcaggggagggaatcacctatagtcaatgtatagaaaattggaaatccttcgcaggaattcgatttaaatgctttatgcctcttagcctagacagtgatttgaccatgtacctgaaagataaggctttggcagccctaagaaaagagtgggactcagtgtacccaaaagaattcctcaggtacaatccgcctcgctccactgagtctcggagacttgttaatgtgtttctagaggactctcagtttgacccttataacatgattatgtacgttatctcaggtcaatatctagaagatcctgatttcaacctatcatacagtctcaaagagaaagagattaaagaggtagggagattattcgctaaaatgacctacaaaatgcgagcctgtcaggtcatagcagaaaacttgatatctaatggaattgggaagtacttcaaggacaatgggatggcaaaggatgaacacgatctcactaaatcattgcacactctggctgtgtccggggttccgaaagacaagaaagattcccatcgtggcctcactaaccagcgtaaatccctgaagcctgcaccttatcgaggaacccgtcactccgtctcttccccaagtagtagatatatagacccaaacccaaatttttgcaccagtagaagagaagacaatgacatagagatctatgaaactgtaagtgcatttataactacagatctcaaaaagtactgtctgaattggcgttatgagaccatcagtatttttgctcagagattaaatgaaatctatggtctcccctcatttttccaatggttgcacagaagattggaacagtcgatcttatacgtaagtgacccccactgccctccagatctcgatcgtcatgtggacttgaatacagcccctaactctcaaatattcatcaaatacccaatgggaggggtggaggggtattgtcagaagttatggactattagcaccataccttatctgtacttggcggcacatgagagtggtgtcagaattgcatcacttgtccaaggtgataaccaaactattgctgtcactaaaagagtaccaagcacctggtcctatgccttgaagaaatctgaagccagtcgagtgaccacagaatactttatagccttgagacagaggttacatgatgtcggacatcatttgaaagcaaatgaaacaataatctcttcccacttttttgtatactcaaaaggaatctattatgatggaatgttaatttcacaatccctgaagagtatagctaggtgtgtattttggtcagaaacaatagtggatgagacccgagccgcgtgcagcaacatttcaacaacattagcgaaagccattgagaaagggtttgaccgatatttagcctacacgctgaacattttaaaaatcatccaacaagtattaatttcattaggattcactatcaattcagcgatgacacgggatgtgatagaacccctcttacaagatcactgtctcttgaccaagatggcaattctccccgcacccattggcggttttaattacctcaatatgagtaggctctttgtcaggaatatcggggatcccgtgacatcttctattgctgacctcaaacgaatgatccgatcaggccttcttggagtggagattctacatcaggtcatgactcaatacccaggtgactcttcttatttagattgggcaagtgacccttattctgccaatctgccctgtgtccagagcataacccgactccttaaaaatatcacagctaggcatgtccttatcaacagtccaaatccgatgctgagaggattgttccatgatgaaagtcaggatgaggatgaagctttagcagctttcttgatggataggaaaattattatcccaagggctgcacatgaaattctggataacacaatcacgggtgcaagagaggcaattgccggaatgctagacaccacaaaggggttgataagagcaagcatgaaaagaggaggtctaacccctagaataataacccgtttgtcaacttacgattatgagcaatttagggcaggtatcagactgttctcagggaaggggcatgatcagctcatcgatcaagactcatgttccgtccagttagcgagagcattaaggaaccacatgtgggccaagctggcgaagggtcgtcctatttatggtctagaagtcccggatatccttgaatcaatgaagggttatatgattagaagacatgaatcctgtttgctttgcgcatcaggctctcataactatggttggttttttataccagcgaattgccaattggatagtattacagagggaacatctgcactgagggtgccatacatagggtccacaacagaagaaagaacagacatgaaactagcattcgtcaaatctcctagtaggtctctaaaatcagcagtgagaatagcaactgtgtactcatgggcctatggtgatgatgacgaatcttggcaagaggcttggaccttggcaaaacagagagcggacatctcacttgaggaattacgaatgattaccccaatttccacttctactaatctagctcaccgactaagagacaagagtactcaagtcaaatactcagggacctctctcatcagagtagcacgttatgcaactatctcgaatgataatctttcttttattatagatgacaagaaagtggacacaaattttatttatcaacaaggtatgctcctgggcctggggatccttgagcacttatttagattgtcttcaaccaccggcgactctaacaccgtgttacatttacatgttgaaacagattgttgcgtaatacccatgagtgaccatccaagagtcccagggctcagaaaggtcgtcataccaagaaatatttgtacaaatcctttgatttatgacagtaaccctattattgagaaagatgcagtcagactttataaccagagtcacagaaagcacattgtagagtttgtcacatggacaacagggcagctttatcatgtgctagctaaatctactgctatgtctatggttgagatgattacaaagtttgaaaaggaccacctaaatgaagtcactgcgttaattggcgatgatgatatcaatagttttatcactgagtttcttctagttgagcctagattatttactgtatatctaggtcaatgtgctgcaatcaactggggctttgaaattcattatcaccgaccttctggaaagtaccaaatgggtgagttgttgttctctttcctgagtagaatgagtaaaggagtcttcaaaattttagccaatgcattgagccatcctaaagtatatagacggttttgggacagtgggatgattgaacctgttcatggaccctctcttgactcccaaaacctacatataactgtatgcaacctgatctataactgttacatgatttacctagaccttctgttaaatgatgaattagatgatttctcattcattttatgcgaaagtgacgaggatgtcatacctgaaagatttgacaacatacaagccaggcacctatgcatcttatctgacctttattgtaaccctcgtgattgtccccagattcgtgggttgacaccaacacagaaatgtgctgtgttgtcggggtacttaaaatcaaaagccctagaatcccatgttggtctgacatggaatgacaaacctatcttaatagatcaatattcatgttccctgacatatcttagaagaggctcaatcaagcagataagattgagagtggatcccggattcatcactgatgctgttggatgcttagaaaggcgtcctctaagaaataattctacctctaaggcctcagaattaacgtcaggatttgacccaccgaaagatgacttggctaaacttctgagtcagctgtcaacaaggacacataacttacctattacaggattaggagtccggaactatgaggttcattcattcagaagaattgggatcaactctactgcatgttacaaggcagttgaaatagcttccgtgattaagaacgaatttacgtctgaagaacacggattattcctaggagaaggttcaggtgcaatgttgacagtatataaagagctattaagattgtcaagatgttattataacagtggtgtgtcggtagaatccagaactggacaacgagagatttcaccttacccttctgaggtcagtctggtggaacatcaattaggactcgataaattggtgactgtgcttttcaatgggagaccagaagtaacttgggttgggagtgttgattgttacaagtacatactgagccagatctctgctagcagtcttgggttgattcactcggatatagagtcactaccggataaagacataattgaaaagttggaagaattgtctgctatattatcaatgactttgatattagggaaggtagggtcagtgttagtaattaagatcatgccagttagtggcgactgggttcaaggatttattttgtatgcactcccacattttcttcgaagtttcatagtttacccaagatacagcaattttgtgtcaacagaggcctaccttgtttttaccggtcttagagcagggagactaatcaatcctgaggggattaaacaacagattttgcgagtcggtattcgaacttcacccgggttggtagggcacatcctttcatcaaagcagacagcatgtgtgcagtctttgcatggacctccatttcatgctaaatctttcaatcctcaccttcagggtttaacaagtattgagaaggtattaatcaattgtgggcttacaattaatggtcttaaagtatgtaagaacctgcttcaccatgatatttcgtcaggcgaggaagggctgaaaggatctatcacgatcctttaccgggaactcgcaaggttcaaggataaccaccaatcttcacatggaatgttccatgcataccctgtgttaatcgcaagtcaggaaagggagctcgtatctatcattgcaaagaagtactgtggctatattttgctgtactcgggcgacttatacgaaattaccaggattgtccgaaacctgaaagccaaccacataattttcgacctgcatcgtaatttattcatggataatctgtccagatctgacaggtctctcatcctaacgacaatccccaaaaagaattggctctttcagctcgagacaaaagagataaaggagtggttcaaattattaggttatagtgcactgattagaaatcactgacaggttagtctggctcctagcccccttccattcattgctattgaacttagttatacgaaaaaaaacaacggttattaataagttatcatacccagctttgtctggt
>NC_001498_Measles_virus
accaaacaaagttgggtaaggatagatcaatcaatgatcatattctagtacacttaggattcaagatcctattatcagggacaagagcaggattagggatatccgagatggccacacttttgaggagcttagcattgttcaaaagaaacaaggacaaaccacccattacatcaggatccggtggagccatcagaggaatcaaacacattattatagtaccaattcctggagattcctcaattaccactcgatccagactactggaccggttggtcaggttaattggaaacccggatgtgagcgggcccaaactaacaggggcactaataggtatattatccttatttgtggagtctccaggtcaattgattcagaggatcaccgatgaccctgacgttagcatcaggctgttagaggttgttcagagtgaccagtcacaatctggccttaccttcgcatcaagaggtaccaacatggaggatgaggcggaccaatacttttcacatgatgatccaagcagtagtgatcaatccaggtccggatggttcgagaacaaggaaatctcagatattgaagtgcaagaccctgagggattcaacatgattctgggtaccattctagcccagatctgggtcttgctcgcaaaggcggttacggccccagacacggcagctgattcggagctaagaaggtggataaagtacacccaacaaagaagggtagttggtgaatttagattggagagaaaatggttggatgtggtgaggaacaggattgccgaggacctctctttacgccgattcatggtggctctaatcctggatatcaagaggacacccgggaacaaacctaggattgctgaaatgatatgtgacattgatacatatatcgtagaggcaggattagccagttttatcctgactattaagtttgggatagaaactatgtatcctgctcttggactgcatgaatttgctggtgagttatccacacttgagtccttgatgaatctttaccagcaaatgggagaaactgcaccctacatggtaatcctagagaactcaattcagaacaagttcagtgcaggatcataccctctgctctggagctatgccatgggagtaggagtggaacttgaaaactccatgggaggtttgaactttggtcgatcttactttgatccagcatattttagattagggcaagagatggtgaggaggtcagctggaaaggtcagttccacattggcatccgaactcggtatcactgccgaggatgcaaggcttgtttcagagattgcaatgcatactactgaggacaggatcagtagagcggtcggacccagacaagcccaagtgtcatttctacacggtgatcaaagtgagaatgagctaccaggattggggggcaaggaagataggagggtcaaacagggtcggggagaagccagggagagctacagagaaaccgggtccagcagagcaagtgatgcgagagctgcccatcctccaaccagcatgcccctagacattgacactgcatcggagtcaggccaagatccgcaggacagtcgaaggtcagctgacgccctgctcaggctgcaagccatggcaggaatcttggaagaacaaggctcagacacggacacccctagggtatacaatgacagagatcttctagactaggtgcgagaggccgaggaccagaacaacatccgcctaccctccatcattgttataaaaaacttaggaaccaggtccacacagccgccagccaaccaaccatccactcccacgactggagccgatggcagaagagcaggcacgccatgtcaaaaacggactggaatgcatccgggctctcaaggccgagcccatcggctcactggccgtcgaggaagccatggcagcatggtcagaaatatcagacaacccaggacaggaccgagccacctgcaaggaagaggaggcaggcagttcgggtctcagcaaaccatgcctctcagcaattggatcaactgaaggcggtgcacctcgcatccgcggtcagggatctggagaaagcgatgacgacgctgaaactttgggaatcccctcaagaaatctccaggcatcaagcactgggttacagtgttatcatgtttatgatcacagcggtgaagcggttaagggaatccaagatgctgactctatcatggttcaatcaggccttgatggtgatagcaccctctcaggaggagacgatgaatctgaaaacagcgatgtggatattggcgaacctgataccgagggatatgctatcactgaccggggatctgctcccatctctatggggttcagggcttctgatgttgaaactgcagaaggaggggagatccacgagctcctgaaactccaatccagaggcaacaactttccgaagcttgggaaaactctcaatgttcctccgcccccgaaccccagtagggccagcacttccgagacacccattaaaaagggcacagacgcgagattggcctcatttggaacggagatcgcgtctttattgacaggtggtgcaacccaatgtgctcgaaagtcaccctcggaaccatcagggccaggtgcacctgcggggaatgtccccgagtgtgtgagcaatgccgcactgatacaggagtggacacccgaatctggtaccacaatctccccgagatcccagaataatgaagaagggggagactattatgatgatgagctgttctccgatgtccaagacatcaaaacagccttggccaaaatacacgaggataatcagaagataatctccaagctagaatcattgctgttattgaagggagaagttgagtcaattaagaagcagatcaacaggcaaaatatcagcatatccaccctggaaggacacctctcaagcatcatgattgccattcctggacttgggaaggatcccaacgaccccactgcagatgtcgaactcaatcccgacctgaaacccatcataggcagagattcaggccgagcactggccgaagttctcaagaagcccgttgccagccgacaactccagggaatgactaatggacggaccagttccagaggacagctgctgaaggaatttcaactaaagccgatcgggaaaaaggtgagctcagccgtcgggtttgttcctgacaccggccctgcatcacgcagtgtaatccgctccattataaaatccagccggctagaggaggatcggaagcgttacctgatgactctccttgatgatatcaaaggagccaacgatcttgccaagttccaccagatgctgatgaagataataatgaagtagctacagctcaacttacctgccaaccccatgccagtcgacctaattagtacaacctaaatccattataaaaaacttaggagcaaagtgattgcctcctaagttccacaatgacagagatctacgatttcgacaagtcggcatgggacatcaaagggtcgatcgctccgatacaacctaccacctacagtgatggcaggctggtgccccaggtcagagtcatagatcctggtctaggtgataggaaggatgaatgctttatgtacatgtttctgctgggggttgttgaggacagcgatcccctagggcctccaatcgggcgagcattcgggtccctgcccttaggtgttggtagatccacagcaaaacccgaggaactcctcaaagaggccactgagcttgacatagttgttagacgtacagcagggctcaatgaaaaactggtgttctacaacaacaccccactaaccctcctcacaccttggagaaaggtcctaacaacagggagtgtcttcaatgcaaaccaagtgtgcaatgcggttaatctaataccgctggacaccccgcagaggttccgtgttgtttatatgagcatcacccgtctttcggataacgggtattacaccgttcccagaagaatgctggaattcagatcggtcaatgcagtggccttcaacctgctagtgacccttaggattgacaaggcgattggccctgggaagatcatcgacaatgcagagcaacttcctgaggcaacatttatggtccacatcgggaacttcaggagaaagaagagtgaagtctactctgccgattattgcaaaatgaaaatcgaaaagatgggcctggtttttgcacttggtgggatagggggcaccagtcttcacattagaagcacaggcaaaatgagcaagactctccatgcacaactcgggttcaagaagaccttatgttacccactgatggatatcaatgaagaccttaatcggttactctggaggagcagatgcaagatagtaagaatccaggcagttttgcagccatcagttcctcaagaattccgcatttacgacgacgtgatcataaatgatgaccaaggactattcaaagttctgtagaccgcagtgcccagcaatacccgaaaacgacccccctcataatgacagccagaaggcccggacaaaaaagccccctccagaagactccacggaccaagcgagaggccagccagcagccgacagcaagtgtggacaccaggcggcccaagcacagaacagccccgacacaaggccaccaccagccatcccaatctgcgtcctcctcgtgggacccccgaggaccaaccccgaaggtcgctccgaacacagaccaccaaccgcatccccacagctcccgggaaaggaacccccagcaactggaaggcccctccccccctcccccaacgcaagaaccccacaaccgaaccgcacaagcgaccgaggtgacccaaccgcaggcatccgactccttagacagatcctctccccccggcatactaaacaaaacttagggccaaggaacacacacactcgacagaacccagaccccggcccgcggcaccgcgcccccaccccccgaaaaccagagggagcccccaaccaaacccgccggcccccccggtgcccacaggtaggcacaccaacccccgaccagacccagcacccagccaccgacaatccaagacggggggccccccccaaaaaaaggcccccaggggccgacagccagcatcgcgaggaagcacacccaccccacacacgaccacggcaaccgaaccagagtccagaccaccctgggccaccagctcccagactcggccatcaccccgcaaaaaggaaaggccacaacccgcgcaccccagccccgatccggcgggcagccactcaacccgaaccagcacccaagagcgatccctgggggacccccaaaccgcaaaagacatcagtatcccacagcctctccaagtcccccggtctcctcctcttctcgaagggaccaaaagatcaatccaccacatccgacgacactcaattccccacccccaaaggagacaccgggaatcccagaatcaagactcatccagtgtccatcatgggtctcaaggtgaacgtctctgccatattcatggcagtactgttaactctccaaacacccaccggtcaaatccattggggcaatctctctaagataggggtggtagggataggaagtgcaagctacaaagttatgactcgttccagccatcaatcattggtcataaaattaatgcccaatataactctcctcaataactgcacgagggtagagatcgcagaatacaggagactactgagaacagttttggaaccaattagagatgcacttaatgcaatgacccagaatataagaccggttcagagtgtagcttcaagtaggagacacaagagatttgcgggagttgtcctggcaggtgcggccctaggcgttgccacagctgctcagataacagccggcattgcacttcaccagtccatgctgaactctcaagccatcgacaatctgagagcaagcctggaaactactaatcaggcaattgaggcaatcagacaagcagggcaggagatgatattggctgttcagggtgtccaagactacatcaataatgagctgataccgtctatgaaccaactatcttgtgatttaatcggccagaagctagggctcaaattgctcagatactatacagaaatcctgtcattatttggccccagcttacgggaccccatatctgcggagatatccatccaggctttgagctatgcgcttggaggagatatcaataaggtattagaaaagctcggatacagtggaggtgatttactgggcatcttagagagcagaggaataaaggcccggataactcacgtcgacacagagtcctacttcattgtactcagtatagcctatccgacgctgtccgagattaagggggtgattgtccaccggctagagggggtctcgtacaatataggctctcaagagtggtataccactgtgcccaagtatgttgcaacccaagggtaccttatctcgaattttgatgagtcatcgtgtactttcatgccagaggggactgtgtgcagccaaaatgccttgtacccgatgagtcctctgctccaagaatgcctccgggggtccaccaagtcctgtgctcgtacactcgtatccgggtcttttgggaaccggttcattttatcacaagggaacctaatagccaattgtgcatcaatcctctgcaagtgttacacaacaggaacgatcattaatcaagaccctgacaagatcctaacatacattgctgccgatcactgcccggtggtcgaggtgaacggtgtgaccatccaagtcgggagcaggaggtatccggacgcggtgtacctgcacagaattgacctcggtcctcccatatcattggagaggttggacgtagggacaaatctggggaatgcaattgctaagttggaggatgccaaggaattgttggagtcatcggaccagatattgaggagtatgaaaggtttatcgagcactagcatagtttacatcctgattgcagtgtgtcttggagggttgatagggatccccgctttaatatgttgctgcagggggcgctgtaacaaaaagggagaacaagttggtatgtcaagaccaggcctaaagcctgatcttacagggacatcaaaatcctatgtaaggtcgctctgatcctctacaactcttgaaacacagatttcccacaagtctcctcttcgtcatcaagcaaccaccgcatccagcatcaagcccacctgaaattgtctccggcttccctctggccgaacgatatcggtagttaattaaaacttagggtgcaagatcatccacaatgtcaccacaacgagaccgaataaatgccttctacaaagacaacccacatcctaagggaagtaggatagttattaacagagaacatcttatgattgatagaccttatgttttgctggctgttctattcgtcatgtttctgagcttgatcgggttgctagccattgcaggcattagactccatcgtgcagccatctacaccgcagagatccataagagcctcagcaccaatctagatgtaactaactcgatcgagcatcaggtcaaggacgtgctgacaccactcttcaagatcattggtgatgaagtgggcctgaggacacctcagagattcactgacctagtgaaattcatctctgacaaaattaaattccttaatccggatagggagtacgacttcagagatctcacttggtgtatcaacccgccagagagaatcaaattggattatgatcaatactgtgcagatgtggctgctgaagaactcatgaatgcattggtgaactcaactctactggaggccagggcaaccaatcagttcctagctgtctcaaagggaaactgctcagggcccactacaatcagaggtcaattctcaaacatgtcgctgtccctgttggacttgtatttaagtcgaggttacaatgtgtcatctatagtcactatgacatcccagggaatgtacgggggaacttacctagtgggaaagcctaatctgagcagtaaagggtcagagttgtcacaactgagcatgcaccgagtgtttgaagtaggggttatcagaaatccgggtttgggggctccggtgttccatatgacaaactattttgagcaaccagtcagtaatgatttcagcaactgcatggtggctttgggggagcttaaattcgcagccctctgtcacagggaagattctatcacaattccctatcaggggtcagggaaaggtgtcagcttccagctcgtcaagctaggtgtctggaaatccccaaccgacatgcgatcctgggtccccctatcaacggatgatccagtgatagataggctttacctctcatctcacagaggtgttatcgctgacaatcaagcaaaatgggctgtcccgacaacacggacagatgacaagttgcgaatggagacatgcttccagcaggcgtgtaagggtaaaaaccaagcactctgcgagaatcccgagtgggcaccattgaaggataacaggattccttcatacggggtcttgtctgttaatctgagtctgacagttgagcttaaaatcaaaattgcttcaggattcgggccattgatcacacacggttcagggatggacctatacaaaaccaaccacaacaatgtgtattggctgactatcccgccaatgaagaacctagccttaggtgtaatcaacacattggagtggataccgagattcaaggttagtcccaacctcttcactgttccaatcaaggaagcaggcgaggactgccatgccccaacatacctacctgcggaggtggatggtgatgtcaaactcagttccaatctggtaattctacctggtcaggatctccaatatgttttggcaacctacgatacttccagggttgaacatgctgtggtttattatgtttacagcccaagccgctcattttcttacttttatccttttaggttgcctataaagggggtcccaatcgaattacaagtggaatgcttcacatgggacaaaaaactctggtgccgtcacttctgtgtgcttgcggactcagaatctggtggacatatcactcactctgggatggtgggcatgggagtcagctgcacagtcactcgggaagatggaaccaatcgcagatagggctgccagtgaaccgatcacatgatgtcacccagacatcaggcatacccactagtgtgaaatagacatcagaattaagaaaaacgtagggtccaagtggtttcccgttatggactcgctatctgtcaaccagatcttataccctgaagttcacctagatagcccgatagttaccaataagatagtagctatcctggagtatgctcgagtccctcacgcttacagcctggaggaccctacactgtgtcagaacatcaagcaccgcctaaaaaacggattctccaaccaaatgattataaacaatgtggaagttgggaatgtcatcaagtccaagcttaggagttatccggcccactctcatattccatatccaaattgtaatcaggatttatttaacatagaagacaaagagtcaacaaggaagatccgtgagctcctaaaaaagggaaattcgctgtactccaaagtcagtgataaggttttccaatgcctgagggacactaactcacggcttggcctaggctccgaattgagggaggacatcaaggagaaaattattaacttgggagtttacatgcacagctcccaatggtttgagccctttctgttttggtttacagtcaagactgagatgaggtcagtgattaaatcacaaacccatacttgccataggaggagacacacacctgtattcttcactggtagttcagttgagctgttaatctctcgtgaccttgttgctataatcagtaaggagtctcaacatgtatattacctgacgtttgaactggttttgatgtattgtgatgtcatagaggggaggttaatgacagagaccgctatgaccattgatgctaggtatgcagaacttctaggaagagtcagatacatgtggaaactgatagatggtttcttccctgcactcgggaatccaacttatcaaattgtagccatgctggagccactttcacttgcttacctgcaactgagggatataacagtagaactcagaggtgctttccttaaccactgctttactgaaatacatgatgttcttgaccaaaacgggttttctgatgaaggtacttatcatgagttaattgaagccctagattacattttcataactgatgacatacatctgacaggggagattttctcatttttcagaagtttcggccaccccagacttgaagcagtaacggctgctgaaaatgtcaggaaatacatgaatcagcctaaagtcattgtgtatgagactctgatgaaaggtcatgccatattttgtggaatcataatcaacggctatcgtgacaggcacggaggcagttggccacccctgaccctccccctgcatgctgcagacacaatccggaatgctcaagcttcaggtgaagggttaacacatgagcagtgcgttgataactggaaatcatttgctggagtgagatttggctgttttatgcctcttagcctggacagtgatctgacaatgtacctaaaggacaaggcacttgctgctctccaaagggaatgggattcagtttacccgaaagagttcctgcgttacgatcctcccaagggaaccgggtcacggaggcttgtagatgttttccttaatgattcgagctttgacccatatgatatgataatgtatgtcgtaagtggagcctacctccatgaccctgagttcaacctgtcttacagcctgaaagaaaaggagatcaaggaaacaggtagacttttcgctaaaatgacttacaaaatgagggcatgccaagtgatcgctgaaaatctaatctcaaacgggattggcaagtattttaaggacaatgggatggccaaggatgagcacgatttgactaaggcactccacactctggctgtctcaggagtccccaaagatctcaaagaaagtcacaggggggggccagtcttaaaaacctactcccgaagcccagtccacacaagtaccaggaacgttaaagcagaaaaagggtttgtaggattccctcatgtaattcggcagaatcaagacactgatcatccggagaatatagaaacctacgagacagtcagcgcatttatcacgactgatctcaagaagtactgccttaattggagatatgagaccatcagcttatttgcacagaggctaaatgagatttacggattaccctcattttttcagtggctgcataagaggcttgaaacctctgtcctctatgtaagtgaccctcattgcccccccgaccttgacgcccatgtcccgttatgcaaagtccccaatgaccaaatcttcatcaagtaccctatgggaggtatagaagggtattgtcagaagctgtggaccatcagcaccattccctacttatacctggctgcttatgagagcggggtaaggattgcttcgttagtgcaaggggacaatcagaccatagccgtaacaaaaagggtacccagcacatggccttacaaccttaagaaacgggaagctgctagagtaactagagattactttgtaattcttaggcaaaggctacatgacattggccatcacctcaaggcaaatgagacaattgtttcatcacatttttttgtctattcaaaaggaatatattatgatgggctacttgtgtcccaatcactcaagagcatcgcaagatgtgtattctggtcagagactatagttgatgaaacaagggcagcatgcagtaatattgctacaacaatggctaaaagcatcgagagaggttatgaccgttatcttgcatattccctgaacgtcctaaaagtgatacagcaaattttgatctctcttggcttcacaatcaattcaaccatgacccgagatgtagtcatacccctcctcacaaacaacgatctcttaataaggatggcactgttgcccgctcctattggggggatgaattatctgaatatgagcaggctgtttgtcagaaacatcggtgatccagtaacatcatcaattgctgatctcaagagaatgattctcgcatcactaatgcctgaagagaccctccatcaagtaatgacacaacaaccgggggactcttcattcctagactgggctagcgacccttactcagcaaatcttgtatgcgtccagagcatcactagactcctcaagaacataactgcaaggtttgtcctaatccatagtccaaacccaatgttaaaagggttattccatgatgacagtaaagaagaggacgagagactggcggcattcctcatggacaggcatattatagtacctagggcagctcatgaaatcctggatcatagtgtcacaggggcaagagagtctattgcaggcatgctagataccacaaaaggcctgattcgagccagcatgaggaagggggggttaacctctcgagtgataaccagattgtccaattatgactatgaacaatttagagcagggatggtgctattgacaggaagaaagagaaatgtcctcattgacaaagagtcatgttcagtgcagctggctagagccctaagaagccatatgtgggcaagactagctcgaggacggcctatttacggccttgaggtccctgatgtactagaatctatgcgaggccaccttattcggcgtcatgagacatgtgtcatctgcgagtgtggatcagtcaactacggatggttttttgtcccctcgggttgccaactggatgatattgacaaggaaacatcatccttgagagtcccatatattggttctaccactgatgagagaacagacatgaagctcgccttcgtaagagccccaagtagatccttgcgatctgccgttagaatagcaacagtgtactcatgggcttacggtgatgatgatagctcttggaacgaagcctggttgttggcaaggcaaagggccaatgtgagcctggaggagctaagggtgatcactcccatctcgacttcgactaatttagcgcataggttgagggatcgtagcactcaagtgaaatactcaggtacatcccttgtccgagtggcaaggtataccacaatctccaacgacaatctctcatttgtcatatcagataagaaggttgatactaactttatataccaacaaggaatgcttctagggttgggtgttttagaaacattgtttcgactcgagaaagatactggatcatctaacacggtattacatcttcacgtcgaaacagattgttgcgtgatcccgatgatagatcatcccaggatacccagctcccgcaagctagagctgagggcagagctatgtaccaacccattgatatatgataatgcacctttaattgacagagatgcaacaaggctatacacccagagccataggaggcaccttgtggaatttgttacatggtccacaccccaactatatcacattctagctaagtccacagcactatctatgattgacctggtaacaaaatttgagaaggaccatatgaatgaaatttcagctctcataggggatgacgatatcaatagtttcataactgagtttctgcttatagagccaagattattcaccatctacttgggccagtgtgcagccatcaattgggcatttgatgtacattatcatagaccatcagggaaatatcagatgggtgagctgttgtcttcgttcctttctagaatgagcaaaggagtgtttaaggtgcttgtcaatgctctaagccacccaaagatctacaagaaattctggcattgtggtattatagagcctatccatggtccttcacttgatgctcaaaacttgcacacaactgtgtgcaacatggtttacacatgctatatgacctacctcgacctgttgttgaatgaagagttagaagagttcacatttcttttgtgtgaaagcgatgaggatgtagtaccggacagattcgacaacatccaggcaaaacacttgtgtgttctggcagatttgtactgtcaaccagggacctgcccaccgattcgaggtctaaggccggtagagaaatgtgcagttctaaccgatcatatcaaggcagaggctaggttatctccagcaggatcttcgtggaacataaatccaattattgtagaccattactcatgctctctgacttatctccgtcgaggatctatcaaacagataagattgagagttgatccaggattcatttttgacgccctcgctgaggtaaatgtcagtcagccaaaggtcggcagcaacaacatctcaaatatgagcatcaaggatttcagacctccacacgatgatgttgcaaaattgctcaaagatatcaacacaagcaagcacaatcttcccatttcagggggtagtctcgccaattatgaaatccatgctttccgcagaatcgggttaaactcatctgcttgctacaaagctgttgagatatcaacattaattaggagatgccttgagccaggggaagacggcttgttcttgggtgaggggtcgggttctatgttgatcacttataaggagatactaaaactaaacaagtgcttctataatagtggggtttccgccaattctagatctggtcaaagggaattagcaccctatccctccgaagttggccttgtcgaacacagaatgggagtaggtaatattgtcaaggtgctctttaacgggaggcccgaagtcacgtgggtaggcagtatagattgcttcaatttcatagtcagtaatatccctacctctagtgtggggtttatccattcagatatagagaccttacctaacaaagatactatagagaagctagaggaattggcagccatcttatcgatggctctactccttggcaaaataggatcaatactggtgattaagcttatgcctttcagcggggattttgttcagggatttataagctatgtagggtctcattatagagaagtgaaccttgtctaccctaggtacagcaacttcatatctactgaatcttatttagttatgacagatctcaaagctaaccggctaatgaatcctgaaaagatcaagcagcagataattgaatcatctgtgcggacttcacctggacttataggtcacatcctatccattaagcaactaagctgcatacaagcaattgtgggaggcgcagttagtagaggtgatatcaaccctattctgaaaaaacttacacctatagagcaggtgctgatcagttgcgggttggcaattaacggacctaaactgtgcaaagaattaatccaccatgatgttgcctcagggcaagatggattgcttaactctatactcatcctctacagggagttggcaagattcaaagacaaccaaagaagtcaacaagggatgttccacgcttaccccgtattggtaagtagtaggcaacgagaacttgtatctaggatcactcgcaaattttgggggcatattcttctttactccgggaacagaaagttgataaatcggtttatccagaatctcaagtccggttatctagtactagacttacaccagaatatcttcgttaagaatctatccaagtcagagaaacagattattatgacggggggtttaaaacgtgagtgggtttttaaggtaacagtcaaggagaccaaagaatggtacaagttagtcggatacagcgctctgattaaggattaattggttgaactccggaaccctaatcctgccctaggtagttaggcattatttgcaatatattaaagaaaactttgaaaatacgaagtttctattcccagctttgtctggt
>NC_003461_Human_parainfluenza_virus_1
accaaacaagaggaaaaacttgtttggaatatataataatattaaatagtattttagggttaaagtaatactttaaagggacaagtcacagacatttgatcttagtataaatttttataatggccgggctactaagtacttttgacacatttagttccaggagaagtgagagcatcaataagtctggcggaggagcaattatacctggtcaaagaagtaccgtttctgtcttcacattaggcccgagtgtgacagatgatgcagataaattattaatagcaaccactttcttagcccactcattggacacagataaacaacactctcaaagaggaggatttttagtatcactccttgcaatggcctacagtagtccggagttatatctcactacaaacggtgtcaatgctgatgtcaagtatgtgatatacaatatagagagagatcctaaaagaacaaaaacagatgggttcattgtcaaaacaagagacatggagtatgaaagaacaacagagtggttgtttggacctatgatcaacaagaacccattgttccaagggcaaagagagaatgcggatctagaggcattgcttcagacatatggatatcctgcatgtctcggagctataatagttcaagtttggatagtgttggttaaagccataacaagtagtgctggtctaagaaaaggattcttcaatagattagaagcattcagacaggatggaaccgttaaaagtgccctggtcttcacaggagacacagttgaaggtattggtgcagtgatgaggtcacaacaaagcttagtatctcttatggtagaaactctggtgactatgaacacatccaggtcagatttaactacattagagaagaacattcagattgtaggaaattacataagagatgcaggattagcatctttcatgaacaccatcaagtatggtgtagaaacgaagatggccgccctgacactatcaaatctgagaccagatataaacaaattgagaagccttgttgatatctatctatcaaagggagcccgagccccttttatatgtatactcagagacccagttcatggagactttgcccctggaaactatccagcactgtggagctacgcaatgggcgttgctgtggtacaaaacaaagctatgcaacagtatgtaactggaagaacatatttggacatggaaatgttcctacttggacaagctgtagctaaagatgctgattccaaaatcagcagtgctctggaggaagaactaggtgtgacagatacagcaaaagagagactaagacaccatctgacaaacctttcaggaggggatggtgcgtaccacaagcctacaggtggtggagctatagaagtggcaattgatcatacagacataacatttggagtcgaggacactgctgatcgggacaacaagaactggacaaatgacagcaatgaaagatggatgaatcactcgatcagcaaccacacaatcacgattcgtggtgcagaagaacttgaagaagagacaaatgatgaagacatcactgatatagaaaacaagattgcacgaaggctggccgacagaaaacagagactaagccaggcaaacaataaacgagacaccagcagtgatgctgactatgagaatgatgatgatgctacagcggctgcagggataggaggaatttaacaggatacttggacaatagaagccagatcaaaagtaagaaaaacttagggtgaatgacaattcacagatcagctcaaccagacaccaccagcatacacgaaaccaaccttcacagtggatacctcagcatccaaaactctccttcccgaatggatcaggatgccttcttttttgagagggatcctgaagccgaaggagaggcaccacgaaaacaagaatcactctcagatgtcatcggactccttgacgtcgtcttatcctacaagcccacagaaattggagaagacagaagctggctccatggtatcatcgacaacccaaaagaaaacaagccatcatgcaaagccgacgataacaacaaagacagagcaatctcaacgtcgacccaagatcatagatcaagtgaggggagtggaatctctaggagaacaagtgagtcaaaaacagagacacatgctagaatccttgatcaacaaggtatacacagggcctctaggcgaggaactagtccaaaccctctacctgagaatatgggcaatgaaagaaacaccagaatcgacgaagattctccaaatgagagaagacatcagagatcagtacttacggatgaagacagaaagatggctgagaactctaataagagggaagaagaccaagttgagggatttccagaagaggtacgaagaagtacacccttatctgatgatggagagggtagaacaaataataatggaagaagcatggaaactagcagcacacatagtacaagaataactgatgtcattaccaacccaagtccagagcttgaagatgccgttctacaaaggaacaaaagacggccgacgaccatcaagcgtaaccaaacaagatcagagagaacacagagttcagaactccacaaatcaacaagtgaaaatagctccaacctcgaagaccacaacaccaaaaccagcccaaaagttccaccgtcaaagaacgaagagtcagcagccactccaaagaacaaccacaaccacagaaaaacaagatacacaacaaacaatgcaaacaacaacacaaaaagtccaccaactcccgaacacgacgcaaccgcaaatgaagaggaaaccagcaacacatcggtcgatgagatggccaagttattagtaagtcttggtgtaatgaaatcacaacatgaatttgaattatctaggagtgcaagtcatgtatttgctaagcgcatgttaaaatctgcaaattacaaagaaatgacatttaatctctgtggtatgcttatatcagttgaaaaatcacttgagaataaagtagaagaaaatagaacattacttaaacaaattcaagaggaaataaattcatccagggatcttcacaaacggttctcggaataccaaaaagaacagaactcactcatgatggccaatctatccacactccatataattacagatagaggcgggaaaacgggaaatcccagtgatactacaaggtcaccatcagtcttcacaaaagggaaagacaataaggtcaaaaagacaaggtttgacccctctatggaagctctaggaggtcaagagttcaagcctgacttgataagagaggatgaactgagagatgacatcaaaaatccggtactagaagaaaacaacaatgagcctcaagcatccaatgcatcacgcctgattccgtccactgaaaaacacactctgcactcactcaaactagttatcgaaaacagtcctctaagcagagtagagaagaaggcttacatcaaatccctttataagtgtcggacaaaccaagaggttaaaaatgtaatggagctattcgaggaagacatagattcactaactaactaaacatgaatctacaatttcaaccagcaatcaaaatcaatatccagagccaactcaaaaagctccctcaaaacaattaagaaaaacttagggtcaaagaaattttgcccggagaaaggaaatggctgaaacatacaggttccccagattctcacacgaagaaaatgggacagtagaacctctccctctcaaaacaggtcctgacaaaaaagcaatccctcacatcagaatagtcaaggtaggagatcctccaaaacatggagtcaggtatcttgatgtgctactattgggattctttgaaacacctaagcaaggacctctatctggcagcatatctgatctcacagaatcaaccagttattcaatctgtggatccggatccttaccaattggcatagccaagtattacggcacagatcaagaattattaaaagcctgcattgacctcaaaataactgtacgaagaacagttagatctggagaaatgatagtatacatggtagattcgatccatgctcctctactaccatggtccagccgactgagacaagggatgatatataatgccaataaagtagctctagcacctcaatgtctcccagtcgacaaagacatcagattcagggttgtatttgtcaatggaacatcactaggtacaattacaattgctaaggtcccaaaaactcttgcagatcttgcattaccgaactcaatatcagtgaatctgctggttacacttagggcaggagtatcaacggaacaaaaaggaatcctccccgttctagacgatgatggagaaaagaagctcaacttcatggtacacctaggaatcataagaagaaaagttgggaagatatattcagttgaatactgcaaaaataaaattgagaagatgaagctaatattctctctcgggcttgtaggtggaataagtttccatgtacatgcaacaggcacattatccaaaactctaatgagccaacttgcatggaaaaaagcagtttgctatcctttaatggatgtaaatccacatatgaatctagtcatctgggcagcttcagtagaaatcacaagtgtcgatgctgtgttccaacctgcaattccgaaagaatttcgctattacccaaatgttgttgcaaaaagcatcgggaaaatcaggaggatataagtctacactcctcaataatgacacccattagctctaaatcgtaccattaatcaaatacagatcaattcgatacaatcagttcaaataagaaaaacgtagggacaaagtcctctaccaacatcaaggaagacaagagtctcaaaaagctcagcctaagcagagagaaaaacaacaacacaaagaaagaaaaggacaagatcacaaacaagaacaaaagcaaaaacaaaaacaagaacaaaaaagggaagaaaaacaaaagtatacacaaaaaccaaaaaagaaaaaaggccagagacaaaaacggaggcaagaacaaaaatttaaacaaaaacagaatttaaattcataataaacaccaagatagagacaaaaatgcaaaaatcagagatcctcttcttagtatactcaagcttgctattatcttcatcattatgtcaaattccggtagaaaaactttcaaatgtaggggttataatcaatgagggcaaattacttaaaatagcaggatcttatgaatctagatacatagtgttaagcttggtaccttcaattgacctacaagatggatgtggaacaactcaaattattcaatacaagaatttattaaatagacttctaattcctctgaaggatgccttggatcttcaggaatccctgataacaataactaatgacaccactgtgacaaatgataatccacaaactagattctttggtgctgtcattggtaccatagcactaggagtagccacagctgctcaaataactgcgggcattgcattagctgaagcacgagaagccaggaaggacatagcactaataaaagattccatagtcaagacacacaattctgtagaactcattcaaagaggtataggagaacagataattgcattaaagacattacaagattttgtaaatgacgagataagacctgcaataggagaactaaggtgtgagactacggcattgaaactagggatcaagctcacccaacactactctgaattagcaacagcattcagctccaatcttgggactataggagaaaaaagtcttaccttgcaggcattatcatctctctactctgctaatataacagaaattctaagtacaactaaaaaggataaatcagatatatatgacatcatttacactgaacaggttaagggaactgtgatagatgttgatttggaaaaatacatggttaccctcttagttaaaataccaattttatcagaaataccaggcgtgttgatatacagagcttcatctatatcttataatattgaaggagaagaatggcatgtcgcaatcccaaattacataatcaataaggcatcatccttaggaggtgcagatgtcacaaactgtatagaatcaaaattggcatatatatgtcctagagatcctacacaattaatacctgataaccaacagaagtgtatactcggggatgtatcaaagtgccctgtgactaaagtaataaacaatctagtaccaaagttcgcattcatcaatggtggtgtagtggctaattgcattgcatccacatgtacatgcgggacaaacagaataccagtgaatcaagatcgctcaagaggagttacattcttgacctataccaattgcggtttaataggtataaatggaatagaactatatgccaataaaaggggacgagacactacttgggggaatcaaatcatcaaagtgggtccagcagtctccattagacctgtagacatttctttaaatcttgcatctgccacaaatttcctagaggaatccaagacagagctcatgaaggcaagggcaatcatatcagcagttggaggatggcacaacacagagagtactcagataatcatgataataattgtgtgcatacttataataatcatatgtggtatattatactatctatacagggttagaagactattagtaatgattaattcaactcataattcacctgttaatgcttatactctggagtcaagaatgagaaatccctacatgggtaacaactccaattaaaaaatcagatcaagtacattgtagcatacatacaacaatcaaatctatccacaacttcaccaatcaggtgtacaacaagtaagaaaaacttagggttaaagacaatccagtcaacctataaggcaacagcatccgattatacaaacgatggctgaaaaagggaaaacaaatagttcatattggtctacaacccgaaatgacaattccacggtaaacacacacattaatacaccagcaggaaggacacacatctggctactgattgcaacaacaatgcatacagtattgtccttcattatcatgatcctatgcattgacctaattataaaacaagacacttgtatgaagacaaacatcatgacagtatcctccatgaacgaaagtgccaaaataatcaaagagacaatcacagaattaatcagacaagaagtaatatcaaggaccataaacatacaaagttcagtacaaagcgggatcccaatattgttaaacaagcaaagcagagatctcacacaattaatagagaagtcatgcaacagacaggaattggctcagatatgcgaaaacaccattgctattcaccatgcagacggcatatctcctctggacccacacgatttctggagatgtcccgtaggggaacccctactgagcaacaaccccaatatctcattattacctggaccaagtctactttctggatccaccacaatttcaggatgtgttagactaccttcattatcaattggtgatgcaatatatgcgtattcatcaaacttaatcactcaaggatgtgcagatatagggaagtcatatcaggttttacaattaggttacatatccttaaattcagatatgtatcctgatttaaacccggtaatttctcatacctatgacatcaacgacaacaggaaatcatgttctgtaatagctgcaggaacaaggggttatcagttatgctccttgcccactgtgaatgagactacagactactcgagtgaaggtatagaagatttagtatttgacatattagatctcaagggaaagaccaaatctcatcgatacaaaaatgaagatataacttttgaccatcctttttctgcaatgtatccgagtgtaggaagtgggataaaaattgaaaatacactcattttcctagggtacggtggcttaacaactccgctccaaggcgacactaagtgtgtgataaacagatgtaccaatgttaatcagagtgtttgcaatgatgctcttaagataacttggctaaagaaaagacaagttgtcaatgtcttaattcgtatcaataattatttatctgataggccaaagattgttgtcgagacaattccaataactcaaaattacttaggtgccgaaggtaggctacttaaactaggtaaaaagatctacatatatactagatcttcaggttggcactccaacctgcaaataggatcattagatatcaacaaccccatgaccattaaatgggcgcctcatgaagtcctgtctcgaccaggaaaccaagactgcaactggtacaacagatgtccgagagaatgcatatcaggtgtatatactgatgcatatccactatctcctgatgcagtcaatgttgctacaaccacactgtacgcaaacacatcacgtgttaatcccaccataatgtactcaaatacctcagaaattatcaacatgctaagactcaagaatgtacaactagaggcagcatacactactacatcatgtatcactcatttcgggaagggctactgcttccacattgttgaaatcaaccaagccagccttaataccttacaacctatgttgttcaagacaagtatccctaaaatatgtaaaatcacatcttgagcagatcaagacccaacactatatcaattatgtgaaaaccagatatgatgtataaaaatttaaaaacaaagcatgaatagacatttatatgacaaatagaataagaaaaacttagggttaatgcctgcctatttgtcaaatatggataaacaggagtcaactcagaattcctcagacatcttatatccagaatgtcacttgaactctccgattgtaaaaagcaagattgctcaacttcacgttttgctagatatcaatcaaccctatgatttaaaagataacagtataataaatatcaccaaatacaaaatcagaaatggaggtttatcgccccggcagatcaaaatcagatcgctaggcaaaatccttaaacaagaaattaaggatattgatcgttacacttttgaaccttatccgattttctcattagagttactcagactggatatcccagaaatatgtgacaaaataagatccattttttcagtctctgatagattaataagagaactatcatctggatttcaagaattgtggttaaatattcttagacaattaggctgtgttgaagggaaagagggatttgactcattaaaggatgtagatatcatcccagatataactgataaatataataaaaacacatggtatcgcccattcttaacatggtttagcatcaaatatgatatgagatggatgcaaaagaataagtcggggaaccatttagatgtctcaaattctcacaattttcttgactgtaaatcatatattttgattatatatagagatttagtgataataataaataaattaaaattaaccggttatgtccttacacctgaattagtattaatgtattgtgatgttgtcgaaggaagatggaatatgtcttcagctggacgactcgataaaaggtcatcaaaaataacatgtaagggggaagaattatgggagcttatcgactctttatttcccaatcttggtgaggatgtatataatattatatcactactagaacctttatcacttgctttaatacagttggatgaccctgtaactaatttaaaaggagctttcatgagacatgttttgactgagctacatacaattttaataaaagataatatatacacagattcagaagcagacagcataatggaatcattgataaagattttcagagagacatcaattgatgaaaaagcagaaattttctccttttttagaacgtttggacatcctagcttagaagcaataactgctgccgataaagtaaggacacatatgtattcctccaaaaaaatcatactaaagacactatatgagtgtcatgcaatcttctgtgcaattataataaacggatatagagaaagacacggtggtcaatggccgccatgcgaattccccaatcatgtatgtcttgaactcaagaatgcacaaggatccaactctgcaatttcgtatgaatgtgccgtagacaattatagtagttttataggatttaaatttttaaaatttattgagcctcaattagatgaagatttgacaatttatatgaaggataaggctctatcacctaggaaagcagcatgggattcagtatatcccgacagtaatttatattacaaagtccctgaatcagaagagactcgtaggttaatcgaggtttttataaatgataataattttaaccctgcggatattattaattatgtagagtcaggagaatggttaaatgacgatagcttcaacatatcttacagtctcaaagaaaaagaaattaaacaagagggtcgactctttgccaagatgacatataagatgagagcagtccaggtattagcagaaacactactagcaaaaggagtaggtgagttattcagtgaaaatgggatggtaaagggagaaattgacctactaaagagactgactacattatctgtctcaggtgttccaagatccaactcagtttacaataatcccatattacatgagaaattgatcaaaaatatgaataagtgcaattcaaatgggtattgggatgaaagaaagaaatctaaaaatgaattcaaagctgcagactcatcaaccgaggggtatgagactctgagctgttttttaaccaccgatttgaaaaaatactgtctcaactggagatttgaaagtacagcgttgttcggtcaaagatgtaatgagatattcgggtttaaaactttctttaactggatgcaccctattctagaaaaaagtacaatttatgtaggagatccttactgtccagtacctgatagaatgcacaaagaactccaagatcatgatgataccggaatctttatccataatccaagagggggaatagagggttattgccagaaattatggacactaatctctattagtgcaatccatcttgcagctgttaaagttggtgtcagagtgtcagcaatggtacaaggagacaatcaagctatagcagtgacatccagagttcctgtcacacaaacctataagcaaaaaaagactcacgtctatgaagaaatcacaagatatttcggtgccttgagagaagttatgtttgatattggacatgaattaaaattaaatgagaccattataagtagcaaaatgtttgtatacagcaaacggatatattatgatgggaaaatcctcccacagtgcctcaaagctttaacaagatgtgtattttggtcagagactcttgtagatgaaaacaggtcagcatgctcaaacattgcaacatctatagccaaagctattgagaatggatattcacctatcttaggctattgtattgctctttttaaaacttgccaacaggtatgtatatcattaggaatgaccattaatcctactattacgtcaactatcaaagatcaatattttaaagggaaaaattggttaagatgtgcaatattgatcccagctaacataggagggttcaactatatgtctacagctagatgttttgtcagaaatataggtgatccagcagttgcagctctagcagacttaaagagattcatcaaagcaggtctgttagataaacaggtattatatcgtgtgatgaatcaagaaccaggagactcaagcttcttagattgggcatcagacccttattcatgcaatctcccacactcacaaagtataacaactataatcaaaaatgtaacagctagatcagtattgcaggaatcacctaatcctctcctatcaggtctcttttcagaatcaagtagtgaagaagatctcaacttagcatcatttttgatggataggaaagccatattgcccagagtagctcacgagatcttagataactcacttacaggtgtaagagaagctatagccgggatgcttgatacaacgaaatctctagtaagagctagtgtcaggagaggaggattatcatatagtatcttaagaagacttataaattatgatctattacaatatgagaccttaacaaggacactcagaaaaccggttaaggataatatagaatatgagtatatgtgttcagtagaattggcaataggattgaggcaaaaaatgtggtttcatctaacttatggaagaccaatccacggtttagaaactccagacccgttagaattattaagaggatcatttattgaaggctcagaaatatgtaaattttgtagatcagaagggaataaccctatgtatacttggttctatcttcctgacaacatcgacttagatacacttagcaatggaagtcctgccatacgtatcccttattttggttctgctactgatgaaagatcagaggctcaactaggttatgttaagaacttaagcaagccggcaaaagcagcaataagaatcgcaatggtttacacttgggcttatggaactgatgaaatatcatggatggaagcagcacttatagctcaaaccagggctaacttaagtttagagaatttgaagttactcacccctgtatcgacttctacaaatttgtcccacagattgagagatactgctacacagatgaaattttcaagtgctactttagttcgagcgagtcgatttattaccatatctaatgataatatggcattaaaagaggcaggagagtctaaagatactaatttagtttatcaacaaattatgttaaccggattgagcttatttgaattcaatatgaggtataaacaaggatcattatctaaacctatgatattacacttacatttgaataataaatgctgtatcatagaatctcctcaagaattgaatattcctcctagatctacattggacttagagatcactcaggaaaataacaagttaatctatgatcctgatcctctcaaggacatagatctagagttatttagtaaggttagggatgtagtacacacaattgatatgaattattggtctgatgatgaaataattagagcaactagtatatgtacagctatgactattgcagacacaatgtctcaattagatagagacaatcttaaagaaatgatagcactgataaatgatgatgatataaatagtttaatcaccgaatttatggttattgatatacccttattttgttccactttcgggggtattctaatcaatcaatttgcatattcactttacgggttaaacgtcagagggagggatgaaatatggggatatgtgatacgcataattaaagacacatcacatgcagtcctaaaagtactgtccaatgcattatcacatcctaaaatattcaaacgattctgggatgcaggagttgtagagcctgtttatggacctaacttgtccaatcaagacaagatactgttagccatttcagtatgtgaatactctgttgacctcttcatgcgtgattggcaagagggcataccgcttgaaatatttatttgtgataacgacccaaatatagcagaaatgagaaaactttcatttttagctagacatctagcatacttgtgtagtttggcagagatagctaaagagggaccaaaattggaatctatgacatctctcgaacgactcgaatcattgaaagagtatctagaacttacttttttagacgatcctatattaagatatagtcaattgacaggcttagttattaagatattcccttcaacgttaacttacatcaggaaatcttcaattaaggtgttgagagtaagaggtatagggataccagaagtcttagaggactgggatcctgatgccgatagtatgctactagataatataactgctgaggttcaacacaatatacctttaaagaagaacgaaagaactcccttctgggggttaagggtatcaaaatcacaagttctgcgacttagaggttatgaagagataaaaagggaagaaagaggaagatcaggtgtaggattaactctaccttttgatgggcgatatttatcacaccaattgagacttttcgggattaatagcaccagttgtttgaaagcattggaacttacctatttactgaatcctctagtcaataaggataaagatagattatatctcggagaaggtgcaggtgcaatgctgtcttgttatgatgctacattaggaccctgcatgaactattataattcaggtgttaattcttgtgatctcaacggacaaagagaattaaatatttatccttcagaagtggcactggtagggaagaaattgaataatgtcacgagtttatgtcaaagagttaaggttttattcaatgggaatcctggatcaacttggatagggaatgatgaatgtgaaacactaatctggaatgaattacagaataattcaatagggtttattcattgtgacatggaaggtggagaacacaaatgtgatcaggtggtcttacatgaacattatagtgtgatcaggattgcataccttgttggggataaggacgttatcttagtaagcaaaattgcaccaagattaggtacagactggacaaaacaattaagtttgtatttaagatactggagagatgtcagcttaatagtgttgaaaacatctaacccagcctctacagaaatgtatctgatatcaaaagatcctaaatctgatattatagaggatagtaatacagtattggcaaaccttcttccattatctaaagaggatagtattaagatagaaaaatggattctagttgagaaagccaaagttcatgattggatagttagagaattaaaggaagggagtgcatcgtcaggtatgctaagaccttaccatcaagcattacaaatcttcggatttgagcctaatttaaacaaattatgtagagatttcttatctacactaaatatagtagacacaaaaaattgtattatcacatttgatagagtattaagagatacaatctttgagtggactcggataaaagacgcagataagaagctaagacttacaggtaaatatgatctatatcctcttagagattcaggtaagttaaaagttatttctagaaggcttgtaatatcttggatagcattgtctatgtctacaagactagtaacagggtcatttccagacattaaatttgaatcaagactccaattaggtatagtatcaatatcctctcgtgaaatcaaaaatcttagggttatatcaaagattgtcattgacaaatttgaagatattatacatagtgtgacctataggttcttgactaaagaaataaaaatattgatgaaaattttgggagcagtcaaattatttggggcaagacagagcacatctgctgatatcactaatatcgatacatcggactccatacaatgatcttatatcttctcatctttattatctaatttgtttaaagagatgagttaacaagataagaaatccctttaactgactcataaaaacatagtaagaaaaacttacaacagacaagagtattaataatatatcgatatttcttaaactcttgtctggt
>NC_009640 Porcine rubulavirus
accaaggggagaatagataggagtacggaacattataaataaaataaactacaataggcccggaaagttggctaatcgctagcgatctcgatatcgatatctgttcttttttaagttcagacctcctttccgggcaccaacaaacatgtcctcggtcctcaccgcctttgagcgcttcactatcgagcaggagctccaggatagaggagccgagggtagcattccccccgaaaccctcaaaacccgcattcaagtcttcgtattgaatgacgaggacccgcacctccggtggcggatgttcaacttctgcttgcgattaatccttagccctgctacacgtacggctagaaaaattggtgccatgatcacactattctccttgcctgctgctgctatgcaaaaccatgtaaggcttgctgatagatcccccgatgcgattattgagcgcgtcgagattaatggctttgtcgatggaacttggagattgattccaaacgaccgcgccatcctaccggatgccaccatcaatgcactcaatgttgctgcagatgagctgccacccgacttggtcaacagaacaccttatgttgttcaaggtggggaggaccttccttgtgatgaagtagagatattcctccaaagagcatatagtgtgttgatccaggcatggatcatggtatgtaaatgcatgacagcatacgatcagcctgctccatctgaagaacgtaggatagccaaatataggcagcaaggtaggttggaagcccggttcattttgcagaatccagctcgaagggggatccaaaaggtcatcagagaaagcctcgtagttcggcaataccttgcttatgaattgcaaatcgctcgcaaccaaagcttggtaactaacaaatactatgctatagtaggagatattggaaagtacattgagaatgctggactaagtgcttttttcctaacagtcaagttcgcactgggtaccaagtggcaacctctggcattgtcggccttctctggagaattaacaaagctgaagtccctaatgctcttataccgagacctgggtgaacaggcacgatacttggcactcttagaggctccccaggctatggattttgctcctgcaaactaccctctgatatacagctacgccatgggcgtgggaactgtactcgatccacagatgaggaattataactttgcacgcccgttcttaaatgcaatgtacttccaattcggtgtagaaacagctcgtcgccaacaaggtgccgttgatacaaagatggccgaggagcttggtctcaccgcccaagacaagcaggagatgacagaaacgctaaacaggcttggcgctgcaggtgcacgaggggccgctccggctgcacccaatccatttaatgcagcgcccccagcacctgctcccatcccagttgcccaaccagcacaggatggcccacatgacaacgctgcagctgctccggcccccgcccccggtgccgacgcgcccggtcccgccggtcttcacatccctggaccaggagagccaggatttgaaccacaggagtactaccggcaacccggtatgatggacatggtcaagaacagactaaggatcgctagcgggggtgcaccgggagtcctaccgcatgaactcgacgcggctgcacaaatatatgttgatgaagtcgtcactgggctaagacgccccaatgactttgcaggtatcctcgaagccatgtttcagcagcttgcagaggagcaaaaaggtgacctagaggattagaacagacgcccaaccgtgcagctgcgcctccccagtctgcccccctttaagaaaaaataggcccgaaaggtgccaaacaacgagagcaaccgcccacacactcggctcaccaacctgctctgcctttctaacccactgctgagatggctagtagttcgctaagcttctctgatggagagattactgaactactggaaacaggactgggcactattgagagtatcgagaggatggtggcggcaaagggtgggcctgacgggggaattgacccagagtcccaacctggacagaggggacttccgactcccaccccccggacaacatcaacacccaccgctgcaggaagtgcctctgctactcttgagcttagtccggaaggaggagcaatcaaaaaggcacctagggcgcaccctacactccccaacccccttgggcaagaagaacgccctggaaaccccttatccacatttaccccagtccgaggttcatcatccactcatgatcccctccctggaagtcgtcctggatcagaagtttatgagggcgatctgatggcgagagctcgctccgaacttgtgactagatggtcggatgaagaaggtgatcctgtccccactagagtgttgcagagcacttttaagaggggggccgaccggaaaggagctaatcccggcgaaccaggccaccgtagagaatatagcatcgggtgggtctgtgggaccgtcagggtcctcgaatggtgcaacccagcatgttccccaatatccatggaaccaagatactaccaatgcacctgtggcacctgccccgcaaagtgccctcaatgtgccggagataatggaattgttgaaagcaatcgagggccgcatgatggcgctggaaatgaaagttgatagagttctagcacagggatcagtgctgacacagatcaagaatgaggtaacaaccctcaaagctaccactgccacaattgagggactgattaccacagtccgcattatggatccaggtgtccccagtaacatgactgcgcagattgctcgcaaccagatcgctgaagtaccgcttatagtcactgggcctggaccggtgcctcaatacaagcgtgacacagatttaatagtgcttgatgagctggctcgccccagcatcgcgccactgcctgccgcacagacccagaagcccgctccagcaaagcaagccaccgacggggctcgcctcatggtttcgcgtatgatcagcagctgtgttactaatgactcagctcgaaaacggttcgaagccaggttgggatcgtgcacaaccatggaccaaatccaggcgctaaaaaatgatgtcattcgctatgcctcttaagtagttaggtgccttgcattgggcagcctgtgcattgcttgctacattggcttcatgcagcatttaagaaaaaattcacaaagtctcgagcacaaagccgcaggcccgaacagaggtcacgcatgaagccagggtcgcaatggcgatgcatgccaagatcccactcaatcaaccccagaatcaggacactgcacaacttcaaccatttccccttgtgatgagcgagccagagaatgggaagcgcagactactcaaacagcttcgcatcaagcgcatcccgccattgagtataggcgatcagcagatcacatttataaatacatatggatttatccgtgcgaatcgcaccttcactgagttcatctctgaattgcaccgcccaggattgcagcccatagttactgcctgcatgttgccattcggtgccggaccattgctggacagcccagagaaaatcctggaagggttagatctgtgtgaaatcaaagtacggaaaagtgccgcagttaaggaagagattttattcgaagttacggcactgccaaaaatattccaagggttccagattagtgcacagccactgattaaggtctcctcagagaagtatgttaaagcaccaggaaagatcaatgcaggtgttgaatacaagttctatccaaccttcgtatcacttacctactgtcctaccacactcaaaattcaaggtcgccagactctggccactgtgcgggcaaagttcatgaggagtatccacctagagatcttgctcatcttcgaatgcaaggatgatgcgcccatggccaaagcgctgatcaagagagacgagagggatgggtaccaggcctctgtttgggtgcatatgtgcaacataaccaaaagtacacagaaattcaagacatatgatgattcctattttggtcaaaaggtattagccatgaagcctgtaattgggctcgtagatatgtggggaccgactatcaccgtacacatctcagggaagatgccgaagactgctgcaccctacttcaatagtagagggaggtcttgccatcctctctcagaggtagcacccagcatagccaagatggcatggtctaacggatgccgaatccatcaagttaatgcgatcctccaggaatctgacttatccctcattccgggtagtgatgacatcctatttaggaaagtccctgtggaccctgagaatattaactttaaatcaacctactggaaccctttccgtaagtaggtcatgcaactcacctctttctgtacgcagtccgcgaatgtcaatttcactcctacctatatgttggctatgctcaatctttgcactgtgcttccatctcagccgtgcatcattctagctgtctcggctgatttattctcattgctcttgtcaaagctctatataggatccgaggtagaattttagaaaaaatttcgatataaaaaatcaagacaggcccgaacaggtgccacccaaccaggacacacacgcccatccacctccgccccaggtcggagcaactccaccatgccacaacaacaagttgcccatacatgcgtgatgttgtggggtatcatatctacagtgagcggtatcaacactgaagcgctcagtcagtatggtgtcgtagtaaccaacgttagacaactcacctactacacacaggcaggcagtacataccttgcagtccgcctccttccatcacttgcttctccagaccagtcttgtgccctgcatagtataatcaactataatgcaaccttacaggctatcttaagtcccattgctgaaaatctgaatctaatcagcacagctctaagagagcaacaccgcaaaaaacgttttgcaggtgttgcgattggtttaactgcactaggggttgccacggctgcacaggccaccgccgctgtggcacttgttcgggccaacaaaaacgcagagaaagtcgaacaactaagccaggcacttggtgaaactaatgccgctatttccgatctcatcgatgcaactaagaatcttggctttgccgttcaagcaatccaaaatcagatcaatacagcaatattaccacaaatccacaatttatcatgtcaggtgatagatgcacaacttggtaacattctgtccttgtatctcacagaattgaccacagtattccagccccaattaactaatcctgctctatctcccctcacgattcaggcgctcagggctgtgttaggtacaacattacctgctctgttgtcagagaagcttaaatctaatatcccgctgggtgaccttatgagctcgggattgctcaaaggtcaattagtaggattaaacctccagaatatgctcatgattattgaattatacatccctaccctgtccactcatagcacagccaaagtattggatcttgtcacgatatcctcacatgtcaatggcagagaggtggaaattcaggtaccgaatcgagtcctagaattaggcagcgaggtactcggatatgggggttcagagtgtgccctcactatgagtcacatcctatgtccttttaatgacgccagggtactatcaactgatatgaagtattgtttacaaggcaatatcacacattgcatattctcacctgtagtaggcagcttcttaagaagatttgccctagtcaatggtgttgtcattgccaactgtgcagacatgtcttgcgtgtgctttgatccacaagagattatttatcagaactttcaagagcccaccacagtcatcgatattaagaaatgtggcaaagtgcagctggacaccctcaccttcacaatcagcacatttgcaaatcgcacatatggaccccctgcttatgttcctccagacaatataatacaatctgaaccattagatatctctggaaatttaattgcagtaaacaactctctgagttctgctttaaatcacctggctaccagtgagattctgcggaacgagcagatttggacaagtagtctaggaatctccactattgttgcattggtaattattggcatcctgatcatctgcttagttgtaacatgggctgctctatgggcactcttgaaagaagtgcgaggactgaactctgctgttaacagccaattgtcatcatatgttatgggagataaattcattagatactgatgcaaatcaagtcattgcaagaatctcagcaccactctagcgctcacgatcactatagcgttccatcaattatacactactagtgccatcctgctttacttgccgtttcaatatggattacatatgattaagaaaaaaccattatagtaagaaaatagtagaccgccacctaacaaggagaactaggcccgaagggcaccacacccgtccacacaagcagtcccttagttattcaggtgcctagggcgtgtagggcaatgtctcaattagggactgatcaaatcatgcaccttgctcagccagccattgcaaggcgcacatggaggctctgcttccggatctttgctttatttatcctcattgctatagtgattacacaaattttcatgcttacttttgatcatacactactgacaacgacccagttcttaactagtattggtaacctgcagagtacaataacctcgtggaccccggatgtacaggctatgttgagcatttctaatcaactcatatataccacgtcaattactcttccattaaaaatctcaactacagaaatgtctattctcaccgccattcgagatcactgtcactgccctgattgttcatctgcctgccccaccagacaaatgctactcaatgatccacgatatatgagtggtgtcaatcagtttattggggccccaacagagagcataaatatcacatttggacctttgttcggtattccaagctttatccctacatcaacaactacacaaggatgtactcggataccatcatttgctctaggaccaagccactggtgttacacacataattttatcaccgcagggtgtgcagacggagggcactcaaatcagtatttggccatgggaacaatacagagtgcgtcagacggctcaccattattgattacagctagatcttattatcttagtgacggggtgaataggaaaagttgctcgattgctgtagtaccgggtggatgcgcgatgtactgctacgtcgcgacacgttctgaaaccgattactacgctggtaatagccccccacaacaactcttgactcttgtattctctaatgacaccatcatcgagcgcaccatccaccccaccggactggccaacggatgggtaatgctggttcctggagtagggagcgggacactatacaatgagtatctgttattccccgcctatgggggcatgcagcaaatcttggcaaaccagagtggtgagataaaccagttcttcacaccatacaatgccactgtgaggtgtgcaatggctcagcctcaattttcccaacgagcagctgcctcctattacccccgttacttttcaaacagatggattcgctctgcaattgttgcctgcccttaccgagctatttatcagactcaatgcaccctgattcccctcccgaatagaatggtaatgatgggaagtgaagggcgaatcttcacacttggtgaccgcttgttttattatcaacgcagtagttcttggtggccatacccactactgtaccaggttggattaaactttctcacgactcctcccagtgtttcctcgatgactcaagtccctttggagcatcttgcgagaccggggaaagggggttgtccaggaaacagtcactgtccagcaacatgcgttacaggagtatacgctgatgtatggccgctcaccgaccctaggagtggagtgggcgggacctcacttgttgcggcaggagggctagatagcacctccgaaagaatggcacctgtcaactatctcgcgattggggaatccttattgtcaaagacatatcttctctccaaaacacaacctgctgcatataccactaccacctgcttccgtgatacggatacagggaaaatctattgcattacaatagctgaattagggaaagtgctacttggtgaatttcagattgtacccttcttacgagagattaagattcaatcacgctattaagttgttaaattactatctacgattcagacactacaaaatcccttactttaagaaaaaacgtaggccggaatggctggccaacaggacgtcattctgcccgaggtacacctcgattccccgatcgtgaagcacaaactgttgtatctattaaagctaggtggattcccaatcggcacagcattcgatggagatggaccacatcagaggatccagcgttgggatcggatccgtggtgaggagaatcaactattctctcgactagacctaatgagacaacgactggaacgttataccagcctgcggaccatatcagtagtccccaatcatttttctatcttgatatggccgagatgcatacagctctgccaaactgttgacctacgagtctatatggagctggagagggaatggaaacacgtcaccaccaaagcatgtgagcttcttgataaacccttggtcagatgtcttagagatatcagccacaagttaactaaccgagctgacctgtttagccgtgcccgggacgaagcatatcaaggtggcgaacagcatccgaccctccaatcgattgaacgcacttgggaacataatccttgggctcaagctacgtccacctggctgatgatcaagcatcgaatgcgccaactgataactcagatgaagtccgatcctacatctacttatcctacagtcctagaaacacgtcatcacttagtcatgatcagccctgaattggtggcaattgttttccaggctgaaaaggtgatcacttactttaccttcgagatggtcttgatggtatctgacgtatttgagggccgtctaaatgtcttgtcactttgccaggtgagcaattacttaagcccactcgcacctagaatcacaaaaattcttgcccttgttgatcagttgggtaccatactcggagatggaatctatgacatcatcgcgtccctggaaagtttttgttatgctcaactccagttagaggacccagtgattgaaattgccggaacattctatgcatttatggcagatgagatgttaacttgtctattggatagcaaccaattctcgagggatgaagcatatgttatagttgagaaactcacatcgctatatggggggttatcaccagatttgacagccgaattgctatgtctcatgaggctatgggggcacccaagtcttgtagctgctcaagcggcgggaaaagtcagggaatctatgtgtgctgcgaaggtcattcaacttggggtaacactaaagacattggcattctttcacaccatcttaattaatggataccggcggagacacaatgggatttggccacctgtccatttaccagagtatgccccacttgcccttgttgagctatgcaaagataatcatgagataacatatgactttaccttgagacattggaaggcaatttctgcaattcagttcgagcgatgctttgacgcggaccctggtgaggatctaagtatattcatgaaggacaaagccataagttgcccaaagcaggattggatgagcgtattccggaagagcctcatcaaagacagattcacggctgcaaagcgcgatttacctcaacctgtcaaccggcgactactccttaactttcttgaagatgccaacttcgaccctgttgaagaactaaaatatgtgacaacacgtgcatacctaactgatgatgaattctgtgcctcatactcactcaaagagaaagaaataaagaccaccggccgtatctttgcaaaattaactaggagaatgagatcctgtcaagttatcgcggaggctatgctcgcaaaccatgcagggaaactgatgcgagagaatggtgtagtgatggatcagttaaaacttacaaaatcattattgacaatgaatcaaatcggaatagtatcccaaaagtctagaaaatttactagtgataaccagacaatttttaaacgaccaaatcgtagcaatcaaggtaagactgcgaatcgagacacccagagagatagcgatgaacatgaaatagcagcatgtttcctaacaactgacttaaagaaatactgcttacagtggcgctatcagtccataggtatgtttgctagatcgcttaatcagatgtatggatatgatcatttgtttgagtggatccatctccgcttgatgcgtagcacattgtatgtaggagatccattcaatccccctgaggccggaactgatttcgaccttgatagtgttaatggagatatattcatagtctcaccgcgagggggaatagagggtctctgtcagaaattctggacaatgatatcgatctctgttattttactatcagcagcagaatccgggcacagggttatgagcatggttcagggagacaatcaggtagttgcagtaaccacccgtgtaccaaggaccttgagccagagagataagaaggaaatagcccatcgagcttgtctatcattctttaaccgattaaaagagaataatttcggtcttggacaccacttaaaggcgcaagagaccatcattagttcggacttctttgtttatagcaagagggtcttttttagaggaaggattctcaaccaagctttgaagaatgcaagcaaactatgtcttatagccgatgttctaggggattgttcacaagcctcctgttccaatctagctacaactgtgatgcgcttggctgagaatggtgttgaaaaggacctctgctattatttaaatgtctacctgaccatcagacaggtcacctacgacattaagttccctcaagtacaaacatactctagtgacattcgccatttctatgctaatcatcctcatttaattgcacgcctagctgtccttccttcacaattgggcgggctgaattatctttcctgcagtcgcctattcaaccggaatattggagatcctgcggtttctgcattggctgacttaaaacgattgatacggtgtggggcaattgaacactgggtcctgtcaaatatcttgatgcgaaagccagggagtggtaactggagcacattagcagcagatccatatgccctcaatgttgattacttgaatcctcctacaatgtttctcaaaaagcatactcaacaagttttgatgggacagagccgcaatccgctgctgtcagggatattccatgagaatgcacgacaggaggaaaatgatcttgctcagtttctcctagatcgagaggtggttatgccacgagtggcatatgtgattttggctcagacgagctgtggaaggcgaaagcagatacaagggtttctagattctactcgaacaatgataagacatgcattacagttacaacccttgtcatttagaaagttgaatcaggttttagagtataattgtctctacctggcttatagtctggagatcatagaatacccaaaagaagttgctagccaccttatggctctcacatatgaaacttgtagtatagacctagcaagaacactacgaaagttatcctgggcatcattacttgcaggtcgtccaatagagggcctagagacaccagacccaattgaattgctggacggtgcacttgtcgtaggatctgggacctgtctgcagtgtgagcaaggagatactaaattttcttggttttaccttcctgatggcatacaattggaccgagatccaatggagaatcctccaattagagttccatacattggttcaaaaacagatgagcgccgtgttgcgtctatgacttacgtaaagggtgcctcatcagcacttagatcagcactccgattggctggagtctatatatgggcatttggtgaggatgaagtgagttgggttgaagcacatgcccttgctcagactcgagtcacaataactatggaccagctcagagcactcactccgctcccaacatcggccaacatcacacatcgattagacgatggaactactcagctcaagtttacacctgcaagttcttatgcattctccagctatgttcatatctcaaatgatgaccaggtactagaattggacgacaaggtcttggactcaaatttgatataccaacaagtaatgataacaggtcttggtgtcatcgaatcatggaacaacccacccatttcgactaatgaattcgaagtcacactgcacttgcatactgggtcatcatgttgtattcgccccattgagcagtgtgttcagaatcctgcacttcttgctcttcctgacatctctacaccttaccacaacaagttcgtgtttgatcaggaccccttaacagacaccgtgcaagagagaattgatactaccatctatgctaacaagatcaatagtatcgatttcgtgccgctggttgacaggatccctctcctatctcaactagttggtcggtcaacggtgaattcaatcattgggttagatgaatccacatcaatcatgaacgatgcagtagttgagtcagactacgccaacaattggattagtgaatgtctgtattcatacattgaccaagtgattttgtctgcagcatggaatctgctcttagaactggcttaccagatgtactacctcagagtgaggggacgggatgcaatcctggaatatatgcactccgtgttgcgacgcatccctggccttgtgttcggtggcatgtccgctacaataagtcatccgaaaatcctccgacgtctcatcaatctcggcattattcggcctacaaactcaccatacttcgctacactcgactacgtacgcttgtgtgtggatgcactgatgtgggggtccaggcgggtcctaactgatcttgcttcagggtactcactcccgattctgattacctctgagctgagcttcatcctaaacgacagaatgatgaacttggtatcacggagcctctctctaatctcttgtctactttcatctggacacgaacaaccaaaagttaaaggctgtgatcccaccgagaaatgtgcaatgctgacatacttcctcatgcaagggcccgtgatggctgtagaggagtacgaacagcgagagcggttgaaaaaactcatccaggagcccaaaatcgacacttatccgaataatatttactatcttactaggaaactacttaatgagattagagggtcagaggagtcacggtttatgttgacattgtactatgagtcaatgacaattgatggaaatccgttagaggaagcagtacagtggcctgttaagacacaggaatctctcaccctcactttgactgacttccatgttcccatcatcaatcctacgaccaggttagaaaagtatcaatatcctgattgggcaatccagacagaggagggtcaattccatgccgccaaccctccgacccatcatgtgctgcgaccactcggtttatcgtccacttcatggtataagtctctcagtgtagtggaatttctgagcaggcgacgattggtcactggaaaccatctataccttgctgagggtagcggcgcctcaatgtcgctaattgaatcatatattccaggacccataatatactacaatagcctcttccatagtggagagaatcctccccaacgtaactttgcccctcaaccaactcaatttatggaaagcattccgtataagcagatcttagcagatattcaaactccagcagggtttgtacaacaatttgttccattgtggactggccaatcagtacaaacagacttgaatcggaaagagtgtacggaatatattatcaataaagttggggttgagacatgtgggttggtacatgttgacttggaagacttcgccattggaccatcagcagaacttaccgcaggaactattcactctatcattatagccaccactgtcctcaagcccggaggagctcttgttttcaagacgtattggaccccattttcccgattctccaggttaatttcagtcctctggatgttttttgaagaagtgactgcaatccggagctcttattctgacccacacaagacagaagtgtatctgtgtgcattatttgcaggctctagcgcaagaggtagtatcagtcaagcaatccatggtgctacactgctccataccgaaggattcactatggtcgctcctgcagtagtagagacttttttagttgctcacaagaatcaatccaatgtagtgtgtcaagagattgatcgaatagtcctgacaggcgataattccatgcaggatcaagataatcaattgataattgctgcaggtggggcacttgcagcacaattgtggcatgacaaccctgtctttcaagattggcctgcattagtaaaatacttagtcactgttattaccacccatcttaaagagatcattgagacctcaaaggtagacacattggaatatgaaagcctcttgatgacagcgtataatacagggtcattcggccgaattaacaccatcactaatggattggtcgagacggttctaatctctgtggcccgcaactggttgacacttactgagcaatacagactccggctgaagcatgacttggagctaggggtcttccgagtcagaagccttctcaatgccgagcagtttctcggtcttactgagaacccgaaatatcttctcagtgcgcttggcaaaaggaagataagtgaattctttgatgagcgagctgtcgcatttctgagtcgcccaatgcaaaaaagagtgtggaagacaattgggtgtgcattgatggagggggatcctgtggctccactaagctctcactatctccaagaagaagatgtcgaacgcgacatcgctggcgatattctgtgaataagaataatttaagaaaaaacttaactgtaaagttaagtaagcttatctattctccctctggt
>NC_001906_Hendra_virus
accgaacaaggggaaatatggatacgtgttaaaaaactgcgtatgtttaaaacttaggaaccaagacagtgacaattggtcttggtattggacaattgttcaaggttccaaaatgagtgatatatttgacgaggcggctagtttcagaagctatcaatcgaaactcggtcgagatgggcgggcaagtgcggcaacagctactttgactactaagataagaatttttgtaccagcaactaatagcccagaactgagatgggagttgactttgttcgctctcgatgtaatcagatcaccaagtgcagcagaatcaatgaagattggtgctgctttcactctgatatcaatgtactcagaaagacctggcgctttaatcaggagcctccttaacgacccagacatagaagctgtcatcatagatgtgggttccatgctcaacgggatccctgtgatggaaaggagaggggacaaagcacaagaggagatggaaggtttgatgaggattctgaagactgcacgtgaaagcagcaagggaaagaccccgtttgtagatagcagagcctatggactgaggatcaccgatatgagcactcttgtgtcagccgtcattaccatcgaagcccaaatttggatcctgattgcaaaggcagtgactgctccagatacagccgaggaaagtgagaccagaagatgggcaaagtatgttcaacaaaagagggtcaatccattctttgccttaacccagcaatggctgacagagatgaggaatctcctctcacaaagtctctcagtcagaaaattcatggtggaaattctgatggaggtaaagaaaggcggatcagctaaaggaagggccgttgagataatatctgacataggaaattatgtcgaggaaacaggaatggccggcttctttgcgactatcagattcggtcttgaaacaagataccctgcacttgccctcaatgagttccagagtgatctcaataccatcaaagggctgatgctgctctacagagaaatagggcctcgagcgccatacatggtgctccttgaggaatctattcagacaaagtttgcaccaggtggttatccactcctgtggagctttgctatgggtgttgcaaccactatcgaccgatccatgggtgctctcaacatcaatcgtggttatcttgaacctatgtatttcagacttggacagaaatcagcaagacatcatgctggcgggattgatcaaaacatggctaataaacttggattaaattctgatcaagttgcagaactggctgctgcagttcaagaaacatcagttgggagacaggacaacaacatgcaggcaagagaagccaaatttgcagctgggggagttcttgtggggggtggcgaacaagatattgatgaggaagaagagcctatcgaacatagtggtaggcagtcagtgactttcaagagagaaatgagcatgtcatctctcgcagacagtgtcccaagcagttcagtgagtacatccggaggaacgagattgacaaattctctattgaatctcagatccagattagctgcaaaggctatcaaagagagtactgcacagagctcatcggaaagaaacccacctaataaccgccctcaggcagactcaggaaggaaagatgaccaggaacccaaacctgcccaaaatgatttggactttgttagagcagacgtgtgacgcttaatcagaaactcatataagctccaaatcattctctatgacacactcttataaataaatttaagagagtggattgagattgagttatggacctgtgtcataatatacctttgtcttttaataaattacttataccacccacatatgatgaatatgagttcgcagtagtttgtcttataatttaaatcactctaaagccatgcttgaacctcaactttggatagtcacactgcaatgaatacatttagatatcctcagagtatttaactcactaaatctcagtagtagtaagtctcactggtgatgggatacaagtgcaagttccttttcaaatggtgctcaaatctaaggatcctcttgctgaataggctatctactatgcactggaaaatataatgaactttacctcatacataactaaatgatcaaagtttgtactgagtacatctattaaagtttataacaggctaggggcaacacctagaaataatgtaagtctgttattttagataacagtatatgagtggcatgggtctagacaacttgatcattatattaagaaaaacttaggatccaagaccataaatctaggatcctttacaatctcagaccctggtgcaaggttatatatagagcccaattctcctaattaaacagtgtctcaggttgacaaatggacaagttggatctagtcaatgatggcctcgatattattgactttattcagaagaaccaaaaagaaatacaaaagacatacggacgatcaagcatccaacaaccaagtaccaaagacaggacaagagcatgggaggacttcttgcagagcaccagtggagaacatgaacaggctgaggggggaatgcctaagaatgatggaggtactgaaggaagaaatgtggaggatctatccagtgttacttcctcagatggaactattggacaaagagtgtcaaacacccgagcttgggcagaagacccagatgacatacaactggacccaatggttacagacgttgtataccatgatcatggaggagaatgtaccggacatggaccttcttcaagccctgagagagggtggagttatcacatgtcaggaacacacgatgggaatgtacgtgctgtacctgatacaaaggtgttgcccaatgctcccaaaactacagttcctgaagaagttagggaaattgatttaattgggttggaggacaaatttgcatcagcgggattaaatccagctgcagttccctttgtccccaagaatcaatcaaccccaactgaggagcctccagtcatcccggagtattactatggatctgggaggagaggagatctctcaaaatctcctcctagaggtaatgtcaatctggacagcatcaagatttacacttcggacgacgaggatgaaaatcagctggagtatgaggatgagtttgccaaaagctcaagtgaggttgtcattgacactactcctgaggacaatgattctatcaaccaggaggaagtagttggggacccgtctgatcagggtttagagcatcctttccctttggggaaattcccggagaaagaagaaactcctgatgtacgcagaaaggattccctaatgcaggacagttgtaagagaggaggagtaccgaaaagactgcccatgttatctgaagagttcgagtgctccggatcagatgatccaataatacaagaattagaacgagaagggtctcatccaggaggttcattacgtttgagggaaccacctcagtcgtcagggaattccagaaatcaacctgaccgtcagctgaagacaggtgatgcagcatcacccggaggcgtccagagaccaggcacaccgatgcctaaatcaaggatcatgcccattaaaaagggcacagacgcgaagtctcaatatgttgggacggaagacgtgcctgggtcgaagagtggtgcaacccggtatgttcgcggattaccccccaaccaagaaagcaagagtgttactgcggagaatgtccaactgagtgctcccagtgctgtcacgaggaatgaaggacacgaccaggaagttaccagcaacgaagatagtctggatgacaaatatattatgccatcagatgattttgctaacactttcttaccccatgacactgataggttaaattatcatgcagaccatctcaatgattacgatttagagaccttgtgtgaggagtcagtattgatgggcatcgttaacgcaatcaaactcatcaacattgatatgaggttgaatcacattgaggaacagatgaaagagatacccaagatcatcaacaaaatagactccattgatcgagtgttggctaagaccaatactgcattgtcgacaatagaaggacacctagtctcgatgatgatcatgataccagggaaaggcaagggtgaaaggaaagggaaaacaaatccggagctaaaacctgtaattgggagaaatatcctagaacagcaagagttattttcattcgacaatctcaagaatttcagagatgggtcattgactgatgagccctatggaggggtggcccgaataagagatgatttgatcctgcctgaactcaacttcagtgagacaaatgcatcacaatttgttcctttggcagatgatgcatctaaggatgtcgtgagaactatgattaggactcacatcaaggacagagagttgaggtctgagttgatggattatctaaatcgagcagaaacagatgaagaggttcaggaggtggccaatacagtcaatgatattattgatgggaacatctaaacatgtcagtaatttgatagagtagcagtcagaccaagatcatatattagaggtacacatcataatggccagtgtcttaatctcaaccattcataaaccgtcagtgtttcccttataaactccattatgtagtttattaatatctagagctattctttattaagtaataaatctgtattagattattatataatctctataatcaacacgcctattacttcatgcacttactatcaccatttaataatagttcagatcacccctcaaaatctgggttgtgccaagtcattttcctcaccatataatccacgcagtatgcattcaaatactaaaccacattcagacagagttagacattcaagcaatcaataactatattaactataagaatgatgaatcagccctgcgccaacaaggcaatgtcaatcacttgaatgcaggggtagaccccagaatccattaagaaaaacttaggagacaggtataatattctcatacctgtccattcaccttggacttaaagagagacaatcattcagccccgtccaagacacacctgagtggccagaaccatggattttagtgtgagtgataaccttgatgatccaatagaaggtgtttcagattttagtcccacctcatgggagaatggagggtatctagataaagtggagccagaaattgataagcatggcagtatgatacctaagtacaagatctataccccaggtgcaaatgagaggaaattcaacaactacatgtacatgatttgctatggcttcgtcgaagacgttgagagatcaccagaatctgggaagcgcaagaaaatcaggaccattgccgcgtaccctcttggtgttggcaagagcacttctcaccctcaggatcttttagaagagctatgttctttgaaagtcactgtcagaagaacagctggggctacagagaaaattgtgttcgggtcctctggcccgcttcatcatctcttaccatggaagaagattctgactggcggatcaatattcaatgctgtcaaggtttgccgcaatgtggatcagattcaactggagaatcaacaatcattgaggatttttttcttgagtattactaaattgaatgactccggcatctacatgatcccaaggacaatgctagaattcagaaggaacaacgctattgctttcaatcttctagtatacctcaaaatcgatgcagatcttgcaaaagctggaatccaaggaagcttcgacaaagacggaaccaaagtggcatctttcatgctccatctcgggaattttgtccgacgagctgggaagtactattctgtcgaatactgcaagagaaagattgacagaatgaagctccagttctctcttggttcaattgggggtctaagcttacacatcaaaattaatggagtgatcagtaagagattatttgcccagatgggtttccagaagaacctttgcttttctctaatggacatcaatccttggctcaacagactgacttggaacaacagttgtgagatcagcagggtggcagctgtactgcagccctcggtgccacgtgaattcatgatctatgacgatgtgttcattgacaacacagggaagatcctaaaggggtgaaataaaacattcacttggttattgtagattgataaattaaccagataaccactttaatcttcattctaaagaatgccacagtgtcagtaagttacacaggtacaatacataatctaaattcatgtcttcccttcaaaggattgatttggacctttaaaatagtagaggtaagaattgagtatatccaatattaagaaaaacttaggagccaagttttggtctctttagattaatcaagctgtttgtcaatctgtattcgtaaggttgttaaaataatctgtgtctatcctttagatatccacttgggttgtagatatagtcaatcaactggtctgacaagtcataccccaaacaatccaaatctggaatcacctgttcgctcagtagtaatatcttggcaaacactacactaacctcgtctgtactgtctgaaagtggtcaggattgattgacagttattatttatctttaagcaatggctacacaagaggtcaggctaaagtgtttgctctgtgggatcatagttctggttttgtcattagaagggctagggatactacattatgagaaacttagtaagatagggctggttaaaggtattacaagaaagtacaagattaagagtaaccctttgaccaaggatattgtgatcaaaatgatccctaatgtctcgaatgtctcaaagtgcaccgggactgttatggagaattacaaaagcagactcacagggattctctcaccaatcaaaggcgccatcgaactgtacaataataacacgcatgacctagttggtgatgtcaagcttgcaggtgtggtgatggcagggattgcaatcgggatagctactgctgcacaaatcacagcaggtgttgccttatatgaggcaatgaagaacgcagacaatatcaataaactcaagagcagcatagagtctacaaatgaggctgttgtcaaattacaggaaacagctgagaaaacagtctacgtccttactgctcttcaagattacatcaacactaaccttgttcctacaatagatcaaattagctgcaagcaaacagagctcgcattagacttggcgttgtctaagtatctgtctgatctgctctttgttttcggacctaacttacaggatccagtctctaattccatgactatccaagcaatatctcaagcatttgggggcaattacgaaaccttactgagaacgcttggttacgcgaccgaggacttcgacgaccttttagaaagtgatagcatagcaggccagatagtctatgtagatctcagtagctattacataatagtaagggtgtattttcccatactaacagagatccaacaggcttatgtgcaggagttgcttccagtgagttttaataacgataattcagaatggatcagcattgtcccgaatttcgtgctgattaggaacacgctgatttcaaatatagaagtcaagtactgcttaatcaccaagaaaagtgtgatttgtaatcaggactatgctacacccatgacggctagcgtgagagaatgcttgacaggatccacagataagtgcccaagggagttagtagtctcatcccatgttccaagatttgccctctcaggaggagtcttgtttgcaaattgtataagtgtgacatgtcagtgtcagactactgggagggcaatatctcaatcaggggaacagacactactgatgattgacaatactacctgcacaacagttgttctaggaaacataatcataagccttggaaaatatttgggatcaataaattacaattctgagagcattgctgttgggccaccagtctatacagacaaagttgatatctcaagtcagatatctagtatgaatcaatcactacaacaatctaaggattacattaaagaagctcaaaagatcttggacactgtgaatccgtcgttgataagtatgctatcaatgatcatcctttatgttttgtccattgcagcactgtgcattggtctgatcactttcataagctttgtaatagttgagaaaaagagagggaattacagcaggctagatgataggcaagtgcgaccggtcagtaatggtgatctgtattatattggaacataaaatacactacaatcaatccaattgttttatctttactaatgatataaacgatacttaatcatcagctacctaagtgctcatatagctctcatgtatattcttttattattgttaacaacaggtctactaaatagtttaatccaataaattgaggataatcaattcttgcattgcataaactcgttaggttatatataacaaaaattatttttttctttttgaaagattgtatagtctggtcattctattataattgatataatgattctttgatcatattgatcaatgtacctatttgaatcaatcgacattggattctctattcttatgtaatcccagatggatcaaggctagtcataccttaaatcacaagctgtattattacttactgtgatggataaagggactttacaaaaaacttaggacccaagtccttaaccacattctaatgtgagggagaattaaatgtacattgagactgacaatctaatatacagagtgtttgatcaagttaaaacatcaattgtcaggaattcattgataaaccaacttgttagttagaattaagaaaatataagagctaatactcgcaagtcatttgcttcttcaagagcctgtctcaactatcaagtgaatacatgatctaaaactagtatgatggctgattccaaattggtaagcctgaacaataatctatctggtaaaatcaaggatcaaggtaaagttatcaagaattattacggcacaatggacatcaagaaaattaacgatgggttattagatagtaagatacttggggcgtttaacacagtgatagctttgttgggatcaatcatcatcattgtgatgaatatcatgataattcaaaattacaccagaacgactgataatcaggcactaatcaaagagtcactccagagtgtacagcaacaaatcaaagctttaacagacaaaatcgggacagagataggccccaaagtctcactaattgacacatccagcaccatcacaattcctgctaacatagggttactgggatccaagataagtcagtctaccagcagtattaatgagaatgttaacgataaatgcaaatttactcttcctcctttaaagattcatgagtgtaatatctcttgtccgaatcctttgcctttcagagaataccgaccaatctcacaaggggtgagtgatcttgtaggactgccgaaccagatctgtctacagaagacaacatcaacaatcttaaagcccaggctgatatcctatactctaccaattaataccagagaaggggtttgcatcactgacccacttttggctgttgataatggcttcttcgcctatagccatcttgaaaagatcggatcatgtactagaggaattgcaaaacaaaggataataggggtgggtgaggtattggataggggtgataaggtgccatcaatgtttatgaccaatgtttggacaccacccaatccaagcaccatccatcattgcagctcaacttaccatgaagatttttattacacattgtgcgcagtgtcccatgtgggagatcctatccttaacagtacttcctggacagagtcactgtctctgattcgtcttgctgtaagaccaaaaagtgatagtggagactacaatcagaaatacatcgctataactaaagttgaaagagggaagtacgataaggtgatgccttacggtccatcaggtatcaagcaaggggatacattgtactttccggccgtcggttttttgccaaggaccgaatttcaatataatgactctaattgtcccataattcattgcaagtacagcaaagcagaaaactgtaggctttcaatgggtgtcaactccaaaagtcattatattttgagatcaggactattgaagtataatctatctcttggaggagacatcatactccaatttatcgagattgctgacaatagattgaccatcggttctcctagtaagatatacaattccctaggtcaacccgttttctaccaggcatcatattcttgggatacgatgattaaattaggcgatgttgataccgttgaccctctaagagtacagtggagaaataacagtgtgatttctagacctggacagtcacagtgtcctcgatttaatgtctgtcccgaggtatgctgggaagggacatataatgatgcttttctaatagaccggctaaactgggttagtgctggtgtttatttaaacagtaaccaaactgcagagaaccctgtgtttgccgtattcaaggataacgagatcctttaccaagttccactggctgaagatgacacaaatgcacaaaaaaccatcacagattgcttcttgctggagaatgtcatatggtgtatatcactagtagaaatatacgatacaggagacagtgtgataaggccaaaactatttgcagtcaagatacctgcccaatgttcagagagttgattgaccaaaagagcaataaatattatattataattatatcagtcaaattgtaaacatccttcttataatatactcaaaaaattaaaaattcccccaagaaaatactaaatgtaatcaaactcaataaaccctgaaatattgatagtttacagagatcatatgactctttgtataattctttatagaactcctaaatatcaaagagcgataaacttgctaccctgtacacttaaagcagatactgtgattaactctgtaagtttatcagataatcctattagtgacatactgagggttattcttgtataattcttctgaagatgtgattacagataatctttcaatctagtcaagtaagcctgatttcctaattataatctccctcttaggagaaggagaacgtatcaatgttcactatatactaagtcttttattttaaatttttcttattgtcttcagatgagccttattacttcatctcatcagattataaattttctaataaattaagaaaaacttaggacccaagtcctttaaacgtgcatgattgagatagtcagaaattggagctaatttgaatactagtgagtaaattaggagtagtagtattgaaccacctcatatcttatttcttctgaactgcattaaaatttgtacccaggatataacaacatggctcatgaattatctatctctgatatcatctatcctgaatgtcaccttgacagtcctatagtatcagggaaattgatttcagctatagaatatgcgcagttgagacataaccaaccgaatggggacaagagattaactgaaaatatcaaaattaacttacagggcaaaagaagaagtgtgtatatatccagacaatctagacttggaaattacattagagacaatataaagaatttgaaggaatttctacatgtatcatatcccgagtgcaataaatctttattctctctcaagtctcctggaatgacaagtaagttgagtaatatcatgaagaaatcatttaaagcatacaatatcgtgagcagaaaaatcatagagatgttacaaaacatcaccaggaatctcataactcaggaccaaaaggatgaagttttaggtatttatgagcaggacagactcagtaacatagggaaatacatgagtcaatcgcaatggtatgagtgttttctcttctggttcacaatcaagacagagatgagagctgttatcaagaactcacagaaacctaagtttagatctgactcttgtattattcatatgaaagataataacatggaaattgtaatgaacccaaatcttgtctgcatttacaaaaatgataaggatggaaagaggtgttactaccttacaccagaaattgttctaatgtgttgtgatgtcttggaaggccggatgatgatcgagacttcgataaaatctgatatcaaataccaatctttaattaccagatccaacgctttgtggacattcattgattcactcttcccgattatgggtaataggatatacaatatagtatctatgatagagcctttagtcttggcacttttacagttgaaagatgaggcgcgcatcctaagaggggcatttctacatcattgcattaaagagatccaccaagagttgattggatgtgggtttactgatcaaaaaacaagatctatctttatcgatgatcttctatcagtaatgaatattgataatatccatctgttagctgagttcttttctttcttccgaacctttggtcatccaattctcgaagccaaaaccgcagcagacaaagttagagagcatatgctagcagataaggtccttgaatacgggccaatcatgaaagcacacgcagtcttttgtggtacaattataaatgggtaccgtgacaggcatcggggagcttggcctccactttatctgccatcgcatgcatcgaaacacataataagactcaagaattctggtgaatcattaacagttgatgattgtgttaagaactgggagtcattttgtgggattcaatttgattgctttatggagttaaaattagacagtgatttgagcatgtatatgaaagataaagcactatccccaataaaggaggaatgggatagtgtctatccacgtgaagtacttaattacacgccacccagatctaccgaaccaagaagattggtggatgtatttgtcaatgatgagaatttcgatccttataatatgttagagtatgtccttacaggagattatttaactgatgaacaattcaatgtttcttatagtctaaaggagaaagaaactaaacaagcaggaagattatttgctaaaatgacatataagatgcgtgcctgtcaggtaattgctgaagctttgattgcatcgggagtgggcaagtattttaaagagaacgggatggttaaagatgaacatgagctactcaaaactttatttcaactgtcaatctcttcagtacctcgaggcaatagtcagggcagagattccgaattttccaataacacagagaaaagtctcatatcactcaagagaacaacaggtaggcttctgaataatgaagttccttgtcgaatgaacattatgtcggctttaattgacaaaaatcagtcagaccaaaagaagcataatattctcccaaacacacgaaatcgccacaagtgtgataacactagccaaacattccttgactatcatatggaattcagtccctacaagtcagacagaatggataggacagagacatctgatttctcgaaatatgatgatggaacaggaacaaaatttgacacggtgagtgctttcctaactactgacttgaagaaattctgtctcaattggcgatatgaatccatggctatttttgcagaaagacttgacgaaatttatggcttacccggtttctttaactggatgcacaaacgattagagaagtcagtcatttatgtcgcagatcctaattgcccaccagacatcgggaaacatataaaccttgatgatactcctgaagatgacatatttatccattcaccaaaaggcgggattgaaggttatagtcagaagacttggacgatcgcaacaattccctttctgtttctcagtgcctacgaaacaaatacaaggattgcagctatagttcagggagacaatgagtcaattgccataactcagaaggtccaccctaatttaccttacaaagtcaagaaagaaatttgtgcaaggcaagctcaattatattttgacaggctcagaatgaatcttagggccttaggactcaacttaaaagcaacagagaccattataagtacacacttatttgtctactctaagaaaatacattatgatggtgcagtattatcacaagccctcaaatcaatgtctaggtgttgtttttggtcagagacattggtggacgagacaagatctgcttgcagcaatattagtactaccatagctaaggcgattgagaatggattatcaagaaatgtgggttactgcatcaacgtcttgaaggtcatacagcaactgcttatttctactgagtttagcatcaacgagacattgactgctgatgtaacatctccaatatccaataatctcgattggctggtaactgcatcccgaattcccgcaccaattggaggtttcaattacttgaatttatcaagaatatttgtaagaaatataggagaccctgtgactgcatcactagccgatctaaagagaatgatagaacatgacttgatgacagataaagttctccaaaaagtgatgaatcaagaaccaggcgatgcaagcttcctagattgggctagtgatccgtattcaggaaatctaccggattcacagagtattacaaaaacgatcaagaatataacggctaggactatattgaggacatcaccgaatccaatgctgaagggtctattccatgataaatcattcgaggaagatctggagcttgctactttcctaatggatcgtagaattatattgcccagagccgcacatgaaattttagataattctttgacaggtgctagagaggaaattgctggattacttgacacaacaaaggggctaataagatcaggattgaaaaagagcgggatacaacctaagttagtgtctagactgtctaaccatgattataatcagttcctgatactcaatagacttttgtccaataaaaagagaaacgatcttatatcccctaaaacatgttcagtggatttggccaaggctcttcgttgtcatatgtggagagatcttgctcttggtcgatcaatctatggacttgaagtgcctgacgctttggaagcaatgactggaagatatattacagggagtatggaatgccaactttgtgatcaagggaatactatgtacggttggtttttcgtgccacgagattcacaattagaccaagtgaataaagagcactcatccattagagtaccttacgtcggctcaagcactgatgagaggtcagatatcaaactaggaaacgtcaagagaccgacaagagcactgagatctgccatcgaattgcaactgtttatacctgggcatacggagattctgaagaaagttggtatgaggcttggtacttggcttcccagaggggtcaacattgatatagatgtgttaaaagctataactcctgtctcaacttccaacaatctatctcacagactcagagatagatctacacagttcaagttgccaggtagtgtccttaatagggtttctagatatgtcaacataagtaatgataatttagacttcagagtggaaggtgaaaaggtcgacaccaatctaatataccaacaaacaatgctactcggcttgtcagtattggaaggtaaatttcggttgagaacagaaacagatgattataacggaatatatcatctgcatgtcagagataattgttgtgtcaaggaggttgctgatattggtggtgttaatgctgagctacctgtcccagaatacactgaagtagaaaataataggctcatatatgacccagatcctgtttctgaaattgattgtgatcgcttatcaaagcaagagtctaaggcgagagaattagactttcctctttggtccaccgaagaactccatgatgtgttagctaagactgtggctcaaacagttctcgagatcataactaaagccgataaagatgtcctcaagcaacacttagctatagactcagatgacagtatcaatagtcttataacagagtttttaatggtggatcctgagctttttgccctttatttaggtcaatcaatttcagtcaagtgggcatttgaaatccatcatagacgcccacatggacgacatacaatggtagatttgttgtctgatctcatatccaatacatcgaaacatacatacaaagtcttgtctaatgcactgtcacatcccagagtgttcaagaggtttgtgaattgcggcttgcttcttcccactcagggtccttatcttcaccaacaagattttgagaaattatctcagaacctcttaatcacatcttatatgaattatcttatgaattggtgtgacttcaaaaaattcccttttttgatagctgaacaagatgaagcagtcgtagaattaagggaagatataataacatcaaaacacctgtgtatgataattgatctgtacgcaaatcaccataagccaccttggataattgatctcaacccacaagagaagatatgtgttcttagggactttatatctaagtgccgtcatactgatgtgtcatctaggtcttggaatatcactgatctggattttatggttttttatgcttcgttgacttatctaagaagaggaataatcaagcagctcagaattaggcaagtgacagaagtaatcgacaccactacaatgctaagagataatattttagtagaaaacccgcctattaaaactggagtactagatattagaggttgcataatatataatctagaagaaatcttatcaatgaatactaagtccacgtcaagaaaggtgttcaatttgggttcaaagttgtcagttgaaaaccacaaatatagaaggataggattaaattcgtcttcttgctacaaggcattaaatctgtcaccgttgattcaacgctacctgcccgcaggttcacaacgattatttgtaggtgaagggtcaggaagtatgatgctattatatcaacagactttaggatgttcgatatccttttacaactccggtattgatggtgattatataccagggcagagagaattgagattattcccttccgaatattcaatagctgaagacgatccgtcacaatctgataagctaaaaggtctagtggtcccattatttaatggaaggcccgaaaccacgtggatagggaacttagattcatacgagtacataatcaacagaacagccggtcgtaacatcggattggtacactcagatatggaatcaggcatagacaaacaagtggaagaaattatgatagagcattcacaccttatctcaatagcaatcaatgtaatgatagaagacggtgttcttgtatctaaaatagcatttgcaccagggttccccatatccaggctactgaatatgtatcgttcctattttgggttagtattggtgtgtttcccagtgtatagtaatccagagtccacagaagtgtatctcatctgcttgcagaaaacaattaagaccataattccacctcaaaaagttcttgatcattcatatctcagtgatgaaatcaatgatcaaggtattacatctgttattttcaagatcaaaaacattcaatcaaaacaattccatgaagatctagtgaaacactatcaggtcgaacaaccgttttttgttcctagtcatatcacatgtgatgaaaagttgcttatgcaggctggtttgaaaatgaacggaccagaaatcttgaagaatgaagtgggatatgatataggatcagatatcaatacactcaggagcactattattatcttacttaatgaagctatgaactattttgacgatgagaggagtccttctcatcatctagagccctttccagtcctagagaaaacgagagtcaaaactatcatggggagagtcacgagaaaagtaactgtttattctcttataaagttgaaggaaactaaaagcccggaactttataacatcaaaaattacataaggagaaaagttttgattctagacttcagatcccatactatgattaaactgctacctaaaggaatgaaagagagaagagagaaaagcggattcaaagaaatttggatatttgacttatctaatagggaagtcaaaatctggtggaagatcataggttacctctctttagtctgaatcgaactaccacacccatcaccaatgaagcccgaacaagtctacatagatcagttattaagaaaaacttaataacgatctctctttacccttgttcggt------------
>NC_002728_Nipah_virus
[truncated: 221,686 more chars]
