# Supplementary material for: Identification of diverse viruses in upper respiratory samples in dromedary camels from United Arab Emirates
Source: PLoS One. 2017 Sep 13;12(9):e0184718. doi: 10.1371/journal.pone.0184718 (PMC5597213; doi:10.1371/journal.pone.0184718)
Supplement: S4 File — (FASTA) [file pone.0184718.s007.fasta]

>Camel_bocavirus_3_Abu_Dhabi_B41_BestContig
AGTCTTTAAACTGTTWATGTATCAAGGTTACAATGCTTGGCAAGTTGGTCATTGGCTGTGTTGTGTATTAGATAAAAAAGCTGGCAAACAAAACTCAATCTCATTTTTCGGGCCAGCAAGCACCGGGAAAACAAACTTAGCTAAAGCAATTGTTAACTGTGTGAAATTGTATGGAAATGTTAATCACTTAAACAAAAACTTTGTATTCAATGACTGTGCTGCTAAACTTATAATCTGGTGGGAGGAAGCACTGATGCACACTGACTATGTAGAACAAGCTAAATGCTTGTTGGGGGGTACTGAATTTCGTATAGACCGCAAACACAAAGACTCACAGGTGCTACCTCAAACACCTGTTCTCATATCCACAAATAACAACATCTATGAAGTAACAGGTGGCAACACGGTTTCRRGAGTGCATGCGAAACCACTCAGAGAAAGAATAGTTCAACTCAACCTCATGAAACAACTGCCAGCTACATTTGGAGAAATTACTCCCTCAGAAGTTGCGGCTTGGCTCTTGGCCTGTCACCGCAAATTTACACTCACCCTAGAAAGCTTTTACAGACAATGGAATTTAACCGTTGTTCCTAATGACTTTCCACTAACTGAACCTTGTGTTGATCACTCTCAGGACTTTACATTAGATGATTGCGGGATTTGTGATACTTGCGGTTGCTACAAGCCTCTTGACGTTGATTGGATTGGCACTCTGGCAACAAGTCCAGGAAAGACGCTCACAGGTACTCCCTTTAAAATCTTAACTCCTACCAAAATACATTTCTGGTGCACAGAATTTGACCTGAGCTATTTGGATTCACCTGCAGGACCTTCGAGGAAACGTGATACTTCTACGCCGATCTCCAAGCCATCAACACAACTTGATCTTCCTTCGCCTGCCGCGCCTAAAAAAGCTAGGCAGAAGCTAAGCTTCAAACAACAGGTACTAGACCGTTGGTGTGCGCAACCAAGAGATGAGCTCGAAACCAAACTCTATGAAGAAGAGATTCAATCCATCTSATCTCTACCAGAGAAGCAGGAGTCGCTCACCACTAAAAAGGGACTCACACCAACAGAATGGGGAGAAAAACTGGGCGTCCAAACGCAAGGCTTCACCAGTTCGCCCATCGTACTCCACTGCTTCGAAACAATTCCGGAGAGCGAAGACGACTCCGATTGAAGTCTTCAGCAAACATAGAGCTAGCACTAACATAGATATCTCTTACTGTGGCTTTTATTGGCATAGTACTAGACTCGCGCGCGCAGGGACCGATTGGATTTTTAATGAGGGCAAACAAAAATTCCAATCACGCATGGAAAATAATGTTGTAAAATGGGATGATGTTAGAGAAATGCTATTTGATTTCAAAAAACACATAGATCAGAAATATAGAAACATGATGTATCATTTCAGTAGAGGGGGGAACTGCTCTAAATGCGAATACTGGGATAACATGTACTTACAACATCTCGCACAGGTGGAAACAACTCCCACATCAGAAGTTACTGATCAAGAGATGTTGGACATGGCTGAGCAGTTGGATGGCTCCAATTGCTAGAAAGCCAAAAGGGTGGCTTTTTCCTGGCTACAGATACCTCGGGCCATTTAATCCGCTTGATAACGGTGAACCTGTAAACAAAGCTGATTCTGTTGCCAGAGAGCACGACATTGCTTATAATAAATACTTAACAGCCGGTCACAATCCTTACTTAAATTTTAATAAAGCTGATCAAAAATTTATTGACGATCTCAAAGGCGATTCTTCTATCGGTGGTTTTGTGGGCAAAAGTGTCTTTACACTAAAAAAACACCTATTCCCACACTTAAAAGAAGTGGCTCCTCCAGCCAAAAAACCAAAAACTGACACACGAGCAGAAAAAAGAAAACTATACTTTGCTCGCAGC
>KC580640_Canine_bocavirus_3
CATGTTTAATTCTGTCCCCGCGCTGTAACAATAAAATTTATTATGTAATGCGTCGAATCACAGCGAGCGGCTTCGCCGCTGCGCCCTGCGGGCGCGCTGTAATGATACTTGCGCGTCATCAGTGACGTATGCTACTGCATATGCATATTAAAGAAATAACAAACCTTAATATTCATAAAAATAAATAATGCAAATATATTCTATGACGTGTTATCATGTGACTTATAGGAACCAATCACCTACATGCAAGTTCTGTTTTCTGATTGGTTGCCTTAGACTATATCAATGCACACCCGGAAGAAGTTGCATCATTCTGCGGAGACCTCGACACGGGTGAGTGCTGCTGCTATGAGCCTGGGACTAGCACTGTGCAATATGGATCGCCCTAGCATCGAGGAACTGATCAGATTTGGGGGTCCTGCATATACATATGTCCTCAAACTGCCTCTTAAGAACTGGCAAAATGTTGAGTTAGCTCTGCAGCACTCATTCTCTCCTATCTTTGGAGATAACATTGATGATCCTCAAATCTTCTCAGTGCTAGATACCTGTGATGACGTGGGCAAGGTGAACTTCTACAAAACTTATAATGAAGCCAGAACATTCATCTTTGTTCTGACTGATGCTGCACACAAAGCTGCTAAAACTATTTTTCAGCGCAGACAGTGCAGTCCTGTCCCTGTAGCTAGCATTTACGCGCAAGGAGAATTAGGCCAGCAACATCTGCATGTCCATCTGGTACTTGCTGGTCTAGGATTAAACAAACATACTGCTAAGCAGTGGCGCCATCAACTAGCTACAGAGTGGATTAAAGAACTATGGAAACCACTCAATGAGACAGCCAGAGTGCGTCCTGTGGATCCTGAGACCAAACTCATGTTAGAGATTGCAGAAGCATCTCTAACTGACATGTCTGGAGGCAAGGTCTGCTCGATCCTGCAATACCGTGCAAAGGATGGATCTATGTATGCGTGCAGAGTAGATGCAATTGAATACATCTGCAACTACCTGCTTCCTAAAAACTTTAAATACTACTCGTTCATCAATCCTATGAATGCTACTGTCAGCATGTCAAAGTTCTTGGAAATTGGAGCTAACAAGACATATGGAGCTACATTACTTAACGGGGCATTAATTCCATATGCTGACCGTAAGAAGTGGGTTGATCAGCTACAAGAACACAACATTAAGAACTTAAAAGAGCCTGTTTTCACTGGAGATCTTTTTGGAGACTTGCCAGAGGTATCTCGGGCCATATGGAAGGGTGGCGGGCAATCTGGCGGGAAAATGACTAAGAAAGAAACTCTAATGATAGACTGTCTTAGACGCTGTCATGAAAAACATTTATTGACATATGAAGATCTAGTAAATGAATGTCCTGACTTACTAATTATGCTAGAAAGTCAATCTGGTGGACAAAAACTTCTAGAACAGACCTTACATATGATGCATATTAAATTGACTCAGTCTCATACTGCCTTTAGCTTTATCAAAGTGCGGTATCCAGAGACTATTTTTGAGTCTACAAATAAAGTCTTTAAACTGCTTATGTATCAAGGGTACAATGCATGGCAAGTTGGCCACTGGGTCGGTTGTGTTTTAGATAAAAAAGCAGGCAAACAAAATTCAATTTCCTTATTTGGACCTGCTAGCACTGGCAAGACCAATCTTGCCAAAGCAATTGTTAACTGTGTTAAACTATATGGAAATGTAAATCACCTTAACAAAAACTTTGTTTTTAATGATTGCGCGTCTAAACTTATTATTTGGTGGGAAGAAGCTCTCATGCACACTGATTATGTTGAACAAGCTAAATGTCTATTGGGAGGTACAGAATTCCGCATTGACCGCAAACATAAAGACTCACAGCTGTTACCACAAACACCTGTCATTATTTCCACAAATAACAACATCTATGAAGTAACAGGTGGCAATACAGTTTCAGGAGTACATGCAAAACCACTAAGAGAAAGAATAGTCCAATTAAACCTCATGAAACAGCTACCAGCTACTTTTGGAGAAATCACTCCTTCAGAGGTTGCGGCTTGGCTCATAGCCTGTCACAGCAAATTCACATTTACCTTAGAAGACTTTTACAAACAATGGTCTTTAGATGTGGTGCCAAATGATTTTCCTCTAACTGAACCTTGTGTCAATCACTCTCAGGACTTTACCTTAGATGATTGCGGAATTTGTGATACTTGTGGTTGCTATAAGCCTCTTGACGTGGACTGGCCTGACACTCTGGCAACAGACACAGGAAAATCCCTTACAGGTACTCCTTTCAAAATCCTTAGTCCTACAAAACTTCATTTTTGGTGTACAGACTTTGACCTAAGTTATCTGGATTCACCTGCAGGACCTTCGAGGAAACGGGATCATACTACACCGATCTCCGAGCCACCAACATCATTTGGTTTTCTTGCGCCTGCCGCGCCTAAGAAGGCCAGGCAGAAGCTAGACTTCAAACATCAGGTACTTGATCGGTGGTGTTCTCAACCAAGAGATGAGCTCGAGACCAAGCTCTACAAAGAAGAGATGCAGTCCATCTCATCTCTACCAGAGGAGCCGAAGCCGGTCACCTCTAAAAAAGGGCTCAACCCATCAGAGTGGGGAGAGAAATTGGGAATCCAAGTGCAAGGCTTCACAAATCCACCAATCGTTCTCCACTGCTTCGAGACAATTCCGGAAAGCGAAAACGACTCCGATTGAAGTTTTCAGCCGGCACAGAGCCAGCTATAATGTGGACATTTCTTACTGTGGCTTTTATTGGCATAGCACTAGATTAGCGCGCGCGGGAACTGATTGGGTCTTTAATGAGGGCAAACAAAAATTCCAATCACGCATGGAAAATAATGTTGTTAAGTGGGATGATGTTAGAGAAATATTATTTGATTTTAAAAAACATATTGATCAAAAATATAGAAATATAATGTATCATTTTAGTCGGGGGGGGCATTGTTCAAAATGTGAATATTGGGATAACATGTATCTACAACATCTCGCACAGGTTGAAACCAATCAAACAATTGAAGTCACTGACCAAGAAATGCTGGATATGGCTGAGCAATTGGATGGCTCCAATTGCTAGAAAGCCAAAAGGGTGGCTTTTCCCTGGTTACAAATACCTCGGGCCTTTTAATCCTCTAGATAACGGAGAACCTGTAAATAAAGCTGATTCTGTTGCCAGAGAGCACGATCTCGCTTATAGCAAATATTTAGAAGCTGGAAAAAATCCTTACTTAAATTTCAATAAAGCTGATCAAAAATTTATTGACGACCTCAAGGGTGATTCTTCCATCGGTGGTTTTGTGGGCAAAAGTGTTTTCACACTCAAAAAACACTTATTTCCACACTTAAAAGAGGTAGCTCCTCCATCAAAAAAACCAAGAACAGACTCACGCGCAGAAAAAAGAAAACTTTATTTTGCTAGAAGCAATAAACCCGCAAAACAACCAAAAATGTCAAATGATGGATCTTCTATGGAAGGAGCCAGCGATCAAACAGAAGGAGCTGGCAGAAGCCGCGTCGCTCGTTCAGCGGGAGGCGGTTACGGGGGACACGGGGTTGGAGTTAGCACGGGAGGGTGGGTCGCAGGCAGTATTTTCACTGACACCGTAGTCATCACAACAAACACACGTCAATGGTATGCACCAATATATGACGGCCATAAATACAAACAGATTATCGCCAGTGACAATGGTGCGACTGGCAGTGACTGGCTGGGAATGGCCACACCATGGGGCTTTTTCAACTTCAACTGCTACGCATCACACTTCTCACCTCAAGACTGGCAAAGGTTAACAAATGAATACAAAAAATGGAGGCCAGTCAAAATGACAGTAAAACTTTACAACCTCCAAATCAAACAAATAGTAAATTTAGGTAATGACATTCTATACAACAATGACCTAACAGCAGGAGTTCACATCCTTTGTGATGGCAGTCATAAATTTCCTTACTCACAACACGCATGGGACACATCCACAATGCCAGAGCTACCATATGAAATATGGAAACTCCCACAATACGCATACTACCAAACAAATGCAGACCTAGACACCAAGACGGGCTCTGATGCCGTCACCAATCCACATCTAGTTGCCAAAAACATAAAATTTGCTCAACCACTCTATATCCTAGAATCTGAGGAACACGCAGTACTCAGAACAGGTGAAGATGCTTCCTTCAACTTTAGCTTTGAATGTGGATGGGTTCATAATGACAGATGCTACTGTCCACCACAAGCTGATTTCAATCCTCTCACAAACACAAGAAGATACTACCCATCATATGAAGAAAGTACTCAAAAATATAGCTTTTCCAGATACAATCCTTACAAAAAACCAAGTTCATGGTTTCCAGGACCAGGCATGAATTTTAAGGGCATCATCAAACCCAACTCAGGAGCCAACACAGGCAAGACAACAGGTCCAATAAGCGTCGTCTATCAACCACCATACACAACGTCCAGAAATGCACAAGCCACTGCACAATCACACAGCATAGCAGTACCTAATTTAGGTGGTATCAGAGTTACTGGTTATAATGTTGCTCCTACAAATGGTGCTTGTTCCACAATAGAAAATGTAACGCTAGCATATGACTCAGCACCTCAAAGTGAAGAAGTCAATGCTATCACTCAGGTGGATACTGACTATAACATGTCCAGATATGGTTCTGTATGGTGGTCCAACAGCACAGAAGAAAAAGCCACCGGCTTTAACTCTGTTTGGATGTATCCAATGCAAGCGTGGGACGGAATCCCAATTAGCAGATATACTCCAATTTGGGTAAAAATACCAAGAACAGACTTCCACACAATTCTAGATTCACCAGATGGAACTCTACCAATGAAACATCCTCCAGGTAACATCTTCTGCAAAGTTGCAAAAATTCCAATTCCAACAAGCAATAATGCAGACAGCTTCCTAAATATTTATGTCACTGGACAAGTTACATGTGAAATTGTCTGGGAAGTTGAAAGATATGCAACAAAGAACTGGCGTCCAGAACCCAAAAATGATCCAAATAGCTGGAAAGATGCCACCATATACAACATCGACAAAACCGGAAAATACAACACTCCAGAAAACTTCCGGGAAGAAATGCCAACAAGAATGGGCATCAATAAAGTCCTGTAATAAAATATGTATTCAAATTGCGCAACCATTCAATAAAATTTTGTTATCACTTTTACTGACCTGCRCTTGCATACGTCACTTAATTTACATGTTTAATTCTGTCCCCGCGCTGTAACAATACGTCACTCAATTTA
>NC_000883_Human_parvovirus_B19
CCAAATCAGATGCCGCCGGTCGCCGCCGGTAGGCGGGACTTCCGGTACAAGATGGCGGACAATTACGTCATTTCCTGTGACGTCATTTCCTGTGACGTCACTTCCGGTGGGCGGGACTTCCGGAATTAGGGTTGGCTCTGGGCCAGCTTGCTTGGGGTTGCCTTGACACTAAGACAAGCGGCGCGCCGCTTGATCTTAGTGGCACGTCAACCCCAAGCGCTGGCCCAGAGCCAACCCTAATTCCGGAAGTCCCGCCCACCGGAAGTGACGTCACAGGAAATGACGTCACAGGAAATGACGTAATTGTCCGCCATCTTGTACCGGAAGTCCCGCCTACCGGCGGCGACCGGCGGCATCTGATTTGGTGTCTTCTTTTAAATTTTAGCGGGCTTTTTTCCCGCCTTATGCAAATGGGCAGCCATTTTAAGTGTTTTACTATAATTTTATTGGTCAGTTTTGTAACGGTTAAAATGGGCGGAGCGTAGGCGGGGACTACAGTATATATAGCACAGCACTGCCGCAGCTCTTTCTTTCTGGGCTGCTTTTTCCTGGACTTTCTTGCTGTTTTTTGTGAGCTAACTAACAGGTATTTATACTACTTGTTAATATACTAACATGGAGCTATTTAGAGGGGTGCTTCAAGTTTCTTCTAATGTTCTGGACTGTGCTAACGATAACTGGTGGTGCTCTTTACTAGATTTAGACACTTCTGACTGGGAACCACTAACTCATACTAACAGACTAATGGCAATATACTTAAGCAGTGTGGCTTCTAAGCTTGACCTTACCGGGGGGCCACTAGCAGGGTGCTTGTACTTTTTTCAAGCAGAATGTAACAAATTTGAAGAAGGCTATCATATTCATGTGGTTATTGGGGGGCCAGGGTTAAACCCCAGAAACCTCACAGTGTGTGTAGAGGGGTTATTTAATAATGTACTTTATCACTTTGTAACTGAAAATGTGAAGCTAAAATTTTTGCCAGGAATGACTACAAAAGGCAAATACTTTAGAGATGGAGAGCAGTTTATAGAAAACTATTTAATGAAAAAAATACCTTTAAATGTTGTATGGTGTGTTACTAATATTGATGGATATATAGATACCTGTATTTCTGCTACTTTTAGAAGGGGAGCTTGCCATGCCAAGAAACCCCGCATTACCACAGCCATAAATGATACTAGTAGCGATGCTGGGGAGTCTAGCGGCACAGGGGCAGAGGTTGTGCCATTTAATGGGAAGGGAACTAAGGCTAGCATAAAGTTTCAAACTATGGTAAACTGGTTGTGTGAAAACAGAGTGTTTACAGAGGATAAGTGGAAACTAGTTGACTTTAACCAGTACACTTTACTAAGCAGTAGTCACAGTGGAAGTTTTCAAATTCAAAGTGCACTAAAACTAGCAATTTATAAAGCAACTAATTTAGTGCCTACTAGCACATTTTTATTGCATACAGACTTTGAGCAGGTTATGTGTATTAAAGACAATAAAATTGTTAAATTGTTACTTTGTCAAAACTATGACCCCCTATTGGTGGGGCAGCATGTGTTAAAGTGGATTGATAAAAAATGTGGCAAGAAAAATACACTGTGGTTTTATGGGCCGCCAAGTACAGGAAAAACAAACTTGGCAATGGCCATTGCTAAAAGTGTTCCAGTATATGGCATGGTTAACTGGAATAATGAAAACTTTCCATTTAATGATGTAGCAGGAAAAAGCTTGGTGGTCTGGGATGAAGGTATTATTAAGTCTACAATTGTAGAAGCTGCAAAAGCCATTTTAGGCGGGCAACCCACCAGGGTAGATCAAAAAATGCGTGGAAGTGTAGCTGTGCCTGGAGTACCTGTGGTTATAACCAGCAATGGTGACATTACTTTTGTTGTAAGCGGGAACACTACAACAACTGTACATGCTAAAGCCTTAAAAGAGCGCATGGTAAAGTTAAACTTTACTGTAAGATGCAGCCCTGACATGGGGTTACTAACAGAGGCTGATGTACAACAGTGGCTTACATGGTGTAATGCACAAAGCTGGGACCACTATGAAAACTGGGCAATAAACTACACTTTTGATTTCCCTGGAATTAATGCAGATGCCCTCCACCCAGACCTCCAAACCACCCCAATTGTCACAGACACCAGTATCAGCAGCAGTGGTGGTGAAAGCTCTGAAGAACTCAGTGAAAGCAGCTTTTTTAACCTCATCACCCCAGGCGCCTGGAACACTGAAACCCCGCGCTCTAGTACGCCCATCCCCGGGACCAGTTCAGGAGAATCATTTGTCGGAAGCCCAGTTTCCTCCGAAGTTGTAGCTGCATCGTGGGAAGAAGCCTTCTACACACCTTTGGCAGACCAGTTTCGTGAACTGTTAGTTGGGGTTGATTATGTGTGGGACGGTGTAAGGGGTTTACCTGTGTGTTGTGTGCAACATATTAACAATAGTGGGGGAGGCTTGGGACTTTGTCCCCATTGCATTAATGTAGGGGCTTGGTATAATGGATGGAAATTTCGAGAATTTACCCCAGATTTGGTGCGATGTAGCTGCCATGTGGGAGCTTCTAATCCCTTTTCTGTGCTAACCTGCAAAAAATGTGCTTACCTGTCTGGATTGCAAAGCTTTGTAGATTATGAGTAAAGAAAGTGGCAAATGGTGGGAAAGTGATGATGAATTTGCTAAAGCTGTGTATCAGCAATTTGTGGAATTTTATGAAAAGGTTACTGGAACAGACTTAGAGCTTATTCAAATATTAAAAGATCATTATAATATTTCTTTAGATAATCCCCTAGAAAACCCATCCTCTCTGTTTGACTTAGTTGCTCGCATTAAAAATAACCTTAAAAATTCTCCAGACTTATATAGTCATCATTTTCAAAGTCATGGACAGTTATCTGACCACCCCCATGCCTTATCATCCAGTAGCAGTCATGCAGAACCTAGAGGAGAAGATGCAGTATTATCTAGTGAAGACTTACACAAGCCTGGGCAAGTTAGCGTACAACTACCCGGTACTAACTATGTTGGGCCTGGCAATGAGCTACAAGCTGGGCCCCCGCAAAGTGCTGTTGACAGTGCTGCAAGGATTCATGACTTTAGGTATAGCCAACTGGCTAAGTTGGGAATAAATCCATATACTCATTGGACTGTAGCAGATGAAGAGCTTTTAAAAAATATAAAAAATGAAACTGGGTTTCAAGCACAAGTAGTAAAAGACTACTTTACTTTAAAAGGTGCAGCTGCCCCTGTGGCCCATTTTCAAGGAAGTTTGCCGGAAGTTCCCGCTTACAACGCCTCAGAAAAATACCCAAGCATGACTTCAGTTAATTCTGCAGAAGCCAGCACTGGTGCAGGAGGGGGGGGCAGTAATCCTGTCAAAAGCATGTGGAGTGAGGGGGCCACTTTTAGTGCCAACTCTGTGACTTGTACATTTTCTAGACAGTTTTTAATTCCATATGACCCAGAGCACCATTATAAGGTGTTTTCTCCCGCAGCAAGTAGCTGCCACAATGCCAGTGGAAAGGAGGCAAAGGTTTGCACCATTAGTCCCATAATGGGATACTCAACCCCATGGAGATATTTAGATTTTAATGCTTTAAACTTATTTTTTTCACCTTTAGAGTTTCAGCACTTAATTGAAAATTATGGAAGTATAGCTCCTGATGCTTTAACTGTAACCATATCAGAAATTGCTGTTAAGGATGTTACAGACAAAACTGGAGGGGGGGTGCAGGTTACTGACAGCACTACAGGGCGCCTATGCATGTTAGTAGACCATGAATACAAGTACCCATATGTGTTAGGGCAAGGTCAAGATACTTTAGCCCCAGAACTTCCTATTTGGGTATACTTTCCCCCTCAATATGCTTACTTAACAGTAGGAGATGTTAACACACAAGGAATTTCTGGAGACAGCAAAAAATTAGCAAGTGAAGAATCAGCATTTTATGTTTTGGAACACAGTTCTTTTCAGCTTTTAGGTACAGGAGGTACAGCAACTATGTCTTATAAGTTTCCTCCAGTGCCCCCAGAAAATTTAGAGGGCTGCAGTCAACACTTTTATGAGATGTACAATCCCTTATACGGATCCCGCTTAGGGGTTCCTGACACATTAGGAGGTGACCCAAAATTTAGATCTTTAACACATGAAGACCATGCAATTCAGCCCCAAAACTTCATGCCAGGGCCACTAGTAAACTCAGTGTCTACAAAGGAGGGAGACAGCTCTAATACTGGAGCTGGGAAAGCCTTAACAGGCCTTAGCACAGGTACCTCTCAAAACACTAGAATATCCTTACGCCCGGGGCCAGTGTCTCAGCCGTACCACCACTGGGACACAGATAAATATGTCACAGGAATAAATGCTATTTCTCATGGTCAGACCACTTATGGTAACGCTGAAGACAAAGAGTATCAGCAAGGAGTGGGTAGATTTCCAAATGAAAAAGAACAGCTAAAACAGTTACAGGGTTTAAACATGCACACCTACTTTCCCAATAAAGGAACCCAGCAATATACAGATCAAATTGAGCGCCCCCTAATGGTGGGTTCTGTATGGAACAGAAGAGCCCTTCACTATGAAAGCCAGCTGTGGAGTAAAATTCCAAATTTAGATGACAGTTTTAAAACTCAGTTTGCAGCCTTAGGAGGATGGGGTTTGCATCAGCCACCTCCTCAAATATTTTTAAAAATATTACCACAAAGTGGGCCAATTGGAGGTATTAAATCAATGGGAATTACTACCTTAGTTCAGTATGCCGTGGGAATTATGACAGTAACCATGACATTTAAATTGGGGCCCCGTAAAGCTACGGGACGGTGGAATCCTCAACCTGGAGTATATCCCCCGCACGCAGCAGGTCATTTACCATATGTACTATATGACCCTACAGCTACAGATGCAAAACAACACCACAGACATGGATATGAAAAGCCTGAAGAATTGTGGACAGCCAAAAGCCGTGTGCACCCATTGTAAACACTCCCCACCGTGCCCTCAGCCAGGATGCGTAACTAAACGCCCACCAGTACCACCCAGACTGTACCTGCCCCCTCCTATACCTATAAGACAGCCTAACACAAAAGATATAGACAATGTAGAATTTAAGTATTTAACCAGATATGAACAACATGTTATTAGAATGTTAAGATTGTGTAATATGTATCAAAATTTAGAAAAATAAACGTTTGTTGTGGTTAAAAAATTATGTTGTTGCGCTTTAAAAATTTAAAAGAAGACACCAAATCAGATGCCGCCGGTCGCCGCCGGTAGGCGGGACTTCCGGTACAAGATGGCGGACAATTACGTCATTTCCTGTGACGTCATTTCCTGTGACGTCACTTCCGGTGGGCGGAACTTCCGGAATTAGGGTTGGCTCTGGGCCAGCGCTTGGGGTTGACGTGCCACTAAGATCAAGCGGCGCGCCGCTTGTCTTAGTGTCAAGGCAACCCCAAGCAAGCTGGCCCAGAGCCAACCCTAATTCCGGAAGTCCCGCCCACCGGAAGTGACGTCACAGGAAATGACGTCACAGGAAATGACGTAATTGTCCGCCATCTTGTACCGGAAGTCCCGCCTACCGGCGGCGACCGGCGGCATCTGATTTGG
>NC_001510_Minute_virus_of_mice
ATTTTTAGAACTGACCAACCATGTTCACGTAAGTGACGTGATGACGCGCGCTGCGCGCGCGCCTTCGGACGTCACACGTCACTTACGTTTCACATGGTTGGTCAGTTCTAAAAATGATAAGCGGTTCAGGGAGTTTAAACCAAGGCGCGAAAAGGAAGTGGGCGTGGTTTAAAGTATATAAGCAACTACTGAAGTCAGTTACTTATCTTTTCTTTCATTCTGTGAGTCGAGACGCACAGAAAGAGAGTAACCAACTAACCATGGCTGGAAATGCTTACTCTGATGAAGTTTTGGGAGCAACCAACTGGTTAAAGGAAAAAAGTAACCAGGAAGTGTTCTCATTTGTTTTTAAAAATGAAAATGTTCAACTGAATGGAAAAGATATCGGATGGAATAGTTACAAAAAAGAGCTGCAGGAGGACGAGCTGAAATCTTTACAACGAGGAGCGGAAACTACTTGGGACCAAAGCGAGGACATGGAATGGGAAACCACAGTGGATGAAATGACCAAAAAGCAAGTATTCATTTTTGATTCTTTGGTTAAAAAATGTTTATTTGAAGTGCTTAACACAAAGAATATATTTCCTGGTGATGTTAATTGGTTTGTGCAACATGAATGGGGAAAAGACCAAGGCTGGCACTGCCATGTACTAATTGGAGGAAAGGACTTTAGTCAAGCTCAAGGGAAATGGTGGAGAAGGCAACTAAATGTTTACTGGAGCAGATGGTTGGTAACAGCCTGTAATGTGCAACTAACACCAGCTGAAAGAATTAAACTAAGAGAAATAGCAGAAGACAATGAGTGGGTTACTCTACTTACTTATAAGCATAAGCAAACCAAAAAAGACTATACCAAGTGTGTTCTTTTTGGAAACATGATTGCTTACTATTTTTTAACTAAAAAGAAAATAAGCACTAGTCCACCAAGAGACGGAGGCTATTTTCTTAGCAGTGACTCTGGCTGGAAAACTAACTTTTTAAAAGAAGGCGAGCGCCATCTAGTGAGCAAACTATACACTGATGACATGCGGCCAGAAACGGTTGAAACCACAGTAACCACTGCGCAGGAAACTAAGCGCGGCAGAATTCAAACTAAAAAAGAAGTTTCTATTAAAACTACACTTAAAGAGCTGGTGCATAAAAGAGTAACCTCACCAGAGGACTGGATGATGATGCAGCCAGACAGTTACATTGAAATGATGGCTCAACCAGGTGGAGAAAACCTGCTGAAAAATACGCTAGAGATTTGTACACTAACTCTAGCCAGAACCAAAACAGCATTTGACTTAATTTTAGAAAAAGCTGAAACCAGCAAACTAACCAACTTTTCACTGCCTGACACAAGAACCTGCAGAATTTTTGCTTTTCATGGCTGGAACTATGTTAAAGTTTGCCATGCTATTTGCTGTGTTTTAAACAGACAAGGAGGCAAAAGAAATACTGTTTTATTTCATGGACCAGCCAGCACAGGCAAATCTATTATTGCACAAGCCATAGCACAAGCAGTTGGCAATGTTGGTTGCTATAATGCAGCCAATGTAAACTTTCCATTTAATGACTGTACCAACAAGAACTTGATTTGGGTAGAAGAAGCTGGTAACTTTGGACAGCAAGTAAACCAGTTTAAAGCCATTTGCTCTGGTCAAACTATTCGCATTGATCAAAAAGGAAAAGGCAGCAAACAGATTGAACCAACACCAGTCATCATGACCACAAATGAGAACATTACAGTGGTCAGAATAGGCTGCGAAGAAAGACCAGAACACACTCAACCAATCAGAGACAGAATGCTTAACATTCATCTAACACATACCTTGCCTGGTGACTTTGGTTTGGTTGACAAAAATGAATGGCCCATGATTTGTGCTTGGTTGGTAAAGAATGGTTACCAATCTACCATGGCAAGCTACTGTGCTAAATGGGGCAAAGTTCCTGATTGGTCAGAAAACTGGGCGGAGCCAAAGGTGCCAACTCCTATAAATTTACTAGGTTCGGCACGCTCACCATTCACGACACCGAAAAGTACGCCTCTCAGCCAGAACTATGCACTAACTCCACTTGCATCGGATCTCGAGGACCTGGCTTTAGAGCCTTGGAGCACACCAAATACTCCTGTTGCGGGCACTGCAGAAACCCAGAACACTGGGGAAGCTGGTTCCAAAGCCTGCCAAGATGGTCAACTGAGCCCAACTTGGTCAGAGATCGAGGAGGATTTGAGAGCGTGCTTCGGTGCGGAACCGTTGAAGAAAGACTTCAGCGAGCCGCTGAACTTGGACTAAGGTACGATGGCGCCTCCAGCTAAAAGAGCTAAAAGAGGTAAGGGTTTAAGGGATGGTTGGTTGGTGGGGTATTAATGTTTAATTACCTGTTTTACAGGCCTGAAATCACTTGGTTTTAGGTTGGGTGCCTCCTGGCTACAAGTACCTGGGACCAGGGAACAGCCTTGACCAAGGAGAACCAACCAATCCATCTGACGCCGCTGCCAAAGAGCACGACGAGGCCTATGATCAATACATCAAATCTGGAAAAAATCCTTACCTGTACTTCTCTGCTGCTGATCAACGCTTTATTGACCAAACCAAGGACGCCAAAGACTGGGGAGGCAAGGTTGGTCACTACTTTTTTAGAACCAAGCGCGCTTTTGCACCTAAGCTTGCTACTGACTCTGAACCTGGAACTTCTGGTGTAAGCAGAGCTGGTAAACGCACTAGACCACCTGCTTACATTTTTATTAACCAAGCCAGAGCTAAAAAAAAACTTACTTCTTCTGCTGCACAGCAAAGCAGTCAAACCATGAGTGATGGCACCAGCCAACCTGACAGCGGAAACGCTGTCCACTCAGCTGCAAGAGTTGAACGAGCAGCTGACGGCCCTGGAGGCTCTGGGGGTGGGGGCTCTGGCGGGGGTGGGGTTGGTGTTTCTACTGGGTCTTATGATAATCAAACGCATTATAGATTCTTGGGTGACGGCTGGGTAGAAATTACTGCACTAGCAACTAGACTAGTACATTTAAACATGCCTAAATCAGAAAACTATTGCAGAATCAGAGTTCACAATACAACAGACACATCAGTCAAAGGCAACATGGCAAAAGATGATGCTCATGAGCAAATTTGGACACCATGGAGCTTGGTGGATGCTAATGCTTGGGGAGTTTGGCTCCAGCCAAGTGACTGGCAATACATTTGCAACACCATGAGCCAGCTTAACTTGGTATCACTTGATCAAGAAATATTCAATGTAGTGCTGAAAACTGTTACAGAGCAAGACTTAGGAGGTCAAGCTATAAAAATATACAACAATGACCTTACAGCTTGCATGATGGTTGCAGTAGACTCAAACAACATTTTGCCATACACACCTGCAGCAAACTCAATGGAAACACTTGGTTTCTACCCCTGGAAACCAACCATAGCATCACCATACAGGTACTATTTTTGCGTTGACAGAGATCTTTCAGTGACCTACGAAAATCAAGAAGGCACAGTTGAACATAATGTGATGGGAACACCAAAAGGAATGAATTCTCAATTTTTTACCATTGAGAACACACAACAAATCACATTGCTCAGAACAGGGGACGAATTTGCCACAGGTACTTACTACTTTGACACAAATTCAGTTAAACTCACACACACGTGGCAAACCAACCGTCAACTTGGACAGCCTCCACTGCTGTCAACCTTTCCTGAAGCTGACACTGATGCAGGTACACTTACTGCTCAAGGGAGCAGACATGGAACAACACAAATGGGGGTTAACTGGGTGAGTGAAGCAATCAGAACCAGACCTGCTCAAGTAGGATTTTGTCAACCACACAATGACTTTGAAGCCAGCAGAGCTGGACCATTTGCTGCCCCAAAAGTTCCAGCAGATATTACTCAAGGAGTAGACAAAGAAGCCAATGGCAGTGTTAGATACAGTTATGGCAAACAGCATGGTGAAAATTGGGCTTCACATGGACCAGCACCAGAGCGCTACACATGGGATGAAACAAGCTTTGGTTCAGGTAGAGACACCAAAGATGGTTTTATTCAATCAGCACCACTAGTTGTTCCACCACCACTAAATGGCATTCTTACAAATGCAAACCCTATTGGGACTAAAAATGACATTCATTTTTCAAATGTTTTTAACAGCTATGGTCCACTAACTGCATTTTCACACCCAAGTCCTGTATACCCTCAAGGACAAATATGGGACAAAGAACTAGATCTTGAACACAAACCTAGACTTCACATAACTGCTCCATTTGTTTGTAAAAACAATGCACCTGGACAAATGTTGGTTAGATTAGGACCAAACCTAACTGACCAATATGATCCAAACGGAGCCACACTTTCTAGAATTGTTACATACGGTACATTTTTCTGGAAAGGAAAACTAACCATGAGAGCAAAACTTAGAGCTAACACCACTTGGAACCCAGTGTACCAAGTAAGTGCTGAAGACAATGGCAACTCATACATGAGTGTAACTAAATGGTTACCAACTGCTACTGGAAACATGCAGTCTGTGCCGCTTATAACAAGACCTGTTGCTAGAAATACTTACTAACTAACCATGCTTTTTCTTTCTGTACTTCATATATTATTAAGACTAATAAAGATACAACATAGAAATATAATATTACGTATAGATTTAAGAAATAGAATAATATGGTACTTAGTAACTGTTAAAAATAATAGAACCTTTGGAATAACAAGATAGTTAGTTGGTTAATGTTAGATAGAATAAGAAGATCATGTATAATGAATAAAAGGGTGGAAGGGTGGTTGGTAGGTTAATGTTAGATAGAATAAGAAGATCATGTATAATGAATAAAAGGGTGGAAGGGTGGTTGGTAGGTATTCCCTTAGACTTGATGTTAAGGACCAAAAAAATAATAAAACTTTTTTAAAACTCAACCAAGACTACTGTCTATTCAGTGAACCAACTGAACCATTAGTATTACTATGTTTTTAGGGTGGGAGGGTGGGAGATACATGTGTTCGCTATGAGCGAACTGGTACTGGTTGGTTGCTCTGCTCAACCAACCAGACCGGCAAAGCCGGTCTGGTTGGTTGAGCGCAACCAACCAGTACCAGTTCGCTCATAGCGAACACATGTATCTCCCACCCTCCCACCCTAAAAACATAGTAATACTAAT
>NC_001539_Canine_parvovirus
ATTCTTTAGAACCAACTGACCAAGTTCACGTACGTATGACGTGATGACCCGCTGCGCGCGCTGCCTACGGCAGTCACACGTCATACGTACGCTCCTTGGTCAGTTGGTTCTAAAGAATGATAGGCGGTTTGTGTGTTTAAACTTGGGCGGGAAAAGGTGGCGGGCTAATTGTGGGCGTGGTTAAAGGTATAAAAGACAAACCATAGACCGTTACTGACATTCGCTTCTTGTCTTTGACAGAGTGAACCTCTCTTACTCTGACTAACCAACCATGTCTGGCAACCAGTATACTGAGGAAGTTATGGAGGGAGTAAATTGGTTAAAGAAACATGCAGAAAATGAAGCATTTTCGTTTGTTTTTAAATGTGACAACGTCCAACTAAATGGAAAGGATGTTCGCTGGAACAACTATACCAAACCAATTCAAAATGAAGAACTAACATCTTTAATTAGAGGAGCACAAACAGCAATGGATCAAACCGAAGAAGAAGAAATGGACTGGGAATCGGAAGTTGATAGTCTCGCCAAAAAGCAAGTACAAACTTTTGATGCATTAATTAAAAAATGTCTTTTTGAAGTCTTTGTTTCTAAAAATATAGAACCAAATGAATGTGTTTGGTTTATTCAACATGAATGGGGAAAAGATCAAGGCTGGCATTGTCATGTTTTACTTCATAGTAAGAACTTACAACAAGCAACTGGTAAATGGCTACGCAGACAAATGAATATGTATTGGAGTAGATGGTTGGTGACTCTTTGTTCGGTAAACTTAACACCAACTGAAAAGATTAAGCTCAGAGAAATTGCAGAAGATAGTGAATGGGTGACTATATTAACATACAGACATAAGCAAACAAAAAAAGACTATGTTAAAATGGTTCATTTTGGAAATATGATAGCATATTACTTTTTAACAAAGAAAAAAATTGTCCACATGACAAAAGAAAGTGGCTATTTTTTAAGTACTGATTCTGGTTGGAAATTTAACTTTATGAAGTATCAAGACAGACAAATTGTCAGCACACTTTACACTGAACAAATGAAACCAGAAACCGTTGAAACCACAGTGACGACAGCACAGGAAACAAAGCGCGGGAGAATTCAAACTAAAAAGGAAGTGTCAATCAAATGTACTTTGCGGGACTTGGTTAGTAAAAGAGTAACATCACCTGAAGACTGGATGATGTTACAACCAGATAGTTATATTGAAATGATGGCACAACCAGGAGGTGAAAATCTTTTAAAAAATACACTTGAAATTTGTACTTTGACTTTAGCAAGAACAAAAACAGCATTTGAATTAATACTTGAAAAAGCAGATAATACTAAACTAACTAACTTTGATCTTGCAAATTCTAGAACATGTCAAATTTTTAGAATGCACGGATGGAATTGGATTAAAGTTTGTCACGCTATAGCATGTGTTTTAAATAGACAAGGTGGTAAAAGAAATACAGTTCTTTTTCATGGACCAGCAAGTACAGGAAAATCTATCATTGCTCAAGCCATAGCACAAGCTGTGGGTAATGTTGGTTGTTATAATGCAGCAAATGTAAATTTTCCATTTAATGACTGTACCAATAAAAATTTAATTTGGATTGAAGAAGCTGGTAACTTTGGTCAACAAGTTAATCAATTTAAAGCAATTTGTTCTGGACAAACAATTAGAATTGATCAAAAAGGTAAAGGAAGTAAGCAAATTGAACCAACTCCAGTAATTATGACAACTAATGAAAATATAACAATTGTGAGAATTGGATGTGAAGAAAGACCTGAACATACACAACCAATAAGAGACAGAATGTTGAACATTAAGTTAGTATGTAAGCTTCCAGGAGACTTTGGTTTGGTTGATAAAGAAGAATGGCCTTTAATATGTGCATGGTTAGTTAAACATGGTTATGAATCAACCATGGCTAACTATACACATCATTGGGGAAAAGTACCAGAATGGGATGAAAACTGGGCGGAGCCTAAAATACAAGAAGGTATAAATTCACCAGGTTGCAAAGACTTAGAGACACAAGCGGCAAGCAATCCTCAGAGTCAAGACCAAGTTCTAACTCCTCTGACTCCGGACGTAGTGGACCTTGCACTGGAACCGTGGAGTACTCCAGATACGCCTATTGCAGAAACTGCAAATCAACAATCAAACCAACTTGGCGTTACTCACAAAGACGTGCAAGCGAGTCCGACGTGGTCCGAAATAGAGGCAGACCTGAGAGCCATCTTTACTTCTGAACAATTGGAAGAAGATTTTCGAGACGACTTGGATTAAGGTACGATGGCACCTCCGGCAAAGAGAGCCAGGAGAGGTAAGGGTGTGTTAGTAAAGTGGGGGGAGGGGAAAGATTTAATAACTTAACTAAGTATGTGTTTTTTTATAGGACTTGTGCCTCCAGGTTATAAATATCTTGGGCCTGGGAACAGTCTTGACCAAGGAGAACCAACTAACCCTTCTGACGCCGCTGCAAAAGAACACGACGAAGCTTACGCTGCTTATCTTCGCTCTGGTAAAAACCCATACTTATATTTCTCGCCAGCAGATCAACGCTTTATAGATCAAACTAAGGACGCTAAAGATTGGGGGGGGAAAATAGGACATTATTTTTTTAGAGCTAAAAAGGCAATTGCTCCAGTATTAACTGATACACCAGATCATCCATCAACATCAAGACCAACAAAACCAACTAAAAGAAGTAAACCACCACCTCATATTTTCATCAATCTTGCAAAAAAAAAAAAAGCCGGTGCAGGACAAGTAAAAAGAGACAATCTTGCACCAATGAGTGATGGAGCAGTTCAACCAGACGGTGGTCAACCTGCTGTCAGAAATGAAAGAGCTACAGGATCTGGGAACGGGTCTGGAGGCGGGGGTGGTGGTGGTTCTGGGGGTGTGGGGATTTCTACGGGTACTTTCAATAATCAGACGGAATTTAAATTTTTGGAAAACGGATGGGTGGAAATCACAGCAAACTCAAGCAGACTTGTACATTTAAATATGCCAGAAAGTGAAAATTATAGAAGAGTGGTTGTAAATAATATGGATAAAACTGCAGTTAACGGAAACATGGCTTTAGATGATATTCATGCACAAATTGTAACACCTTGGTCATTGGTTGATGCAAATGCTTGGGGAGTTTGGTTTAATCCAGGAGATTGGCAACTAATTGTTAATACTATGAGTGAGTTGCATTTAGTTAGTTTTGAACAAGAAATTTTTAATGTTGTTTTAAAGACTGTTTCAGAATCTGCTACTCAGCCACCAACTAAAGTTTATAATAATGATTTAACTGCATCATTGATGGTTGCATTAGATAGTAATAATACTATGCCATTTACTCCAGCAGCTATGAGATCTGAGACATTGGGTTTTTATCCATGGAAACCAACCATACCAACTCCATGGAGATATTATTTTCAATGGGATAGAACATTAATACCATCTCATACTGGAACTAGTGGCACACCAACAAATATATACCATGGTACAGATCCAGATGATGTTCAATTTTATACTATTGAAAATTCTGTGCCAGTACACTTACTAAGAACAGGTGATGAATTTGCTACAGGAACATTTTTTTTTGATTGTAAACCATGTAGACTAACACATACATGGCAAACAAATAGAGCATTGGGCTTACCACCATTTCTAAATTCTTTGCCTCAATCTGAAGGAGCTACTAACTTTGGTGATATAGGAGTTCAACAAGATAAAAGACGTGGTGTAACTCAAATGGGAAATACAAACTATATTACTGAAGCTACTATTATGAGACCAGCTGAGGTTGGTTATAGTGCACCATATTATTCTTTTGAGGCGTCTACACAAGGGCCATTTAAAACACCTATTGCAGCAGGACGGGGGGGAGCGCAAACATATGAAAATCAAGCAGCAGATGGTGATCCAAGATATGCATTTGGTAGACAACATGGTCAAAAAACTACCACAACAGGAGAAACACCTGAGAGATTTACATATATAGCACATCAAGATACAGGAAGATATCCAGAAGGAGATTGGATTCAAAATATTAACTTTAACCTTCCTGTAACGAATGATAATGTATTGCTACCAACAGATCCAATTGGAGGTAAAACAGGAATTAACTATACTAATATATTTAATACTTATGGTCCTTTAACTGCATTAAATAATGTACCACCAGTTTATCCAAATGGTCAAATTTGGGATAAAGAATTTGATACTGACTTAAAACCAAGACTTCATGTAAATGCACCATTTGTTTGTCAAAATAATTGTCCTGGTCAATTATTTGTAAAAGTTGCGCCTAATTTAACAAATGAATATGATCCTGATGCATCTGCTAATATGTCAAGAATTGTAACTTACTCAGATTTTTGGTGGAAAGGTAAATTAGTATTTAAAGCTAAACTAAGAGCCTCTCATACTTGGAATCCAATTCAACAAATGAGTATTAATGTAGATAACCAATTTAACTATGTACCAAGTAATATTGGAGGTATGAAAATTGTATATGAAAAATCTCAACTAGCACCTAGAAAATTATATTAACATACTTACTATGGTTTTTATGTTTATTACATATCAACTAGCACCTAGAAAAATTATATTAATATACTTACTATGGTTTTTATGTTTATTACATATTATTTTAAGATTAATTAAATACAGCATAGAAATATTGTACTTGTATTTGATATAGGATTTAGAAGTTTGTTAGATGGTATACAATAACTGTAAGAAATAGAAGAACATTTAGATCATAGTTAGTAGGTTTGTTAGATGGTATACAATAACTGTAAGAAATAGAAGAACATTTAGATCATAGTTAGTAGGTTTGTTATATGGTATACAATAACTGTAAGAAATAGAAGAACATTTAGATCATAGTTAGTAGTTTGTTTTATAAAATGTATTGTAAACCATTAATGTATGTTGTTATGGTGTGGGTGGTTGGTTGGTTTGCCCTTAGAATATGTTAAGGACCAAAAAAATCAATAAAAGACATTTAAAACTAAATGGCCTCGTATACTGTCTATAAGGTGAACTAACCTTACCATAAGTATCAATCGTTGCGCCCTAATTTAACAAATGAATATGATCCTGATGCATCTGCTAATATGTCAAGAATTGTAACTTACTCAGATTTTTGGTGGAAAGGTAAATTAGTATTTAAAGCTAAACTAAGAGCCTCTCATACTTGGAATCCAATTCAACAAATGAGTATTAATGTAGATAACCAATTTAACTATGTACCAAGTAATATTGGAGGTATGAAAATTGTATATGAAAAATCTCAACTAGCACCTAGAAAATTATATTAACATCTCTAGA
>NC_001662_Aleutian_mink_disease_virus
ATTAATTCTCAACCAATATTCGTTAGCAACCAACACCAGCTCGCTTCGCTCGCGCACCTTCGGCGCTGGTGTTGGGCGCTTCGCGCTTGCTAACTTCATATTGGTTGAGAATTAATCCGTGTCTTTCCTGTGGAATGAGGAAGTAGTGTGGTATATAAGCAGAGGTTGCTTGGAGCAAAGCACAGACCGGTTACAGCAAAGTAACATGGCTCAGGCTCAAATTGATGAGCAGAGGAGACTGCAGGACCTGTATGTGCAGTTGAAGAAGGAGATTAACGACGGTGAAGGAGTTGCCTGGTTGTTCCAACAAAAGACCTACACCGACAAGGACAACAAACCAACCAAAGCAACACCGCCACTGAGGACAACCTCTTCTGACCTAAGGTTAGCTTTTGACTCTATTGAAGAGAATTTAACAGCTTCTAATGAACACTTAACTAACAATGAGATAAACTTTTGTAAACTAACCTTGGGGAAGACGTTGCTGTTAATTGATAAGCATGTAAAAAGCCACAGATGGGATAGTAACAAAGTTAACTTAATTTGGCAAATAGAAAAAGGAAAAACTCAGCAATTTCATATTCACTGTTGCTTAGGTTACTTTGATAAGAATGAAGATCCTAAGGATGTTCAAAAATCCTTAGGTTGGTTTATGAAAAGACTAAATAAAGACCTAGCAGTTATCTATAGTAACCATCATTGTGACATACAAGATATTAAGGATCCTGAAGATAGAGCTAAGAACCTAAAAGTGTGGATTGAAGATGGACCTACTAAGCCTTACAAATATTTTAACAAACAAACCAAACAAGACTACAATAAACCAGTTCACTTGAGAGACTATACATTCATATACCTGTTTAACAAAGATAAGATAAATACAGATAGTATGGATGGTTACTTTGCTGCTGGTAACGGTGGCATTGTTGACAACCTAACTAACAAAGAACGAAAAACTTTAAGAAAAATGTACTTAGATGAGCAGAGTTCAGATATAATGGATGCTAATATAGACTGGGAAGATGGCCAAGACGCGCCAAAAGTAACTGACCAAACTGACTCAGCAACCACAAAAACAGGAACTAGTTTGATTTGGAAATCATGTGCTACTAAAGTAACCTCAAAAAAAGAAGTTGCTAATCCAGTTCAGCAACCTTCTAAAAAACTGTACTCAGCTCAAAGTACTTTAGATGCATTGTTTAACGTTGGTTGCTTTACTCCAGAAGATATGATTATAAAGCAAAGTGACAAATACCTTGAACTATCTTTAGAACCAAACGGGCCTCAAAAAATTAACACTTTACTTCACATGAACCAAGTAAAGACATCAACCATGATTACTGCTTTTGATTGTATTATAAAATTTAATGAAGAGGAAGATGACAAACCTTTGCTAGCAACTATAAAAGACATGGGACTTAATGAACAATACCTTAAGAAGGTACTATGTACCATCCTAACCAAGCAAGGTGGAAAGAGAGGTTGTATTTGGTTCTATGGACCGGGGGGCACTGGAAAAACCTTGCTAGCATCTTTAATATGTAAAGCAACAGTAAACTATGGTATGGTTACTACAAGCAATCCAAACTTTCCATGGACTGACTGTGGCAATAGAAACATCATTTGGGCTGAAGAGTGTGGTAACTTTGGTAACTGGGTTGAAGACTTTAAAGCCATTACTGGAGGTGGTGATGTAAAAGTAGACACCAAGAACAAGCAACCTCAATCTATTAAAGGCTGTGTGATTGTAACAAGCAACACCAACATAACCAAAGTAACTGTTGGATGTGTGGAAACAAACGCTCACGCAGAGCCACTTAAACAGAGGATGATTAAGATACGTTGCATGAAAACCATCAACCCTAAAACTAAAATAACACCAGGCATGTTAAAAAGATGGCTAAATACCTGGGATAGACAACCAATTCAACTAAGCCATGAGATGCCTGAACTGTACTTAGGTAAGTGCCGTTGGTAAGTAACACATTTTAAATGCCAACTTTAAACCAACATCAATTTATGAGGTTACTTTACTTTACAGAGACTACTGGACCAAACTCGAGTGCCACAACTGCCACGAAGAATACTGGCAACTCACAACCTACTACTGCAAAGAGTGCAGAAAGTGTGAACACGGAAAACTGCGACACACCAAAAAGGAGTGCGAGCAGTGTGCCTGCAAAGCAGCACAAGAGACCTCGGCATGAGTAAAAGTAAATAACCTACTTAAAGTAACCTAACACCATAACACTTTACTTTCCTTGTACTTATGTTACTTTACTTTAGTTCCTCAGCACTATCCTGGGAAAAAGAGAAGTGCTCCAAGACACGTGTTTATTCAGCAAGCAAAAAAGAAGAAGCAAACTAACCCTGCGGTCTACCACGGAGAGGACACCATAGAGGAAATGGATTCTACTGAAGCTGAACAAATGGACACTGAGCAAGCAACTAACCAAACTGCTGAAGCTGGTGGTGGGGGGGGTGGGGGTGGTGGGGGTGGTGGTGGTGGTGGTGGGGTTGGTAACAGCACTGGCGGCTTTAATAACACAACAGAATTCAAAGTAATAAACAATGAAGTGTATATTACTTGTCACGCTACTAGAATGGTACACATTAACCAAGCTGACACAGACGAATACTTGATATTTAATGCTGGTAGAACTACTGATACCAAAACACATCAGCAAAAACTAAACTTAGAATTTTTTGTATATGATGATTTTCACCAACAAGTAATGACACCTTGGTATATAGTAGATAGCAACGCTTGGGGTGTATGGATGAGTCCTAAAGACTTTCAACAAATGAAAACACTGTGTAGTGAAATTAGTTTGGTTACTTTGGAACAAGAAATAGACAATGTAACCATAAAAACTGTAACAGAAACCAACCAAGGTAACGCATCTACCAAGCAATTCAACAATGACTTAACTGCGTCGTTACAGGTTGCTTTAGATACTAACAACATACTGCCATATACTCCAGCTGCGCCGTTGGGGGAAACACTGGGCTTTGTTCCTTGGAGAGCAACCAAACCAACCCAATATAGGTATTATCATCCATGTTACATTTACAACAGATATCCTAACATTCAAAAAGTTGCAACAGAAACACTAACCTGGGATGCAGTACAAGATGATTACCTTAGTGTGGATGAACAGTACTTTAACTTTATTACTATAGAGAACAACATACCTATTAACATTCTCAGAACGGGAGATAACTTTCATACAGGCTTGTATGAGTTTAACAGTAAACCATGTAAACTAACCTTAAGCTATCAAAGTACACGTTGCTTGGGGCTACCTCCTCTCTGCAAACCAAAGACAGATACAACACACAAAGTAACCTCAAAAGAAAACGGAGCTGACCTAATTTACATACAAGGACAAGATAATACCAGACTAGGTCACTTTTGGGGTGAGGAAAGAGGTAAGAAAAACGCAGAGATGAACAGAATTAGACCTTACAACATAGGTTACCAATATCCTGAATGGATAATACCAGCAGGGTTACAGGGTAGTTACTTTGCTGGAGGACCAAGACAGTGGAGTGACACAACCAAAGGTGCAGGTACACACAGTCAACACTTACAACAGAACTTTAGTACTAGGTACATCTATGACAGAAACCACGGTGGAGACAACGAGGTAGACCTATTAGATGGAATACCCATTCATGAAAGAAGTAACTACTACTCAGACAATGAGATAGAGCAACATACAGCAAAGCAACCAAAGTTACGTACACCACCCATTCACCACTCAAAAATAGACTCGTGGGAAGAAGAAGGTTGGCCTGCTGCTTCAGGCACACACTTTGAAGATGAGGTTATATACCTAGACTACTTTAACTTTAGTGGTGAACAGGAGCTAAACTTTCCACATGAAGTATTAGATGATGCTGCTCAGATGAAAAAGCTACTTAACTCATACCAACCAACAGTTGCTCAAGACAACGTTGGTCCTGTATACCCGTGGGGACAGATATGGGACAAGAAACCTCATATGGATCACAAACCTAGCATGAACAACAACGCTCCATTTGTATGTAAAAACAACCCTCCAGGTCAACTCTTTGTTAAACTAACAGAAAACCTCACTGATACATTTAACTATGATGAAAATCCAGACAGAATAAAAACCTATGGTTACTTTACTTGGAGAGGCAAGCTTGTACTAAAAGGCAAACTAAGCCAAGTAACATGCTGGAATCCTGTTAAGAGAGAACTCATAGGAGAACCTGGTGTATTTACTAAAGACAAGTATCACAAACAGATACCAAACAACAAAGGTAACTTTGAAATAGGGTTACAATATGGAAGAAGTACTATCAAATATATCTACTAAAGTAACCTGTGTACTATGTTACTATGTTACTATGATAATATCTCAATAAAAGTTACATGAATAGTGAACAACCTAAATACTGTGTACTTCCTTATTTTACCAGAAAGTGGCGGATTAAAATAAACCTACATTCTATACTATCTATATACTACTAACTAACCTATAGGTTACTTTGCTTTGATATACTGATGTAGGAATACAGGATACTAACATTTATATATATACTAACATCTATACTACTAACCTAACTATGGCCTAATGTATGCAGTGTCGGCGTCGCCGACAACTACATTATATTATTAGGCATAGTTAGGTTAGTAGTATAGATGTTAGTATATATATAAATGTTAGTATCCTGTGTTCCTACTTCAGTATATAAAGAAAGTTTCCTATAGGTGGGTTTGCGGTCTATCTAGAGTTGTGGTCCGTATTGGTTTCTGTAAAGGACCTGA
>NC_001701_Goose_parvovirus
CTCATTGGAGGGTTCGTTCGTTCGAACCAGCCAATCAGGGGAGGGGGAAGTGACGCAAGTTCCGGTCACATGCTTCCGGTGACGCACATCCGGTGACGTAGTTCCGGTCACGTGCTTCCTGTCACGTGTTTCCGGTCACGTGACTTCCGGTCATGTGACTTCCGGTGACGTGTTTCCGGCTGTTAGGTTGACCACGCGCATGCCGCGCGGTCAGCCCAATAGTTAAGCCGGAAACACGTCACCGGAAGTCACATGACCGGAAGTCACGTGACCGGAAACACGTGACAGGAAGCACGTGACCGGAACTACGTCACCGGATGTGCGTCACCGGAAGCATGTGACCGGAACTTGCGTCACTTCCCCCTCCCCTGATTGGCTGGTTCGAACGAACGAACCCTCCAATGAGACTCAAGGACAAGAGGATATTTTGCGCGCCAGGAAGTGACGTGCAATGCCACCCTATATAAGCCAGGAAACTTCCGGTTTAGTTCATTCGTTACTCTGCTCTCAGAGAGAACGGACCTCAGGTCGGAGAGATGGCACTTTCTAGGCCTCTTCAGATTTCTTCTGATAAATTCTATGAAGTTATTATTAGATTATCATCGGATATTGATCAAGATGTCCCCGGTCTGTCTCTTAACTTTGTAGAATGGCTTTCTACCGGAGTTTGGGAGCCCACGGGCATCTGGAACATGGAGCATGTGAATCTACCGATGGTGACCTTGGCAGAGAAGATCAAGAACATTTTCATACAAAGATGGAATCAGTTCAACCAGGACGAAACGGACTTCTTCTTTCAACTGGAAGAAGGCAGTGAGTACATTCATCTTCATTGCTGTATTGCCCAGGGCAATGTACGGTCTTTTGTTCTCGGGAGATATATGTCTCAGATAAAAGACTCTATCATAAGAGATGTATATGAAGGGAAACAAATCAAGATCCCCGATTGGTTTGCTATTACTAAAACCAAGAGGGGAGGACAGAATAAGACCGTGACTGCAGCATACATACTGCATTACCTTATTCCTAAAAAGCAACCTGAACTGCAATGGGCCTTTACCAATATGCCTTTATTCACTGCTGCTGCTCTTTGTCTGCAAAAGCGGCAAGAATTGCTGGATGCATTTCAAGAAAGTGATTTGGCTGCCCCTTTACCTGATCCTCAAGCATCAACTGTGGCACCGCTTATTTCCAACAGAGCGGCAAAGAACTATAGCAACCTTGTTGATTGGCTCATTGAAATGGGGATAACATCTGAGAAGCAATGGCTCACTGAGAACCGAGAGAGCTACAGAAGCTTTCAAGCAACTTCTTCAAATAATAGACAAGTGAAAGCTGCACTGGAAAATGCCCGTGCTGAAATGTTATTGACAAAGACTGCAACTGATTACCTGATAGGAAAAGACCCTGTCCTGGATATAACTAAGAATAGGGTCTATCAAATTCTGAAAATGAATAACTACAACCCTCAATACATAGGAAGTATCCTGTGCGGCTGGGTGAAGAGAGAGTTCAACAAAAGAAACGCCATATGGCTCTACGGACCTGCCACCACCGGGAAGACCAACATTGCAGAAGCTATTGCCCATGCTGTACCCTTCTATGGCTGTGTTAACTGGACTAATGAGAACTTTCCTTTTAATGATTGTGTTGATAAAATGCTGATTTGGTGGGAGGAGGGAAAAATGACTAATAAGGTTGTTGAATCTGCAAAAGCAATTTTGGGAGGGTCTGCTGTCCGGGTAGACCAGAAATGTAAAGGATCTGTTTGTATTGAACCTACTCCTGTAATTATTACTAGTAATACTGATATGTGTATGATTGTTGATGGCAACTCTACTACAATGGAACATAGAATACCATTAGAGGAGCGTATGTTTCAAATTGTCCTATCACATAAATTGGAGCCTTCTTTTGGAAAAATTTCTAAAAAAGAAGTCAGAGAATTTTTCAAATGGGCCAATGACAATCTAGTTCCTGTTGTGTCTGAGTTCAAAGTCCGAACTAATGAACAAACCAACTTGCCAGAGCCCGTTCCTGAACGAGCGAACGAGCCGGAGGAGCCTCCTAAGATCTGGGCTCCTCCTACTAGGGAGGAGTTAGAAGAGCTTTTAAGAGCCAGCCCAGAATTGTTCTCATCAGTCGCTCCAATTCCTGTGACTCCTCAGAACTCCCCTGAGCCTAAGAGAAGCAGGAACAATTACCAGGTACGCTGCGCTTTGCATACTTATGACAATTCTATGGATGTATTTGAATGTATGGAATGTGAGAAAGCAAACTTTCCTGAATTTCAACCTCTGGGAGAAAATTATTGTGATGAACATGGGTGGTATGATTGTGCTATATGTAAAGAGTTGAAAAATGAACTTGCAGAAATTGAGCATGTGTTTGAGCTTGATGATGCTGAAAATGAACAATAAAGATGACTCAAAGCAGATATGTCTACTTTTTTAGATTCTTTTGAAGAGTGGTATGAGACTGCAGCCGCCTCGTGGCGGAATCTGAAAGCTGGAGCCCCTCAGCCAAAACCAAACCAGCAGTCTCAGTCTGTGTCTCCAGACAGAGAACCCGAACGAAAAGATAATAATCGGGGCTTTGTACTTCCTGGCTATAAGTATCTTGGGCCTGGTAACGGCCTGGATAAAGGCCCACCTGTCAATAAGGCGGACAGCGTCGCGCTTGAACACGACAAGGCCTATGACCAGCAGCTTAAAGCGGGAGACAACCCATATATAAAATTCAATCACGCTGACCAGGACTTTATAGATAGCCTCCAAGACGACCAGTCATTCGGAGGTAATCTTGGAAAGGCTGTATTTCAGGCCAAAAAACGTATCTTAGAGCCATTTGGCCTAGTAGAAGATCCTGTCAACACGGCACCTGCAAAAAAAAATACAGGGAAGCTTACTGACCATTACCCGGTAGTTAAGAAGCCTAAACTTACCGAGGAAGTCAGTGCGGGAGGTGGTAGCAGTGCCGTACAAGACGGAGGAGCCACCGCGGAGGGCACCGAACCTGTGGCAGCATCTGAAATGGCAGAGGGAGGAGGCGGAGCTATGGGCGACTCTTCAGGGGGTGCCGATGGAGTGGGTAATGCCTCGGGAAATTGGCATTGCGATTCCCAATGGATGGGAAACACAGTCATCACAAAGACCACCAGAACCTGGGTCCTGCCAAGCTACAACAACCACATCTACAAAGCAATTACCAGCGGAACCTCTCAAGATGCAAATGTCCAGTATGCAGGATACAGTACCCCCTGGGGGTACTTTGATTTCAACCGCTTCCACTGCCACTTCTCCCCTAGAGACTGGCAGAGACTTATCAACAACCATTGGGGAATCAGACCCAAGTCTCTTAAATTCAAGATCTTCAATGTCCAAGTCAAAGAAGTCACAACGCAGGATCAGACAAAGACCATTGCAAACAATCTCACCTCAACAATTCAAGTCTTTACGGATGATGAGCATCAACTCCCGTATGTCCTGGGCTCGGCTACGGAAGGCACCATGCCGCCGTTCCCGTCGGATGTCTATGCCCTGCCGCAGTACGGGTACTGCACAATGCACACCAACCAGAATGGAGCACGGTTCAATGACCGTAGTGCATTCTACTGCTTAGAGTACTTCCCTAGTCAGATGCTAAGAACAGGCAACAACTTTGAGTTCACATTTGACTTTGAAGAAGTTCCTTTCCATAGCATGTTCGCTCATTCACAGGACTTAGACAGGCTGATGAACCCCCTAGTGGATCAATACCTCTGGAATTTCAATGAGGTAGACAGCAGCAGAAATGCTCAATTTAAAAAGGCTGTGAAAGGGGCTTATGGCACCATGGGCCGCAATTGGCTGCCAGGACCTAAATTCCTGGATCAAAGAGTTAGGGCCTACACAGGAGGAACAGACAACTATGCAAACTGGAACATCTGGAGTAATGGGAACAAGGTGAATTTGAAAGACAGACAGTATCTCCTACAACCCGGACCTGTGTCAGCTACTTACACAGAAGGGGAGGCTTCCAGCCTTCCAGCTCAAAATATTTTAGGGATAGCTAAAGATCCATACAGATCAGGCAGCACTACAGCAGGAATAAGTGACATTATGGTCACGGAAGAACAAGAAGTAGCACCTACAAATGGAGTAGGGTGGAAACCATATGGTAGGACTGTAACGAATGAACAAAACACTACTACAGCTCCTACAAGTTCAGATCTGGATGTTCTTGGAGCTTTACCAGGAATGGTTTGGCAGAACAGGGATATATATCTGCAGGGACCTATTGGGGCAAAAATACCGAAGACTGATGGTAAATTCCATCCTTCTCCGAATCTCGGAGGATTTGGCCTGCACAATCCACCACCGCAGGTGTTCATCAAGAATACACCAGTGCCTGCAGACCCTCCAGTAGAATACGTGCACCAGAAGTGGAATTCCTACATAACCCAGTACTCTACGGGCCAGTGTACAGTAGAGATGGTGTGGGAGCTGAGAAAAGAGAATTCAAAGAGATGGAACCCAGAAATCCAGTTCACCAGTAATTTCAGTAACAGAACAAGCATAATGTTTGCACCTAATGAAACTGGTGGATATGTAGAAGATAGATTGATTGGAACCAGATATCTAACTCAAAATCTGTAAATTCTGTGTAAAAATTCAAATAAAGCACTTCCTGGCGCGCAAAATATCCTCTTGTCCTTGAGTCTCATTGGAGGGTTCGTTCGTTCGAACCAGCCAATCAGGGGAGGGGGAAGTGACGCAAGTTCCGGTCACATGCTTCCGGTGACGCACATCCGGTGACGTAGTTCCGGTCACGTGCTTCCTGTCACGTGTTTCCGGTCACGTGACTTCCGGTCATGTGACTTCCGGTGACGTGTTTCCGGCTTAACTATTGGGCTGACCGCGCGCATGCGCGTGGTCAACCTAACAGCCGGAAACACGTCACCGGAAGTCACATGACCGGAAGTCACGTGACCGGAAACACGTGACAGGAAGCACGTGACCGGAACTACGTCACCGGATGTGCGTCACCGGAAGCATGTGACCGGAACTTGCGTCACTTCCCCCTCCCCTGATTGGCTGGTTCGAACGAACGAACCCTCCAATGAGA
>NC_001718_Porcine_parvovirus
AATCTTTAAACTGACCAACTGTCTTTGCGTATGGTGACGTGATGACGCGCGCTACGCGCGCTGCCTTCGGCAGTCACACGTCACCATCAGCAAAGACAGTTGGTCAGTTTAAAGATTAATAAGACATTCCATTGGCTGAAAAGAGGCGGGAAATTCAAAAAAAGAGGCGGGAAAAAAAGAGGTGGAGCCTAACACTATAAATACAGTTGCTTACTTCAGTTAGTTCCTTTCTGCTTCAGACTGCACTTCGCTCCAGAGACACAGCTACAAACTACTCTCAGCTACTGCAGCATGGCAGCGGGAAACACTTACTCGGAAGAGGTACTAAAAGCTACCAACTGGCTTCAAGATAATGCTCAAAAAGAAGCATTCTCTTATGTATTTAAAACACAAAAAGTCAATCTAAATGGAAAAGAAATTGCTTGGAATAACTACAACAAAGATACAACAGATGCGGAAATGATAAACCTACAAAGAGGAGCAGAAACATCATGGGACCAGGCAACAGACATGGAATGGGAATCAGAAATCGACAGCCTCACAAAACGGCAAGTACTGATTTTTGACTCTCTTGTTAAAAAATGTCTCTTTGAAGGTATATTGCAAAAGAACCTAAGTCCAAGTGACTGCTACTGGTTCATACAGCATGAACATGGTCAAGATACTGGCTATCACTGCCATGTACTACTAGGTGGAAAAGGCTTACAACAAGCAATGGGAAAATGGTTCAGAAAACAATTAAACAATTTATGGAGTAGATGGTTAATAATGCAATGCAAAGTACCTCTAACACCAGTTGAAAGAATAAAATTAAGGGAATTAGCAGAGGATGGTGAGTGGGTATCGCTACTAACCTACACTCACAAACAAACTAAAAAACAATATACAAAAATGACTCATTTTGGAAATATGATTGCTTACTACTTCCTAAATAAAAAAAGAAAGACAACTGAAAGAGAGCATGGATATTATCTCAGCTCAGATTCTGGCTTCATGACAAATTTCTTAAAAGAAGGCGAGAGACACTTAGTCAGTCACCTATTTACTGAAGCAAATAAACCTGAAACTGTGGAAACAACGGTTACTACAGCTCAGGAAGCCAAAAGAGGCAGAATACAAACAAAAAAAGAAGTAAGCATAAAATGCACAATAAGAGACTTGGTTAATAAAAGATGTACTAGCATAGAAGACTGGATGATGACAGATCCAGACAGTTATATAGAAATGATGGCTCAAACCGGAGGAGAAAATTTAATCAAAAATACACTAGAAATAACAACTCTTACTCTAGCAAGAACAAAAACAGCATATGACTTAATACTTGAAAAGGCAAAACCAAGCATGCTACCAACATTTAATATTAGCAATACAAGAACATGTAAAATATTCAGCATGCACAATTGGAACTACATTAAAGTCTGCCATGCTATAACTTGTGTACTAAACAGACAAGGAGGAAAAAGAAATACAATTCTATTTCATGGGCCAGCATCAACAGGAAAAAGTATAATTGCTCAACACATTGCAAACTTAGTTGGTAATGTTGGTTGCTACAATGCAGCCAATGTGAACTTTCCATTTAATGACTGTACAAATAAAAACTTAATATGGATTGAAGAAGCAGGAAACTTCTCTAACCAAGTAAACCAATTCAAAGCCATATGTTCAGGTCAAACAATTAGAATTGACCAAAAAGGTAAAGGAAGCAAACAAATTGAACCAACTCCTGTAATAATGACTACAAATGAAGACATAACTAAAGTTAGAATAGGATGCGAGGAAAGACCAGAACATACACAACCAATAAGAGACAGAATGTTAAACATAAACCTAACCAGAAAACTGCCAGGTGATTTTGGACTTTTAGAAGAAACTGAATGGCCACTAATATGTGCTTGGTTGGTAAAGAAAGGTTACCAAGCAACAATGGCTAGCTATATGCATCATTGGGGAAATGTACCTGATTGGTCAGAAAAATGGGAGGAGCCAAAAATGCAAACCCCAATAAATACACCAACAGACTCTCAGATTTCCACATCAGTGAAAACTTCGCCAGCGGACAACAACTACGCAGCAACTCCAATACAGGAGGACCTGGATTTAGCTTTAGCCTTGGAGCCGTGGAGCGAGCCAACAACACCAACTTTCACCAACCTGCACTTAACTCCAACACCGCCAGATTCAGCAATACGGACACCAAGTCCAACTTGGTCGGAAATAGAAACCGACATAAGAGCCTGCTTTGGTGAAAACTGTGCACCCACAACAAACCTTGAATAAGGTAGGATGGCGCCTCCTGCAAAAAGAGCAAGAGGTAAGGGTAGTTTTAAGGGGGTGGTGGGCATACATATAAAACTAACTGCAAATAATTTTTTTATATATTACAGGACTAACTCTACCAGGATACAAATACCTTGGTCCAGGAAACTCACTAGACCAAGGAGAACCAACTAATCCATCAGACGCCGCAGCAAAAGAACACGACGAAGCCTACGACAAATACATAAAATCTGGAAAAAATCCATACTTCTACTTCTCAGCAGCTGATGAAAAATTCATAAAAGAAACTGAACACGCAAAAGACTACGGAGGTAAAATTGGACATTACTTCTTCAGAGCAAAGCGTGCCTTTGCTCCAAAACTCTCAGAAACAGACTCACCAACTACATCTCAACAACCAGAGGTAAGAAGATCGCCGAGAAAACACCCAGGGTCTAAACCACCAGGAAAAAGACCTGCTCCAAGACATATTTTTATAAACTTAGCTAAAAAAAAAGCTAAAGGGACATCTAATACAAACTCTAACTCAATGAGTGAAAATGTGGAACAACACAACCCTATTAATGCAGGCACTGAATTGTCTGCAACAGGAAATGAATCTGGGGGTGGGGGCGGCGGTGGCGGGGGTAGGGGTGCTGGGGGGGTTGGTGTGTCTACAGGTACTTTCAATAATCAAACAGAATTTCAATACTTGGGGGAGGGCTTGGTTAGAATCACTGCACACGCATCAAGACTCATACATCTAAATATGCCAGAACACGAAACATACAAAAGAATACATGTACTAAATTCAGAATCAGGGGTGGCGGGACAAATGGTACAAGACGATGCACACACACAAATGGTAACACCTTGGTCACTAATAGATGCTAACGCATGGGGAGTGTGGTTCAATCCAGCGGACTGGCAGTTAATATCCAACAACATGACAGAAATAAACTTAGTTAGTTTTGAACAAGAAATATTCAATGTAGTACTTAAAACAATTACAGAATCAGCAACCTCACCACCAACCAAAATATATAATAATGATCTAACTGCAAGCTTAATGGTCGCACTAGACACCAATAACACACTTCCATACACACCAGCAGCACCTAGAAGTGAAACACTTGGTTTTTATCCATGGTTACCTACAAAACCAACTCAATACAGATATTACCTATCATGCATCAGAAACCTAAATCCACCAACATACACTGGACAATCACAACAAATAACAGACTCAATACAAACAGGACTACACAGTGACATTATGTTCTACACAATAGAAAATGCAGTACCAATTCATCTTCTAAGAACAGGAGATGAATTCTCCACAGGAATATATCACTTTGACACAAAACCACTAAAATTAACTCACTCATGGCAAACAAACAGATCTCTAGGACTGCCTCCAAAACTACTAACTGAACCTACCACAGAAGGAGACCAACACCCAGGAACACTACCAGCAGCTAACACAAGAAAAGGTTATCACCAAACAATTAATAATAGCTACACAGAAGCAACAGCAATTAGGCCAGCTCAGGTAGGATATAATACACCATACATGAATTTTGAATACTCCAATGGTGGACCATTTCTAACTCCTATAGTACCAACAGCAGACACACAATATAATGATGATGAACCAAATGGTGCTATAAGATTTACAATGGATTACCAACATGGACACTTAACCACATCTTCACAAGAGCTAGAAAGATACACATTCAATCCACAAAGTAAATGTGGAAGAGCTCCAAAGCAACAATTTAATCAACAGGCACCACTAAACCTAGAAAATACAAATAATGGAACACTTTTACCTTCAGATCCAATAGGAGGGAAATCTAACATGCATTTCATGAATACACTCAATACATATGGACCATTAACAGCACTAAACAATACTGCACCTGTATTTCCAAATGGTCAAATATGGGATAAAGAACTTGATACAGATCTAAAACCTAGACTACATGTTACAGCTCCATTTGTTTGTAAAAACAATCCACCAGGACAACTATTTGTAAAAATAGCACCAAACCTAACAGATGATTTCAATGCTGACTCTCCTCAACAACCTAGAATAATAACTTATTCAAACTTTTGGTGGAAAGGAACACTAACATTCACAGCAAAAATGAGATCCAGTAATATGTGGAACCCTATTCAACAACACACAACAACAGCAGAAAACATTGGTAACTATATTCCTACAAATATTGGTGGCATAAGAATGTTTCCAGAATATTCACAACTTATACCAAGAAAATTATACTAGAAATAACTCTGTAAATAAAAACTCAGTTACTTGGTTAATCATGTACTACTATCATTGTATACTTCAATAAAAATAAATTGTAAAATCAATAAAACTAAGTTACTTAGTTTCTGTATACCTATACTAGAAATAACTCTGTAAATAAAAACTCAGTTACTTGGTTAATCATGTACTACTATCATTGTATACTTCAATAAAAATAAATTGTAAAATCAATAAAACTAAGTTACTTAGTTTCTGTATACCAATTATCCCCAAAAAACAATAAAATTTTAAAAAGAAACAAGCTCTCATGTGTTTACTATTAACTAAACCAACCACACTTATATGACCTTATGTCTTTAGGGTGGGTGGGTGGGAATTACTATGTATTCCTTTGAGTTAGTTGGTCGCCTTTGGGCGACTAACCAAGCGGCTCTGCCGCTTGGTTAGTCGCACGGCGACCAACTAACTCAAAGGAATACATAGTAATTCCCACCCACCCACCCTAAAGACATAAGGTCATATAAGTGTGGTTGGTTTAGTT
>NC_002077_Adeno-associated_virus-1
TTGCCCACTCCCTCTCTGCGCGCTCGCTCGCTCGGTGGGGCCTGCGGACCAAAGGTCCGCAGACGGCAGAGCTCTGCTCTGCCGGCCCCACCGAGCGAGCGAGCGCGCAGAGAGGGAGTGGGCAACTCCATCACTAGGGGTAATCGCGAAGCGCCTCCCACGCTGCCGCGTCAGCGCTGACGTAAATTACGTCATAGGGGAGTGGTCCTGTATTAGCTGTCACGTGAGTGCTTTTGCGACATTTTGCGACACCACGTGGCCATTTAGGGTATATATGGCCGAGTGAGCGAGCAGGATCTCCATTTTGACCGCGAAATTTGAACGAGCAGCAGCCATGCCGGGCTTCTACGAGATCGTGATCAAGGTGCCGAGCGACCTGGACGAGCACCTGCCGGGCATTTCTGACTCGTTTGTGAGCTGGGTGGCCGAGAAGGAATGGGAGCTGCCCCCGGATTCTGACATGGATCTGAATCTGATTGAGCAGGCACCCCTGACCGTGGCCGAGAAGCTGCAGCGCGACTTCCTGGTCCAATGGCGCCGCGTGAGTAAGGCCCCGGAGGCCCTCTTCTTTGTTCAGTTCGAGAAGGGCGAGTCCTACTTCCACCTCCATATTCTGGTGGAGACCACGGGGGTCAAATCCATGGTGCTGGGCCGCTTCCTGAGTCAGATTAGGGACAAGCTGGTGCAGACCATCTACCGCGGGATCGAGCCGACCCTGCCCAACTGGTTCGCGGTGACCAAGACGCGTAATGGCGCCGGAGGGGGGAACAAGGTGGTGGACGAGTGCTACATCCCCAACTACCTCCTGCCCAAGACTCAGCCCGAGCTGCAGTGGGCGTGGACTAACATGGAGGAGTATATAAGCGCCTGTTTGAACCTGGCCGAGCGCAAACGGCTCGTGGCGCAGCACCTGACCCACGTCAGCCAGACCCAGGAGCAGAACAAGGAGAATCTGAACCCCAATTCTGACGCGCCTGTCATCCGGTCAAAAACCTCCGCGCGCTACATGGAGCTGGTCGGGTGGCTGGTGGACCGGGGCATCACCTCCGAGAAGCAGTGGATCCAGGAGGACCAGGCCTCGTACATCTCCTTCAACGCCGCTTCCAACTCGCGGTCCCAGATCAAGGCCGCTCTGGACAATGCCGGCAAGATCATGGCGCTGACCAAATCCGCGCCCGACTACCTGGTAGGCCCCGCTCCGCCCGCGGACATTAAAACCAACCGCATCTACCGCATCCTGGAGCTGAACGGCTACGAACCTGCCTACGCCGGCTCCGTCTTTCTCGGCTGGGCCCAGAAAAGGTTCGGGAAGCGCAACACCATCTGGCTGTTTGGGCCGGCCACCACGGGCAAGACCAACATCGCGGAAGCCATCGCCCACGCCGTGCCCTTCTACGGCTGCGTCAACTGGACCAATGAGAACTTTCCCTTCAATGATTGCGTCGACAAGATGGTGATCTGGTGGGAGGAGGGCAAGATGACGGCCAAGGTCGTGGAGTCCGCCAAGGCCATTCTCGGCGGCAGCAAGGTGCGCGTGGACCAAAAGTGCAAGTCGTCCGCCCAGATCGACCCCACCCCCGTGATCGTCACCTCCAACACCAACATGTGCGCCGTGATTGACGGGAACAGCACCACCTTCGAGCACCAGCAGCCGTTGCAGGACCGGATGTTCAAATTTGAACTCACCCGCCGTCTGGAGCATGACTTTGGCAAGGTGACAAAGCAGGAAGTCAAAGAGTTCTTCCGCTGGGCGCAGGATCACGTGACCGAGGTGGCGCATGAGTTCTACGTCAGAAAGGGTGGAGCCAACAAAAGACCCGCCCCCGATGACGCGGATAAAAGCGAGCCCAAGCGGGCCTGCCCCTCAGTCGCGGATCCATCGACGTCAGACGCGGAAGGAGCTCCGGTGGACTTTGCCGACAGGTACCAAAACAAATGTTCTCGTCACGCGGGCATGCTTCAGATGCTGTTTCCCTGCAAGACATGCGAGAGAATGAATCAGAATTTCAACATTTGCTTCACGCACGGGACGAGAGACTGTTCAGAGTGCTTCCCCGGCGTGTCAGAATCTCAACCGGTCGTCAGAAAGAGGACGTATCGGAAACTCTGTGCCATTCATCATCTGCTGGGGCGGGCTCCCGAGATTGCTTGCTCGGCCTGCGATCTGGTCAACGTGGACCTGGATGACTGTGTTTCTGAGCAATAAATGACTTAAACCAGGTATGGCTGCCGATGGTTATCTTCCAGATTGGCTCGAGGACAACCTCTCTGAGGGCATTCGCGAGTGGTGGGACTTGAAACCTGGAGCCCCGAAGCCCAAAGCCAACCAGCAAAAGCAGGACGACGGCCGGGGTCTGGTGCTTCCTGGCTACAAGTACCTCGGACCCTTCAACGGACTCGACAAGGGGGAGCCCGTCAACGCGGCGGACGCAGCGGCCCTCGAGCACGACAAGGCCTACGACCAGCAGCTCAAAGCGGGTGACAATCCGTACCTGCGGTATAACCACGCCGACGCCGAGTTTCAGGAGCGTCTGCAAGAAGATACGTCTTTTGGGGGCAACCTCGGGCGAGCAGTCTTCCAGGCCAAGAAGCGGGTTCTCGAACCTCTCGGTCTGGTTGAGGAAGGCGCTAAGACGGCTCCTGGAAAGAAACGTCCGGTAGAGCAGTCGCCACAAGAGCCAGACTCCTCCTCGGGCATCGGCAAGACAGGCCAGCAGCCCGCTAAAAAGAGACTCAATTTTGGTCAGACTGGCGACTCAGAGTCAGTCCCCGATCCACAACCTCTCGGAGAACCTCCAGCAACCCCCGCTGCTGTGGGACCTACTACAATGGCTTCAGGCGGTGGCGCACCAATGGCAGACAATAACGAAGGCGCCGACGGAGTGGGTAATGCCTCAGGAAATTGGCATTGCGATTCCACATGGCTGGGCGACAGAGTCATCACCACCAGCACCCGCACCTGGGCCTTGCCCACCTACAATAACCACCTCTACAAGCAAATCTCCAGTGCTTCAACGGGGGCCAGCAACGACAACCACTACTTCGGCTACAGCACCCCCTGGGGGTATTTTGATTTCAACAGATTCCACTGCCACTTTTCACCACGTGACTGGCAGCGACTCATCAACAACAATTGGGGATTCCGGCCCAAGAGACTCAACTTCAAACTCTTCAACATCCAAGTCAAGGAGGTCACGACGAATGATGGCGTCACAACCATCGCTAATAACCTTACCAGCACGGTTCAAGTCTTCTCGGACTCGGAGTACCAGCTTCCGTACGTCCTCGGCTCTGCGCACCAGGGCTGCCTCCCTCCGTTCCCGGCGGACGTGTTCATGATTCCGCAATACGGCTACCTGACGCTCAACAATGGCAGCCAAGCCGTGGGACGTTCATCCTTTTACTGCCTGGAATATTTCCCTTCTCAGATGCTGAGAACGGGCAACAACTTTACCTTCAGCTACACCTTTGAGGAAGTGCCTTTCCACAGCAGCTACGCGCACAGCCAGAGCCTGGACCGGCTGATGAATCCTCTCATCGACCAATACCTGTATTACCTGAACAGAACTCAAAATCAGTCCGGAAGTGCCCAAAACAAGGACTTGCTGTTTAGCCGTGGGTCTCCAGCTGGCATGTCTGTTCAGCCCAAAAACTGGCTACCTGGACCCTGTTATCGGCAGCAGCGCGTTTCTAAAACAAAAACAGACAACAACAACAGCAATTTTACCTGGACTGGTGCTTCAAAATATAACCTCAATGGGCGTGAATCCATCATCAACCCTGGCACTGCTATGGCCTCACACAAAGACGACGAAGACAAGTTCTTTCCCATGAGCGGTGTCATGATTTTTGGAAAAGAGAGCGCCGGAGCTTCAAACACTGCATTGGACAATGTCATGATTACAGACGAAGAGGAAATTAAAGCCACTAACCCTGTGGCCACCGAAAGATTTGGGACCGTGGCAGTCAATTTCCAGAGCAGCAGCACAGACCCTGCGACCGGAGATGTGCATGCTATGGGAGCATTACCTGGCATGGTGTGGCAAGATAGAGACGTGTACCTGCAGGGTCCCATTTGGGCCAAAATTCCTCACACAGATGGACACTTTCACCCGTCTCCTCTTATGGGCGGCTTTGGACTCAAGAACCCGCCTCCTCAGATCCTCATCAAAAACACGCCTGTTCCTGCGAATCCTCCGGCGGAGTTTTCAGCTACAAAGTTTGCTTCATTCATCACCCAATACTCCACAGGACAAGTGAGTGTGGAAATTGAATGGGAGCTGCAGAAAGAAAACAGCAAGCGCTGGAATCCCGAAGTGCAGTACACATCCAATTATGCAAAATCTGCCAACGTTGATTTTACTGTGGACAACAATGGACTTTATACTGAGCCTCGCCCCATTGGCACCCGTTACCTTACCCGTCCCCTGTAATTACGTGTTAATCAATAAACCGGTTGATTCGTTTCAGTTGAACTTTGGTCTCCTGTCCTTCTTATCTTATCGGTTACCATGGTTATAGCTTACACATTAACTGCTTGGTTGCGCTTCGCGATAAAAGACTTACGTCATCGGGTTACCCCTAGTGATGGAGTTGCCCACTCCCTCTCTGCGCGCTCGCTCGCTCGGTGGGGCCTGCGGACCAAAGGTCCGCAGACGGCAGAGCTCTGCTCTGCCGGCCCCACCGAGCGAGCGAGCGCGCAGAGAGGGAGTGGGCAA
>NC_004295_Human_erythrovirus_V9
GACGTCACAGGAAATGACGTAACTGTCCGCCATCTTGTACCGGAAGTCCCGCCTACCGGCGGCGACCGGCGGCATCTGATTTGGTGTCTTCTTTTTGAAATTTTGGCGGGCTTTTTCCCGCCTTATGCAAATAAGCGGCCATGTTTAATGTTATATTTTAATTTAATTGGACAAACGCCTAACGGTTACTAGGGGCGGAGTTACGGGCGGTATATAAGCAGCTGCGTTCCCTGACACTTTCTTTTCTGGTTGCTTTTGACTGGAACTCACTTGCTGTTCTTTGCCTGCTAAGTAACAGGTATTTATACTAACTTTTAATTTACTAACATGGAGCTATTTCGGGGTGTCTTGCACATTTCCTCTAACATTCTGGACTGTGCTAATGATAACTGGTGGTGCTCTATGCTAGACTTAGATACTTCTGACTGGGAACCACTAACCCATTCTAACAGATTAATGGCAATATATTTAAGCAGTGTTGCTTCTAAACTTGATTTTACTGGGGGGCCGCTAGCAGGTTGCTTATACTTTTTTCAGGTGGAATGTAACAAATTTGAGGAAGGCTATCATATCCATGTAGTTATTGGTGGTCCAGGACTAAATGCTAGAAACTTAACTGTGTGCGTAGAAGGTTTATTTAATAATGTTCTTTACCATCTTGTAACTGAAAGTGTTAAACTTAAATTTTTGCCAGGGATGACTACCAAAGGAAAATATTTTAGAGATGGAGAGCAGTTTATAGAAAATTACTTAATGAAAAAAATTCCTTTAAATGTTGTGTGGTGTGTAACAAATATTGACGGGTATATAGACACCTGTATTTCCGCCTCTTTTCGGCGAGGAGCTTGTCATGCTAAAAGACCCCGCATTACTGCAAATACAGACAGTGCTACTAATGAAACTGGGGAGTCTAGCTGTGGAGGGGGAGATGTTGTGCCATTCGCTGGAAAGGGAACAAAAGCGGGGTTAAAGTTTCAAACCATGGTAAATTGGCTATGTGAAAACAGAGTATTTACTGAAGATAAATGGAAATTAGTGGATTTTAACCAATATACTTTATTAAGTAGCAGTCACAGTGGCAGCTTTCAAATTCAAAGTGCCTTAAAGTTAGCTATTTATAAAGCTACTAACTTAGTACCCACTAGTACATTCTTGTTACATTCAGACTTTGAGCAGGTTACTTGCATTAAAGAAAATAAAATAGTAAAATTATTATTGTGTCAAAACTATGATCCTCTTTTAGTGGGTCAACATGTGTTAAGGTGGATTGACAAAAAATGTGGTAAAAAAAACACCCTGTGGTTTTACGGGCCACCAAGTACTGGAAAAACAAATTTGGCAATGGCTATTGCTAAAACTGTACCAGTGTATGGAATGGTGAATTGGAATAATGAAAACTTTCCATTTAATGATGTAGCGGGGAAAAGTTTGGTGGTCTGGGATGAAGGCATTATTAAGTCCACTATTGTGGAAGCTGCAAAAGCCATTTTAGGTGGTCAGCCAACCAGGGTAGATCAGAAAATGCGTGGCAGTGTGGCAGTGCCCGGTGTGCCTGTGGTTATAACCAGCAATGGTGACATTACATTTGTTGTGAGTGGTAATACCACTACAACTGTGCATGCTAAAGCCTTAAAGGAACGGATGGTAAAGCTAAACTTTACCATAAGATGTAGCCCTGACATGGGTTTACTTACAGAGGCTGATGTACAACAATGGCTAACTTGGTGTAATGCACAAAGCTGGAGCCACTATGAAAACTGGGCAATAAACTACACATTTGATTTCCCTGGAATAAATGCAGATGCCCTCCACCCAGATCTCCAAACCACCCCCATTGTCCCAGACACCAGTATCAGCAGCAGTGGTGGTGAAAGCTCTGAAGAACTCAGTGAAAGCAGCTTTTTCAACCTCATCACTCCAGGCGCCTGGAACAGTGAAACCCCGCGCTCTAGTACGCCCGTCCCCGGGACCAGTTCAGGAGAATCATTTGTCGGAAGCCCAGTTTCCTCCGAAGTGGTAGCCGCGTCGTGGGAGGAAGCTTTTTACACGCCGCTTGCCGATCAGTTTCGTGAACTGTTAGTAGGGGTTGACTTTGTATGGGATGGTGTGAGGGGATTGCCTGTTTGCTGTGTGGAACATATAAACAACAGTGGGGGAGGGTTGGGGCTTTGCCCTCATTGTATTAATGTGGGAGCTTGGTATAATGGATGGAAATTTAGAGAGTTTACTCCAGACTTAGTGCGCTGCAGTTGTCATGTAGGAGCCTCTAACCCATTTTCTGTGTTAACTTGTAAAAAATGTGCTTACCTGTCTGGATTACAAAGTTTTGTAGATTATGAGTAAAACCACTAACAAATGGTGGGAAAGCAGTGACAAATTTGCCCAGGACGTGTATAAGCAGTTTGTGCAATTTTATGAAAAAGCTACTGGAACAGACTTAGAGCTTATTCAAATTTTAAAAGACCATTACAACATTTCTTTAGATAATCCTTTAGAAAACCCCTCTTCTTTATTTGACTTAGTTGCTCGCATTAAAAGTAATCTTAAAAACTCTCCAGACCTATATAGTCATCATTTTCAGAGCCATGGACAGTTATCTGACCACCCCCATGCCTTATCATCCAGTAACAGTAGTGCAGAACCTAGAGGAGAAAATGCAGTATTATCTAGTGAAGACTTACACAAGCCTGGGCAAGTTAGCATACAATTACCCGGTACTAACTATGTTGGGCCTGGCAATGAGCTACAAGCTGGGCCTCCGCAGAATGCTGTGGACAGTGCTGCAAGGATTCATGACTTTAGGTATAGCCAATTGGCTAAGTTGGGAATAAATCCTTATACACATTGGACGGTAGCAGATGAAGAATTGTTAAAAAATATAAAAAATGAAACAGGGTTTCAAGCACAAGCAGTAAAAGATTACTTTACTTTAAAAGGTGCAGCTGCCCCTGTGGCCCATTTTCAAGGAAGTTTACCGGAAGTGCCCGCGTACAACGCCTCAGAAAAATACCCCAGCATGACTTCAGTTAACTCTGCAGAAGCCAGCACTGGTGCAGGCGGGGGAGGTAGCAACCCTACAAAAAGCATGTGGAGTGAAGGGGCTACATTTACTGCTAATTCTGTAACGTGTACATTCTCTAGGCAATTTTTAATTCCATATGATCCAGAGCATCATTATAAAGTGTTCTCTCCAGCAGCTAGTAGCTGCCACAATGCTAGTGGGAAAGAGGCAAAAGTGTGCACTATTAGTCCCATTATGGGGTACTCTACTCCGTGGAGATACTTAGATTTTAATGCTTTAAATTTGTTTTTCTCACCATTAGAGTTTCAGCACTTAATTGAAAATTATGGTAGTATAGCTCCAGATGCTTTAACTGTAACTATTTCAGAAATTGCTGTAAAAGATGTCACAGACAAAACAGGAGGAGGTGTGCAAGTTACTGACAGCACCACAGGACGTTTGTGTATGTTAGTGGATCATGAGTATAAATACCCATATGTGCTAGGTCAGGGACAAGACACACTAGCTCCAGAACTGCCCATTTGGGTTTACTTTCCCCCCCAGTATGCTTACTTAACAGTAGGTGAAGTAAACACACAAGGAATTTCAGGAGACAGCAAAAAATTGGCTAGTGAAGAATCAGCTTTTTATGTGTTAGAGCACAGTTCATTTGAACTTTTGGGTACAGGGGGATCTGCCACTATGTCCTACAAATTTCCAGCTGTGCCCCCAGAAAACCTAGAAGGCTGCAGCCAACATTTTTATGAAATGTACAACCCTTTGTACGGTTCTCGTTTAGGGGTACCTGACACATTAGGAGGGGACCCTAAATTTAGATCATTGACACACGAAGACCACGCAATTCAGCCACAAAACTTTATGCCTGGGCCACTAATAAATTCAGTGTCTACCAAAGAAGGAGACAATTCTAATACAGGTGCTGGAAAAGCCCTTACGGGGCTTAGTACTGGCACTAGCCAAAACACCAGAATTTCCCTACGCCCCGGGCCAGTATCTCAGCCATACCATCACTGGGACACTGATAAATATGTTACAGGAATAAATGCCATTTCACATGGACAAACCACTTATGGAAATGCTGAGGACAAAGAGTATCAGCAAGGGGTAGGAAGATTTCCAAATGAAAAAGAACAGCTTAAGCAGTTACAAGGTCTTAACATGCACACATACTTCCCTAATAAAGGAACCCAACAATACACAGACCAAATTGAACGCCCTCTTATGGTGGGCTCTGTTTGGAACAGAAGAGCTCTTCACTATGAAAGTCAGCTGTGGAGTAAAATCCCTAACTTAGATGACAGTTTTAAAACTCAATTTGCAGCCCTAGGCGGGTGGGGTTTGCATCAACCACCCCCTCAAATATTTTTAAAAATACTACCACAAAGTGGGCCAATTGGAGGTATTAAATCCATGGGAATTACTACTTTAGTTCAATATGCTGTGGGAATAATGACAGTTACCATGACCTTTAAATTGGGACCTCGAAAGGCTACTGGAAGGTGGAATCCCCAGCCTGGCGTTTATCCTCCTCATGCAGCTGGTCATTTACCATATGTACTGTATGACCCCACAGCTACAGATGCAAAGCAACACCACAGACACGGATATGAAAAGCCTGAAGAATTGTGGACTGCCAAAAGCCGTGTGCACCCATTGTAAACATTCCCCACCGTGTCCTCAGCCAGGAACCGTCACCCACCGCCCACCTGTGCCGCCCAGATTATATGTGCCCCCTCCAATACCCCGTAGGCAACCATCTATAAAAGATACAGACGCTGTAGAATATAAATTATTAACTAGATATGAACAACATGTAATTAGAATGCTAAGATTATGTAATATGTACACAAGTTTGGAAAAATAAAAGCCTTAAATAAATAATTCATAGTGTATGGTTCTTTAAAAATTTCAAAAAGAAGACACCAAATCAGATGCCGCCGGTCGCCGCCGGTAGGCGGGACTTCCGGTACAAGATGGCGGACAGTTACGTCATTTCCTGTGACGTC
>NC_004442_Canine_minute_virus
CTCCATATAAAGACAATATCAAAATGGAGGACGGAAGTGTGATTCTGCTTACTCATAGTTATATAACACACTTATGAATATGCTAATACAGAGATTAGAATATCCAATCATATTGAAACACAAGTACTGCAGTAGTAGATGTGGCTGCTTCTGATTGGATGTTAAGAGTATATAAGGATAGGTATTTCCTGCTTCTGTTCATTTCGCTTCCGGACTTCGTCGAGAGAACATCTCTGACTTCTAACCGTGAGTGATGTCGACGCTTCCAATCGCGTCTTTAGACGACCTTACTCAATTTTTCTACTCCTGCTTATACTTATATCCTGAAATTTCCATATGTGGGGTGGAAGGCTGATGAAGTTCGTCTGCAAAGAGCACTGGGCGGTATTCGGGGAGACGCTCTCGATGATCCATCCGTGTACATCGGGATGCCTGGTCCCGATAGTCCGGTTGAGCAGACGAGTTTTCTCGAGACACATGGACCTGATTCCAGTTATCATCTTAACCTGTCGCATTGTGCACATATGGCTGCCTATAGCGTATTCTCCGTTAAACAGGGAAGAGCACCTCCGGTGGCTAGCATTTTTGTCCAGAGCGAGATTGGCGAACGCGATTTGCACCTTCATTTGGTCCTTGGAGGACAGGGGCTAAATAAATATAGCGCTAAAGCGTTCCGCCATCAGCTACAGTACAAATTCTGTGAAAATCTAATCACCGTTCTAGAGAAACATGTAAACGAAGGAACTACTTCTGATCCTGAAATGTGTTCAGTTCTTATAAAATGTCTATCCAAAGCTAAAAACGAAGAACATGCATATTGTACTATTTTACAATATAAAAGCAGAAGTGGGGACCTCTATGCATGCAGAGTAGATCCAGTAGAATTTATCTGCAACTATCTACTTCGAAAAAACCTTAAATACTACACCTGTATGGATCCAGATAAAGCCACACAACATATTGCCTATTTTGATGCCACAAGTAAGACTTACGCTGTAACCTTAGCTAATGGAAAATGGGTTCCAACAGACTGTAGAAAGCAATGGCTAAATATACTTCGCCACAACGTGATCCAAAAAAACGAGCCAATATTTGCCGGAGAAATGTTTGATGTTTTGCCTAAGGTACCTGAATCTTCTTGGAAAATTGATATGCTTTCTTCTCAATCTAAAATAACTAAGAGAGAGACTTTAATGATTGACTGTATGAATCGATGTGAGCAAAATTACTGGTTAACATATGAAGACCTTGTAAATGGGTGCGCCGATCTCGTTGTTATGTTAGAATGTCAATCGGGCGGAAACAAACTTATAGAACAGATACTTAGTATGGTTCATATAAAGATGACGCAAAAATATACTGCGCTTAGTTATATTTTAGCAAAATATGATCCAATCCCATTTACGACTGACAATAAAGTGTGGAAATTATTAACTTTACAGGGATATAATCCTTGGCAATTTGGACACTGGTTATTATGTGTCCTAGATAAAAAGGCGGGAAAGCAGAACACAATAAACTTTTATGGTCCTGCAAGTACCGGGAAAACCAATTTAGCCAAAGCCATTGTAAACGCTGTTCAGTTATATGGATGTGTAAATCACCAAAATAAGAACTTTGTTTTCAATGATTGTACTGCAAAATTAATATGTTGGTGGGAAGAATGTATCATGACTACTGATTGGGTGGAACAAGCAAAATGTATAATGGGGGGCACACAATTTAGAATAGACAGAAAACATAAGGATTCACATCTATTACCGCAAACACCGTTAATAATATCAACCAATCATAATATATATGAAGTCACAGGAGGCAATACCACTACACATGTTCATTCTATGCCACTTCGGGAGAGAGTTGTTCAATTTAACTTTATGAAACAACTTGAAAGCACGTTCGGTGAAATAGAGCCAACAGACGTTGTTGCATTATTACAAGTATGTTACAAAAAATATTCAGTTTCATTGTCAGACTTTCATCGTACTTGGAACATTAAAAAAACTCCAAATGACTTTCCATTGACGGTTGTCTGTTCAAATCATACACAGGATCTAATTGTTTTCGAGAGTGGTCTATGCGGATCGTGCGGAGGCTATTATCCACTAGAGACGTGGAATGAAAATAACTGCCAAAATATAGAAGAAGAAGACATAACAGGTGAGATCCTTAATCACAATGATATATCCTATGAAGAATTCGAGGAATGGATCACTAACTTCGATTTTTCGCTCTTAGACTCTCCAGAAACACCAAACGCTACCACTCCATCAAGAAAACGAACAAGTTCGGACGAAACCATAAATTCGCCTCCAAAAAAACAACGCAAAACAGAACACAAGGTACTGATCGATTGGTCCTCACAACCATCTACTTCGGCCGAGCAATATGTCTACGAGACATATGAGCAAGAGATCAAAAGCGAGGAGCCGGAGTCGCAGTCCACAGGACTCACGCCGTCCGAATGGGGAGAGAGACTTGGGATCATTCCACAGGGGATGGACCAGGAACCAATCGTCCTCCACTGTTTCGAGACAATCGACTGGGAGGAAGACAACACCGATGCATGTATTCAATGAACATAAAAGCAGAAGCAAAGAACCTCTTCCTGCGTTCTGTGGCTTCTACTGGCACAGCACTAGATTAGCTCGGTGTGGGACTGACTGGATTTTTAATGAGGGAAAACCCAAATTCCAATCAGTATGTCATGAAAACAAAATAACATGGGATCAATGTAGAGAAATGTTATTTGAATTTAAGAAAACAATAGATCAAAAATATAGAAATATTATGTATCATATGGGACGAGGGGGGTTCTGTCAAAAATGTTGTTACTGGGATGATGTGTACACCAAGCATTTGGCTAATGTTAACGATGTTCTCACACAGGATCTGTCTGACGCAGAAATGCTTTCAGCTGCAATGGAGGTAGATGGCTCCTCCGAATAGAAAACCAGGTGGTTGGGTCGTTCCTGGATATAAATATCTTGGACCATTCAATCCACTAGATAATGGCACTCCAATAAACAAAGTTGACAAAGCAGCTCAAAAACACGATTTTGCATATCAATCGTATATTAATAAAGGTGAAAATCCATATTTAAACTTCAATAAAGCTGATTCTGATTTTATTGAGGATCTCAAAAACGATTCATCCTTTGCCGGGTGGCTAGGCAAGTCTGCATTTAGACTTAAACGTATTTTGGCTCCACATCTAAAAGAAAACACTCCTCCTGCTAAAAGAGTGGCCGGAAACAGTAGACAAGATAGGGCGCAAAAGAGGAAACTCTATTTTGCGCGTTCTAACAAAAACTCTAAACAAGCTAGGATGGAACCGCAGGAAACTGAGAACACTATTGAGGCTGATGCGGGCATTGCGGGGCGTGCTGGGGGTGGTGGTGGACCTGGTGGAGGTGGATCGGGCGGTGGCTCCGGGGTCGGAGTTAGTACCGGTGGGTGGGAAGGAGGAACGCTGTTCGGAGATAATAGAGTCATCACAGTTAACACACGACAGTGGTATGCACCTATATACAACGGACATAGATACACCAAGCTTGAGGGAACCGGAAACACATTCTGGAAAGGGATAAAAACTCCATGGGGATACTTTAATTTTAACGCGTACGACTCGCACTTTTCACCACAAGACTGGCAACGTCTCACAAATGAGTACAGAAGATGGAGACCAAAAAAAATGATGGTAAAAATATATAACTTACAAATAAAACAGGTAGTTACACTGCAGGGGGACACTTTATATAATAATGATCTTACAGCAGGAGTACACATTTTTTGTGACGGAAGTCATCAATATCCATATTCCCAGCATCCGTGGGATGCTGGAACGATGCCAGAACTTCCCTATAAAGTCTGGTTGCTGGAAAACTATGGTTACTTCCAATTCCAAGGTGACCTAATAGACACGAGCGTGGACGGTGGTTCTCCAGACGTTGAAAATGTAGAAAAGGARATTGCGAAATCTGCTCCTTTCTACATTCTCGAAAATGCAAACCATGAGGTGTTACGTACTGGGGAGGAAACAAACTTCCATTTTAACTTTGATTGTGGGTGGGTCAATAATGACCGGGCATACTGCCCACTACAGGCGGACTTTAATCCACTGGTTAAAACCAGACGCTACTTCGCTACACGAAACAACTACAACAACTCAGGAAAATTCGTGTACACGCGATACAGTCCGTATAACAAGCCATCACAGTGGATGCCAGGACCATCGCTTGGATACATTGGAAACACACAAAGCGCGGCTACTCGGGAACAAGCCCTCGGACCAGTAACTGTAGTGACTGCTCCACCTGGGACATCAGCTTACACTGCCTTCACTGAACAACAATCAAAAACCAATCAGCAGTCTGCATCTAATGCAACGTGGTCCGGTTATGATGTCAGTCCAGTAAACTGCGCACGCTCTGGATTCGATAAGATAGGATTAGCCTATGACTCTGCTCCGGAAAGTGAGTTGGAGGAGAAAATATCTATTAGAGACATCGACAACGACATGAGCCGATGGGGTCAAGTGTTCGTGCAAGACGGAACAAACAAGGAAATATCAAACGATAACACTGGTCAAGGGGGAAACACACGACAAAACATGGCAGAGTTAAAAAATGTATGGATGTTCCCCAATCAAGCATGGGATTCGACGCCCATCAGCAGGGACTTCCCGATTTGGGTAAAATCACCAAACACGGACAAACATACACTATTCGATAGCTCGGATGGAACTCTGCCTATGTCGCATCCGCCGGGAACTATATTTGTTAAAGTTGCTAAAATACCAATACCAACTCAGACAAATACAGATTCATATTTAACTCTGTATGTTACCGGTCAGGTCACATGCACAATAGAATGGGAGGTCGAGCGATTTATGACCAAGAACTGGAGACCCGAGTCAAAGAACGACGTATCATCTTTCAGAGACGCCTTCCTATACACAGTGGGAGCAGACGGAACTTATAATACACCAGAAAGGTTCCTGGAAGGAATGCCAACAAGAAGAGGCATAAACAAAACGCTGTAATTGATATAATCTTTACCATGTAGTAGTATACCGTCACCACTGGGTGTGTTTTA
>NC_006147_Muscovy_duck_parvovirus
CTCATTGGAGGGTTCGTTCGTTCGAACCAGCCAATCAGGGGAGGGGGGAAGTGACGTAAGTTCCGGTCACGTGCTTCCGGTCACGTGCTTCCGGTCATGTGACTTCCGGTCATGTGACTTCCGGTGACGTGTCTCCTGTCACGTGACTTCCGGTGACGCACTTCCTTTGATGACGTATTTCCGGTTGTCAAGGCTGATCGGGCGCATGCGCCCGATCTGCCATGAAAATTAAACCGGAAATACGTCATCAAAGGAAGTGCGTCACCGGAAGTCACGTGACAGGAGACACGTCACCGGAAGTCACATGACCGGAAGTCACATGACCGGAAGCACGTGACCGGAAGCACGTGACCGGAACTTACGTCACTTCCCCCCTCCCCTGATTGGCTGGTTCGAACGAACGAACCCTCCAATGAGACTCAAGGACAGCAGGACTTTTTGCGCGCCAGGAAATGGTGCAATCTAGGAGAGTGTATAAGGAGAGCTTTTTCCGGTTGCATTCATTCGTTGCTCTGCTCTCACAGAGAACGGACCTCAGGTCAGGAAAATGGCATTTTCTAGGCCTCTTCAGATTTCTTCTGACAAATTCTATGAAGTTATCATCAGGCTACCCTCGGATATTGATCAAGATGTGCCTGGTTTGTCTCTTAACTTTGTAGAATGGCTTTCTACGGGGGTCTGGGAGCCCACCGGAATATGGAATATGGAGCATGTGAATCTCCCCATGGTTACTCTGGCAGACAAAATCAAGAACATTTTCATCCAGAGATGGAACCAATTCAATCAGGACGAAACGGATTTCTTCTTTCAATTGGAAGAAGGCAGTGAGTACATCCATCTGCATTGCTGTATTGCCCAGGGGAATGTCCGATCTTTTGTTCTGGGGAGATACATGTCTCAAATTAAAGACTCAATTCTGAGAGATGTGTATGAAGGGAAACAGGTAAAAATCCCGGATTGGTTTTCTATAACTAAAACCAAACGGGGAGGGCAAAATAAGACCGTGACTGCTGCTTATATTCTGCATTACCTGATTCCTAAAAAACAACCGGAATTACAATGGGCTTTTACCAATATGCCCCTTTTCACTGCTGCTGCTTTATGCCTCCAAAAGAGGCAAGAGTTACTGGATGCTTTTCAGGAAAGTGAGATGAATGCTGTAGTGCAGGAGGATCAAGCTTCAACTGCAGCTCCCCTTATTTCCAACAGAGCAGCAAAGAACTATAGCAATCTGGTTGATTGGCTCATTGAGATGGGTATCACCTCTGAAAAACAGTGGCTAACTGAAAATAAAGAGAGCTACCGGAGCTTTCAGGCTACATCTTCAAACAACAGACAAGTAAAAGCAGCACTTGAAAATGCCCGAGCAGAAATGCTACTAACAAAAACTGCCACAGACTATTTGATTGGAAAAGACCCAGTTCTGGACATTACTAAAAATCGGATCTATCAAATTCTGAAGTTGAATAACTATAACCCTCAATATGTAGGGAGCGTCCTATGCGGATGGGTGAAAAGAGAATTCAACAAAAGAAATGCCATATGGCTCTACGGACCTGCGACCACCGGAAAGACCAACATAGCCGAGGCTATTGCCCATGCTGTACCCTTCTATGGCTGTGTTAACTGGACTAATGAGAACTTCCCATTTAATGACTGCGTTGATAAAATGCTTATATGGTGGGAGGAGGGAAAAATGACCAATAAAGTAGTGGAATCCGCAAAAGCGATACTGGGGGGGTCTGCTGTACGAGTTGATCAAAAGTGTAAGGGGTCTGTTTGTATTGAACCTACTCCTGTAATAATTACCAGTAATACTGATATGTGCATGATTGTGGATGGAAATTCTACTACAATGGAACACAGAATTCCTTTGGAGGAAAGAATGTTCCAGATTGTTCTTTCCCATAAGCTGGAAGGAAATTTTGGAAAAATTTCAAAAAAGGAGGTAAAAGAGTTTTTCAAATGGGCCAATGATAATCTTGTTCCAGTAGTTTCTGAGTTCAAAGTCCCTACGAATGAACAAACCAAACTTACTGAGCCCGTTCCTGAACGAGCGAATGAGCCTTCCGAGCCTCCTAAGATATGGGCTCCACCTACTAGGGAGGAGCTAGAGGAGATATTAAGAGCGAGCCCTGAGCTCTTTGCTTCAGTTGCTCCTCTGCCTTCCAGTCCGGACACATCTCCTAAGAGAAAGAAAACCCGTGGGGAGTATCAGGTACGCTGTGCTATGCACAGTTTAGATAACTCTATGAATGTTTTTGAATGCCTGGAGTGTGAAAGAGCTAATTTTCCTGAATTTCAGAGTCTGGGTGAAAACTTTTGTAATCAACATGGGTGGTATGATTGTGCATTCTGTAATGAACTGAAAGATGACATGAATGAAATTGAACATGTTTTTGCTATTGATGATATGGAGAATGAACAATAAAGGTGATTCAAAATAGCTATGTCTACTTTTTTAGAGAAATTTGAAGACTGGTATGAGACTGCAGCCGCATCTTGGCGGCATTTGAAAGCTGGAGCCCCCAAGCCAAAATCAAACCAGCAATCTCAGTCTGTGTCTACAGACAGAAAACCCCAACGAAAAGACAATAATAGGGGCTTTGTACTTCCTGGCTATAAGTATGTTGGGCCTGGTAACGGCCTTGATAAAGGGCCACCTGTCAATAAAGCGGACAGCGTCGCGCTTGAGCACGATAAAGCGTACGACCAGCAGCTCAAGGCAGGAGACAACCCCTATATAAAATTTAAGCACGCAGATCAAGAATTTATAGATAATCTGCAAGGTGATACCTCCTTTGGAGGCAACCTCGGAAAAGCCGTATTCCAAGCTAAAAAAAGAATTCTAGAGCCTTTAGGCCTAGTAGAAGAACCTGTAAACATGGCTCCTGCTAAAAAGAGTAGTGGAAAACTAACAGATCACGACCCTATAGTAAAGAAGCCTAAATTATCTGAAGAAAACTCTCCTTCACCTAGTAATAGTGGAGGAGAAGCAAGTGCAGCTGCCACCGAAGGCTCCGAACCTGTGGCAGCACCTAACATGGCAGAGGGAGGAAGCGGAGCTATGGGCGACTCTGCAGGGGGTGCCGATGGAGTGGGTAATGCCTCAGGAAATTGGCATTGCGATTCCCAATGGCTGGGAGACACAGTCATTACCAAGACTACAAGAACCTGGGTCCTGCCAAGCTACAACAACCACATGTACCAAGCCATCACAAGCGGAACAAACCCAGACTCAAATACCCAATATGCTGGATACAGCACCCCCTGGGGGTACTTTGATTTCAACAGATTCCACTGCCATTTCTCTCCAAGAGACTGGCAGAGACTCATCAACAACCATTGGGGGATTAGACCGAAAGCACTCAAATTCAAGATATTCAATGTGCAAGTTAAAGAAGTCACGACGCAAGACCAGACAAAGACTATTGCTAACAACCTTACCTCTACAATCCAGATATTCACGGATAATGAACACCAGCTGCCCTATGTTCTGGGCTCGGCCACGGAGGGGACGATGCCACCGTTCCCCTCAGATGTGTATGCCTTGCCCCAGTACGGCTACTGCACAATGCACACCAACCAGAGTGGAGCGAGATTCAATGACAGAAGTGCCTTCTATTGCTTAGAGTACTTCCCCAGTCAGATGCTGAGAACAGGGAATAATTTTGAATTCAGTTTTGAGTTTGAAGAAGTTCCCTTCCATAGCATGTTCGCTCATTCACAGGATTTAGACAGGCTAATGAATCCTCTCCTAGATCAGTACCTGTGGAATTTCTCTGAGGTTAATGGTGGCAGGAATGCACAGTTCAAAAAAGCTGTGAAAGGAGCATTTGGTGCAATGGGGAGAAATTGGCTTCCAGGACCCAAACTTCTAGACCAAAGGGTAAGAGCATACAGTGGAGGAACAGATAACTATGCGAACTGGTCAATCTGGAGTAAAGGAAACAAAGTTTTTCTTAAAGACAGAGAGTATCTCCTGCAACCAGGTCCAGTAGCTACTACACATACAGAAGATCAGGCTTCCAGTGTACCGGCTCAAAACATAATAGGAATTGCAAAAGACCCCTACAGGTCAGGCAGTACTCTGGCAGGAATTTCAGACATCATGGTAACAGATGAGCAAGAAATAGCACCAACTAACGGTGTAGGGTGGAGACCTTATGGATTGACCGTAACCAATGAACAAAACACAACAACAGCTCCTACAAATGCTGAGCTAGAAGTACTGGGAGCACTACCTGGCATGGTCTGGCAGAACAGAGATATTTACCTGCAGGGTCCTATATGGGCTAAAATACCCAAAACAGATGGGAAACCCCATCCTTCTCCAAACCTGGGAGGTTTTGGTCTCCATAATCCACCTCCCCAGGTCTTTATTAAAAATACTCCTGTTCCTGCAGATCCTCCACTAGAGTATGTAAATCAGAAGTGGAATTCTTACATTACACAGTATTCAACAGGGCAGTGTACTGTAGAAATGGTCTGGGAACTCAGAAAAGAAAACTCCAAGAGATGGAACCCTGAGATCCAATTTACCAGTAACTTTGGAAATAGAACAAGTACTATGTTTGCTCCAAATGAGACTGGAGGCTATGTAGAAGATAGGCTGATTGGTACCAGGTATTTGACTCAGAATCTGTAAATTTCTGTATTCTTTTGATTTTAAATAAACCATTTCCTGGCGCGCAAAAAGTCCTGCTGTCCTTGAGTCTCATTGGAGGGTTCGTTCGTTCGAACCAGCCAATCAGGGGAGGGGGGAAGTGACGTAAGTTCCGGTCACGTGCTTCCGGTCACGTGCTTCCGGTCATGTGACTTCCGGTCATGTGACTTCCGGTGACGTGTCTCCTGTCACGTGACTTCCGGTGACGCACTTCCTTTGATGACGTATTTCCGGTTGTCAAGGCTGATCGGGCGCATGCGCCCGATCTGCCATGAAAATTAAACCGGAAATACGTCATCAAAGGAAGTGCGTCACCGGAAGTCACGTGACAGGAGACACGTCACCGGAAGTCACATGACCGGAAGTCACATGACCGGAAGCACGTGACCGGAAGCACGTGACCGGAACTTACGTCACTTCCCCCCTCCCCTGATTGGCTGGTTCGAACGAACGAACCCTCCAATGA
>NC_006148_Snake_parvovirus_1
CGCCCCACCCCTAGTGATCGCGCGCGCTCTCTCTTGGGGCCTGACGGCCGAAGGCCGTCAGCTGCCGAGCTTCGCTCGGCAGGCCCCAAGAGAGAGCGCGCGCGATCACTAGGGGTGGGGCGAGTGCCCTGCTCAACGGGTTTTTTGGTGGGCGGAGCAATGACGTCAGCGGACATGTCTGGACATGTCTTTGAGCAAGTCCATATAAGGAGTTCCGCCGGATATGCAAATGAGCAATCGCGCAAAGCATTTTGGGTAGTCACCATGAATAAAAAGGACAGCAAGAAAGATGACGCCCCATAATTTTAATAGGAATTTTAACCATGGCGTTTTACGAGGTTGTGTTTCGTTTGCCAAGAGACAATAACAACTTGTTGGATGAAGATAGATATCAGCCAGAGTTGAAAGAAGAAGATGACTGGCCTGAGGAATATTTAACCAGTGAAGATGCCAGCTTTATCGGACTAGCGTATGCTGTGCTAAGTGAAATTCGGAGATTCTTTGGAAAGGAACTACAATGGTTTGCCCAGGTTGAATGGTGTCCTACTGCTGGTTACCACATGCATGTTTTGTTGAACCATCCTAAGCTGAGTAACCAGACTTATGGAAGAAAGGTCAATGAACTGGCTTGCCGTATAGTCGATACCTTTGGCCTAATTAATCCAGAAGAAGTCATCAGTACCCATTATGTTAAAAGCAACTATGGACATAAAAAGGTGAGAGTCATTCACCTAGAGTCTTATTTGAAGAACTACTTTTTCAGAAAGACTTTAGCTCCTCCCAATTATACCGAGGAAGGAGACTATAAAAGAGAGGAAGAAGTCGTGCTGTGGGCATTTACGAATATCGTCGCTTGGAAGCCATTCGTGCGGAATCTCATCAAGAGATCGGAGCTAGCGACTGTTCCTAAGCAACCAGAGAATCCGGCGGGAGACGGACCGGCACCTCGAGTGACTGCAGGAACCCGCCATTTTATGGAAACCATCGACTGGTTGGTGAAACATGGAATTACTACAGAACGAGAATTCTGCCACGCCAACCGCCCTTTGTACCTGTCTATGCTGGCTTCTACTTCGGGTGCTGGGCAGATTAAAAGAGCGCTGGACCAGGCGAAACACATGATGACCAGCACCATGTCAGCAGAGGATTACCTGACAACAGAAGAGGATGTGATCGAACCACCTACTGAAAATAGAATCTACAAGATTATGAAACTGAATCGCTATGATCCAGAACTAGCAGCTGCTCTCTTCTACGGCTGGACCTGCAAGAACTTTGGCAAGAGAAACACCATCTGGCTGTATGGTCCAGCTACTACCGGCAAAACCATCATCGCTCAAGCTATTGCACATGCTGTTAAACTGTTTGCTGGTGTTAATTGGACTAATGAAAACTTTCCCTTCTGTAACTGTCCAGGGAAACTGCTTATCTGGTGGGAGGAGGGCAAGATGACAAACAAAATGGTGGAGACGGCTAAATGTATACTGGGGGGATCTGCTGTACCTGTAGACATCAAAGGCAAACCCGCTGAAATGTGTCCTCAAACACCCTGTATTATTACTAGCAATACTAACATGTGTCAAGTATATGATGGTAATAGTTCTAGCTTTGAGCACCAAGAACCCCTAGAGGAACGCATGTTTATGTTCAGACTTAATACTAAACTGCCATCGACCTTTGGCAAGATCACAGAAGAGGAAGTCAAACAGTTTATTACCTGGGGGAGGAGCTTAAAGGTTCAAGTTCCACATCAGTTCAGAGTGCCTACCACAGGAGAGTATAAAAGGCCAGCCCCCGAGGCGAAAGCTCATTCTTCGGATGAGCCGCCAAAAGAGAAGGTCGCGCGTATTGATGACTCTCTAACCAGGTATGTTAACAATATTGATGAGTCAGCTACCAGTAGAGAAATGTTTCTAGAGATTGCTAATACTAATCAATGTATGTTGCATCATTGCTTTTCTTGTACCGAATGTTATCCTGAATTGCTTGATGACATGGACAAGGAACAATAAACTTACTGATAACAGATATGGATTTTCTCGATGATTTCTTTGCAGATAAATATAAAGAGACTGTTAACGAACTCGGTAAACCGGTCAATCCTAAACCTGTAAAACACATTAGCGAAGCTCACTCGCAACCTGGCAGCAGGAGGGGCTTTGTGGTGCCTGGGTATCGGTATCTTGGGCCTGGTAATAGCTTGGACCGTGGAAAGCCCGTTAACAAAGCAGACGAGGCTGCTAAAAAGCACGATCAAGAATACGATCAACAGCTTAAAGCGGGAGACAATCCCTACATAAAATATAATCACGCGGACGAACAGTTCCAGAAAGACCTACAAGGTGATACCAGTCTAGCCGGCAACGCGGCTAACGCTCTATTTCAAGGCAAAAAGACTCTACTAGCGCCCCTTGGCCTAGTAGAGACCCCTGTCGGCAAAACGTCTGAAAAGCACAAATTAGACGAATACTATCCTAAAGCTAAAAAGGCCAAACAAGGCTTGCAGATACCAGCTCCACCTAAAGGCGGAGAAGAAGAAGCTACATCGTCACAATCTGGAGGGAGCCCAGCAGGTTCCGATACTAGCGGCACATCTGTCATGGCTACAGGAGGAGGCGGTCCGATGGCAGACGATAACCAGGGCGCCGAGGGAGTGGGTAATTCCTCAGGTGATTGGCATTGCGATACCAAGTGGATGGGAGACCACGTCATTACAAAGTCAACCAGAACTTGGGTGCTCCCCACTTACGGGAATCATCTCTACGGGCCTATCAACTTTGACGGCACCACAGGTTCGGGTGCTAATGCAGCCTATGCAGGATACAAGACTCCCTGGGGGTACTTTGACTTCAATCGATTCCATTGCCACTTCTCCCCCCGAGACTGGCAAAGACTCATCAACAACCACACAGGCATCAGGCCGAAAGGACTCAAAATCAAAGTCTTTAACGTCCAAGTCAAAGAAGTTACAACACAAGATTCAACGAAAACAATTGCCAACAATCTCACCAGCACCGTACAGATCTTTGCGGACGAGAACTACGACTTACCATATGTATTAGGCAGTGCTACACAAGGCACATTTCCTCCATTTCCCAATGATGTATTTATGTTACCACAATATGCTTATTGTACACTTCAAGGAAATTCGGGGAAATTTGTAGATAGAAGTGCCTTTTATTGTTTAGAATATTTTCCTTCACAAATGCTGAGAACAGGAAACAATTTTGAGTTCCAGTTTAAATTTGAAGAAGTTCCCTTTCATTCTGGATGGGCACAGAGTCAAAGCCTAGACAGATTGATGAATCCGTTGCTTGATCAATATCTGATAGGAGACTATGGAACAGATGCATCAGGAAACCTTATTTATCACAGAGCTGGTCCAAATGATTTGAATGAATTCTACAAGAATTGGGCACCTGCACCCTATGAATGTATCCAGAATATTAACAGCAGTGATAATACCAAGAATGCTAATTCTATAAATGGTTCAAATTCTACCAACAAATGGGGACTACAAGGAAGACAAGCATGGGATGCTCCAGGATTTGTTCAAGCTAGTACCTATGAAGGTGCAGCAGCAGGACAATCTCTTCTTAATGGCGTACTTACTTTCGATAAAAGTTCAGCTACTACTTCATCTCCAGCTGCTACTGCAGTAAACAGAACAATTGAAGACGAAATACAGGGTACCAATAATTTTGGTAATGCTAGAAATAACATTGTTGCTATCAATCAACAAACGAAAGGAACAAATCCAACAACAGGTAGTACATCTCAATTTGAGACAATGCCAGGTATGGTGTGGTCTAATAGAGACATTTACTTACAGGGGCCTATTTGGGCTAAAATTCCAAATACAGATGGACATTTTCATCCTTCTCCCAGAATGGGTGGTTTTGGATTAAAACATCCTCCGCCTATGATTCTGATCAAAAATACACCAGTTCCTGCTGATCCTCCAACTACCTTCAATCCAATGCCACAGACTAGTTTCATTACTGAATACAGTACAGGACAAGTAACTGTTGAAATGTTGTGGGAGGTACAGAAAGAATCCTCCAAAAGATGGAATCCAGAAGTACAGTTTACTTCCAATTTTGGAACTTCAGATCCAGCTGTTGATGGAATACCGTTTGGAATTAATAATTTGGGTACTTATGTTGAATCTAGACCTATTGGAACTCGTTATATTTCTAAACACTTGTAAATAATAAAAATTGTCAAATTTGCACTAAGAATTGTTGTCACGTGGTTGTTTACATGCTTGCTAAAACACGCCCACCAAAAAACCCGTTGAGCAGGGCACTCGCCCCACCCCTAGTGATCGCGCGCGCTCTCTCTTGGGGCCTGCCGAGCGAAGCTCGGCAGCTGACGGCCTTCGGCCGTCAGGCCCCAAGAGAGAGCGCGCGCGATCACTAGGGGTGGGGCG
>NC_006259_Bovine_parvovirus-2
ACTTCCGGGTCACGCCCGGTAGTTCCGGGTCAAGTGACGTAGTTCCGGTGACGTGTCGCTCACGGCTAGGGGGTTGGGTTACGAGTGTCGAAAAAATTTACATAAGAGGAACGAATATTAATGAGGTGGCGAAACATTGTCCTAATATGGTGCTGAACGCTGATTGGTTGTCTATATAAGGTAACACACAACCTGATTGGCTAGCGTCACATCCTGATAGGAGGTATATAAAGCACAACACGGAAGTGACAGCTCATTCTTCTCTCAGCTGTCAGAGAGGGAGGACGTCTCTTGGTGAGTACAAAATGAGCTACTACACTTTTGTTGTAACTATACCTGATAAAATTGAAGACTATGGACAAGCTTACTATGATGTAGTTAACAGAGTAACTTTAACTCATAGAGACAATGAGAAATGGGTATATGACCCAGAAGACAGGGAAATTATTTTTAAACAGGCTCAGGTATATGTTGACTGCTTAGAAAGAAGGTTAAAACAGATGTTAGTGTCCGGAAGTATGTACAATTACTTTATACAGCTAGAGCAAGGAGAAAAGCACAAGAGGTGGCACATACACGTAGTGTTAGACATAAGCGTGGGAAATCCAAGAAACTGTAGAGAAGTGATAGAAAAGGTAGAATATGAATACAACAGCATTTGCTACGGTAGACCAGTAAGACAGACTCAGATTAATAGAACAAGCAACGGTAGTTGGAAGATAGAGACTGAAGACTTTATTATCAACTACTTACTATGCAAAATACCACCTAAAGAAGCTAAGTATGCCTGGACTAACATTAAAAACAAGATAGGAGACGCTTGTTTAAACATTGACTTAAGAAAAGAAATTTCAGTTAGACCGGACATAGACGTACCGATGTGGAGACAAGCTAGCGGAGACAGAATGAGAGACTTGGTAGAATGGTGCATAAAAAACCATGTATTTACAGAAGACCAATACATGGCTAAATTTGAAGAAAGCTACTACAGCTTTGCATGCACTAATCAAGGCAGACACATGCTACAAACAAGCTTAGAATTAGCAGCAAAAAGGACGACTAGCATGATACCGCTCGGCGTTTACTTAGCAGGATTCAGTAACATTCAAGAAGCAATTGAAGAGGCTAACAAAACAGAATTTGCAGACATATACAACAACAAAGTGTTTGACTTGCTACAGTTTCAAGGCTACGACCCAGTAGTAGCAGGATACATTATATACGCTTGGAGCATACGAGCGACAGGACGTAGAGGAGCCTTATGGTTCTACGGACCAGGACAAACAGGAAAAAGTATAATGGCAAGGGCTATGGCTACATGCAGCGTCCGATACGGCTGCGTGAACTGGACAAACTCTAACTTTCCATTTCAAGACTTAGCAACAAACTGCCAAATAGGATGGTGGGAAGAAGGGGTAATCACAGAAGACATTGTGGAAAGTGCTAAAGCACTACTGAGCGGGGGTAAAATAAGAGTAGACAGAAAATGTAGAGACAGCGTAGAAATTACACCGCCACCATTTGTGATTACTAGCAACAACGACATGACATTAGTGCAAGGAGGAAATCAAGTAAGCTTTGTCCACAAAAAACCGCTAGAAGACAGGATGATTAAATTTAACTTCAACAAGAGACTTCCACCTAACTTTGGCATAGTAGAGAGAGAAGACATGAAACAATTTTTTAAATGGAGCAGTTTTATCTACTACAACAAACTGCTACCAAAAGAACAGGCATACTTAAGTGATCCTAAACTGATAGGGCACGTAGTCCCATACACAAGCTTTTTAAGACAGACTGCAAAAGTAGAGAAAATTGTAAGACCATTCGAGGAACAAGAACAAGAAGACTTGGCAGAACTAGACTCTTGGTTTGCGGACCCCCCATACATGGGGAAGCCCCCAAAAAAGAGTGAGTAGCTACATATATTTTGTACTCACTTTGTGTGCGTGACACGTCACTGACACACACGATTTTTTGCAGAAGTACGCTTTGAGGACAAACAGTTACTTCCGCAAGAAGAATTAGACCACATCTGTCACAATCAAGAGTGCTGTCAATACCCATCGTGCGCAGGATTTCAACAGTAAGTGAAATCTTGCATTACTTATTGCGTAACTTGCCAAGGGCAACGACTTAGCAATGCATGGTTTCCCTTGCAGGCCGCCGACCACCTCTTCACACCTACCAGAACTCACAGACGAAGAAGTCTGTAGCATACTAGATAGTGAAGAAGGCTGGGACGGGGACAACTTTGCAGAACAGTAATGGCCGCTAAACTGGGAGGGGGCTTAGTAGGGGAAGCAGCTATACACCGCATAGAAAGCTTATCAGGCAAAGTACACTATAAGGACAAATACTGGTTTCCAGACAACTACGTATATACAACAGGAAACCAAGAGGAAGAAGACAAAATAGTAGCAAAACTTTTACTAGATCCTAATGCACCAGTTAAAGAATGGGGAAACGGCAGGTGGTCCTTTGAATACGGACCAGAATGGCGTAGACTGGGCTTTATACCACACACAGATGACATTAATTACCGCGGACTCTCATACCACAAAGCACCTGGGACACAGCTGCTAGAAGGTATACACGAGATACCTCCAGAACAGAAACAAGGCCCTGAAAGTATAACACAAATAGCACCACCCACACAAGACTCTGTACTGTTAGAGCCCATGACAAATGACCCACACTATAAAAAACCAAAACCTCCGGGGGACTTAGGAGACATTCCAAAGCCGCTCACACCATGGCAACTGGCAAACAAAATAGGGCCAGACTATGCAAGGCAATTATTGACGATGTCGGGACACGATTTTACTGGACGTACACCCCCAGTACAAATTCCTGACCCTGGCATCCGAGAAGGCCTAAAAGAATTGGAAGAACAAAGTAAACTCATGGAAAGAGTACAAGCCGGTGAAGGGGACGAAAAACCCAGAGGCGGTCTTACTCTTCCAAAACACAGGTATGTCGGACCCGGAGGGGACCTCCCGGCAGGGCGTCCAATGTCCAAACTGGATGAAATTGCTGCTCGACATGATATTGGGTACCACACTGAAATAAAACATAAACATAACCCTTATTACTGGTATAACTTTTACGATGAGCAAATGGTTAAAGAAATAAATGAAAACATGGACCAAATAGCAGAGGAAGGGGAATCCTGGCTAGCAAACTTTATACTTGCTACATGGAAAGCCAAAGCTAGCTTTACTAACCCTTTAGGTATATTATTAGAACACTTACAACCAGATTGGGCTACATACTATGACCCAGCAAACACACATCATAAACAATGGATTGCATTTCAGCGTGCCTTAACACAGCACGGGACAGCGTCGACGGAGCGACCGAGGACACCTCCGACCCCGGACAACGAGATGTTTCCACACTTGGCTAAACGACCCCGACTAGATGAACCTAATAAATCTGCTTCTTGCTCTACAGACATGTCGTCCTGTGAAATTTCTTCCACACAATGCACAAACGACGAAGACATGGAGCTCAACCAGACTACAGTCATGGGGATGCCAAGTTCAACTACAGACAGCACAATCGGGAACACTGGGATCCAGGGCACAGGTGACTGTGCGGGAGGCGGGGGGGGAGCGCAACGATGTACCAACAAATGGTTAGGGGGAATATCATGGACGCATAACACATTTACCACATACCAAACACGACGATGCATACTGCAACCGTTTACAAACAAATACACATTTACAAGCAGTGTAGATAGCACACCAGGAATTACAGTAACCACACCATGGTACTACATAGACTTAAACTGCTTCTACAGCCACATTCCTCCATCTACAATGCAAGAAATAATTGAAACTACAGACGGCTTTAAGCCGTTAACATTAACAGTAACAATTACAGAAATTGTGGGAAAAGACGTAAGCTGCACAACTACATCATCTGGGGTGCCAAACACAGTTACAGACTCACAAACAGCAACTTTGCTGCTACACAGGGACGATCACTACGAACTGCCATACGTGATTGGCGGTGGACAAGAAACAGTGCCTGAGCACTTACCAGGGGACTGGTACAAGCTGCCACAATACTGCTACACAACCGTAGGCATGGAAAGTCCATGGGGTAACTGGTCACAAGCGCGACCAGATGACTGCGCAGGAAACACCTGGTCGGTTAATTGCACAAACTACTACAGTACACAAGACAGTGAACTATTTCTACTAGAAAACTTAGTGAACACACAACTGCATCCAGGGTGCTCCTGGACGTCACAATACCACTTTCCACACTTACCTATGGCATACACTACACAATACCCGTGGAGCACAAGACGGCAAGACAACCCATGTCAAAAACAAAGAATAGTGGCTGTACGAAACTGTTGCTCCACAACAAATACAGACGCCAACAAACGCCAGGTTATAGAGGTAGACCAGGACCAAGCAGACATGGGTTTTTTCAGAAAGCCGACAATGTGGTTGCCGGCTAACAGACACAGAGACGGCGACTGCCAAATCATCCCTCCCAAAGGCAGAGAATACCACGTACTACCAGTTAGATCAGGACTCCCACCAGTCATAGTTGTACGACAGGGAATTTTTAACCCACTCCCAGCAAGTGGTGTTTTTGGCTTAACCTCGGGAACAGAACAGCCAGGGCCACCGACAGAAGACAAAGCAGTCATTACGCCAGGAGGCACCACGGTGCTTACATCTAACACACTAACGGTGAAACGCAAACACAAATACAAAAACCAAAACCACGACGTGCACACAGTATACGAAGGCAAACAAGAACAAAAACGCCTGTACCAACTGGTGGTGCAGCGAGAAAGGGGAGTTGGAGGACCAGCAGAGCCCAACCACGTACAAGAGCGAATTATAGGTAGCACCGGGGAAAAACTTCCGGGCAGCAGATACCCGCTACAAAGCGAAATTACATACGGGCAACACACAGGGGCTGTAGAAGAGAGTGAGTCCGGGTTCTACGAATTTCAAATCTGGGAGAGAAATCCAAACACAGACCTAGGGAAAGGGGGACACAAACCACCCTTAGCTCAGTGGGCTATGGAAAAGCCACCGCCTACAATATACCTCCGAATGCTTCCTATGCCCTGTGCGCCTTGCAAAAACAAATACACAAAAAGTCCAGGAATGAAAGGAGTTATAAACAGCTACATTACATTTCAGCTACAGTACTCTATCAAATGGGCTTATACTCCTAGGACCCACACCAGAAGGTGGAACCCTACCAGTCCAGCACTTCTTCCACCACCACTTCCTGGTTCTACCGTCGTGTACAACCTTGACTCCCAGAAGTTCACCACCGACAATCAATACACCATCGCAGCAGAATCCTGGCAATTCAAAAACAGATTGAGACATAACAGATGATTACGTAGTTGTTGTCATAGCTTTTATGTCCATGTACTTTTATTTGATCTTGTTGTGTATTTTAAATCAAAATGATTTGATTTGATTTTAACTTAATTTGATTTGATTTGATTTGATTTGATTGTATCACAAATATTCTTGTGAAAGAAATAAAGAAAAAGAAAACCCAAGACATCCGAGTGAGCTACCACGCTGGTGTCCCGCGCCTTTGGCGCGGGACACCCAG
>NC_007455_Human_bocavirus
GCCGGCAGACATATTGGATTCCAAGATGGCGTCTGTACAACCACGTCACATATAAAATAATAAATATTCACAAGGAGGAGTGGTTATATGATGTAATCCATAACCACTCCCAGGAAATGACGTATGATAGCCAATCAGAATTGAGTATTAAACCTATATAAGCTGCTGCACTTCCTGATTCAATCAGACTGCATCCGGTCTCCGGCGAGTGAACATCTCTGGAAAAAGCTCCACGCTTGTGGTGAGTCTACTATGGCTTTCAATCCTCCTGTGATTAGAGCTTTTTCTCAACCTGCTTTTACTTATGTCTTCAAATTTCCATATCCACAATGGAAAGAAAAAGAATGGCTGCTTCATGCACTTTTAGCTCATGGAACTGAACAATCTATGATACAATTAAGAAACTGCGCTCCTCATCCGGATGAAGACATAATCCGTGATGACTTGCTTATTTCTTTAGAAGATCGCCATTTTGGGGCTGTTCTCTGCAAGGCTGTTTACATGGCAACAACTACTCTCATGTCACACAAACAAAGGAATATGTTTCCTCGTTGTGACATCATAGTTCAGTCTGAGCTAGGAGAGAAAAACTTACACTGCCATATTATAGTTGGGGGAGAAGGACTAAGCAAGAGGAATGCTAAATCATCCTGTGCTCAGTTCTATGGTTTAATACTAGCTGAGATAATTCAACGCTGCAAATCTCTTCTGGCTACACGTCCTTTTGAACCTGAGGAGGCTGACATATTTCACACTCTAAAAAAGGCTGAGCGAGAGGCATGGGGTGGAGTTACTGGCGGCAACATGCAGATCCTTCAATATAGAGATCGCAGAGGAGACCTTCATGCACAAACAGTGGATCCTCTTCGCTTCTTCAAAAACTACCTTTTACCTAAAAATAGATGTATTTCATCTTACAGCAAACCTGATGTTTGTACTTCTCCTGACAACTGGTTCATTTTAGCTGAAAAAACTTACTCTCACACTCTTATTAACGGGCTGCCGCTTCCAGAACATTACAGAAAAAACTACCACGCAACCCTAGATAACGAAGTCATTCCAGGGCCTCAAACAATGGCCTATGGAGGACGTGGTCCGTGGGAACATCTTCCTGAGGTAGGAGATCAGCGCCTAGCTGCGTCTTCTGTTAGCACTACTTATAAACCTAACAAAAAAGAAAAACTTATGCTAAACTTGCTAGACAAATGTAAAGAGCTAAATCTATTAGTTTATGAAGACTTAGTAGCTAATTGTCCTGAACTACTCCTTATGCTTGAAGGTCAACCAGGAGGGGCACGCCTTATAGAACAAGTCTTGGGCATGCACCATATTAATGTTTGTTCTAACTTTACAGCTCTCACATATCTTTTTCATCTACATCCTGTTACTTCGCTTGACTCAGACAATAAAGCTTTACAGCTTTTGTTGATTCAAGGCTATAATCCTCTAGCCGTTGGTCACGCCCTGTGCTGTGTCCTGAACAAACAATTCGGGAAACAAAACACTGTTTGCTTTTACGGGCCTGCCTCAACAGGTAAAACAAATATGGCCAAGGCAATCGTCCAAGGGATTAGACTTTATGGGTGTGTTAATCATTTGAACAAAGGATTTGTATTTAATGACTGCAGACAACGCCTAGTTGTTTGGTGGGAGGAGTGCTTAATGCACCAGGATTGGGTGGAACCTGCAAAGTGTATCTTGGGCGGGACAGAATGCAGAATTGACGTCAAGCATAGAGACAGTGTACTTTTAACTCAAACACCTGTAATTATATCCACTAACCACGATATCTACGCGGTTGTTGGTGGCAATTCTGTTTCTCATGTTCACGCGGCTCCATTAAAAGAAAGAGTGATTCAGCTAAATTTTATGAAACAACTTCCTCAAACATTTGGAGAAATCACTGCTACTGAGATTGCAGCTCTTCTACAGTGGTGTTTCAATGAGTACGACTGTACTCTGACAGGATTTAAACAAAAATGGAATTTAGATAAAATTCCAAACTCATTTCCTCTTGGGGTCCTTTGTCCTACTCATTCACAGGACTTTACACTTCACGAAAACGGATACTGCACTGATTGCGGTGGTTACCTTCCTCATAGTGCTGACAATTCTATGTACACTGATCGCGCAAGCGAAACTAGCACAGGAGACATCACACCAAGTAAGTAAATACGCATGCGCAAGTAATTCTTTTACTTTCACTTCGCTATTTTTACCAATTTTTACTTTTAGGTGACTTGGGGGATTCGGACGGAGAAGACACCGAGCCTGAGACATCGCAAGTGGACTATTGTCCACCCAAGAAACGTCGTCTAACTGCTCCAGCAAGTCCTCCAAACTCACCTGCGAGCTCTGTAAGTACTATTACTTTCTTTAACACTTGGCACGCACAGCCACGTGACGAAGATGAGCTCAGGGAATATGAAAGACAAGCATCGCTCCTACAAAAGAAAAGGGAGTCCAGAAAGAGGGGAGAGGAAGAGACACTGGCAGACAACTCATCACAGGAGCAGGAGCCGCAGCCCGATCCGACACAGTGGGGAGAGAGGCTCGGGCTCATATCATCAGGAACACCCAATCAGCCACCTATCGTCTTGCACTGCTTCGAAGACCTCAGACCAAGTGATGAAGACGAGGGAGAGTACATCGGGGAAAAAAGACAATAGAACAAATCCATACACTGTATTCAGTCAACACAGAGCTTCCAATCCTGAAGCTCCAGGGTGGTGTGGGTTCTACTGGCACTCTACTCGCATTGCTAGAGATGGTACTAATTCAATCTTTAATGAAATGAAACAACAGTTTCAACAACTACAAATTGATAATAAAATAGGATGGGATAACACTAGAGAACTATTGTTTAATCAAAAGAAAACACTAGATCAAAAATACAGAAATATGTTCTGGCACTTTAGAAATAACTCTGATTGTGAAAGATGTAATTACTGGGATGATGTGTACCGTAGACACTTAGCTAATGTTTCCTCACAGACAGAAGCAGACGAGATAACTGACGAGGAAATGCTTTCTGCTGCTGAAAGCATGGAAGCAGATGCCTCCAATTAAGAGACAGCCTAGAGGGTGGGTGCTGCCTGGATACAGATATCTTGGGCCATTTAATCCACTTGATAACGGTGAACCTGTAAATAACGCTGATCGCGCTGCTCAATTACATGATCACGCCTACTCTGAACTAATAAAGAGTGGTAAAAATCCATACCTGTATTTCAATAAAGCTGATGAAAAATTCATTGATGATCTAAAAGACGATTGGTCAATTGGTGGAATTATTGGATCCAGTTTTTTTAAAATAAAGCGCGCCGTGGCTCCTGCTCTGGGAAATAAAGAGAGAGCCCAAAAAAGACACTTTTACTTTGCTAACTCAAATAAAGGTGCAAAAAAAACAAAAAAAAGTGAACCTAAACCAGGAACCTCAAAAATGTCTGACACTGACATTCAAGACCAACAACCTGATACTGTGGACGCACCACAAAACACCTCAGGGGGAGGAACAGGAAGTATTGGAGGAGGAAAAGGATCTGGTGTGGGGATTTCCACTGGAGGGTGGGTCGGAGGTTCTCACTTTTCAGACAAATATGTGGTTACTAAAAACACAAGACAATTTATAACCACAATTCAGAATGGTCACCTCTACAAAACAGAGGCCATTGAAACAACAAACCAAAGTGGAAAATCACAGCGCTGCGTCACAACTCCATGGACATACTTTAACTTTAATCAATACAGCTGTCACTTCTCACCACAGGATTGGCAGCGCCTTACAAATGAATATAAGCGCTTCAGACCTAAAGCAATGCAAGTAAAGATTTACAACTTGCAAATAAAACAAATACTTTCAAATGGTGCTGACACAACATACAACAATGACCTCACAGCTGGCGTTCACATCTTTTGTGATGGAGAGCATGCTTACCCAAATGCATCTCATCCATGGGATGAGGACGTCATGCCTGATCTTCCATACAAGACCTGGAAACTTTTTCAATATGGATATATTCCTATTGAAAATGAACTCGCAGATCTTGATGGAAATGCAGCTGGAGGCAATGCTACAGAAAAAGCACTTCTGTATCAGATGCCTTTTTTTCTACTTGAAAACAGTGACCACCAAGTACTTAGAACTGGTGAGAGCACTGAATTTACTTTTAACTTTGACTGTGAATGGGTTAACAATGAAAGAGCATACATTCCTCCTGGACTAATGTTTAATCCAAAAGTCCCAACAAGAAGAGTTCAGTACATAAGACAAAACGGAAGCACAGCAGCCAGCACAGGCAGAATTCAGCCATACTCAAAACCAACAAGCTGGATGACAGGACCTGGCCTGCTCAGTGCACAAAGAGTAGGACCACAGTCATCAGACACTGCTCCATTCATGGTTTGCACTAACCCAGAAGGAACACACATAAACACAGGTGCTGCAGGATTTGGATCTGGCTTTGATCCTCCAAACGGATGTCTGGCACCAACTAACCTAGAATACAAACTTCAGTGGTACCAGACACCAGAAGGAACAGGAAATAATGGAAACATAATTGCAAACCCATCACTCTCAATGCTTAGAGACCAACTCCTATACAAAGGAAACCAAACCACATACAATCTAGTGGGGGACATATGGATGTTTCCAAATCAAGTCTGGGACAGATTTCCTATCACCAGAGAAAATCCAATCTGGTGCAAAAAACCAAGGGCTGACAAACACACAATCATGGATCCATTTGATGGATCAATTGCAATGGATCATCCTCCAGGCACTATTTTTATAAAAATGGCAAAAATTCCAGTTCCAACTGCCTCAAATGCAGACTCATACCTAAACATATACTGTACTGGACAAGTCAGCTGTGAAATTGTATGGGAGGTAGAAAGATACGCAACAAAGAACTGGCGTCCAGAAAGAAGACATACTGCACTCGGGATGTCACTGGGAGGAGAGAGCAACTACACGCCTACATACCACGTGGATCCAACAGGAGCATACATCCAGCCCACGTCATATGATCAGTGTATGCCAGTAAAAACAAACATCAATAAAGTGTTGTAATCTTATAAGCCTCTTTTTTGCTTCTGCTTACAAGTTCCTCCTCAATGGACAAGCGGAAAGTGAAGGGTGACTGTAGTCCTGAGCTCATGGGTTCAAGACCACAGCCCGATGGTAGTGGTGTTACCGTCTCGAACCTAGCCGACAGCCCTTGTACATTGTGGGGGGAGCTGTTTTGTTTGCTTATGCAATCGCGAAACTCTATATCTTTTAATGTGTTGTTGTTGTACA
>NC_014358_Bocavirus_gorilla/GBoV1/2009
TGGTGAGTTCAAAATGGCTTTCAATCCTCCTGTGATTAGAGCTTTCTCTCAACCTGCTTTTACTTATGTCTTCAAGTTTCCATATCCACTATGGAAAGAAAAAGAATACTTACTACACGCATTACTTGCACACGGAACAGAACAAGCAATGATTCAGTTAAGAAGCTGTGCACCTCATCCGGATGAAGATATAATCCGAGATGACTTACTGATTTCTTTAGAGGATCGCCATTTTGGTGCTATTCTATGCAAAGCTGTCTACATGGCAAGCACCACACTAATGTCACAAAAACGACGAAATATGTTTCCTCGCTGTGACATTATTGTTCAATCTGAAATTGGGGAAGAAAACCTTCACTGCCACATCATAATCGGGGGAGACGGACTGAGCAAACGAAATGCTAAATCCTCTTGTACTCAATTCTATGGACTAATTCTAGCTGAACTAGTCCAACGCTGCAAAACACTCTTAGCTACGCGTCCATTTGAACCAGAAGAAGCTGATATATATCACGCTCTAAAAAAAGCAGAACGCGAGGCTTGGGGTGGGATTACTGGAGGCAACATGCAAATCCTACAGTACAGAGATCGCAGAGGAGATATTCACGCTCAGACGGTGGATCCTCTTCGCTTCTTCAAAAACTACCTTTTACCTAAAAATAGATGTCTTTCATCTTACAGCAAACCTGAAGTTTGTACTTCTCCTGAGAACTGGTTTATTTTAGCTGAAAAAACTTACAGTCACACTCTTGTTAACGGGCTGCCGCTTCCTGAACATTACAGAAAACACTACCACACAACCCTAGATAACGAAATCATTCCAGGGCCTCAAACCATGGCCTATGGGGGACGTGGTCCGTGGGAACATCTTCCTGAGGTAGGAGATCAGCGTTTAGCTGCTTCTTCTGTCAGTACTACATACAAACCTAACAAAAAAGAAAAGCTAATGCTAAACTTACTTGAAAAATGTAGTGAACTTAATCTTCTAGTATATGAAGACTTAGTTGCTAACTGTCCTGAACTTTTACTTATGCTTGAAGGTCAGCCAGGAGGTGCACGCCTTATCGAACAGGTGCTAGGCATGCACCATATCAATGTTTGCTCAAACTTTACAGCTCTAAGCTATTTATTTCACCTTTATCCTGTTACCTCTCTTGACTCTAATAACAAGGCATTGCAACTGTTGTTGACACAAGGCTATAACCCACTAATGGTTGGGCACGCCTTGTGCTGTGTGCTGAACAAACAGTTCGGCAAACAAAATACTGTTTGCTTTTACGGCCCTGCTTCCACAGGTAAAACAAACATGGCAAAGGCCATAGTCCAAGGAATTAGACTTTATGGCTGTGTTAATCATTTAAACAAGGGATTTGTGTTTAATGATTGCAGGCAACGCCTAGTTGTTTGGTGGGAGGAGTGCCTAATGCACCAAGACTGGGTGGAACCAGCAAAATGTATTCTAGGAGGAACAGAGTGTAGAATTGACGTCAAACACAGAGATAGTGTACTATTGACTCAAACTCCAGTAATAATTTCCACTAACCACGATATCTATGCAGTTGTTGGTGGTAATTCTGTGTCTCATGTTCATGCGGCTCCACTGAAAGAAAGAGTGATTCAGCTAAACTTTATGAAACAACTTTCACAGACTTTTGGAGAGATCACTGCTACAGAAATTGCAGCTCTACTACACTGGTGTTTCAATGAGTACGACTGTACTCTGACAGGCTTTAAAACAAAATGGAAATTAGATAAAATTCCAAACTCATTTCCTCTTGGGGTCCTTTGTCCTAATCATTCACAGGACTTTACACTTCACGAAAACGGATACTGCACTGATTGTGGTGGTTACCTTGCTCATAGTGCTGACGATTCTGTGTACACTGATTGCACAAGCCAAACTAGCAGAGAAGAACTCGACCCAGGTAAGCTTAACTACATTAACTATTCTACATTACATCTTACTTCCAAAGCTTATATAACTTTATTTACAGGTAACCTGGGGGATACGGACGGAGAGGACACCAAGCCAGAAACACCGGAAGTGGGTGTTTGTGCACCCAAGAAGCGACGCATAAGTACTCCTACAACTCCTCCAAACTCACCAGCAAGTTCAGTGAGTACCTTTACCTTTTTTGATAATTGGTACGCACAACCACAGGACGAAGATGAGCTCAGGGAATATGAAAGACAAACATCGCTCTTACAAAAGAAAAGGCAGTCCAGGGAAAGACGAGAAAAAACGCCAGTGGCAGACATCTCGTCACAGGAGTCACAGCCGGAGCCCAATCCGACACAGTGGGGAGAACAACTCGGGGTTTTACCGTCAGGAACACCCGATCAACCACCTATCGTCTTGCACTGCTTCGAAGACTTCAGGCCAAGTGATGAAGACGAAGGAGAATACATCGGGGAAAAAAGACAGTAGAACCAATCCATACACTGTATTCAGTCAACACAGGGCTTCAAATCCTAACGCTCCAGGGTGGTGTGGGTTTTACTGGCATTCTACTCGAATTGCTAGAGACGGTACTAATGCTATTTTTAATGAAATGAAACAACAATTCCAAGAACTTCAAATTGATAATAAAATTGGCTGGGACAGCACTAGGGAACTTTTATTTAATCAGAAAAAAACACTAGATCAAAAATACAGAAATATGTTTTGGCACTTTAGAAATGCTTCAGATTGTGAACGCTGTGCTTATTGGGATGATGTATACCGTAGACACTTAGCTAATGTTTCCTCTCAGACAGAATCAGAAGAAATAACTGACGAGGAAATGCTTTCTGCTGTTGAAACTATGGAAACAGATGCCTCCAATTAAAAGGCAACCTGGAGGCTGGGTACTACCTGGTTATAGATATCTTGGTCCGTTTAATCCTCTTGATAACGGTAAACCTATTAATAACGCTGATCGCGCTGCTCAAGCACATGATAAATCATACTCTGAATTAATAAAAAGTGGAAAAAATCCATATTTATATTTCAATAAAGCTGATGAAAAATTCATTAATGATTTAAAAGACGATTGGTCTATTGGTGGAATTATTGGCTCAACTTTTTTTAAACTAAAACGCGCCGTGGCTCCCGCTCTGGGTAATAAAGAGCGAGCACAAAAAAGACACTTCTACTTTGCAAACTCAAATAAAGGTGCTAAAAAATCCAAATCCAGTGAACCTAAACCAAGAACATCAAAAATGTCAGAAAACGAAATTCAAGACCAACAACCATCAGACGCTGTTGATGGCCAACGCGGAGGCTCTTCAGCAGCTGGTAGTATTGGTGGGGGGAAAGGTTCCGGTGTGGGCATATCCACAGGAGGGTGGGTTGGTGGCTCACACTTTGCTGACAAATACGTGATAACTAAAAACACCAGACAATTCATCACAAGCATTCAAAATGGGCATTTATATAAAACAGAAATAATAAATCCTTCGAATGGCAATGGGAAATCACAACGCTGCGTAACCACACCTTGGACTTACTTTAACTTTAACCAATACAGTTGTCATTTTTCACCACAAGACTGGCAACGCTTAACAAATGAATACAAAAGATTCAGACCTAAAGCAATGCTAGTAAAAATCTATAATTTACAAATAAAACAAATTCTTTCTAATGGTGCTGACACTACGTACAACAACGACCTAACAGCTGGTGTCCACATTTTTTGTGACGGCGAACACGCATACCCAAACGCATCTCATCCATGGGATGAAGATGTAATGCCGGACCTTCCATATAAAACATGGAAGCTTTTTCAATATGGATACATTCCTATTTTAAATGAGCTTGCCGATCTTGATGGAACTACTGCTGGAGGAACTGCAACAGAAAAGGCAATTTTATATCAAATGCCTTTTTTCATGCTGGAAAACAGTGATCATGAAGTTCTGAGAACTGGTGAGAGCTCAGAATTCACATTTAACTTTGATTGTGAATGGGTTAACAATGAAAGAGCATACATTCCTCCAGGATTAATGTTTAACCCAAAAGTTCCAACAAGACGAGTTCAATACATAAGACAAAACGGACAAACAACTGCCAGCACTAGTCGAATAGAACCATACTCAAAACCTACAAGCTGGATGACAGGACCAGGTTTCCTAGGTGGGCAAAGAGTAGGACCAGCAACATCAGACACTGCTCCCTACATGGTTTGTACCAAACCTGATGGAGTATACATAAACACTGGAGCTGCTGGATATGGATCTGGATTTGATCCTCCAAGCGGCAGCCTTGCTCCTACGGACCTAGAATACAAACTTCAATGGTACCAAACACCAGAAGACACAGGAAACAACGGAAACATAATTGCAAATCCATCTTTATCTATGCTTAGAGACCAACTCCTCTACAGAGGAAACCAAACAACATACAACCTAAATGCAGACGTTTGGATGTTTCCTAACCAAATTTGGGACAGATACCCAATAACCAGAGAACATCCAATTTGGTGCAAAAAACCAAGAGCAGACAAAAACACAATCATAGATCCATTTGATGGATCTATTGCTATGGATCACCCACCAGGAACCATTTTTATCAAAATGGCAAAAATTCCAGTTCCATCTTCAACAAATGCAGACTCGTACTTAAACATTTACTGCACAGGGCAAGTTAGCTGCGAAATTGTATGGGAAGTAGAAAGATACGTAACAAAGAACTGGCGTCCTGAAAGAAGACACACTGCACTTGGAATGAGCATTGGAGGAACAGAAAATGTAAGCCCAACTTACCATGTTGACTCTGCTGGAACATACATCCAGCCAACAACTTTCGATCAATGTATGCCTGTAAAAACAAACATCAATAAAGTGTTGTAATCACTTTAGCCTCTTTTTTGCTTACGCTTGTAAGTTCCCTTCCAATGGACAAGTGGATAGTGAAGGGTGACTGTAATCCCGAGCTCATGAGTTCGAGGCTACAGTCCGATAGCA
>NC_014665_Porcine_parvovirus_4
TGTTTTTGAAAAGCGCCAGGCCTCTCGCCGGTCGCCCCTGACGTCACATCCGCTTCCGGGTCAAAGGGCGGGGTCAAAGGTCAAAGGTCTTCATACGTCATATCCGCTTCCGGGTCATGACCTTTGAACCGGAAGTACCGGAAGTGACCCGGAAGTACCGGATGACCTCTTGCGCAATCTCTGAGAAAGAGAGAATCTTTTTCGAGTGTTGGGCGACGCCGGCCTGCTAATCAATACACTAGAGGGCTTCGCCATCTTTGACAGATATGTTGCAGTCAACTTCCGGGGGTGGGACTTCCGGGGTCAAAGGTCACTTCCGGGTCAAAGGTTGTTTTTCCGGTGACGTCACGGGATGTGACGCAGTACAGACCGACGAGATATTTGGCGCTTTTCATACGTCATTTCCGGAGGAGGAGTTCATTTGCATAATTTATGCAAAGTAGGAGGAGCTAATTAGCTCTTCCCACTTTGCATAAATTATGTTAATGAGATGCTAATTAATTAATGCAAAGTAGGAGGAGCTTATTGACTTCTCCTACTTTGCATAATTTATGCAAATGAGATGTAAATTAATTTATGCAAAGTAGGAGGAGCCTTTTTTGATTGGACGGGGCTTCAAATCCATTAATTTGCATAATTTATGCAAAGAGGAAGTTAACCTGATTGGTCAGTTTTTTTGGCGGGAAGCAATTTGATTGGACGGGAACTTAAGTCCTAATTTGCATTGACGTGGACCAATCAGAATTGAGTACATATTATATAAGGAGGGCGAAAAAGAGGAAGTTTGCCATTTGCGTTTTGGAGACCGTCGCGAGCAGAACTCCGTCGTTTTCGGCCTGTATTTGAAGATGGAAACCTACTGGACAGGTATTTGCAGACTTTTTCCTGATGTTTTAAAAATACCTGGTGTTTATGAAGGACGCTATATTTTTGAAGTTCCTGTTTCTACGCGTGATTGCATGAAATGGCCTGATATATTTGGCAACGAGAATAATAGTGAAAATCAACAGTCTGGCGCGGCGCCTCCGGCGCCGCGCGAAAATCTTAGTAGTAATCTGGTAATCGCTGTTCGGCAGGCGGAGGCTTTGTTTAGAGAGCTGCAGAAAGAGCTTAGAAAATCATGTCGTTTAGGGGTAGATCCTGGCATTTTTATGCAGTTAGAAGAAGTAGACTCAAAAGGTGGCTTGCACTTGCATTGGTGTGTGTCTGTGTCCGCTGGTACTCCGCGGGATGTGCTTACAATTTTCAAAAATACAGAGAAGAAGGTCTCTCTGTACTATTTTGGGGTGGAGGGTCTGAGCTTCTTTGTGCCCCATAAGAATAAACACGGGGCCTGGAAGAGCACGGACGAGGGCTTTATCTACAACTATCTGCTTAAAAAACTGCCGCTGAAAGAGTGTTTATATGCTTGGACCACCATCGGTGGAGCCATCGGTGATGCTTGCCTAAATACTGATAAGAGAAAGGAGTTGCTGGATAATAGACAGGACCCAGCGGTGATCGAAGAGCTCTCAGCTCCCATGTACAAATGTGCCACCGGGGAGAAAATGCTTGATATCGTGCAGTGGCTGGTGGATAACAACATCTGCTCTGAGAGCAGATGGGAAAATAAGAATGCTCTAAGTCTATACTCGTTTCTGGCCACCCAAGCAGGTGGATACATGGCTAAACAGTGTCTGAGAATCGCTCAGCAAAAGTTATTAAAAGAGAAACCCCTGGGGTTGACTCTGATGGATTTCAAGGATATGAATGCTCTGCGGCGCTTTCAGCAGGATGAGGGGGAAATGACTTTTGACAATAACAGAATGCATTATATCTTTGCCATTAACAACTATGATCCTAAAATTGCTTCGGTGATAATGTACTTTTGGAGCATGAAACAAACGGGAAAGAGGAACTGTGTGTGGTTTTACGGGCCTGCCACAACAGGAAAGACTAACATGGCTCAAGCCATCTGCCACAGTTCTGCAAACTATGGCAATGTGAACTGGAATAATGCAAATTTCCCGTTTCAAGATATCGCGGGGGCTCAGGTAGGGTGGTGGGAAGAGGGAAAGATGACTGGTGATATGGTCGAAGCTGCTAAAGCACTACTGGGGGGAACTGCTTTGCGAATCGACCGCAAGTGCATGCAATCTATTGAGGTTAACAGTCCACCTTTCCTCATAACCTCAAATGTGGACATGACTATTGTACAAGAGGGAAGTTTTGTAAGCTTTGAACATCAGCAACCATTAGAGGACAGGATGATAAAGTTTAGCTTTAATATGACCCTGCCGGGCAATTTTGGTTTGATTACCAGTGAGGAAGTGAAATCTTTTTTTCGGATGGGAGCTAAACTTGCTGCGCAACCGGACATTATGAACTGCCCTATATTTAAAAAAGGACCTGCCAGTATTAGACATTTAGTTCCTGTTGGAGAGATCCCACCCCCAAAAGAAATGAAGCATAAAAGGCAGCCACTCTACATGAGAGCGGAACCAGATGAAATTCAAGACAATCCAGAAGAACTGGACCACTGGTTCGAAGAAGAAGCACCGAGAAAGAAGAAACAGAAAACAAAAAATACTGCAACTAAGAACCCTGCTGAGACGGTGGAGATTATAACTGAGACTGAATTCATCCCTGCACCAGGTAAGAGATGAGTACTTATTTACTATCAGAATAAAGGATAAACTGTACCCAGCAGTAGTTGATAAGTGCCCCTCTCTTACAGATACACAGCCACAACTGGTGTTTGACATCCAGTTAGAAGAGGAAGCAGAAATTTCAGATATCATCGGAGAACAATAAAATGTTCGGCGGACAAGGTATTATACCGATACTAACATGGGAGCAATTAGAAGCTTTTATGTGGGCTGGGCAAGGAATGTCAATTGACTATTACAGAAGCTGTTTAAGCGATTGTATGCTATTTGGGGAAAAATTTAACATCCATATGCCAAAAACAAAAAATTTATTATTAGAAGCTGAATACCTATATAGACTTTTTCACAGTGGTTTTGCCAATAGTGCACAAGGTTTCAGAGAAAGAGTAGAAAGATGGAGAACAGAAAGCAAACTGAGATGTCCCCAATTTGATAGACCCATGGATGCCTCACAAAGGCATGCATACTTAGGATTTTTCTATCAAGCCCTCAGTAAATTGCCGGAAAATGCCTCTGAGGAAGATATTCTGCAGACCATACATGATTCTGATGACACCAGTAAAGAAAAATTCTATGCATTTATGGAAAAAATTCAGCAAGAACCAGAATATGTGTTTAAAGAGCCTGATAGCATTCCGCAACCAGAAGCTCCTGTTACAGCAGTTCCGGTTGAGACATCACCAACTGAAAACAGGTACCTTCTCTTACACATCAAGATACTAAGAAAGACAAGGTGGAGGAACGTTTGCCTTGTCCCTTAGATTTTTGTGATGAACATTGGCAGGGCAGACACCCGCTAGGATTCAAGGAAGAAGAAGAAGAAATACAAAAAGAAATAGAAGAAGATAGAAGAGAAGAAACAGAAACAATCGAAAAAGCGCAACAGGGTGAAGGAGAACATGAAAAGGGAGGACTCACCTGGCCCGGTCATCGCTACACAGGTCCATTCAATCCTCTCCCTCATGGAAAACCTGCTGATCAACTTGACGAAGCAGCTCTTCGACATGATACAAGGTACAAAACAATGCAGAAACACGGTCACTGGCCTCATTTATGGGCACCATTTGTTGACAGACAGATGAGCCAAGAAATTCAACAGGTTTTAAAAGGTTCTACAAAACTGAGCCAAAAACTACTTGCAAACTTCATCATAGCACTATGGCGAGCAAAAGAAAAAATAGGAGCTCCTATATATGAGATTGTAAAAGGGGTTTTTCCAAGTGTTGATAAAAAAACTGTTGAAAGCCTTTTACCGCACCCTGACCCTATACCTGCTCCTCCATCTTCTCCACAGCGAGGATCCAAACGTGCATCTCCTCCTCAGAGTCCTAATGCACATGATGAAGATACAATGAGCGGGCACAAGCGTCAGAAAACTATGGAAGTGGAATCTGAATGTGATAAGTCTTTGCTTTGTCCAACGCAGAATGCTGGAGCTGATTTTGAGCTTTGCGGGACGGGAGGGGGGGCAACTAATGAGAAAGGGACATGGGTGGGAGGGACACAATTTACCGATACATCTATTAGGACATTTGGTACTAGAAGATGTGTTCTCTCAGCGTTTCCTGACACTTACTGTTCTATGATGTCTGGAGACGCTATACCTTCTATTATTTTTAATACACCATGGTACTATTATGATCTAAACATTATGTCCTGCCATTTCTCTCCAAGTGCTTTTCAAACTTTAATTGAAGATTATGATGCATTTAGACCTAGATCGCTAACAGTTCATTTAAAAGAGCTTGTAATAAAAGATGTATGTCAGCAACAAGGTTTACAAGCTGAGCAGGTATCTGACAATAACTCTGCTACACTGCTTGCTTTCGAAGATGTTAATTATGAACTTCCATATGTTTTAGGTGGTGGTCAAGTATCTGTGCCAGGACATCTACCGGGACAACCATATCAACTGCCAAAATACTCATACAGAACTGTTGGAAAACCAGACCCAAACAGCGGCTTCGTGCCGGGAAGGAACACACATCCAGATCAAGGACCAGGACATCCAAAAGCAAGTAAAACAATTTGGTACTCGCAATATTTAGAAACCCAAGACACCGAATTCTATATATTAGAAAACCACAAAGCAACAATTTTACACTCTGGAAATACATTTTCCCAAAATTACAATTTTCCTGATCTGCCTTTTGAGCAGTTGACACAGTATATGTGGGATGCACGGAGGCAGGACAATCCATTGATAGATCAGAGAATACAGGTGATGAGCAGAATGTATGATGACGGCCCACAGAAAACATTTGCTATCGAAGTGAACCCATACATTGTACCATTCACAGTAAAAAGCACCAGCAGACCAGCTATGTTCTTAGCGGGAGGAAGATTTAAAGATGGTGATTATTCAATAACAGGTCCAGGAGATAGAGAAAAAACGAGTTTCAGATATTACAATGATCCTCCATGGATCATCACCAGAGATACCTATCTCTTCTCCAGCGATTTAGCTAAAACTGAAAGAGAACAGCCAGGACCCAGACAGGGAGACACAGTAGTTAGGACCCCTGATGGAACACTGATAGTGACTACTAATGCATTAGCTTATGGGTACACAACAGAATATCTAAAAAACATTCCGCTTTTGAGTTCCAAATACCATGGGGTTGAAAACTTCAGACTAGCTGTTGAAAATGAAAGAGGATATTCAATGCCAGGTCACCCGTCACATATCAGAGAAACATTATTCAGAGGTAAACTGCCAAGTGGGATAAGGGAATCAACTATTAAATCAGAGGATCAAAGAAAAGAAATAACATTTCCAGATTACATGGGTTCTGTAAATGAAAAAACAACAGCAAATTTAGAATCGCAGATATGGTCTCAGATACCGAACACTGATATCACTGAAAAATGTACAACACCACCACTATCCATTTGGGGTATGAAAAACCCACCACCGATGGTTTTCCTGAGACTCCTGGCACAGATGGGACCACCAAGAAGAAGCGCCTGCAGCGGATCCATTCCAAGCAATACATATTTGAACCAATATTGCCAATTTTTGCTTACATATGAAATGGAATGGGATGTTATTAAAAGAACCAGGAAAACGGTGAGGTGGAATCCAATTCCTCCCCCGCAAATTCCGATGGGACCTAACAATCTTCCTGTTTATATTTTGAACAAAGAGGGACAATACAGAATGCCGACGGAAGTTTGGACCGCAAAACAGAGACCCAGACACCGCAGATGATATCAATAAAGTTTTTGAAATTAAAAAAAAGACTTCCTCTTTATTG
>NC_016744_Eidolon_helvum_parvovirus_1
TGACGTGTTTCCTTTTCCGGTGACGTGTGTCCGGTTCCGGTCACGCGGTTCCTGTGACGTGTTTCCGTTTCCGTTTTTAGGACACGTCGCCTTCCGGCTCCGCCCCTAACCACAAACCACTCCTACCACGCCTATAAGACTAGTATCACCCTGAGACTTGTCCTCTTTCAACCATGGACGTGGAGTGCGTTATTGCTGTGCTTGCCGTGCCTAAGTCGCACTACGCCACCCGCCACCCCCAGTTTTGGGTGAAGGGTCCAACTGACAAGTACTGGGAGTCCCCAAGAAGCATGGTGGGAGAGAGATTTGATGCGCCGGTGGGTGAGTCTGACGACTGGCCAACAGAAGACCTGGAAGGCCTTCCCGTTTTTAGAGACGCAGTGTTTATGGGGACCTTACTGTACACTGCTACGATTCGCAGCTTTTACTGCATTTTTGCCGGGCGGGCTCCACCACTGGTATTTTTGCAGTTGGAGCCCTGCACGTCCCCAGACCTAGAGTACCACTTCCACTTAGTGGTGGGAGCTGAAGGCCTTACCGGACGAGACTACTCCTACTGGCTGAGACAGCTGGGACGGTTTATGTTTCAGTACGTTAGCTGGGAGTGGCCCTACAAGTGGGAGGTGAAGAAGACTCGGCAGGGACGCCTGTACCGGGCTGACCTTGGTTTTGTGACGCAGTACCTGCTGCCAAAGGTGCCTCTGAACGGTTGTTGGTGGGCGTGGACCAACATTCCAAAATTTGAGGCCGCCAGACTTAATAAGCGGGTTCGCCTTGGATGGAACACCGGAGGAGCCATACCTATTGAAGGAGCTGCCGCTGGGACCAGTGGAGCTATGCGCCACGCGGGACCGCAGCTGGAAGGCAAGTCAGCTGAGCGCTTTTTAAACCTAATTGACTGGTTAGTGGATCAGGGCATAGCCACAGAAAAAAAGTGGTTGGAAGCGGACCGGGATGGATACCGCAGTTTTTTAAGCAGCAGCGGTGGTGTCCTGCAGGCCAAAAACGCCCTAAACATTGCGCGCCGGGAAATGGTTTTATCCCAGCCTTTGGTCCGGTACTTAGCCAAGGGGGGCGCGTGGGATGAGTTTGACAGCAAACTGTGTGATATTTTTAGGCTAAATGGCTACGAGCCCAGCTTGGTCGCCCGGTACATGGCTTGCTGGGCAGTGGGACACTGGCCTAAGCGGCGAGCCTTATGGCTCTGGGGCCCTGCCAGTACCGGCAAAACTGTTATTGCCGCGGCTATAGCCGCGCAGGCCCCTAGCTACGGCTGTGTAAACTGGACTAATGCCAACTTTCCTTTTAATGACTGCCACTGTCAACCGCTAGTGTGGTGGGAGGAAGGCCGAATGACTGAAAACATTGTGGAAGTGGCCAAAGCAATTTTGGGAGGATCCCCAGTGCGCCTGGACGTGAAAAATAAAGGCAGTGAAGATTTTTTGCCCACCGCGGTGATTATAACTAGTAACGGGGACCTTACCGTAACCGTAGACGGTCCTGTTATTAGCGACGCCCACCAAGATGCGCTGAGGACCCGCATGTGCATGATTAGGCTGGAAAGAGTGCTGCCGGCCCACTTAGCCCCTGTTGAGCCGGGAGATATTCATGGCTTTTTTAAGTGGGGCGCAGATTTGGTTGCTGTGCAAGGCACACCTGCTGAGGTGTTTGAGGTGCCACGGCGACATGAAACTGAAGACATGCCAAATATAGAACTGTTGCCAAGAGACCTAGCCACCGAAAGTGCCCAAGCTGCAGGTGACCACTCAGAGGCGGCAACGTGGAGCAGCGAGGAGGAGTGGTTTGCGCGCACAAACCGCAAGCGCAGATTTAGTTCCTCTTCGGAGGAGGAGGGCGTAGCGGAGAAGCGCGTTCGAAGCAGCAGCGTGTGCTCAGTGTCGGACTGGGTTTCTGGTCCGTTCCCCAGCGAAGAAAGCAGAAGGTATGGGTATGACTGTCGGTGGTGCTTTTTGGAAAGCCGGGGGAGACTGGTGGATGCAGTTACTTACGCACCTTATCCTGCTGTTATTTGCGGGAAAGCAGACAAGGGCCGGTGGAGTGTGAACCGCCTGCTGAACCGCCCGTGGGAACTGAGGCTGCCCCTAAGCCGGCTGGAAGCTCAGCAAACTCGGCTGAAGGACACAATTAGCACGTGGTACGTAGAAAAATACGTAAATAAGGACTCTGTGTTTTACAGTGCTGCTGACAGTTGCCTCCATTGCCAGGAGAGCATTAGTCCGGAACAGTACTAACTTCCCTTCCTGTGCTTGCAGGTAAGATGGCGTCCGGCGGCGTCGCATTTTTTATGCCTACGGGGGAAGGAGGGAAAGCCATTAGTAAGCTGTACGACGGCGCTGTGACGGGATGGTCTCAGTCCCACTTACGGCACGGACACTACCGCGCAACTGCGCTGTCTGGACTTGTGTATCAAAAAGCTTTTGAAAACTTAGACGCCTTTGCTAAGCATTTACCGCCCTCTTTGCGGCTGGTACAAACGCTGTACAACAACATTTCTAAGCAGCGCAATAAAACTGCAAACACTGAGTGGTGGTGGAGGGTGTACACTGACTGTACTCGGCTGCTACTAACGGTAGCTCAGCCGCAGGCAGCAGACGCCCTACGCAGAGCTTGGAATGGAACTTCTCCTTTACGGCCACCCGCTCAGCAAGTGCTGCAAAACGTGTATATGTTAGCCTACAACAGTCACATCCCCTCTGAGGAGGACTTAAATACTTTTTTTGATGAGTCTGTGCTGGGCAGCGTTAGCGGAGACCCCGAAAACTTTGCTTTTGTGAAGCAGGCAGTAGTTAGTGCTTTTCATCCTGCAGATGGAGGAGCCGCTACTGAACAGCGCTCTGACGTCCCTGAAAGTCCTAGCCCCCCTAGTGAATCAGACCATTCACAGCCTAGCGGAGGTGGTCTCCTTGTCCCCGGCTACAATTATGTGGGTCCTGGTAATCCTTTGGATAATGGCCCCCCTAAGGGCCCAGTGGATGAGGCAGCTCGCAATCATGACAGAAGGTATGACGAAATGCTTTCCCACGGGGACGTCCCCTACTTAGACAGCCAGGGTGTGGATCAGCTTATGACCAAAGAGATTGAGGATGCGGAAAAGAAGGAGCCCCTAGGCCCAATAGACGCATTGGTGGCCAATGCGGCCAGGGCGCTTTGGAAGGGAAAGGAAACCTTGGCCTCCGTAATAGGAGATCAGGGACACCAGGTTTTGCCCCCTAATCCTCCCTCTGTTGATCAGGGGTCCCATTTGGGGAGCAAGCGGCCATTGGAAGAGTCCGAAGAAAACAGCGATTCCTTGGCGAAGAAGTTCAGGCCTGGGAGCAGCCCTAAAAGCGACCTCGAACCGAGCGGTGGAACTGCGCCTACAGCGCCTCCTAAAGGCGCAACAATGTCCACTGAAGCCGAGGGAAGTGGCGGAGGCATTAAAGTTAAAGCTCTGTGGACCGGAGGAACTGAGTTCTCTGACACTTCTATCCACACTAGCCATACTAGAGTTGCCTTGTTGGCGGATAGGGGCACATACATGCCCATTTACAGGCCAGGGGAAACTACTAGTGTGATTCAGCCGTTACTGGGCATGGTTACCCCTTACAGCTACATTGATGTAAACTCTCTTAGCGCCCACCTCACTCCTCGTGACTTTCAGCAGCTTATAGATGAGTATGGAGAAATTAGGCCAAAGTCTTTAACCATTGGAATTTCTGGCATTGTTGTGAAGGACGTTAGTGTTAACACCACAGGCACCGCGGTGACAGATAGCGGAAGCGGCGGCATTACTGTGTTTGCTGATGAGGGCTATGACTATCCATATGTGTTAGGTCACAATCAGGACACCCTTCCCGGACACTTACCGGGCGAGCACTATGTACTTCCTCAGTATGCTTACTGTACCAGGGGCAGGGAAGTGGTTAACGCCAACAAAATTGACATCATTCAGGACCACCGCACAGATTTTTTTTTGCTGGAGCACCACGACGCTGRGTGCCTAAATTCAGGGGACACCTGGTCCCACACGTACTCTTTTCCCGACCTGCCCTTTCGTAGGTTAACATACCCTAGCCAACACTTGTACGCGCAGCACAACCCGCAAATGAAAAGCCGCCTAGGGGTTTTCCGCAGTGTAGATCAGAACGGAGACCCCGCGTGGCAAAGGTTGCGCGGCAGCGATATAGGTCAATTGCCATGCAACTACTTGCCGGGGCCACAGGCTAACCTGCCTACCACAAGTGACTTTCAAAAGGGTGATTCCATGCTTCCTGCTGCTATAGGGGACCCCATTACTGGGGACAGATATACTGTAACTCCTTTGGTACATCAGCCGTGGTCCATGGTTCACGATGAGTACAATAACACTGGGCAACGTACGCAGTCAGTTGTGAGCACTGTTGGCAGTGTTGCTTATATGCCTCGCAAGCATGAGGAGTCTTATGGGTCACCTAACGATGCGCTAACTGAAATTACAACCCCCATGCGCGTGGTGCAGGAACAGGCTGATTTGGTGTCTAGCCGGCTGGGTCATACTTTTATGATTCCTTCTTTTTCCCGCAAGGCTGGTTCTGCGTCAACTACCACATATAATGAGCCAATGTTTCCACTTCTACCTGGTGCTGTGTGGAACCCTAACCCTTTGACTTATGACTGTCAGATTTGGTGCAAAGTCCCAGACACAGAGTGTAAGTTTATGACCCAGTATCCCCTTTTAGGGGGTTGGGGCATGGATACCCCGCCGCCGATGATTTTTTTGCGCATTAGGCGCCAGCCCGGGCCCCCTGGCCCGGGCGCCCACACTGTGCCGGGCAGCACACTTAATCAATATGTGATTTTTCACTTACATTACTCCATGGAGTTTGAGGTTCGTCGTCGCAAGCGTTCCCGTCGCCACAATCCTGAAATGCCTGCTCCTTTCCCTCAAACTTGGTCGGGGAAAATGCCTTATACTTTGTCAACGGATGGAAAATCCGGTCCGGAGTACAATGTGCCGCGAGATCAGTGGGTTGCCCGCAATTATTCTCAATTGCTTTAATAAACTTTGCTTTGCTTTATCCTCCTG
>NC_016752_Artibeus_jamaicensis_parvovirus_1
GATGTGACGTTGGTTGTCATCAGTATTTATTGCGGTGAACTTCCGGTAGCAGCCATTTCACTGCTGACAGCCAGAGGGGTAACATGTCTCAGGAGATTGGAATTAGCTTTGTTTTTCGCTTTTTAAGCGAGGATACGCCATACAGGCAACGGCTATGGCATCTAGACAGAGCAGTGGACTCCGAAGGGTGGCCGCCTTACACCCAGTGGCCGAGTTCCCCTTCAGCTTGGAGGATGAACCAGTTCAACAGACTGCTACAAGAGGTACGTTTCCGATTGCTTGCTATTGGAGATTGTAGCTGGTTCTTACAGATGGAGGAAAGCCCTGGGGGTCTCTTGCACTGTCATGGGTGGTGTGCCAGTATGATGTGCTCCACTAGACAGCTAGCACTAGCATTGACATCTGGGTTCAAGCAGCTAGGAAGGAGCATGTATAGTGGTGTGAGGAATGGGGAAGATTACTATGAATTCTTTAGAAACAAGAACAGAACCATAGCATCCAGAAAAGGGGAGTTTGTAATGGCCTACTTATTGCCAAAACTACCTTCAGACAAGGAGGTTCTATGGGCAGCAACAAATGTGCCCGAATTCTCACCATATGCTTTATCAGAGCCTATGAGGAGAACTCTAACGAGGTGTGCAGATGAGATGGCGTACTCAGCGCCGGCAACAACAGGGCCAAGGTGTGAGACTGCAGCAAGTGCAAGATTCAGTGAACTAGTAAAGTGGCTGGTGGATAATAAAATCATGAATGTCACAGCCTGGAGGGCAATGGACAACGAAGGATACATATCCTTCCTAGCTAGTCATCAAGGAAAACACCAAGCAACCACAGCCATAGCCATTGCTTCTCAACAACTCATTGAAACAGCTAACCTCTTTGATATGGCAACAAGACTGCAGCCCAGCAATGAGTGGGGTAGAATAGAAACACTTTTTGAGGACAATGGATACGATCCTCACAAAATGGCAGCACTGTTTTACAACTGGGCAACCAGACGAACAGGCAAGAAAAACACAATTTGGCTATATGGCCCAGCCACAACAGGGAAGACTAATCTAGCATCTGCTATAGCTAGAGCCAGTGGGAATTATGGCTGTGTGAACTGGAACAACGCAAATTTCCCATTTAATGACTGTGTAGACAAAATGCTAATTTGGTGGGAGGAGGGATCGATGAAAGAATGTCACGTAGAGGCAGCAATGGCAATACTAGGAGGAGTCCCAGTTAGAGTAGACAGGAAGAACAAAGACTCAGCAGTACTAAGATCAACCCCAGTAATAATTACATCCAACGTAGACATGACCATGGTGCACAGTGGGAACACAGAGAGTATGGAGCACAAGCTGCCACTAGAGGAGAGAATGATAAAAATAACACTAGCAAAGAAACTATTGCCAGCATTCGGGGTAATCACTGTGGGGGAGATATGCAGATTTTTCCAGCACGGTCAGGACGTAGCGGAGGAATGGACAGTGCAAGAGCTCCTGGGGAACTTGCAAAAAGATGACTCCATCGAACAGGCTACCTGGCAATCGGAAAATGACTGGTTTCCGCCACTAGAGAGCGGGGTGGTTGACTTAGGAGACCTGTCGGCCATATCACGTGACGAGCCAGACAGTGATGTTGACGAAGGGGTGGACGAGCCTGGGTTACTAGATAGCCTATCAAGCACGAACACAGGGGAACTATCGCCATCGCCACACACGTCTACGCCCAACCACGCCTGCCCCCCCGCCCCAAAGAAGCGCATAAAAGACCCGTCAGCGAACAGCCTCCTCATTAGCGACTGCTGGGACTTCTTGGTCGGTGAGTACCCTGGGGGAACGGGACCAAGGGATACGACGCCTTGTAATAGAGGTTGCCTCTACTTCTTTCAGGTCTCTGAGCAGAACCCTGTGCTTCGAGGGCAGCACACATCCTCTGCTGAGGGAGATCAGAGACATCGAGGACTCAGGTGAGCCATGACGATCAAAAAGACTAAGGGACAGGTCCCAGACGAGACAACATGGGTAGACCACTTAATGTGGTTCCTCAGACGCCTGTTCGCACAGGGTCGAGGAGGCCTGGACGCAACTGAATCTCTAGAAAACAGGGATGGAACATTTGACACATTCATAGATGACATACAAGCTAAAGATAGAGCAAATCACCAAAGATGGCTGAAGGAAAAGGCAGATAGGGACAGGATCAAGGCCATCAAAGCCAGAGACAGGGAACGGCTGAGAGGGACGCTAATCACCCAAAAGATCTCAGAGCAAAACTGGGAAGACATTAAACACATATTCCCAGAACTCGAGAAACACGAAGAAGCAGGAAAACACGCATACAAAACATTTGAATACTTGCTACACCATCCATCACTGCAAAGCATTCTAGAAAGCCAGAACCCAAGAGAGCTGTGGGAAACAGAGAGAGAAAGGGATAAGCTAGCAATGGAAGACATAATTAAGAAGCAGGAGGAGGCAGCAGCACTCACAGACAGGGACAGGTACGAGCCACTGTCAGGATTTAGGACCAGGGAATGGCCAGACGACTACACTGACAGGGTCGACCTCGAGAAACAGGAACGTGACCTCGAGGATGCCCGGCGAGCGGAAGACGCTCGGAGGGAGGCTGAACTCCATTTTGTCCCTGGTAAAGGAGATGGCGGAGGAGATACAGAGGCAGATTTTCAGGCACCTGAGAGCCAACCTTCAATCCCTCATGGAGACGACCTTGAGGATCGTCGAGGACTTGTCCTGCCTGGGCACCGTTACACTGGTCCCGGAAACTCGGACGACAGGGGTGAACCCCTCGGACCGGTCGACGAGCTCGCACGAGAGCACGACAGAGGGTATGCCGACCTGATAAAAGAAGGGATAAACCCGTACGTAAAGTATAACAGGCATGATAAGGATTTTACTGATGCGCTAGCAGAAGGGCCGGGAGGGCAGACTTGGGCAGGGAACTTTGCCCAATCCCTTTTCCACTTAAAAAGAAAAATAACTGAGGTCCTTGATCCACAGGCTGTCCGAGACGCAGATGCCCAAAGCAAGAAAGCCAGGATCTCTCAAGAGAAGACAGTAAATGAACCTGGCCCGGTTGGAGCACCTCCTGAAAACGCTTCAGTGGCTGCAGGAGGAGGCATGTCAGGAGATACAGAAGTTGATCATTCTGCTGGGGGAAGTGGAGGAGTTGCTGGGAGCTTGTGGGAAGGGGGAGCAAAATTCTCTGCCAATAAAGTAGAGACGTGTGTGAGCAAAACAGTGTGCGTGCTTCCCTATAACAACCACCAATACGATGCAATTAAGTCAGAGGGGCAGAATAGAGGTCTGAGCTACTTTGGATACAAGACGCCATGGGGGTACTTAGACTACAACCAAATGAACGTCCACTTCTCACCTAGTGAATTTCAAAGACTCTTAGAGAACTATGATGCAATCAGACCAGCATCTATATGCTATAGCATTAAACACTTAACCATCAAAGATGTCAACATAGCCACAGACAGCAGTACGACCATAACAGACTCAGCCACAGGAGGACTTTGCATAATGGAAGACACAGGGTACAACTTGCCATACGTGATAGGGAACATGCAACAGACAGTGCCAGATGCATTGCCAGGCAGCCTCTACTACCCACCCAACTACGCATACCTGACAGTCAACCACCGGGTATCAACTCTGAATAATCAGAGAGCTTTCTACGTTTTAGAACACGGGAACTTCGCTATCCTGACAACAGGAGCAGAACAGACCTTCACATACACATTTCCAGAACTGCCGATGAAATCTTTAAACACACACTGCCAAAACCCGCATCAAATGAATAACCCACTTTACTCATACGTTCTGAAGAAAAGAACTGCATCGGGAGAATGGCAAAACATTGCAAAAGATGACTACGCAAACAAAGGTAGCAACTTCCTCCCAGGACCGAAAATGAACAGCACAGCAGACCACACAGTGTACTTCAGGACAGGGACAGAGAAGCGGCTGCTACCACCGCTGAACACGGTGCCATGGAGAGAAGCTAGGAACTCTGCAGACGGACTGACATACTTGCCAGGCTCCAAACAACCCCCCGCAGACTACAACCTGGAACTTGCAGATGGAGACCAGACAGACTCACTGTACTATGAAAAAACAGCCTCAAATACACAAGGGAAAAACTACAGCGTGACACTGATCCCGACACTGCCGAGCATGGTATGGGACACACGATCGCTGTACTACGAACAGCAAATATGGGCCAAAATACCAGACATGGACAAAAGTTTCATGCCAGAACCGCTTTTCGGAGGGTGGGGGATGCACAACCCACCACCTCAGATACTGCTAAAAGTTTACCCCATGCCAGCATATAACACCACAGCAACAGCAGGAAAATCCTACTTGAAACAATACGCCACTTTCATATTAACAGTAAAAATGACATGGGACGTAAAGCCAAGGTCAGACCACCTGAGATGGAACCCACAGCCAGCGGTGCAGCCCCCCACATTCAAAGGGACGTCGGTCTGCTACACCATGGACACAAACGGAAGCAGTTCATACTACGTGGAACCAGACAGGGGGTGGACTACCCGATTCCGTGTCAAAAACCTTTAA
>NC_017823_Feline_bocavirus
CCTGGCGCGATGACGTGTCAGTGAGGGTGTTGTCTAAAGACTATAGGGATCAATGATAGGTTCAGCCATGTAATGATTAACTGACCTTTAACGTGATTGGTTGGGAGTTAATGATTAACATGTGACCTTTACAGTGATTGGTTCTCTGAACCTATAAAAAGAGCTGCATTTCCGTGTCTGTGTCATTCTGCTTCCGGCGCTCGACGAGATCGGACCTGGAGAAGAACAAGTTCCGTCAATTGGTGAGTCGCCATCAATGGCTGAATTCGATACAGCAAGTCTCGACGACTTCATCCAATTTGCAGACCCAGCATATACATACGTGCTGCGTCTTCCATTACCTACAGGGGAAAATTATGAGAGCCAGCTACAGAATGTATTATGCGCTCGATACCCCGATTTATTATCCGATCCGGCATTGTTCGCAACAATGCCTGGACCTGAATCTCCAGGCGCTCAGACTGATTTTTTGGAGCGTTTTGGTCCTAGCCGCTGCTTTGGGGCTGAAGTCTGCTATGCGGCGCATATGGCAGCCTTTAACTWCTTTAGTAGGAAACAGGGAAARGCGCCRCCTATYGCCAGCATCTACACACAATGCGAATTAGGCCAGAGAAACATTCAWTGTCATCTAGTCATGGCCGGCGACGGTCTGTCTCGTTTCTCGGCTAARAGCGCTGCCTACATACTAGGCCAAAAATTTGCAGACAATCTGATTTCTATCATCGAAAATAATCTAAGAAARGGCGACGTMAGYAATCCAGCTTTTGCTACCGCTTTTATCARAGAAATACAAGARGCTCAAAGAAAATGCGAACCAGGCAACGCTGGCGACCTTTGTACTGTGWTGCAATATAAAAGTAGAGGAGGCGGCATGTACGCGTGCCGAATCGATGGCCGCGAGTACATCTGTAACTACCTATTATGCAAGAACCTGAAATGGGTATCTTGCGTGGAACCAGACAAGGCGACTCCTCTTAAAGCCTTCTTTCCAATCGCTTCAAAAACATATGCATTTACTCTAATTAATGGAAAGATTGTTCCGTATCACGTACGTCGTGAATGGTGGAATCAACTACGAGACAAGGTCCTAGTCAGGGACGAACCAATCTTTAAGGGAGACGTGTTTGGAGATCTTCCAAAGGTAAATGCTGCGTCATGGAAATTAACTGGTAATATGGGTCAAGGTACATCTCAGCCGCATGTGAATGCCAGAATGAGTAAAAAAGAATCATTAATACTAGACTGTCTTAAACGTTGCGAGGATAATCTATGGCTAACCTATGAAGATCTGGTCGGTGGTTGTGCCGATTTAATTTTAATGTTGGAATCGATGCCAGGTGGAAGTAAATTAATTGAGTCTGTACTTAACATGTTGCATGTTAGAATCACTCAAACTCATAGTGCGTTGTCCTATTTGCATGTGAGATATGACATGAAAGAACTGGCGACTCACGCAGACTCGCTCCACGCTAATAAAGCATGGAGATTACTACTAAAACAAGGATATAATCCTCTACAAGTGGGACATTGGATCTGCTGTGTCCTACATAAAAAAGCAGGAAAACAAAATACATTAAATTTCTTTGGACCGGCTAGCACCGGTAAAACAAATCTGGCAAAAGCAATCGTGAATGCAATCAAGCTCTATGGTTGCGTCAATCACCAAAACAAAAATTTTATCTTTAACGATTGTGCCGCAAAACTAGTTGTCTGGTGGGAAGAATGTCTCATGCATTCAGACTGGGTCGAGCAAGCTAAATGTATCTTGGGCGGCACGGAGTTTAGAATTGACAGAAAACACAGAGAATCGCATCTATTGCCACAAACTCCTGTAATCATCTCAACGAATAACAATATATATCAAACACTGGGTGGCAACTCGGTCTCACATGTACATGAAGCTCCTCTAAGAGAAAGAGTCGTCCAGTTTAATTTCATGACACGTCTAGAAAGCACCTTTGGAGAGATTGAACCAAGAGAAGTAGCCGAATGGCTATCCATCTGTCTCTCTCGGTTTGACATCTCTCTGGTTGGCTTTCATACTCAATGGAAGCTAAATAAAACTCCAAATGACTTTCCATTGGCTAAATTCTGCGGTGGTCACTCACAGGATCTCGTGTTACATGAGACCGGAACGTGTATGAGCTGTGGCGGATACTATCCTCTAGAACTACACGATCGAGGCGACATCGAGGACGCTACACCAGGTACGAGCTACTCAACTCTATTACAATTAACACCTAAATCTGAAAAATACATACAAGAATTTAACTTGGATCTCTTGAAATCTCCAATAGCGGCCACGAGCACTCCTGTGACTCGACAGGATCCACCTGAGCTTCCTCCAAAAAAGAAGGTACGCAAAGAAAAACACTGCGCACGCGCTCTCTTTACTGACGACTGGTGCTCTCAACCTCGAGACGATGTCGAGTGGCGCGTCGTCCAAGAACGAGCAGAAGCGGCGGCGGCCGAGGTCTCTGGATCGAGATCCGAGTCCGATTCCGGACAAGCGAGCTCGATGGAGCTCGACCTCTCACCAGAACAATGGGGAGAGATGCTCGGACTCATCTCCGGGGACATCGAAGCGGGAGAACCGCCGATCACACTCCACTGCTTTGAATCCATCACCGAAGCTGACTTACTTTGTCAAACGGACTCAGAAACCGAATAAACAAACACCTCTTGATGTCTTTATGAAACATAGAGCCAAAGAGGGGGGAGATGTACCTCCATTTTGTGGGTTTTACTGGCATAGTACTAGATTAGCAAGATTTGGAACAGATGCAATCTTTAATTTGTATAAACCTAAATTTCAAGAAATGTCAAAAAACAATGTAATTACGTGGGATCAATGTCGTGATTTGTTGTTTGATTTTAAAAAGAACCTAGACTATAAATACAGATCTATGATGTGGCATTTTAGCATGGGTGAACAATGTCATAAATGTAATTACTGGGATAAAATGTACGCTGGGCATCTGGCTAATGTATCTCTATCTACACAGGAAGAGGACTCTGACCCTGTAACTGACGCTGAAATGCTGGCGGTTGCCATGGAGGTTGATGGCACCGACCAATAGGCGTCCTGGCGGTTGGACTCTGCCCGGTTTCAGATATCTTGGTCCATTTAATCCATTGAATAACGGTAAACCAGTAAACGAAGTAGATAAAGTTGCTCAAAAGCACGATAAAGCTTACGATTCTTATATCAAGGCTGGCGTCAATCCATATTTGCACTTTAATAAAGCTGACTCTGATTTCATTGATTCGCTGTCTACTGATTCGTCTGTTGCCGGGTGGCTGGGAAAATCGGCGTTTAAACTCAAGAGACTTTTGGCGCCACATCTTTCAAAAGAAAAAGAAGCAGCGGGTAATAAAGGAGGAACTGGTGGAAAACGCGCCAAGCTTGATCCGGTACGGGCTCAAAAAAGAAAATATTATTTTGCCCGTCAAAACCAGGGAAAAAATCCTAAACAACAAAAAATGGAAAATGAAGTTGAGACGGCTGGGGATGGACAAGAGGGGGCGCCAGCTGGCACTGCTCGTGCTGGTGGTGGTGGTAACGGTGCTGGTATGGGTGGTGGTGGCCATGGTGTCGGTGTAAGCACGGGAGGGTGGAGAGCTGGAACTATCTTTTCTGATAATGTTATAATTACAACATCAACTAGACAATGGTATGTTCCAATATATAATGGTCATCTGTACAAAGAAATATTCGCAAATGGGAGCGTAAGAGAATGGGTAGGAATAAGTACCCCTTGGGGATACTTTAATTTCAATGAATACGATGCTCACTTTACACCAAACGATTGGCAACGACTCACAAACGAGTATGCCAAATGGAGACCAAAAAGAATGCATGTCAAGATATACAATCTCCAAATTAAACAAAAGGTGACACTGGGGGTGGACACCCTATATAACAACGACCTTACGGCGGGTGTACACATTTTTTGTGACGGTTCTCATCAATTCCCATACTCACAAAAACCTTGGGATTTTGGAACAATGCCAGAATTGCCATATGATGTATGGAAGCTTCCACAATACGGGTATTTTCAATTTCAAAATGATCTCTCAGATCAATCATCAAACTCGCTTGCAGCAGATAATGTAGAAAAAAATATTGTGAGAAATGCTCCATTTTTTGTATTAGAATCTGCATCTCACGAGGTCCTCAGAACAGGAGAAGAAACAGAATTCAACTTTGAATTTGAATGTGGGTGGGTCACAAATACACGTGCATATGCTCCGCCTCAGGCAGACTTCAATCCATTAGTTGAAACTAGACGTTATTATCCAACATACGACAACTCATCTAGCACTAAATTTGTATACGCTAGATATTCACCATATAACAAACCTAGTAACTGGATGCCCGGTCCGAGTATTGGATATATAGGAAACACAACAACCGGCTCAAACTACCAAACAAGAGGGCCAATCACAGTATGCCCACATCCATATTTTACTACACCTGGAAATTTAGAAACAGACAGGGCATATGACCCACAAAGTGGAACAAATACATTAACCGAAGCTGGCATGAGAAAATCGGGATACGATGTAACACCTGTAAATGGTGCCTGCTCCCGACTGGACTCTGTTGACTTGGCATATGATTCGTCTGAATATAGCTTAAATCAAACAAAATTAATTTCAAGAAACATAGATAGTGACATGGCTAGATGGGGTTCAGTGTGGGCACAGGATGGATTGAATAAAGAAATAGGAGACAATGGACAACCAAACAACACAGACAGAAAAAATATCAGCCAGCTAAAAAACATATGGATGTATCCAAACCAGGCATGGGACACAACACCAATAGCAAGAAACACACCCATATGGGACAAAGTTCCAGACACAGACAGAAACACTATGCTAGATTCGGCTGATGGCACACTACCGATGCCACATCCACCTGGTACTATCTTTGTAAAAGTTGCAAAAATACCAATACCAACCGAAAACAATGCAGATGCATATTTAGATCTATATGTAACAGGACAAGTAACATGTACAATAGAATGGGAAGTAGCAAGATTCAAGACCAAAAACTGGAGACCGGAAATCAGAACATCTGCAACAATGTTTTCAGACCCAAAAATATACTCTGTCAATGCCAGTGGTGTATACAATACACCAGAAACCTTCACAGAATCTATGCCAACAAAATGGGGAATCAACAAAGTTCTGTAAAAATAAAATTACATCATTCATCAAACTGTACGTGTCACGTGAGTTTTCTTTTGCGCGCCAAAAAATCTTTCGTTGATCTCTATACTCTTATACAACACCCTCCACACTGCTACGTCAGTGTGTATGAGA
>NC_020499_Canine_bocavirus_1
TACACCGAGCGGCTTCGCCGCTGCGCCCTGCGGGCGCGCTGTATATGTTCCTCGGCGAACGTGACGTAATGTAGTAGTGGTGTCTATAAAGATTATATCAATTGCGCTGTCTTGTGGTTGGTTAATGAGTGACTCGCTGTGTCAGCTGTTTGCGATTGGCTGTTGTTTTATGGCCTTGTTATGTTATTGGTTACTGATTGATGAATTTTGGGCGGGCCGAGTGACTATATATATAAGTGTGCTTCCTGCTTCGTGTCATTCTGCTTCCGGCTTTCGTCGCGTTGAGATCTCTCTGAGGGTGAGTGATGGCTCTTGCTCTGGCCGGGGTCGACGATATTATTCACTTTGCTCGTCCTGCCTATACCTATGTTCTCAAGTTTCCTTACGCTGAGTGGCGGCGGGATGAGGCTCGTCTTCAGAGCGCTCTGGGGTACCCGCATCATGATTTACTCAAGGACTCGACTCCGTTCCTTACTATGCCGGGGCAAGATTCTCCGGCCGAGCAGGCTTCCTTTCTGGAGTCTAAGGGTCCTCAGTACGGATATGCCTTATTACTGGCACGCACGGCTCACGCTGCTGCATATTCTATATTCTCGCAGAAGCAGGGCAAATATCCTCCTGCTGCTAGCATATATGTTCAGTGCGAGCTTGGCCTTAAGTATCTTCACGTACACGTCGTGATGGGCGGTGACGGCTTGAACCGGTACAACGCCAAGGCCACTTGCTCTAACCTGGCCTATAAGTGGCTGGACAACATTCAGTCTCAGCTCGAGATTAACGTCAAGACCGGTCACAACACCGACCTTGACATGTGCAATTCTCTCATCGGCTGCGTCTACCAGGCCAAGAGAGAGTGCTTTGACATGAGGACCGAGATTTGTACCATCCTGCAGTACAAGTGCCGGAACGGCGAGATGTACGCCTGCCGGGTCGATCCTATAGAGTTTATCTGTAACTACCTGTTGTGCAAAAACTTGAAATTCTTTACTATGGTCGACCCTGACAGAGCAACTCCGTTTGTCTCTCACTTTGCCTGTTCTGGTAAAACGTACGCGGCTACATTTGTCAATGGGAAGTGGGTCTTGCCTCAGGTTAGGAAGCAGTGGCTAAATTATCTTCGAGACTCTGTCTGTCAGAAGGCCGATCCAGTCTTTTCCGGCGACATGTTTGAAAACTTACCCAAGGTACCTCGCGCGACCTGGTCGGTCGAAGTTTCCTCCAATAAATCTAAAATCACTAAAAAGGAAACTCTGATGATTGACTGTATCGATCGCTGCGAAAAGAATCACTTGCTTACCTATGAAGATTTGGTCAATGAGTGTTCTGATCTTGTAATCATGCTCGGCTCACAGCCGGGCGGAACTAAATTGATTGAGACCTTGCTTCAGATGGTTCACATTAAGATTTGTCAGAAATATACGGCCTTGTCTTATGTCTTGTCGCGGTACTCGGCGATTGAGCTGCTGCCTGAGAACAAGGCTATACAGCTCTTGATCTTTCAGGGATACAATCCCTGGCAGGTCGGCCACTGGCTGTGCTGCGTGCTGCACAAGACGGCCGGTAAACAGAATACCGTGTGCTTTTTCGGTCCGGCCAGCACCGGCAAGACCAACTTTGCCAAGGCTATAGTGAATGCCGTTAAGCTGTACGGATGTGTGAACCATCAGAATAAGAATTTTGTGTTTAACGACTGCGCGTCCAAGCTGGTCAATTGGTGGGAAGAGTGCCTCATGCACAATGATTGGGTAGAGCAGGCCAAGTGCCTGCTGGGAGGAACGGAGTTTAGAATCGACCGTAAGCATAAAGACTCTCAGCTGCTGCCGCAGACTCCTGTTGTGATCAGTACCAATCACGACGTGTACACCGTGGTCGGTGGAAACACCACTACTATGGTTCACGCTAAGCCGCTTCGGGAAAGGATCGTTCAGTTTAATTTCATGAAACAGCTGTCTTCCACCTTTGGGGAGATTGATCCTATGGATGTGGTGGCTCTGTTGCAAGCCTGCTCTTCTCGATTCGATGCGTCGCTCGACTCGTTTTATGCTCAGTGGCAGCTTCAGTGCACTCCTAACGATTTTCCTCTCGCTTCGTTCTGTGACGGGCATTCGCAGGACTTTGTCCTTCACGAGGTCGGCTTCTGCGACACGTGCGGTGGCTACGCTCCTCTGGAGACTACGGACCGCAGTCAGCCGCTGCCGGCTCGACCTGCTTCGTCCGGTGAGTCTTTGATTTTTGCCTGTACGCTGCCTTGACTGTTTTATTTTCTGTATGCTATACTCAGCTTTGTGCTCTTTTTTCAGCGTCGGGTGTGAAGCGTCGCCTGGACTTTGACCCGGATCCTGCTCCTTCCACGTCGACGGCTCCTCCGGCGAAGCGCCACTCCAAGGTGAGGCGTCCCGTGTTCCACGACGACTGGTGTAGTCAGCCGGTAGATCGCCTAGACCGCATCCGCTATGAAAAGTTCGTCGAGAGCGTCGTCGGCGCGTCAGACGAGTCACCATCGGAGCCGGAGTCGGAGTCCACGGGACTCACGCCTTCAGAGTGGGGAGAGATGCTCGGAGTCGTCTGCAAGTCGCTGGAGGAGGAACCGATCGTCTTACACTGCTTCGAAGACATCACCTCTCTCTCGGAAACCGAAGACGACTCCGATGGAGGTCTTCAATCAACACCGCGCCAAGACAAAGACTGACATTTCAATGTGTGGCTTTTACTGGCACAGTACTCGCCTCGCGCGGTCGGGTACCGACTGGATCTTTAACAGTGGAAAGCCTCTGTTTCAATCTAAATGTTCTAATAATCTTGTATCTTGGGATGTGGTTCGTGAGATTCTGTTTGAATTTAAAAAAACTATAGATCAGAAATATAGAAATATGCTGTGGCACTTTGGTCGGGGTGGGTACTGCAATAAATGTGAATACTGGGATAATGTGTACCTTGAACACCTAGCTAATGTAGATTCCTCTAATGATGTTGTTATGCAGGAGATAAGTGACGCTGAGATGTTGGAGGCTGCCATGGAGATTGATGGCGCCAGCGAATAGAAAGCCCGGTGGTTGGGTCGTGCCTGGCTATAGATATTTGGGTCCCTTTAACCCTGCTGACAACGGGGAACCTGTAAATTCTGCTGACGAGGCCGCTCGGTCTCATGATCTCGCCTATCAGTCCTATCTCGATGCTGGTGTAAACCCGTACTTTAGCTACAATAAAGCTGATTCTGATTTCATTGAGTCATTGGCTCACGACTCTTCATTCGGCGGCTGGCTGGGGCGCTCGGCCTTTGGCCTCAAGAAATTGCTTGCGCCGCATCTCGCGGATACAAAGGGCAATCCTGACGCTCCGTCCACCTCGCGGGGAGGTTCCTCTGTATCCAAGTCAGAGAGAGCACAAAAGAGAAAACTCTATTTTGCCAGATCAAACAAACAGGCCAAACAACAAAAGATGTCAGCTCCAGAAGCTCCGACCGAAGATGTGGCAGAACCGGGTCCATCTGGCTCCGATCCGCGGGCGGGAGGAAATGGAGGTGGTGGAGGCATGGGAGGAGGTGGAGGACATGGAGTGGGAGTGAGCACCGGCGGATGGAAGGCCGGGACCGTGTTTGGGAATGACTTTGTCATCACCACAAACACCAGACAGTGGTTCGCTCCCATCTTTAACGGCCACGAGTACAAACGCATGGCGCCGAACGAGAACAGCGAACCGGCCACCAACAGACACTGGGTGGGAATCAGTACTCCGTGGGGATACTTTAACTTTAACGAGTACAGTTCACATTTCTCACCACAAGACTGGCAGCGCCTCACCAACGAATATAAAAGATGGAGACCCAAGGCCATGAGGGTCAAAGTATACAACCTGCAAATAAAACAGGTGGTCACTCTGGGGTCAGACACTTTATACAACAATGACCTGACGGCCGGCGTTCACATCTTTTGTGACGGGAGCCATCAGTTTCCGTACTCTCAGCATCCGTGGGACACCGGGACCATGCCCGAGCTGCCTCATCGCATCTGGAGGATCTCGCAGTACGGGTACTTTCAGCTACAGGCTGACCTGACGAACGGGGGCGTATCATCCGAGACGCCCGACGTCGGGAACCAAGAAAAGCAGCTGCTAAAGAGTGCGCCGCTATACATGCTCGAGACGGCGTCGCACCAAGTGTTGAGGACGGGGGAGGAATCCAGCTTCTCTTTCTCGTTTGACAGCGGGTGGGTTATCAACGACAAGGCATACGCCATTCCACAGGCAGATTTTAACCCTCTGATTCACACCAGACGATACTTTCCTACACGAAACAATAACACCACATCAACAGGGGGGCTCATGTTTTACCATAGATATAATCCATACAACAAACCGAGCAACTGGATGCCGGGGCCGAGCTTGGGCTACCTGGGGGCGACACAGACATCAACCAATCCACAGTACGCGCGTGGTCCGGTTACTGTTGTCACGCAGCCGCCGGGAACGACGGCAGATAGCGCCAATATAGACGAGCAATCAACCACACACGTCCCGTCAAAGGCGACCATGCAAAATTCAGGGTACGACGTGAACCCTGTCAACTGCGGTAGCAGCAGATTAGACGCGCACTCGCTTGCATATGATTCAGGGCCAGAGAGTCGAGGACAGAACATCATTACCGTAAGGGGGATAGACTTAGACATGGCCTTGGGTCTCCATCAAATGGTGCAGGACGGAACAGAAACAGAAGTTGGTACCCAAACTCCCAGAACTAATTTTACTGAACTCAAAAACGTATGGATGTACCCAAATCAGGCGTGGGACACCACTCCGGTATCCAGGGACACTCCTATTTGGGTCAAGATTCCAAAAACAGACAGGCACACCATGCAAGACACCTCGGACGGAACGCTGCCGATGGCGCATCCGCCGGGAACCATCTTTGTCAGGGTCGCAAAGGTGCCCATTCCGGGGGAGTCAGACTCTTACCTAAACCTATACGTGACAGGACAGATAACGTGTGAAATACTCTGGGAAACAGAGAGGTTCCAGACCAAAAATTGGAGACCGGAAATCAAAAACGATCCATCCGTATTCAGCGACCCTTTACTATACACTTTCGACAGACAGGGGGTCTACAATACACCGGAAACATTCATAGAGGGCATGCCCACAAAACGGGGAATAAACAGGGTCCTGTAACTTTAAGAACAAATAAAGCCATAAAACGAAAAGTTTTGCGCATTTGTTATTTCTTTAAAAGGACCATCAGTACTGTACGTCACTATAGATCATCTGATACGGTCAGGTATTGCTTAATTATATGGCGCAGCTTAGTTATATATCAGGTATATGCTCGTCACATAACTAAGCTACCATATAATTAAGCAATACCTGACGTATCAGATGATCTATAGTGACGTACAGTACTGATGGTCCTTTTAAAGAATAC
>NC_023673_Porcine_bocavirus
CCCACACAAGGAAATAAGTATCGGAAAAATAGGGGTTGGCTGGAGATAATGATAGACACGCCTTTTCGGGCACAGCCAATCACAGCGATGGGGTGATTTGACGTGGCTGATTCTGATAGGCTGGAGGACTCTATATAAGGAGAGCAACCAGGAAATAGAGTTCATTCTGCGGCTGGACGCGGAGCTGTTCACATCGATGCAGAAAGAGCGCGTGAGACACTACACCTTCTTCTATTGATGTACATTCTGCCTGAGAAGAGACTACTACAGTCTGTGGACATCGCTCCGCGGGAGAAGACGTCCTGTGAAGGTATATTATGGCTGCTGGCATGGCTTCTGCTAGAGTTGGGCTGTCTGATCAGGAATGGCTGGGTTTTTGGCACGGAGCTATTACTGGTTTCAAGGCTCCCAGCTTTAGCTATGTTATTAGAATTGATATCAAGGACTGGAGACTGGCTGAGAGAGCTATTATGGACATATATTCTAAAGATATGCCTGTCATTCTGGATGATCTGGTAGATCAGGAGAAGGAGCTTCTGCTCTGCGACGTCAATTATAACTGGAAGGAGAGTCTGGCCATGAAGCTCCAGAATCAGCACGGGCTCGGTCAGACGCTCTGTGAGGCTGCTGACATGGCCGCGAAGCGGCTCTTTCAGCTGAAGCAGCAGAGTCACAATCCAGTCTACAGCTGCTTCACTCAGGCTGAGATCGGCGAGATCTATATGCACGTTCATGTAGTGTGCGGAGGAGACGGGCTGACCAAGTGCAACGCTAAAAAAAGCGCTTGGGTTCTGGCTAAATACTTCTGGAGCTATATGCTCGATCTCTGGAAGCACTACGAGAGTTGCTTCGATCCGACCAATCTGCAGTACACCGTGTCGGTGCAGCTGCGTCTACTCTGTGAGAGGGTCAGGGCTCATCAGGACGCGACCGTCTCTTGCTTGACCTATCGAGACCGGCACAACGAGGCTCACGCTCAGCGCATCGATGCTTGCAGCTACATTATGAACTATCTCTTGCCGAAGAATAGACAGCTGGTGACTTGGCTGGATCCTGATGTCTGCACTCCGAGCGTAGCTCGCTTTGAAACCACCAAAACCTACATGTGCAGTCACCTTGACAGACAGCCGATCACTCACTATCTCAGAAAGGCTCTCCATGACCGGCTGGTCATGAACAGTTCTGATGAGACGGGGGAACCTGTCCATAAGATGCCGCGCTGGGGCGATCTTCCTGCGGTAGGTGAAAACTCCTTAGCTAGACAGGCAGGGCCGACAAGGCCGACTAAACTGACGAGAAAACAGCATGTCATGTTAGATACTCTGCAGAGATGTCAGGAAGAGTTTATCTGTACCAAGGAAGAGTTAACGATGCTGCATCCAGATCTAGTGATTATGTTTGAGAGTACTCCGAGCGGGTCTCGAACGCTCGAAGAAGTACTCGAGATGCATCGGGTGAGAATCACTAGAACCGAGACGGCTCTGAGTTACATTAAAAGGCAGTTTCCAGACAACAGATTTATCAAGCCGGAGAATAAGGTGGTCAGGCTGTTGAACATCCAGGGCTACAATCCTATACAGGTCGACCACTGGATGGCGACCGTGCTCTCTAAGAAAGCCGGGAAACAGAACACGATCTGTTTCTTTGGTCCGGCCAGTACGGGGAAGACCAATCTGGCTAAGGCGCTCGCGAGCGCGGTGAAGGTCTATGGTTGTGTCAATCACCTCAACAAGCAGTTTGTCTTTAACGATTGCCAGAACAAGCTCGTATGCTGGTGGGAGGAGGCGGTCATGCACAACGATTATGTAGAGCCAGCTAAATGTCTGATGGGGGGAACGACCTTTAGGGTAGATAGAAAACACCGAGATAGCGCGGAACAGCCTCAAACACCTTTGCTCATCAGCACCAATCATGACATCTACACAGTGGTGGGTGGGAACACAGTGACTACCGTTCATGAGAAACCGATCCGAGATAGAGTAGTTCAGTTCAATTTCATGAAAGCGCTGCCTCAGAACTTTGGAGAGATCTCGGTGACTGAAGTGGCTGATTGGCTCGGCTGGTGCGCCGAGGACTTTGACTGCACGCTCGACGGGTTCAAGAAAGAGTGGGAGCTTGACCGTGTTCCCAACAGCTTTCCTTTAGCTGTCTACTGTGATGGTCATTCACAGGATTTTGTGCTCTACGCTCAAGGACCTTGCCGTCGCTGTGGTGGCTACCTGCCTCATACTACTACCAGCGACGGTGATTGGAGCGAGTCTGCTGCTGCAGGTAGGACTTGGCGCATGCGCGATAGGGAGACACCTATCGGGCGGGGAGGGATGTGCTCATGATCTGTTCTTTGTCTTTCAGAGCCTACTCCGGCAGAGTCTCCAAAGAAAGTGACCGCTACTCAAGGCACTCAGACCGAGCCTGAACCTTCTTCTTCAAGTGAGTACATCGACTGGAGCAGCTGTCCAACCAATGAGTCAGAGATTCAGCGATACAACATCTCGCAGCGGGAAGAGCAACCTCCGGTTCTCTCCTTACTCGACGATCCAGGCGAAGGACCGTCGAGTCAACGAGAGGTCTACAACCGAGAGGGAGCATGGAACGTCTTCGCGGGAGCCAGTGGAGACGGAGACCAAGCCGGGATCCTCGTCACAGTGGACCGCTTCCTGCGGGAGGGGGAGGAAGGGCACATCGACCCCGGGTTCTGGCTCAGCTGTGGGGAGCTCTTGGAAGAGCCGCAAGATGGTTAAGAAGGCTAATCCGGCCACAGTCTTCAGTGAGCACAAAAAGAGGGAGGGAATCGAGTTCGACTTCTGTGGGTTTTACTATCACTCCACAAGAATTGCATCCAAGGGAACTAGATACATTTTTGACATGGCGAAAAAAGACTTTCAGTCTGTCGCCAAACAAAATTGTGTCACCTGGGACCAGCACCGAGAATTACTATTTACTTTTAAACGGTGTCTGGACAATATGTACCGATCTATAATGTATCACTTTAAATTCACTGAATGTCAAAAGTGTCCTTACTGGGATGATGTCTATAAACAGCATTTAGCGGGTGTGCAACCTATTGAAACTGTTCCTCCTTCTTCTGTAGAGCTCACAGACGTGGAAATGCTAGAGGCTGTTGAATCAATGAATGAGTCTTAAGCGCGGTCAGTTCCGCGGGCTTCTATTTCCTGGTTATAATTATTTGGGTCCTTTTAATCCTTTGGAAAACGGTGATCCTGTCAATAAAGCCGACGAGGCCGCAAAAAAACACGATCAAGCCTATAATAATTATATCAATAAAGGTTTAAATCCCTACCTGAAATTTAATAAAGGTGATCAAGACTTTATCGACTCTTTGCAGTCTGACTCTTCTGTGGGCGGTAACTTTGCGCATGCCGTCTTTCACTTGAAAAAACAAATTGCGCCTGCGCTCAACGAGCCTAAAGACACGGGGGAACCTCCGGCCAAAAAGGACAAACGCGCGGGCAATAAACGTCACCTATACTTTGCGCGCTTGAATAAAGGCGCGAAAAAAGCCAAAGCTGATCCTAACAACATGGATGGTGATATGGATAATAATGAACAAGGGGCGGGTGAGGCGCCAGCTGCTGAAGGCGGAGCAAGAGCTGCTGGCGGCGCTGGCGGCGGTGGTGGAGGAGGCCCGAGCGGGAATCACGGCGTCGGCATCTCCACCGGAGGATGGATCGGAGGATCCATCTTAGGGCAAAATAGAATCATCACCAAGAACACACGTCAATGGTGGTGTCCTATCCGCAATGAACATAAATACAAGCGATACCAAGGAATCGCCGATTATAAAATGGAAGGCTATACCACACCTTGGAACATGTTCAACTTCAATCAATACAGCAGCCATTTTAATCCCAATGAATGGCAATGGCTCCTGAACCGAGCCGCGCGCTTCAAGCCCGTCAAAATGGAAATCAAAATCTACAACCTGCAAATCAAACAAGAAAGCAACCAAGACACAACTGCGCAATACACCAACGATCTGACGGCGGGTCTCCACGTCCTTTGCGACGGAGAACACGCCTTTCCTTGGACGCAGCTGCCGTGGGACAAGGGCTGCATGCCGGAGCTGCCTCACGACATCTGGACGCTACAGCAATATGCCTACATCACGTGCGCCTCTGAAGCGCAGGACACGACGAGCAACGGAAACGAGCTCAACATACGAGGCGCCGTGCCCATGTATCTCCTGGAGGAGACGGATCACGCCGTCATCCGCACGGGCGAGAGCATCGCCTTCCATCACTCGTTCGACTGCGGGTGGGTCGACAACACACGCTCGAGCGTCATGCCTCAGATGGCCTGCATCAATCCGCTCATCGACTCCAGACTCGTCGGGGTCTGGCTCAACCAGGCCGGAAACGGGACGAACGAGGACCAGATGAGACCGTATCAAAAACACGGTCCGTGGTGGCCGGGACCCGGATACCGAAACAATAGAAACACCAGCGAGAACGGAACCAACGGACATACCGTCCTGGGACCTTACATCACGGCCTGGAAACCAGAGGGAATGACCTACCAGTCGTCCGCTGTCAGATTCGGAGCGGCCACGGGTCCGTACACGGGAGGCCAGTCGACCGATGTCGTGACAGGCAACGCCAACAACAACGCCAACGTTACGAGATTCACACCGGGAGACGGACTGGGCGGAGCGAACAATAACAACTACTTTATCCAGCGAAGTTCCGTCCAGACGGGAACCAGGGATCAGGCTCTCTATAAAGCCACGGGTCAATCCACACAGGAGATAGAAAATGTCTACATGATGCCGAACCAGGTGTGGGACTCGGCGCAGATCTCCAGGTACAATCCCATCTGGACCAAGATACCCAGGGTGGACAGACATACCTTGCTCGATACCGAGGACGGGACCTTACCGATGACGCATCCTCCGGGAACCATCTACGTCAAATTGGCTCACATTCCAACACCACAGTCGGGTAACAATTCTTACCTTAACATTTACGCAACGGGACAAGTCTCCTGCGAAATTGAATGGGAATTTGAAGAAAACTTTACCAAGAATTGGCGTCCAGAGCGCATGATCGACGGCAACAAGATGAGAGCCGACGTCTACAAAATCAACGCCGATGGAGGATGCGTCTTACCCAACAGCTACTACGAAACCATGCCAACCAGATGGGGGAGGGAAAAGGTTCTGTAACCTTTGCTCTGTATGCATATTCAATAAAGCTCATATGCAGATCAGAAACAGACTGCATGTTGACACTTTAATTTTTATGTGGGTGGTGATGGG
>NC_024452_Chicken_parvovirus_ABU-P1
GAGTCTTGCTTTCTCTAGTCAACCTACTTCCATCCTCCATGGAAGTATTATTAAGTGTAGTTTTTATACCTTATCGCTAGGGGAATCCCTGGCGCTTGCGAACAGCGGGCTTCGCCCGCGCCCGAAGGGCGTCTTAGAAGGCGTGACTATGCATATGAGGGATAACATGGAAGTTGGTGGTTGGTTGTAGAGAGAAAGCAAGACTCATAACGGGTGGTATGACCTATCAATGATTGACTAGCTGAGTCATGCTGACTTCGGATTCGCTGGGTATATAAGGCGGTGTCTGGAGCGGCCAATCACCCATCCACCTTAAGTGGTTCCGGGTCACTCTCAGAGCGCTCATTTGCCCTTTGACAGGCGAACAATCCGCACGTTGATTCGGCTGCCAGTGCTGCTGAGCTGGTAAGATGGCATTCCCAACACGCGGTGGGTTTTCCGCTATTCTAAATCTTCCCAGCGATTTAATCGTGGGACAGAAAAATATGCCTGTATTCGAGTGTGTAACTGCCGGTTACACTTCTCCGGATTCAGGCGAATTCGTGGCTTCTAGATTTCCACCCAACCACGAATTGAGACAAGAAATTAGAAATTTTATCGGGAACCCAGAATGGGACGATCCAGATTTGACATGGATAGATTTCCACATTCAATTGGCGAAACACGCCATAGACGTGGAAACTAAACTCAATCCAAATTTACAAATTTTCTGGCAAATGGAAAAATCTAGTCAGTCGGGAAGATATCATCTCCATTTACTGTTCGTAGAAGGATGTACTTCCAGGCAAATTACATGGATAGTCAAAAGAATGAGAAGGGAACTTTGCAACAAAGCTGCAGAAATGTTGCACATGTTTTGTCCTGATTTCCCCAAAAGTCAAATTTGGGGATCGCTGGTGAATATCCAAAACGCTATGCTTTCACTGAATAGAGGATACTCACCGAGAATTGGGAAACCAATCCCCCAACCAGTGAATCCATACTCATTTCTAAAATACTACATGTTCAATTCTGCTAAAATGAGCTTTCTGAGAGGGGCTACTCCAAAATTAGCTGAAAAATTACCAATTGGTACAAGATATGCTAGATTTGAAGGGTCTCCTGACCTGGACGAGGGTCCCGAAATTCCATCGCAGGAATTAACTCCAGGGGACACTCTACCTGTATGCTATGTAAGTACTGAAACTGGTTGGGGGAACGGTGGGGGGGAGACCGTGATCAAAACCAGTATCATTGAAAAATTATGCATGGAAGCATTAAGATTATGCAGAGAAAATCACATTTTTACCATGAAAGCATTTAAGCTAAAATTCCCAGACAAATTCATGCAGTTCAGTTCGCGAAATCAGGGGTTAGTGAAATTAGAAGAAACAATAAACCTGTATTGTGAGACCATTATCAACGAGCACGATGCGTGGGAAATAGCTAAATCAATACATGGAGATGTTGACACAGCTGATCTAGATGATAATTTAGCCATCCGGTTATGCAGCTACCAAGGATATAGTCCAAAGTACGTTGCTAGACTGATATTGTGCTGGCTATCCGGACAAGCAGGGAAAAAAAACGCATTATATTTCCACGGACCAGCCAATACTGGTAAAACAATGATGGCAGAAAGCATATGCAAAATGGTACAAATATACGGTAACGTAAATCATAACAACAAAAACTTCCCACTCAACGACTGTCACAACAAAGCAGTACTTTGGTGGGAAGAATGTAGCATGACGGAAGAACACGTAGAATCTGCAAAATGTATCATGGGGGGATCCTCAGTGAGAATAGATAAAAAAAATCAAGATTCAGTTCTACTATGTAAAACTCCAATCGTTATTACTTCTAATAACGATATCACTCAAGTTTCAAGCAGGAATGCCATCTCAACAGTTCATGCAGCTGCAATAAGAGCAAGATGCTTAAAATTTACATTTAACAATTGGCTAACTTCAAATTGGGGACTGATAACCGTTGATCAAATGTATCAATTTTTATGCTGGGGAGAATTAGAGGGCATTCCGACCGTGGATAGTCTCCTGAAAGATCATCCCGAATTTAACGGGACTTTGCCTTATAACCAACCCAAAGGTAAATTTTGTGCCGATTGTGTTAACCAGTTCAGCACTGCAACTAACCTGACCGTGTGCCCAGCCTGCTCCGGATGGACAAGAAAGCCATTCTCCGAAGAAGAGGAACCCCCCTATACTGGTTCTGAATCCGGGCTCTTTGAGAAAGCCAACGAAGGTAAGAATGAGGTCCCAGGGATTTATCCCGTAAATAGTGGATCCAGGTTAATCCCTGAGGCCCCAATCTTACAGAAACCATCGACCTATTGGGAGACGGAGATCCCCAGCGAATCGAGTGGATTTCCAGACGAGCCAGACTTCACCGCAAGCGCAAAACTTCTCCTGAAAGTGGACGATCTCCACCTAGAAAGCGATCTGAAAGTGGAGCAGGATCCTCTGGAGTGCAAAAAGTGCTGTCTGGTTCAATAGGCCAACTCGAAGGTAAAAGCATAACATTTACTGATGATCTACCTTCCCTTACTGAGTTATTTTGCGACGAAACGCTGCCCCCATCCCCGACATCCCCAATCAATCTCCCTGAACCCTCTCGAGTGGTACAATGGGGGGACTTCAAAGCTCAATGGGTGGAAGGATACATTGGAAAGTGGAGGGTTGCATTTTCTAATTTCATGTGTTGGTATAATGCTAATATTACACAGATTCAGACAGTAGAAGGTGATCCTTGTACTAATCCTGATGTTTTTCACGAGTTATATTTCCCTATCAAGCAACACGCCATGGACGCACGCATGCTGAAAATGAAAATCGAAGACAAAATACAAAAGGGCGACTTCACACAAGACATACACCTAGACATGACATTAACACAATGCATTCAAACAGCACTTAGCGACGACCCAGCAGGGATATGGCCATGTGTAGACAGGTTAGCTAATTACTGCAATGTTATATTGGCTTCTATAGGCACACAATGAAATACAAAGCTCCGAAAGGCTACGTCCCTTCACTGCCCACCACTGATGAAGAAGCATATCACCACACTAGATGGTGGCTGGATCATGTTGAAAATTATGGAAAAAATAAAGCTATTGGTAGAGGCAAAGGAAAAGCTAGGAAAGAGCTCACACCACAACAAAAAGCTGAACGCAAACGCTTTTTTATCACGCAGGCACAAAAAAATAAAAAACCTAATTACGGCATCCCATCTTCATCGCAGCACAAAGAGTTTTTCAAAAATCATCAGGGGGCGCAAGGGGGAAAAGCAAAGCAAAAAACCAAACATATAGAAAATCAAGCACCACAAAGGCAAGAGGACCCAGAGGAAGGGCCCGCACCTAAACAACCTAGAGTAGAAGAAAACCCATATAATCAAGAAGAATTAGAAGAAATGATGGCAGATGAAAATGAACCTGATCAATCTGGGATCCCTATGGAATTAAGCGACGGGCCTGGGACTGTGGGAGGAGGTGGTGGTGGGGGAATCGGGCATTCTACCGGTAATTGGAATTGTGATACTATATGGGCTGAAAATACATGTAAAACCTATGCAAGCCGCCATTGTGTCTGTCTTATGCGTGACATGGATCAATATAAAGCAATTGGCAACGCTAACGGGCAACACGGGTTAGACACTGAAAACCAAACACAATACTTTGGTTTCTCTACACCATGGAATTATATTGACTTTAATCAATACAGCGTGCACTTTAGTCCACGAGATTGGCAACAACTAGTTAATAATTATTCGAGATGGCGCCCACGCGCCGTACACGTGAAAATCTTTAACCTGCAAGTCATCCAGAAAACCGTAACAGATAGCGGTACCCAGTACTCTAACGACTTGACAGGAACAATCCAAATATTTGCAGATCAGGAAGGCAGATATCCTAGATTGTTATACCCTAACCAAACAACTCTAATGGGTCCATTTCCATCCAATATATACTATCTGCCTCAATACGCATACATGACAAGCATGTTTAATTCGGGTGGACCAACAGTATCATCGTGGTGGGGATTTCCAACACGCGAAAGCGCATTTTACTGTCTAGACGAAAGCCCCTCGCAAATGTTAAGGACCGGTAATGAGTGGGAAACCACATTTATCTTTCCATCGAGTACACAATGGTGTAGCAATAAAATATCAACCGTGTCCATTACACAAAGACAAAACCCATTATACGATACATGGAACGTCAATGGCAGAGGCGATGATGCTAAAAGAGGCAATTTCTGTACTTGGAGAAGCCCATGGTATCCAGGGCCTTACATTTACCTAACCGATACATCCGCAGCATCACAGCGTTTAGAAAATCTTGCTAACGTTGCCGTAGGCCCAGACGGCATGCCTCTAGCACCAGGAATGCCACAATACAGATCAGAATCCGATAAAGACGAATATCTACATACATTTTGGGTACCTAAAAAAGTTAAGATGAACGAAGGAGATATACGTAACGCGCAAATAGATGTATCCACTGCAACCAAAGTACAAGTAGATACATCGACACTATACAATACATGTCCTAGATCAGGATACATGTCCACTGTTTCACAGGGAGGGGCACCCGCACCTATTGTCTGGTCAGGGTGTGTACCTGGCATGATATGGGACAATAGGCCGGCCACCTACTTTGATCCGATATGGCAACAATTCCCAGAAACAGACGAACAATTCAAAATTATCTCTCAATTGGGGGGTATACCTGTTAAAGAATCACCTGGTCACATTTTTGTCAAAGTCACGCCTAAGCCAACCGGGGCTGCAAATGGTTTGATCGATGAATATTGTACTTTTACGTGTACTGTCGAAATAGAATGGGAATTAGAACCACTCAACACTCACAGATGGAACATGAGAAGTATGATTTCGTACGAGACCACCGATGCCAAAGCTGGAAGACAAATTGTCGATGAAAATGGTCAATACCAGGTCAATGTTAACTCGGCTGACATTACTCGTCTGTATATGACCAAGCGCGCGCCGCGGACCAACTAATGTAACTTTCAAAAAATTTCAATAAAGAGTCTTGCTTTCTCTAGTCAACCTACTTCCATCCTCCATGGAAGTATTATTAAGTGTAGTTTTTATACCTTATCGCTAGGGGAATCCCTGGCGCTTGCGAACAGCGGGCTTCGCCCGCGCCCGAAGGGCGTCTTAGAAGGCGTGACTATGCATATGAGGGATAACATGGAAGTTGGTGGTTGGTTGTAGAGAGAAAGCAAGACTC
>NC_024453_Porcine_bocavirus_1_pig/ZJD/China/2006
GATAGAGCCATATAGATGTGAAATTATTAACTTTTGTGTAAATGTTAAGAGAATAATTAACCTTGAGCGGGGATATAAGAGCTGAAATCGAAAGCGCTGGAGTCACTGCGAGCCTGGCTGCCAGCGGGGACGACGTTGGGTGAGTGCGATGGAGTGCTTCGCTCTGGGAGAATACGCTACCTATGAGGACTTTCTGGGCTTTCGGGATCCAGCATACACCTATATCATACGTCTGCCTTTTAGAGACTGGCGGGGACTAGAGAATGTGCTTCAGCACGCCTGCACTCCAGCTCAGTATAGAGAGCTGCTGGACGTGGATGATTCTGGGCATACTGTGTTTGATGATGCTCCAGACAATACAGACACTGCTGCTCTTCTGCATTTTCTGGCCAGGAACGGGCCTCAATGGCATTATGGAAGATTTCTCATACACTGTGCGCGTCAGGCGGTCGAGTGGGAGTTCAGAAACAAGCAGGGCAGACAGGATCCGGAGTTCAGCTGCTTCTGTCAGCTCGAGCTCAGCGACACGATGCACATCCATCTCGTCCTCGGGGGGCCGGGGCTCAACAAATACAACGCGAAAGCTTGGAGGAATGTGATAGCCCACCGGTTCTTTAACTACATGCTAGATGGAATCAAACAGAACCTGGGGCATCTGGATGCTGTGGAGTATCAGAACATCATCCATCCTCTAGTCAGGGCGAGGAACAGCTGCGTGCTGGACTACACCGAGTGCTGCAGCATCCTGCAGTATAAGAGCAGGCGGGGGGATATGTACGCGCGCCGGGTGGACGGGAAAGAGTTCATCGTCAACTACCTGCTCTGTAAGAACCTGAAGTACAACCAGCACGTAGATCCTCAGACCATCACTCCGATCGGGGCTCACTTCATCGAGGCGACCAAGTCCTACGCCATCAGCAGCATCGACGGGAAGCTAGTTCCTGAGCACATGCGCAGACAGATCTTTGAGAGGCTGAGGAGGGTCACGGACAGGTCTCTGGAGCCGGTCTTCGGGGGAGATCCCTACGGAGACCTGCCTCAGGTAGAGAGATCGGAGTGGGTGCAGACCGCGAGCGGAGGGGGGAGGATGACCAAGAGAGGGGGTCTGATGCTCGATTGCATGAGACGCTGTTTCACTGAAAACATCACCTCGTACGAGGAGATGGTGAGAGAGTGTCCAGATCTGACAATCATGATCGAGAGCCAGGCGGGGGGCAGCAGGCTGATAGAGCAGGTGATGGGCATGACACACATCAAGATCGTGCAGAGCTACACCGCGCTGGGATACGTCCAGAAACTGTTCGGGGAAAAGGCGACATTGGAGAACGACAACCGGGTGTTCAGACTCCTGAACTTCCAGGGATACAATCCCTGGCAGGCGGGACATTGGGTGTGCTGCGTGCTGGACAAGAAGAGCGGAAAACAGAACACGCTCTGCTTCTACGGACCGGCCAGCACGGGGAAGACCAATCTGGCCAAGAGCATCGTGCAGGCCTGCAAGCTATACGGCTGCGTGAACCATCAAAACAAGAACTTCGTCTTCAACGACTGCGCGGCCAAGCTGATCGTGTGGTGGGAAGAAGCGCTGATGCACAATGACTGGGTGGAACAGGCCAAGTGCATCCTGGGAGGAACCGAGTTCAGGATCGACCGAAAGAACCGGGACTCTATGCTGTTGCCGAAGACGCCGGTGGTCATCTCGAGCAACAACGACCTGTACACCGTAGTGGGAGGCAACACGGTGTCTCAGGTCCACAGCAGGCCTCTGCGAGAGAGGATCGTACAGTGGAACTTCATGAAGATGCTGGAACCGACGTTCGGGGAGATCACTCCGGAAGAGACTGCTGCGTGGCTCTTGGCCTGCAGAGAGCGCTTCGACTGCACGCTGGAGGGATTCTACAGAGAGTGGGACCTGCAGGTAACGCCAAACGTGTTTCCCATCGGTAACCTGTGTCCCTCTCATTCGCAGGACTGGACGCTGCATGAGCGTGGCTTTTGTTCTGCGTGTGGCGGCTATTATCCTCTGGAGACTCGCGAAGACGATCTCTTTAGCCTGCGAGGGGAGCACGACGGTGAGTGGACGAGGGAGGACGGCCTGTTCTGGGAGGGCGTGGTGGAACGTCTCTCTGACAGTATCTCTCGCCTGCAGAAACTGGTGAGGGGAGCGAACAGCCTGAGGAGAGCCGCGGACGAAAGAGACGGGCATCGACCGAAGAGGGAAAAGAACCTCAGCCAGCCAAAAGACGAAGCGAGCGTCTAGGTAAGAAGCCGAGAGTCACCTTCTACGAGCCCGTGAGCAGCGACGAGGACGAGTTCGACAGTCAGCCTCAGGATGAGCTCAGCGAGATCCGACACAGACACAGGCAGGAGAGGGAAGCGGTCGAGGAGCCGGTCGAGGAGCCGCGACCGGGACCAAGCACCGGGGCTGCCTCCGAAAAAAAGGGACTATCGCCGTCGGAGTGGGGAGAGAGGCTCGGAGTCCTCACCAGATCGCTCGACGAGGGGGAGCCCATCGTGCTCCACTGCTTCGAGAACATCCCGAGTGACTTCAGCGACATGGAGGAGACCGAATGACTCTCGGGACGGGGGGAAAATATGGGGAAATAAAAATAAAAAGAATAAAACAAACCCTTACGAGGTATTCAGCCAGCACATGGCCAGGTTCAAGCCAGATAAAAGCTATTGTGGCTTCTACTGGCACAGCTGCCGGATGGCTCGTAAGGGCACAGATTATATCTTTACCGAGGGAATGAGGGATTTCCAAAAACGCTGTAAAGACAATAAATGTGAGTGGAAAGATGTCAGGGAGATCATGTTCGGCCTCAAAAAGGTCTTAGATCAGGGATATAGAAATATGATGTATCACTTTAGACATACCCAGTGTGAGAAATGTAACTACTGGGATGAAGTGTATAAAATGCACCTGGCTAACGTGTCTCCTTCTGAAACAGAACCGCAGGAACTGACAGACGAGGAGATATTAGCCGCGGCCATGGAGGTCGATGGCACCCACGAATAGAAAACCGGGAGGGTGGGTGCTGCCGGGACATAGATACTTGGGTCCGTTCAACCCAATAGAGAACGGAGAGCCTGTGAACGCGGCAGACGCGGCAGCCAGGAGACACGATCTGAAATACGATCAGTACCTGAAAGAGGGAAAGAATCCCTATCTGTATTTCAATAAAGCCGATTCTGATTTTCTCGAAGATCTCGTGTTCGATCGTTCTTTCGGCGGGTGGATCGGAAAGGGCGTGTTTGGACTCAAACGAGCGATCGCACCGACGCTCGACGAGTCCTCGGGAAAACAGAACACGGGGGGACCTTCGGCGGCCAAGAAGCCGAGGGTCGATCCTCAGAGAGCGCAGAAGCGCAAGCTCTACTTTGCCAGACAGGCAAAGGAGGCCAAGAAACAAAAGATGAGCTCGGGAGGTGATCCCAGCGAAGACACGGGGGCGGGAGACGGAGAGCAGGGGGGAGAATCTTCGGCCATGGCGGGACGCTCCGGAGGAGGAATGGGAGGCGGTGGAGGAGGAGGCGGCAGCGTGGGATTCAGCACCGGAGGGTGGGAAGGGGGCACCTACTTCAGCGATCACACCGTGACCACGACCAACACCAGGCAGTGGTACACGGGGATCCTGAACGGGCATCGCTACTCGAAGCTCGCCCAGACTACAGGGAGCAATCTACAGGCAGCAAAGCCATGGGTGGGGATCCAGACGCCGTGGGCCTACCTGAACCTCAACTGCTATCACTGCCACTTCAGTCCTCAGGACTGGCAGAGGCTCCTGAACGAATACAAGGCCTGGCGGCCAAAGAGGATGCACGTGCGCATCTACAACCTGCAGATCAAACAGATCACCACTGTGGGAGCGGACACGCTCTACCAGAACGATCTGACCGCGGGGGTGCACATCTTCTGCGACGGGAGCCATCAGTACCCGTACGCGCAGCATCCTTGGGACGAGGGGGCGTCACCTGAGCTTCCGAACGAGATCTGGAAGCTGCCGCAGTACGCCTACTTCCAGTATCAGGGAGATCTGACCGATCACGCAACAGCAAATACGCCACAGAACGTGGAAAGCATGCTGCGATCCAACATACCGCTGTTCCTGCTGGAGAACAGCAACCACGAGGTGCTGAGAACCGGAGAGATGACCGAGTTCAGCTTCACCTTCCAGTCCGGGTGGGTCACCAACGACAGAGCATACTGCTGTCCGCAATCCGACTTCAATCCGCTCGTGCAAACGAGGAGATACTACCCGACGTGGAACGGCTCATCGAACTCATACTCGTATAATAGATACGGACCCTACAAAAAACCGAGCAACTGGATGCCGGGACCGGGACTGGCCTACAAGGGCGCTACACACACAAATCAGAATCCAGATGATGCGAGAGGGCCGATCGTGACCACGATCGCTCCGAGAGGAACGATCTCTGTCGGGTCTACACCATCAAACGACGCTCCGAACGATGGTGATAACACCATATCTTCGGACGGCGTCAAACAGGGCGGTTGGCAGACGGCACCGGTGAACGGAGCCTGCAGCAGAACAGACTATCCCACGCTCGCCTTCGATCCGAGCGATAGGTCCACTAACCAAAACATACCGACCAGAAACCTAGACATAGACATGACACGGTGGTATCGTGTACACGAACCGGTCAGAAGCGGAAACGGAAGCACCTACTACAACGTGGATGATGTCTGGATGTATCCAAACCAAGTATGGAACTCCACGCCGATCTGCAGAGACAACCCTATCTGGGACAAGGTGCCGAGGACGGACCATCACACGCTGCTGGATTCCTCTGACGGAACACTGCCGATGAAACATCCACCGGGAAACATCTTCATTAAGTGTGCAAAGATTCCGATTCCGACGAGCAACAATACCGACAGCTATCTGAACATCTACGTGACGGGACAAGTCACCTACACAGTCGAATGGGAAGTGCAACGGTACCAGACCAAGAACTGGAGACCAGAACTCAGAACATCCGCCGGGACCTACAATCAACACGAGATCTACAACATCGGGGAGAACGGAACGTACAACAGGGCCAACACCTTCAACGAATGCATGCCAACTAAGTGCGGAATTAATCGTGTATTGTAAAATTCAATGTACAACAAAATCAAGAAAAACCCAGATATCTGCAGAGCTCCGGC
>NC_024454_Turkey_parvovirus_1078
ATGGCATTCCCAACACGCGGTGGGTTTTCGGCTATTCTTAATCTTCCCAGCGATTTAATCGTGGGAACGAAAAAGATGCCCGTATTCGAATGTGTAACTGCTGGTTACACATCCCCAGAAACGGGGGAATTTGTGGCATCCAGATTTCCACCAAATCACGAATTAAGACAGGAGATAAGAAATTTCATCGGAAATCCAGAATGGGATGATCCAGATTTAACCTGGATAGATCTCCACATCCAAGTAGCAAAACATGCCATAGAGGTGGAAACGAAACTAAATCAAAATTTGCAAATTTTTTGGCAAATGGAAAAATCCAGTCAGTCGGGGAGATATCATCTCCATCTCCTGTTCGTGGAAGGATGCACTTCCAGGCAAATTACATGGATAATCAAAAGAATGAGAAGGGAAATTTGCAACAAAGCTGCAGAAACTTTGAACATGTTTTGTCCTGATTTCCCAAAAAGCCAAATTTGGGGATCGCTGGTGAATATCCAAAATGCAATGCTTTCGCTGAATAGAGGATACTCGCCAAAAATTGGGAAACCAATCCCCCAACCAGTGAATCCGTACTCGTTCCCAAAATACTACATGTACAATTCTGCTAAAATGAGCTTTCTGAGAGGAGCCACCCCAAAATTGGCTGAAAAGTTACCGATTGGTACAAGATATGTTAGATTTGAAGGGTCTCCTGACCTGGACGAGGGTCCCGAAATTCCATCGCAGGAATTAACACCAGGGGACACCCTGCCAGTGTGCTATGTAAGTACTGAAACTGATTGGGGGACTGGTGGGGGGGAAACCATAATCAAAACCAGCATCATTGAAAGGTTATGCATGGAAGCGCTGAGATTATGCAGAGAAAATCACATTTTTACCCTAAAATCATTCAAATTAAACTTTCCAGATAAATTCATGCAATTTAGTTCGCGAAATCAAGGGATAATAAAACTAGAGGAGACAATAAGCCTATATTGCGAAACAATTATCCACGAGCACAGTGCATGGGAAATCGCTAAATCAATACATGGAGATGTTGTCATAGCTGAACTTGATGATAACCTAGCAATCCGATTATGCAGTTACCAGGGATATAGTCCAAAGTACGTCGCCAGGCTAATATTATGCTGGTTATCCGGACAAGCCGGGAAAAAAAATGCACTATATTTTTTCGGACCAGCAAATACTGGCAAAACGATGATGGCAGAAAGCATATGCAAAATGGTAGGAATTTACGGCAACGTGAATCACAATAACAAAAATTTCCCATTCAACGACTGCCACAACAAAGCAGTACTGTGGTGGGAAGAATGCAGCATGACAGAAGAACATGTAGAGTCAGCAAAATGCATCATGGGGGGGTCATCAGTAAGGATAGATAAGAAAAATCAAGATTCAGTTCTGCTATGCAAAACTCCGATCGTTATCACTGCCAATAACGATATCACTCAAGTTTCCAACAGGAATGCCATCTCAACAGTTCATGCAGCTGCAATTAGAGCAAGATGCCTAAAATTCACATTCAACAATTGGCTAACTTCAAATTGGGGTTTGATAACAGTTGATCAAATGTACCAATTTTTATGCTGGGGAGAACTAGACGGCATTCCGACCGTGAATAGTCTCCTAAAAGATCATCCCGAATTTAACGGGACTTTGCCCTATAATCAACCCAAAGGTAAATTCTGTGCCGATTGTGTTAACCAGTTCAGCACTGCAGCTAACCTGACCGTGTGCCCAGCCTGTTCCGGTTGGACCAGAAAGCCATTCTCCGAAGAAGAGGAACCCACCTATACTGGTTCTGAATCCGGGCTCTTTGAAAAGGCCAACCAAGGTAAGCGCAAGGTCTCAGGGATTTATCCAGTAATATGGCCGGATCAATAACTAATCCCTGAGGCCCTGCACTTACAGAGACGATTGAGCTACTGGGAGACGGGGATCCCCAGCGAATCGAGTGGATTACCAGACGAGCCAGACTTCACCGCAAGCGCAAATCTCCTGCTGAGCCTGGAGAATCTCCACCTGAAAAGCGAGCTAAAAGTGGAGAAGGATCCTCAGGAGTGTCAACAGTGCTGTCTGGTTCAATAGGCCAACTAAAAGGTAAAAGCATTTATTTTGAACCTAAATCCCCAGATGTACTCCCTACCCTTACTGAGCTATTTTGCGATGAAGTGTTGGAAGAATCCCCCGTGGATCCAATCCCCTTACCTGAACCTACTAAAATCGTACAATGGGGGGACTTCAAAACTCAATGGGCTGAGGGATATATTGGAAAATGGAGGGTGGCATTTTCTACTTTCATGGCTTGGTACGACAATAATATTGATGCGATTGAAACAGTAGAAAGAGATCCATGCACTAACCAGTCTGTTTTCCGAGAGCTAATTCAACCCATACAACAACACGCCGCGGACGCACGCATCCTCAAACTGAAGATAGAAGATAAGATAACCAAAAGCGATTTCACCAACGACACACATTTAGACATGTCACTCACTAGATGCATACAAAAAGCATTAACTGATAACCCAGAGGGAATATGGCCTTGTGTAGACAAGCTAGCTAACTACTGCAATGTTATATTGGCTTCCATAGGCACACATCCATAATGGTGAAGTACAAGCCACCACCAGGATATGTTCCATCACTTCCAACCACAGATGAAGAAGCATATCACTATACTAGATGGTGGCTTAACCACGTTGAAAATTATGGGAAAGATAAGCACATCACAAAGGGGAAAGGAAAACAAAAGAAAGAACTCACTGCACAACAAAAAGCTGATCGCAAACGCTTTTTTATCACGCAGGCACAAAAAAATAAAAATCCTAAATTCGGCATACCTACATCCTCACAACACAAAGATTTTTTCAAAAATCACCAAGGGGCAAAGAAAGAGGGGAAAGCTAAACAGAAAACAAAGCATTTAGAACCACAAGCACCACAACGCGAGGAGGATCCAGAAGAGGGTCCTGCTCCCAAACAAGCTAGAATCGAAGAAGCTCCATTTAACGAGCAAGAATTAGAAGAAGCCATGGCAGATGAAAATGAACCAGATCAGTCAGGAATCCCAATGGAATTGTCAGATGCTCCAGGGGGCGGCGGAGGCGGGGGTGGGGGTGGTGTGGGTCACTCTACGGGAAACTGGAATTGTGATACTATATGGGAAGGAAATACATGTACAACATATGCCAGTCGTCATTGTGTCTGTCTAATGCGTGACCTTGATAAATATCAAGCAATTGGTAATCAAAATGGAAGACATGGGCTAGATGCTGAAAACCAGACCCAATACTTTGGGTTTACAACCCCATGGAATTACCTAGACTTCAACAAATATAGCATACATTTCAGTCCACGTGATTGGCAACACTTGGTCAACAATTTTAGCAGATGGAGACCGAGAGCCGTTCACATTAAAATATTTAATTTGCAAGTCATCCAGAAAACTGTTACCGGTGATGGTACCCAATATTCTAATGACCTTACTGGCACCATACAAATATTTGCAGATCAAGAAGGGAGATACCCCAGGATATTATATCCTAACCAAGTCACGCAAATGGGTTCATTTCCAAACCAGATATACTACTTACCTCAATACGCGTATCTTTCCGCTATCACAAGCAATAACACTACCACCACAGTTACATTTTGGAATTACCTTAATGAATTAACAGCATTTTATTGCCTGGATGAATCCCCATCACAGATGTTAAGGACAGGAAATGAATGGCAAACATCTTATGAGTTTCCAGATTCTACCCCGTGGTGTAATAACCGCGTATCTACTGTGTCAATAACACAAAGACAAAATCCACTATATGACACGTGGAACGTAGGTGGCCGAGGGGATGATGCTAAAAGAGGTAATTTCGCTACCTGGAGATCTCCTTGGTATCCAGGACCTTATATTTACTTAAGCGATACTACTGCCGCCGGGCAACAATTAGATGATATTGCTAATGTGGCAGTCGGACCAGACGGAATGCCTCTGGCGCCAGGATTACCTCAATATAGACCAGAGGCAGACAAAGATGAATATTTACATACATTCTGGGTTCCCAAAAAAGAAGGCATGAATGAGGGTGATATCAGAAATAGACAGATAGACGCCGCCACGGCAAACAAAGTACAAGTAGAAACTTCATCATTGTATAATACCAACCCAAGATCTGGATTCAATACAACCATTTCACAAGGAGGCGTACCTACTCCGGTTACTTGGTCTGGATGTGTACCTGGCATGATCTGGGATAACCGTCCGGCTACTTATTTTGATCCAATCTGGCAACAATTCCCTGAGACGGATGAACAATTCAAAATCCATTCTCAACTTGGGGGAATTCCTGTCAAGGAATCTCCAGGTCATGTATTTGTCAAGGTCACGCCTAAACCTACTGGTGCTTCTAATGGCCTGGTAGACGAATATGCGACTTTTACTTGTACCGTCGCGATTGAATGGGAACTTGAACACTTTACTACTCACCGCTGGAACATGAGAAATGTCATCAGCTACCTTAATACTGACGCACGCGGGGGTCGGCAAATTGTTGATGAAAACGGTCAATACCAGATCAATACTACCTCCGCGGACCTTGCGAGATTGTATGAAACCCGTCGGGTACCGAGAACCAATTAA
>NC_024888_Bufavirus-3
ATGGCTCTCAGCAAAGATGTCATGGATGGCATAGACTGGATTAAAAAGAAAAGAGACAAACAAGGCCTAAGTTTTGTCTTCAAACTAAATGATCTTCACTTCAAACCAACTAAAGATGGACAAGGAGTCAATATCACCTGGAAAGACTACAGAAAAAATCCAAGAAATGATGAAATCAAGCAAGTAATTGAACTAGACCAACAAACTGTGAGTAACAGGGATGGGGATGAAACCAAAAAAATCTCTATCATGAATCCACCTCACAGAAATGCAATCATACTCACAGGGTTGGTAAAAAAAACTCTATTTGACTATTTCAAAGTAAAAAACATTGAACCAAATGAAGTTGATTGGTTTATACAAAGTGAATTAGGAAAAGACACAGGCCTACACATCCATGTACTAGTCTGCAGTGACAAAATCAACAATCACTCAGGCAAATGGATGCAAAAATACTTTGCAGAAAAATGGGGCCTATACCTAACACTGGTGCTTGCTATGGACAGTGAACACTTACAGGCCTTACTGCAACAAACCAAATTCAGAAAACAAGTTGAAGAAAATGAATGGGTTGATGTACTAAAGTACACTCATCCACAAACCAAAAAAGCATACTGCAAAAACATCAACTTTGGTGAAATGATTGCAAACTACTTCTTAATCAAAAAACCAGTAATAACAAATGATGACAAAGGCTACATCTACAGTGTAGACAGTGGATTCAAACTTAACAATCTAAGCTTCAATGACAGATACTTAGTTGCTAGGCACTGTCAAAATCTCTTCCGGAGACAAGATGACAGTGAACTAACCACAATCCAACCACAACAAAAAAAAATGAAAAGAATGGTGTCTGCTAAAGAAAAATCTATTAAAGAGACAGTAGACACTTTAACTGACAAAAGAATCATCACCAGAGAAAAATGGATGCTCCAAGATCCAGACAGCTACATCCAATTCATAGCACAACCTGGTGGTGAACAAACCTGCAGTGCTGTCTTAGACATAGCAACCTTAAGAATTGCAACAGAAAAAAGTGCCTATGACCTAATCAAAGAACATCCAGGCAAACTTAAACATATAAAAAAAACCAAAGCCTGGAAACTAATCAAAAACAACAACATGAATCCACAAAAAGTCTACCATGCAATAATGTGCTGCCTTAACAAACAAATGGGCAAAAGAAATACCATCTTACTCTGTGGACCTGCAAGCACAGGAAAAAGCCTACTAGCTCAAAAAATAGCAAAATTAGTTGGTAACACAGGCTGCTACAATCCAAGCAATGCCAACTTCCCATTCAATGACTGTGTAAACAAAAACCTAATCTGGATAGAAGAAGCAGGCAACCTAGGCACTCAAGTTAACTCTTTCAAAGCCATCATGAGTGGCCAAGCAATCAGACTTGACCAAAAAGGCAAAGGCAGCAAATCAATTGAACCAACTCCAGTAATCATGACAACCAATGAAGACATCACCAAAGTAATAGTTGGCACAGAACTCAAAACAGAACACAGACAACCAATAATGGATAGATGCTTAAGAATTGAACTCAAAAACAAACTAAGTGGTGATCATGGCTTGTTAGAAGATACTGAACTACCAGCTATCTTCAAATACCTAGAAGGACATGGATTTTATCCAACCATGTGGTCATACATGGACAGATGGGGAACCACGCCTACATGGGGCGAAAACTGGAATACAAAAGCTAAAGAAGCATCTTCACATCTCATTGAACAGGAGACAGAAGAAGAAGAAGGACCTTCTGCTCCTCCAAACACACCAACAGAATGGAGTGCATCTTCAACTGCACAATCAACTGGTAAATCAACCAAACCAACTCTAGCTCAAAGCCTTGATCCAGATGATCAAGAATTTGCTCTTCTCCTAAAAGACATTGAAGAAACTGAAAGAGCACTTGAAACCATCCAGGAAGAAGAGGAGAACATTGAAGAATTGGCGGCAACAGGATATGGCCAACCACTGTTCTCCGGTCCGGATGTGAATGCCAGCAATTAGAAAAGCTAGAGGTAAGTTTCACTTTCTCATTATAACACTAACCATGGAGGAGCTAAAACAACTCTGGCGCGCTCTACCTGTCTTACTAGGCTTCTGCCTAATGCTAATCTTCTTCCTATTCTTCCTATGGACTTTCCTAAGTTCCTACTGCAACTGGAACACCAAAGGCAACTTAGCAAGACAACTCAGCTCTCCTAAAGCAAGAAGCAAAAGAACACTAATGATGAGCTTTCTACCAACCTTACTAAGCTTAACTCTTGTCTTGCTAATCTGGGGCCTCTTCATCTGGCTTTTCTACTTTGACAAACAAAGGATTATAAATGCTATAATAATAAAAAATGAAAATGGTAACTATACTTTTACCATACAACCTCTTTAGGCTGGGTTCCGCCTGGATACAACTACCTGGGACCCTTCAATCAAGACTTCAGCAAAAAACCAACCAATCCATCTGACAAAGCCGCAAGAAAACACGATTTGGAATACAACAAACTCATCAAACAAGGACACAATCCTTACTGGAATTACAATCACGCCGACGAGGACTTTATCAAAGAAACTGACCAAGCAACAGACTGGGGAGGAAAGTTTGGTAACTTTATCTTTCGCGCCAAAAAAGCACTAGCTCCTGAACTGGCGCCTCCAACTAAAAAGAAGACAAAAACCAAACACACCGAACCAGAATACAGCCACAAACACATCAAAGCAGGCACCAAAAGAGGTAAGCCATTTTATCTCTTTGTTAACCTTGCTAGAAAAAAAGCTCGCATGTCCGAAAGCAATGAAATTGACGAGCAACCAGCTGAACAACAGCCACTGGCAGCAACTGCTGCTAAAGCTGGAGGAGGTGGAGGTGGAGGTGGGAGCGGTGTCGGGCACAGCACTGGGAATTACAATAATAGGACTATATTTCATTATCATGGTGATGAAGTTACTATCATCTGCCATGCAACAAGACATATTCACCTCAATATGTCACCAACAGAAGAATACAAAATCTATGACACAAACCATGGACCAGAATTTCCAAACACAGGAGACCAAACACAACAAGGCAGAAACACAGTCAATGATAGCTACCATGCAAAAGTAGAAACACCATGGTATCTAATCAACCCAAACAGCTGGGGTATATGGTTCAATCCAGCAGACTTTCAACAACTAATTACAACATGCACCCATGTCACAATAGAAACTCTAACTCAAGAAATTGACAACATAGTAATCAAAACAGTAAGCAAACAAGGCTCAGGTGCTGAAGAAACAACACAATACAACAATGACCTAACAGCACTGCTCGAAGTAGCACTAGACAAAAGCAACATGCTACCATGGGTCGCTGACAACATGTACCTCAACTCACTTGGTTACATACCATGGAGACCATGCAAACTAACTCAATTTTGCTATCACACTAACTTCTACAACACAATCAACTTACTAGAAGGAACACAACAAAATCAATGGTCTCAAATCAAAGAAGGCATCCAATATGACAACCTACAATTCACACCAATTGAAACATCAGCAGAAATAGACCTACTCAGAACAGGAGACAGATGGACATCAGGAACATACCACTTCAAATGCAAACCAACACAACTATTCTACCACTGGCAATCAACCAGACACATCGGAGCACCACATCCTACAACCTCACCAGAACAAGAAGGACAAAAAGGACAAATCATCCAAGACACAAATGGCTGGCAATGGGGAGACAGAGACAATCCAATCTCTGCCAGCACAACTGTAAAAGACTTTCACATTGGCTACAGCTGGCCTGAATGGAGATGGCATTACAGCACTGGTGGACCATCCATCAATCCAGGCAGTGCATTCAGCCAAACTCCATGGGGTTCAGAAGTAGGAGGAACAAGACTAACACAAGGTGCATCAGAAAAAGCAATATTTGACTATAACCATGGAGAAGCAGAACCAGGTCACAGAGACCAATGGTGGCAAAACAATGCACAACAAACAGGACAAACAAACTGGGCCATCAAAAATGCACACCAATCAGAACTCAGAAATGCCACAGCAAGCAGAGAAACATTCTGGACACAAGACTACCACAACACATTCGGACCATACACAGCAGTAGATGATGTAGGCATCCAATATCCATGGGGAGCAATGTGGGGAAAAGAACCAGACACAACACACAAACCAATGATGTCTGCACATGCTCCATTCACCTGTCAAAATGGACCACCAGGACAATTACTAGTCAAACTAGCACCTAATTACACAGACTCTTTAAACAATGAAGGACTTCAAACCAACAGAATAGTTACTTTTGCAACATTCTGGTGGACAGGACGCTGCACATTCAAAGCCAAACTAAGAACTCCAAGACAATTCAACGCATACCAACTTCCAGGAATACCATCAGGAACCAATCCAAAAAAATTTGTACCAGATGCAATTGGAAGATTTGAACTACCATTCATGCCTGGAAGAGCAATGCCAAACTACACATACTAACAATGAACTTACTAACCATCCTTATCATTTTACTTAGTTACTGTTACTTTTTATATAACTTTTATAACTTCTTTAATAAATTAATAAGATACTTACATAGTTTATAAGTTAGTTTATAAGTTAGTTTATAAGTTGTACAACAAGGTGCTGCTATTCACAATGTGAAACTATCCAACTACCCTTACCATAGTAAGCTGGACTTACTGTATTAATCAATCTAACAT
>NC_025825_Raccoon_dog_amdovirus
CCACTACTTCCTCATTCCACCAGAAATGACGGATTAATTCTCAACCAATATGAAATTAGCAAGCGCGTAGCGCCCAACACCAGCGCCGAAGGCGCGCGAGCGAAGCGAGCTGGTGTTGGTTGCTAATGAATATTGGTTGAGAATTAATCCGTCATTTCTGGTGGAATGAGGAAGTAGTGGTGTATATAAGCAGAAGTTGTTTGAAGCAAAGCACAGAGCAGTTACAGCAAAGTAACATGGCTCAGGCTCAGCTTAACGAGCAAAAGAGACTGCAAGAACTATTCACAAAGCTAAAGAGCGAAGTTAACAACGGTGAAGGACTTGCCTGGCTATTTCAACAAAAGACTTACACCGACAAGGACGGAAAACCAACCAAAGCAACACCACCACTGAGAACAACATCGTCTGAACTAAGGTCAGCTTATGATTCTATTGATGAAACTTTAACAGCATCTACTGACTGTTTAACTAATGATGAAAAACAATTTTGTAAGCTAGTTCTAGGAAAGACGTTGCTATTGCTTGATAACCATGTAAGAAGTCATAGATGGGATGCTAACAAAGTAAACTTTATTTGGCAGATAGAAAAAGGAAATACTAATAAACTTCATATTCACTGTTGCTTAGGTTACTTTGATAAGGATGAAGATAGTAAAGACACTCAAAAATCATTAGGTTGGTTTGTTAAAAAATTAAATAAAGATATAAGTTTTATCTATAGTAGCTACCAATGTGAGAAACAGAATATTAAAGATGCCGAAAGTAAAGCAAGTAACCTAGATGTGTGGATGAAAGACGGCGTTGTTAAACCTTACAAATACTTTAACAAGCAAACCAAACAAGAATATAACAAACCAATTAATATACTAGAATATACAGTAATATACTTGTTTAGTAAAGATAAAATAAATGAAGAAACTATGAGTGGTTACTATGCTAGTGGCAATGGTGGAATTATTGACATGCTGACTGATAAAGAAAGAAAAACTTTAAGAAAAATGTACTTAGATGAACAAACTTCAGATATATTACAAGATGGCGATGACTGGGATGTCAGCCAACAGGCGCCAAAAGCAACCGACCAAATTGACTCAGCAACCTCAAGAACAGGAACTAACTTAATTTGGAAATCATGTGCTACTACAGTAACCTCAAAAAGGAATGTTGCTGAACCAACTAAGCAACCATCTAAAAAAATGTGCTCAGCTCAAAGTACTTTAGAAGAACTATATAACTTTGGTTGCTTTACTCAAGAAGACATGATTTTAAAGATGAGTGATAGGTACCTTGAAATATCTTTAGAATCAAACGGGCCTCAAAAAATTAGCACTTTGCTTCACATGAACCAAGTAAGGACATCAAGCATACTTACTGCCTTTGATTGTATTAAAAAATTTAATGAAGATGAAAATGACCAACCTTTACTAGCAACCTTAAAAGAGATGGGACTTAATGAAAAAGTACTTAAACAAGTATTAGGTACCGTTTTATCTAAGCAAAGTGGCAAAAGAGGTTGCATTTGGTTTTATGGACCAGGAGGTACTGGAAAGACCTTGCTAGCAGCACTACTATGCAAAGCAACATTAAACTATGGTATGGTTACTACAAGCAATCCGAACTTCCCATGGACTGACTGTGGTAATAGAAACCTTATTTGGCTTGAAGAATGTGGTAACTTAGGTAACTGGGTTGAAGACTTTAAAGCCATTACTGGAGGTGGTGATGTAAAAGTGGATACCAAAAACAAGCAACCTCAATGTATTAGAGGAAATGTAATTGTGACAAGTAACACCAACATTACAAAAGTAACTATTGGATGTGTAGAATCCAGCGCTCATGTTGAACCACTTAAGCAAAGAATGGTAAAGGTACGTTGCATGAATCAAATCAACCCTAAAAGCAAAATAACACCAGGAATGTTAAGAAAATGGCTAGCTTCCTGGGATGGAATACCAATCAAACTAAACCATGAAATGCCTGACCTTTACTTAGGTAAGTACATCATGGTAAGTAACACATTTTTAAATACCAACTTTAAAACTAACATATACTTATAAGATTACTTTACTTTACAGACCACGAGACTACTGGACAAAACTCGAGTGCCACAACTGCCAGGAACATTACTGGCAACTTACAACCTACTACTGCAGAGACTGCAGAAGCTGCAGGCACAACAAACTCCGATACACAAAAAAGGAATGTGAGCAGTGTGCCTCAGAAGCAGCACAAGAGACCTCGGCATGAGTAAAAGTAAGTAACATTCTTAAAGTAATCTAACATTATAATACTTTACTTTACTTATACTTATAAACTTTACTTTAGTTCCTCAGCACTTTCCTGGAAAAAAGAGAAGTGCTCCAAGACACGTGTTTATTCAACAAGCAAAAAAAAGGAAGCAAACTAACCCTGCAGTTTTTCACGGAGAAGACACAATAGAGGAAATGGATTCTACTGAACCTGAGCAAATGGACACTGAGCAAGCAACTAACCAAACTGCTGAAGCTGGTGGTGGGGGTGGTGGGGTTGGTAACAGCACCGGCGGCTTTAATAATACAACAGAATTTAAAGTAATAAACAATGAAGTATATATTACTTGTCATGCTACTAGAATGGTACACATCAACCAAGCTGACACAGATGAATATGTAATATTTAATGCTGGTAGAACTACTGATACTAAAACACATCTAAAAAAACTAAACTTAGAATTTTTTGTATATGACGACTTTCACCAACAAGTAATGACACCTTGGTTTCTAGTGGATAGTAACGCTTGGGGCGTATGGATGAGTCCTAAAGACTTTCAACAGATGAAAACACTATGTAGTGAAATTGAGTTGGTTACTTTGGAACAAGAAATAGACAATGTAACTATAAAAACTGTAACAGAAACCAACCAAGGTAATGCATCTACAAAGCAATTTAACAATGATTTAACTGCATCTTTACAGGTTGCTTTGGATACTAACAACATATTGCCATATACTCCAGCTGCGCCATTAGGGGAAACACTAGGCTTTGTTCCTTGGAGAGCAACCAAACCAACCCAATATAGATACTATCATCCATGTTACATTTACAACAGATACCCTAACATTCAAAAAGTAGGACAGCAACTAGATTATGATGCAGTTCAAGATGATTACCTTGCTGTGGATGAACAATACTTTAACTTTATTACTATAGAAAATAACATACCTATTAATATTCTTAGAACAGGAGATAACTTTCATACGGGCTTGTATGAATTTAAGAGTAAACCATGTAAACTAACCTTAAGCTACCAAAGTACACGTTGCCTGGGTTTACCTCCTCTATGCAAGCCAAAAACAGATAAAACACACAAAGTAACATCATTAGAAAACGGAGGTGACGTGCAATACTTACAGGAAGCAAACAATATCAGACTAGGTCACTTTTGGGGTGAAGAAAGAGGTCATAAAAACGCAGAAATAAACAGAGTAAGACCTTACAACATAGGTTACCAATTTCCTGAATGGGTAATACCAGCAGGATTACAGGGTAGTTACTTTGCTGGAGGGCCAAGACAGTGGAGTGACACAACCAAAGGTGCAGGTACGCACTCTCAGCAACTCCAACAAAACTTTAGTACAAGATACATCTTTGATAGAAATCACGGTGGAGATAATGAAGTAGACACACTTAGTGCAATACCTATTCATGAAAGAAATAAGTACTACACAGAGAGTGAAATAGAACATCATACAGCAAAGCAACCAAAGTTAAGTACACCACCCATACATCACTCAAAGATAGATTCATGGGAAGAGGAAGGTTGGCCTGCTGCTTCAGGAACACACTTTGAAGATGAGGTCATATACTTAGATTACTTTAACTTTTCTGGTGAACAAACTCTAGACTTTCCACAAGAACTATTAGCTGATGGTGCTCAAATGAAAAAACTACTTAACTCATATCAACCAACCGTTGGTCAAGACAATGTTGGTCCTGTATACCCATGGGGACAAGTATGGGACAAGAAACCTGACATGGATCACAAACCTAGTATGAACAACAACGCTCCCTTTGTATGTAAAAACAACCCTCCGGGTCAACTCTTTGTTAAACTAACAGAAAACCTCACTGATGTATTCAACTATGATGAAAATCCAGACAGAATAAAGACCTATGGTTACTTTACTTGGAGAGGCAGGCTTACACTAAAAGGTAAACTAAGCCAAGTAACGTGCTGGAACCCTGTTAAAAGAGAACTAATAGGAGAACCTGGTGTATTCACTAAAGATAACTATCACAAACAAATACCAAACAACAAAGGTAACTTTGAAATAGGATTACAATATGGAAGAAGCACTATAAAGTATATATACTAAAATAACATAATGTTACATGTTACTATATTACTATGTTACTGTAATAACTTATAAATAAAAGTTACATAAAAAGTGATCAACCTAAATACTGTGTACTTCCTTATTTAACCAGAAATGACGGATTAAAATAAACCTACATTCTATACTATATAACTAACATCTAATATACTAATACTATAGGTTACTTTGCTTTGAAATACTGATGTAGGAATACAAAATACTAACATTAATATATATACTAACATCTAATACTAACCTAACACTATGGCCATTGTATGCATTGTCGGCTTCGCCGACAATGCATGCAATATATGGCCATAGTGTTAGGTTAGTATTAGATGTTAGTATATATATTAATGTTAGTATTTTGTATTCCTACATCAGTATTTCAAAGCAAAGTAACCTATATAGATGTTAGTTATATAGTATAGAATGTAGGTTTATTTTAATCCGTCATTTCTGGTTAAATAAGGAAGTACACAGTATTTAGGTTGATCACTTTTTATGTAACTTTTATTTAGAATTTATTACAGTAACATAGTAATATAGTAACATGTAACATTATGTTATTTT
>NC_025965_Porcine_parvovirus_2
GATGGCGGCGGTTCCGCTTCCGGTTTCCGGTTTCCGGTGAGTCAGCACTTCCGGATTTGGCCACGCCTCCGGATGTCGTCATACCGAGCCGACCGGACCGACAGGATAAGTGTCGAGAATAAGGAAGCGTGAGTCATTCTTCGGGTGGAGGTTGAAGAGATAGGAACTCGTCATGGCAGGTCTCATGTACCTCGGCGTGCTCAAGCTGTACCGGGGCGACCTGGAGCCCGTGAGATGGCTGCAAGGAGACCGTATGGCGAACAGGAACATGCCGGCACCCGAGGACTGGCCGATTGAGCAGCTCTGCGACAAGTGGGGCCGCGAGGTGTTCAGGTTCCTGGTCAGCGTCTTCGAGCTGATTGACGAGACGCTGCAGGTAACCTACGACAACTACTTCAGGGAGAGAATCTACCACTTTCTGCAAATGGAGCCCAGCAGTCCCGGGAACCCGGCACCGTTTCACCTTCATCTCGCAGTGAGTCCCCCGCGACACAAAGGCCCGAGGGAGATGGGGGGGTGGCTGAAGATGTTCAGACAAGCGATGATAGCGCACAGGCCAGGCACGGCCCCCCCCTTGTACTTTGAGATGAGGAAGACCGCTCACGGCCGCTGGTGGGAAGGCGATCAGGACTTTATCAGATGTTATCTGGTGCCTAAGCTCCCCCCCGGAGACGTGATCTGGGCCAGCACGTCTATGCAGGAGTTTGATGAGGTTGTCCTCTCAGAGCCGAAAAGAAGAGACTATGCCGGACCACTCCCTCTCGGAGATGGGAGCCAAGACCCTAGACAGGGAAGTCAGGAAGAGCACCCGGGGCCCACCGTGAAAGGCCGAGCAGCAGATAGATTCTTGCAGGCCGTAGACTGGCTGGTAGAGAATGGCTGCTGCACCGAGGCCAAGTGGATCGAGATGGACAAGATGGGATACCGTTCTTTCATGTCCACCTCTCAAGGGGTTCTGCAAGTGAAGAACGCTCTTAACCTTGCACGCAGGGAACTCGTAGCAGGGAACAAACTGTTGGAGAGCATCGTAAAAGGTGCTGACCCCTGGCTACCTGGAGTTGTGAATGCCGTAGCCAGGCTCTTCCACATTAACGGCTACGACCCAGAACAGGCAGCCTGGTACCTAGCTAATTGGGCCAAGGGTGGACATCAGAAGAGGAGAGCCCTCTGGCTGTTCGGTCCCGCTAACACTGGCAAGACGCTCTTAGCCGGTGCCTTCGCCAAACTAGCTCCCTGCTTCGGCTGCGTGAATTGGAACAATGAGAATTTCCCGTTCAGTGACTGTGCCTCTCAATCCCTGATTTGGTGGGAAGAAGGGAAGATGTCTGAGAAGTTTGTAGAGGCCGCTAAGGCCATCCTTGGTGGCAGCGAGATAAGGATCGACATTAAGGGTAAACCCTCAGAGCAGTTTATACCGGCTCCCGTGGTAATCACCTCTAACGGTGACATGTGCACCGTGTACTCGGGCAATGTCATCTCCACGGCCCACGCCGGGCCTCTCAAGAGCCGCATGCTCAAGGTCACTTTCAGCCATGTACTTCCTGGGGGTCCCAATGCTGATCTCCCCCCCTGGGTGCTGCGGGACCTCCCCAGCTTCATGGCTTACGGGCAGAAGCTCCTGAACGAAAGAGGAACTCCACCCGAAATAGATCAACTGGCCGTTGCAGCGGCAGCTGCGCCCTGCCAAGTTTCGACCACAGCACCGAAGATAGAAAGGTCCGCCCTTCCGCCCATCAGGGCGGAGAGGGACACCTGGGACTCGGAGGAGGAGTGGTTCCCCGACCCCCCGCAGAATACGCTAACGCGCATGCCCCGAGAGCGTCAAAAGACACGTCGCCTCACCGAGTACTCAGACTCTGAGACGGACGTCGAGGAGGAACCAAGGTACGGAGCTCCTGCCCGGGAGGCTTTGGGTTACCTGTTCCTGCCCGAGTGCACTAGCCGGGTGACCAGGAGGCACCAGCCTGGAAAGACTCTGCAGAGAATACTCAGGTCCTGGGACGCCAGACGGTCCTCGGTGGCCCGGAGCGAGGCGGCTTGCACCAGAGCTCGGCACGACGTAGACAACTGGTACTACCATATTCCCTGCCTTTCCCTTATAGGCGGAAGCGTCCGACCGTCGAACACGGTCTTGAGGCCTTGGCAAGCGTGGCTCTAACCTCGGACTCCGATCTCCTTCCAGGTAAGCGGCCATGAGCGCTGCCGACGCGTGGAAGCCGGGTGACCGGCCCCCGCTGGAGAACCTCATGAATGCCATGGACAGATCCATTTGGGGCGATAGAAGAAACAACTCTGGCGGGCGGAGAGGGATCAATGCACTTCTGAGGGCTGGCTATGACCCCCGCATGCGGCAGGCTCTGTTACAGCTTTACAAGTTTTTTATCTCAATAAAGAAACAAGGGGGATTCTGGGATAAAATTAAGGAGGTGGCCAAGCAGTGGTGGATGGCGGGACACCAGACCTCGAAGGGAGACGAGCTCGCACGAACAGTGCTCGATCTGGGAAGGCTCTTTATGGCCGTCGTAGATGACTATAGGGAGGACCCAGAGATAGATAGCGTCAGAAGGAGCATGATTGACTTCCTTTACGGGGACAATGATGCCACTAGGGCCTTCTTTGGACTACAGCGGTTTGCTGACAAGGTGCATTTACCTCAGAGAGACGTGATGAGAGTGTGGATCACGGGCGGGTATAGACCGCAGCCCCCGAAAGGGAGTCCTTGGGGTACCTGGGCGGAGCTTGACCTAGACATTCGTAATTCCTTAGATGCCTCCTATAAGGCAGAAGAGGAAGACCGTTCGAAAGCGATTCAGGACCCTCGTATCAACGATCCTGGGTCTGAATCAGGAGAGCAACCTCAGCCGGCACCTGAAGAGAGGCCTGCTGAGAGTGCTGAGGCTGCTGGCCCAGGGTCTGATGGACAGTCTGGACGGGCTGATACGGGGGCCGGACGGGAGCGAGATTCCCCCTCTACCGAAGTGGGAGGATCAGATGGACCAGAGTCAGATGGAAAAGGGGGAGGACTCACCCTGCCTGGATATAGGTATGTAGGGCCCGGCAATCCCTTGGATGCGGGGGAGCCGAGGGGACCCGTAGATGCCATAGCTAAGAAACACGATGAGCGGTACGACGAGCTCATCAAGCATGGCCACATACCCTATATTCACGGGAGGGGGGCGGACAGTCTGATGGGGAAAGAGCTTGCAGATGCCGAGGAAGCGGGGAAGATACTCGATAGGTATGATCAGTTAGTGGCGAACGCCGCTAGGGGGCTGTGGAGGGCTAAGGACACGTTAGCGGATCTCATTGGTGGGGAGCTGGACAAGGTCTTACCGCCCGATCCTCCCGTACAGAGCGAGGGGGAGGAGTCCCAGAAGAGACCTCGTGAGGTGGAGGATCCTCCAGAGAGCGCCAACTCCGCCCCCCAAGTCCCGCCCGCCCAGAAACCAAGACTAGACGTTCCGGAGTACTTCTGGACGGACGAGGAAGAGGGCGCCGGAGAGGGGTCGGGAGACGACGAGGGGGGTGGGATTGTGCGCATTAATATACCAATAAAAATGCAGAGTGCCGACAGCACCCAACAGCAACCTCAAGGTCATGGGGGGGGACCGAGAGCATCCGGGCATTGGCGCGCAGGCACCGTGTTTGGGACTCATGGGGTGACGACCACTCAGACGCGAATGGTTATACTGAGCCCTAAGACTGACTACAAGCCTCTGTTCCTGGACGCTGACACTAGTAAGTTTGACTCTGAACCGGGCATGGGGTTCCTGACACCGTGGCAGTACTTTGATTTTAACTGCTACATGAACCACTTTACCCCGTCCGATTGGCAAGAGCTAGGGAGACGATACGACTCCATTAGGCCCAAATCCCTGACTATATCAGTAGAGAACGTGGTGATCAAAGACGTACATCAGACGAACAACGAGACAAACGTGCATGACTCCGGAACAGGTGGCATCATGATATTCGAAGACTCCGAGTACACCTTTCCGTATGTCATTGGGCATGCTCAAGAGGGCAACCCCGGTGCACTGAGTATTCAGTGGTACAACCCTCCCCAATACGCCTATTTTACAGGTTTTAATCCTATTGCTTGGGACCATGCAAACGGTACCACTAAGTATCGGGTACATCCTAGTGCGGACACGGAGTTCTTTGTTCTAGAAGAACACGCTGCCCAAATCCTGCGCAGCGGTGATGGTACCTCCTTTGCTTACGAGTTTCCAAGTCTCGAACCTAAGCGACTGGGCAGCCGTATGGGCACGTTGAACCTCCGTCATAACCCTGTTCTGCCCAGTAGACTGGCGATTTATTTGGGACAGGATGGGTCCGATGCACCTACATTTTATCAGCCTCAGGGGACGGATCTGGATATATTTCCTCAGGGGTTTATACCGGGCCCAAGACCTTGTCTGCCGGTTTCCACACAGCTAAGAGCTAGCAGCGACTTCGATGAGATGTCTGCGATCGCCTACGGTGATCCCACTAGCAATAATCGGCACTCTCTCATGCCGTTTACCAGACAGGCTACAACCATCTCCACTCAAAACTATAATCGCCAGGGGGAGGTAGAGAGAAATGTACATTTCCAATTGGGTGATATGGCCTTTGCTCGGTCCTCTGCTGAAGATTCTTTTTATGAAAGGTTTGAGGAGGACAAAGACTACCGTAATCCTGGTGGTTACGTCAAAAAACCTCGACCCCTGGTGACAGCCGAGAGAGAAGGTCTTGGAGAAAGACCTGGAGATGCCCTTATGGTGCCCACCTGGGGAGCGCACTTACCTGGCAGCAGTACAGGACCTGGAACCACTAAAACGGAGAAAGTTTCCCTGCCGTTCATTCCCCCCATGCCCGGTGCTTGCTGGGACGAGCGCCCCCTCTGTTACGAGGACGATATCTGGTGTAAGAAACCATACACTGATTGTTCCTTCATGTCTGAGAAGAATAATCTCGGTGCCTGGGCGCTGGTGGATCCTCCGCCCCAAGTGTTTTTTCGTATGCAACCGCAGGTGGGTCCGCCACCTGCGGACTTGGACCAACGAACCTTTCTGCCGCCTGCTTTGAACCAGTATGCCATGTTCACTGTGAGCTACACTATGGAGTGGGTGTGCGAACCGCGGAAGCACACGAGACGGCATAATTTGGAACCTCCGCCTCCCATGCCTTACACGGAGTCCGGCGACCCCCCGTTTCTCCTTACTCGTTCGCATGCTTCCAATGATTACCCTCGCTATTCTTTACCTGTCGAGGCGTTTCGCCCAGAGGGACGCGCGCATCGTGTATAAAACGGTTTCAATAAAACTTTGTCACTCTGCACCCGAAGAATGACTCACGCTTCCTTATTCTCGACACTTATCCTGTCGGTCCGGTCGGCTCGGTATGACGACATCCGGAGGCGTGGCCAAATCCGGAAGTGCTGA
>NC_026815_Mpulungu_bufavirus
TAAAAAAAACGTCACATCCTCTATATAAAACACAAAAACGAAACCAACTAACTCATTCTAAGATGGCGCTCGCTGAGAACATACGCACTGCAATAAAATGGCTAGAAGAACAAAAAACAAAATCTGCTTTGAGTTTTGTGTTCAAAATTCATGATACTCACTTTATTCCAGAAAGAGGAGCGATACCAATACAAGTAACCTGGAAAGACTACAGAATTCCAAGCAAACATCAAGAAACAAACGATGTATACCGACTAGACAACGAAGCACTTCAAAGAAGAGATCCAGAAGACAGCACATCATTCGCAGTGAGTGAAGAACCTTGGTTGCATGCACTAGTACTAACCAGCTTAGTAAAAAAATCAATGTTTGACTACTTTAAACAAAAAGCATTAACTCCAGAAGATGTTAGTTGGTTCATACAAAGCGAAGTAGGAAAAGATTCAGGCTTGCATATTCACCTACTATTACAAAGTGATAAGATTAACACAAGCAGCGGTAAATGGATATGTAAATTTTTAGCAGAAAAATGGAGTCTATATCTATGCGAAAGCGTAGACTTACGAAAAGATCACTACCAACCATTCTTTAACCAGACAAAGTACCGACATAACATAGAAAACAACGAATGGGTTCAAATACTAAAATACACTCACCAAACAACAAGAAAAGACTATGTAAAACCAGTCAATTTTGGCAGCATGATTTTTAACTATTTTCTAACTAAAGAAATAATCAAACATAAAGATGACTTGGGATACATTTATAGCAGTGATGGCGCCTTTTTATTTGATGATATGAACATGACAACAAGACACAGAATAGCAAAAATAATGCAAGAAAAAGATGGTCAGTTAGAAAGAACAGAAATACAAGAAATTACTCCTCAAGATAAAAAAAAAAAAAGAATAGAAACCGCTAAAGAAATAACTATAAAAGAAACCATCCAAACACTAAGCACCAAAAAATTACATACACAAGAAAAATGGATGCTTGGTGAACCTGATAGCTATATACAACAAATTGCAAATCCAGGAGGAGAAGCTATTATAAAAGCTACATTAGATATAGTTACTTTAAAAATGGCAGTAGAACACACTGCCTTAACACTGATTATACAACATGAATTTGAAAAAAATCCAAAAATAAAAAAAACTAAAGTATGGAACCTACTTAAAAATAATTCCATGAACCCATACAAAGTATTTCATGCAATGATGTGCTGTCTAAACAAACAAATGGGCAAAAGAAACACAATCTTACTTTGTGGTCCAGCAAGTACTGGAAAAAGCCTAATAGCACAAAAAATTGCTCAATTGGTTGGTAATGTAGGATGCTACAATCCAAGCAATGTTAACTTTCCATTCAACGATTGTAGCAACAAAAACCTAATATGGATAGAAGAAGCAGGAAACTTTGGAACTCAAGTAAACCAATTTAAAGCAATCATGAGTGGCCAAGCAATTAGACTAGACCAAAAAGGCAAAGGTAGCAAAACCATCGAACCAACTCCAGTTATAATGACAACAAATGAAGACATAACAAGAGTTGTGGTAGGGTCTGAACTTAGACCAGAACATAAACAACCAATCATGGACAGATGTATTCGTGTACATCTGACCACAAGACTTCCTGGCGACTTTGGTTTACTTGATGATGAAGAGATACCAACTATTTTTAAAAAATTAGACAAACGAGGCTTCAAACCAACTCTAGCAAGTTACTGTCAAAAATGGGGAAATCCACCTACTTGGTCAGAAAATTGGAATACTAACTTACAAAAAGATCATGATAGTGATGAAGAAAACAAAAACCCCATGCAACCTAAAAAACCTTTAGTTGAAGTTTTAGATCCAAAGGGAGAAGACGCACAATTCGCAGACCTACTACAAAACATTGAAAACGAGTGGCTGGAAGAAAAACGCCTTATGGAGATGGATCTGTCGCAAGACCTCATGGCTGACGTCAATGCCTCTACTTAAAGGTTTTAAAGACGGTAAGCACATACTGCTACATACTAACTAACCATGCACTACAAAGAGAAAAACTTGATTCTCTTTATGTGCTTCACAATTACTTTACTAACTGGCTTTAATTGCATTTTATTACTTAGCAATGCATTACATGGCTACTATCCTTTTACAGACTCATACAAAACTAACCGACTAATTTTATATGGAATAATTTGCTGCATAATAATTCTAATAATGTGGAGCATTGGAATAATGACTTACTTCTTTCTACAGGACTAACCTTACCAGGATATAACTACCTAGGACCTGGAAACAGCGATTTCACCAAGAAACCAACCAACGCATCAGATGCAGCAGCACGCAAACACGACCTTGCTTACGGCTCCTATTTAAAAAAAGGACATAATCCATATATTAACTTCAACAACGCAGATAAGACTTTTATAAAAGACACCAACCAAGCAAAAGACTGGGGAGGCTGGCTTGGAAACAAATTCTTTAAAATAAAAGAACACATTGCTCCAAAGCTACCAGAAGAACCACCAACCAAGAAACCAAGACCATCTACATCTAAAGATCCAAAATATTCTTGGAGACATCTTAAAGAAGGCACCAAAAAACCTAAACCATTCTGGCTATTTGTAAACAAAGCCAGACAAAAAAAATCTATGGACGGAGGCACATCAACTGACACACAAGATGAACCAAACGATGCAGCCGCAACTGCAAGCAACACTGGAACAACTGGTGGCGGAGGGGGCGGCGGAAGTGGTGTTGGTCATTCTACTGGTAATTTTGATAATAGGACGGATTTTAGGTATGAAAATGGAGAAGTTACGATCATTTGTAGAGCAACCAGACTGGTTCACGTCAAGATGTCAGACTCAGAGGAATACAGAATCTTCCAGACCAACAACGGAGACCAATTTCCACCATCTACAACCAGAAATGAAGCTGGCATCACCATCAACGACTCCTACCATGCAGAATGTCTAACACCATGGAACCTAGTCAACTGTAACTCCTGGGGCTGCTGGATGTCTCCTGCAGACTTCCAACACATGTCAACCATCTGCACCGAAATAGATATTCAATCCTTGGAACAACAAATAGACAACATAGTTATAAAGACAGTCACAACACAAGGCACAGGGCAAGAACAAATCCAACTATACAACAACGACCTAACTGCACTACTAGAACTTGCATTGGACAAAAGTAACATTCTACCATGGACATCAGACAACGGCTACCTGGAATGCCTTGGTTACTTTCCATGGAGACCTAGTGTTCCAAGGCCTTTCAGATACTATGTTAACTACTTCAATGCCATCTTAATTAGACCACCAACAGGACCAACCACAAGCGGAGACTATGTAAGACAACGACAAGGTATTCAATTTGACAATGTACAATTTATAACTGTAGAAAATCATATACCAATAGAACTACTAAGAACTGGGGATAGTTGGTATAGTGGTGTTTATAAATTTAAATGTAAACCTTGTTGCTTATCATATCACTGGCAATCTTCTAGACACATTGGTAATCCTCATCCATGTGTACCTCCAACAGATGACACTTCACTTGGTCAGATACTAGCAGAAGGAGTAACAGGATGGCAATGGGGAAATAGAGCCAGTCCAATAGCAGACGCAACAAAAGTTAGAGACTTTCATATAGGAATGAGTTTTCCAGAATGGTATGTACACTACTCATCAGGAGGCCCTGTTGTTAACCCAGGTAGTTCATTTAGCATGCTTCCATTTGTACCAAATGGCGCACCATACGATGGAGTCTTTAACGAAGGTGCTAGCAGAAAAATTGTTTTTGACTATGGTCACGGAAACAATGATGCAAATACTAACACAGTATGGTGTCCAGACGTACGATCCACAGGACAAACAGACTGGGGGCCACGAAACATGATAGCTGGAGCAATCCAAAACCAATATCCACAAGGCCAACTAAACCCAAATGCTAACGATGATAATGGCTACACAACACAACAATATACTACTAACACATTCTCACCATTCACTGCAGTAGATTCAGTTGGTCCAATATATCCATGGGGAGAAATATGGACCAAAAAACCTAACACAGAACACCAACCAACACTAAGCGCACAAGCACCATTTATATGCCAAGATAATGCACCTGGTCAGTTACTTGTAAAACTTGCACCAAACTACACTGATGAAGTAACCATGAGTGGCACACAAACAAAAAGAATAGTTACTTATGCTACCTTTTGGTGGAGCGGAGTACTTGTATTTAAAGGAAAACTTAGAACACCAAGACAATTTAATACTTATAACATGAAAATAGAACAAGGATATATAGAAAGAAGTGAAATGATTCCAAATGGTATTGGTAACATTGAACTGCCTGGAATGCATGCTCGCTACCTACCAAACTTCACAATGTAACCATGTAACCAACCAATCATGTAATGGACCAAAAAAAATAAAAAACTTTAAAATACAACAACATCTCTTTCTTATTGGCAAACCAACCATACAGGTCATACTGTATTTAATAGGTTGGGTGGGTGGGCCATACGCATTATCAGCCCCTTATAAGGAAGTAAGGATTTAACCATTCATCCACCATACCAACCAACTAGTTGTTGGTATG
>NC_027429_Bearded_dragon_parvovirus
CCCCCCTTCCCGACTTCTGCGCGCGTGCGCTCGATCGTGGGGGAGAGCGAGCGAAGCTCGCTCTGACGACCGCACTTCGTGCGGTCGCCCCCACGATCGAGCGCACGCGCGCAGAAGTCGGGAAGGGGGGCCAGACACTCGGTTGCATACTACGTTTTGCCCACGTGACCCAGCCCCCATAAAAGCAAGTAGCGCGAGCGCCGAAGGCGCGAAGCGCATGGGTGGTCGCCGCGCGCCCACCCCTGGGTCACGCCCATATGCAAATGAGCTGCCGCAAGGCATGATGGTTAATGACGCGTTCTCTCACTGTAAGTCAGAACAATATTATAAATAGTAGAGACCCGTCTTTTTTCAGCCATTTTCATTCGCCGAACCTAGCGTCAAGATGCCGTACGAGATGATCTTCCGCGTTCCCAAAGAAGATGAAGATGCGTGGTGTGAAGATAACGACAGGTACGAAGCCCGTCTGGCAGAAGGTGACGATTGGCCACAAGAACGTTTAGAAGAAGACGACCGGTGGTTTGTAAATCTATGTTACGCTGCTCGGGGAATTTTCAAAAAATATTTTGGAAAATCCCTTACCTATTTTATGCAAGTAGAATGGAGTCCAGCCGATGGTCATCACATGCATTGTGTCCTTGATGATCCAAAGTTAAAAGCCAATAATTATAATTACCATCTGGATCAGCTGTCTATGAAAATGAAAACAGAATTTAAATGGAAAAGTGCCAATATGCTACAAAAGAGTGTGCAACGAGCAGCCAATCGGCATTTAAAGCTCCGGTACTGCCAGTTCGAAAGCTATATAAAGAACTACTTTTACAAGAAAGAGGTCATTTCACCGGAAGAAGAGCAACCGAACGGAGACTTTGAGCGAGTTCGTGATTGCGTCCTGTGGGCCTTTACCAATCTGGACAACTGGAAGCCGTCGGTAAGAAACATTATCCTACGAAATCAACTAAAAGCCCCAGATCAAGTGACGACCGTTCCGGGAGGACCTAAACCTAGACAAGGAGCCAACGTCGAAGCCTTCATGGAAACCATTGACTGGTTAGTGAAAAATGGCATTACCACTGAACGTCAGTTTTGTCAAGCCAATCGAACATTGTATCTATCGATGCTAGCTACCAATTCTGGAGCTGGTCAAATTAAACGAGCTCTAGAACAAGCGAAGCACATGATGCAATCGACCATGACAGCGGCTGATTACTTAACCCGGGAAGAACGTGTGGAGACATGTTCCGAAACCAACAGAATTCGAGTCATCATGGAAAAGAACGGATACGACCCTCTCCTGGCTGCCAACATCTTTAACGGTTGGTTGAACAAGGAATACGGAAAAAGGAATACCATCTGGCTCTACGGACCAGCTACCACCGGAAAGACTATTATAGCGCAAGCTATAGCCCACGGTGCTGTCCTCTTTGGAGGAGTCAATTGGACTAATGAAAACTTTCCCTTTTGTAATTGTCCTGGTAAACTGTTGATATGGTGGGAAGAGGGTAAAATGACACAAAAGATGGTCGAAACCGCCAAATGTATATTAGGCGGTGCTGTTGTACCTGTGGATATCAAAGGCAAAATGGCTGAACTGTGTGAAACCACCCCTGTCATTATTACCAGTAATACCAACATGTGTCAGGTCTTTGATGGTAACAGTAGCAGTTTTGAACATACCGAACCCTTAGAAGAAAGAATGTTTATGTTTAGGTTGAATAAGAAACTGGAACCTGATTTTGGAAAAGTGACCTTGGACGAAGTCAAAGAATTTATTACCTGGGGTAGAGATAATCCAGTACAAGTACCGTATCAGTTTCGAGTACCCTCTGTAGCCACGCCCCCTCAGAAAAGTATAAATGAGGTGCTGGGCAAGCGCCGCGCCATTTCTGACGGCGCGGGCGAAGAGACGAGATCGACCAAGTTGGTGCTGCTGAATGATTCTCTAACCAGGTATTGTAACAATATTACTGAACGTGTCAATACGCGTGAAATTGCTCAAAATAATCAATGTATGTTACACCACGTCTTTAATTGTTCTGAATGTTACCCTGAATTGTTGGATGATTGTGACATGGAACAATAAATGATTGAAATATAGCTATGGATTTTCTCGATTTCTTGTTAGGTGAAAAATACGAGGAGACTGCTAAAGAGTTGGGAAAACCGATTAACCCTCCTCCCGTTCAACAAATTAGCCACGCAGACAGCAGACGCGGTCTAGTGGTTCCAGGTTATAAATACCTCGGTCCATTCAACGGATTAGACAAGGGCGAGCCTGTCAACGCAGCTGACGCGGCTGCCCTTGAACACGACAAAGCTTATAACGAGCTTCTCGAGGCTGGAGACAACCCGTACATCAAGTACAACCACGCGGACGCCGTCTTTCAAGAACGCTTGCAAGGAGATACTAGTTTGGGTGGTAACGCGGCTAACGCGGTTTTTCAATTCAAGAAGCGGTTGCTCGAGCCGTTTGGAGCGGTCGAGCAGCCCCAGCCCGAAAAGACGGCCGAAAAGCGAAAGACACCCGAAGAGTGGTTAGCTCAAGAAAAGACTCCAACCAAACAAAGGTTCCAGATACCAGCTCCAGGACAATCTGGATCAGATTCTCCTTCCACCTCAGGATCCGGCGGTACTGCAGGCTCCAGTTCTAGCGCATCAAATACAATGGCTCAAGGAGGTGGCGGACCAATGGCAGACGATAACCAAGGCGCCGAGGGAGTGGGTAATGCCTCGGGAGATTGGCATTGCGATACCCAATGGCTGGGCGACCACGTCATTACAAAATCTACCAGAACTTGGGTTCTGCCCTCTTACGGGAATCATCTCTACTCGCCCATCAACTTTGATGGAACCACAGGGAACGGAACCCAAGCCGCTTACTGCGGATACGCTACCCCCTGGGCCTACTTTGACTTTAACCGATTCCACTGCCACTTTTCCCCCCGAGACTGGCAAAGACTCATTAACAACCATACCGGAATACGACCAGTCGGACTCAAATTCAAGCTGTTCAACATCCAGGTCAAGGAAATCACAGTACAAGATTCGACCAAAACGATCGCCAACAATCTCACCAGCACCGTACAGGTCTTTGCGGACACGGAGCACCAGCTCCCGTACGTATTAGGAAATGCCACGCAGGGCACGTTTCCTCCCTTTCCGGCTGAAGTCTTTCAGTTGCCTCAGTACGGCTACTGTACCATCCAAGGCCCTCAGGGTAAGTTTACCGACAGAAGTGCCTTCTACTGCTTGGAGTACTTTCCTTCCAAGATGCTGAGAACGGGGAATAACTTTGAATTTACTTACAAGTTCGAGAAGGTTCCCTTCCATTCTGGCTGGGCTCAAAGCCAGTCGTTGGATCGATTGATGAATCCCTTGATCCCACAGTACCTGTTGGCCGATTATGGTACGACCGCCAGTAGTGCCATAACATACTATCGGCCAAACAGCACAGACTTGAGCTGGTACTTTAAAAACTGGCTGCCTGGGCCAGTGGAAAGGCGACAGCAAATCAATTCTGAAGACTCGACGAAAAACCATGCCAATTTGAACGGGAATGCACACACCAACAAATACAGCATCCAGCACAGACAAACCAAGATGATGCCAGGGGTGGCTCTCAGTAGTAAATACACAGGTGCTGCTGAAGGAACGTCGTTACTGAACGGGGTATTGACCTTTGATAAGATCGCCAATGACAATACTAACATCACGGATACAAATAATGTCAATCGGACGATCGAAGATGAAATTCAAGGTACCAATCCTTATGGAAACGACGTACCCATTACCGTCGCTGTCAATACACAAAACGCGACCACTTCTCCTACCATGCAAAACAGCAGCACGTATGAACTATTACCTGGTGCTGTCTGGTCCAACAGAGATATTTACCTGCAAGGTCCCATCTGGGCTAAAATACCCGATACCGATGGACACTTTCACCCGTCTCCACAAATGGGTGGTTTCGGACTTAAAAACCCACCACCGATGATCCTCATCAAAAACACACCCGTTCCCGCCGATCCACCAACGACCTTCAAACCGACTCCGATGAACAGCTTCATCAGCGAATACAGTACCGGTCAGGTGACTGTAGAGATGCTGTGGGAGGTCCGGAAAGAAGACTCCAAGAGATGGAACCCGGAAATCCAGTTTACCTCCAATTTTGGATTGTCCGATCCTCAGATCGACGGTATACCCTTTGGTATTACCAAATTGGGTAATTACGAGGAACCACGTCCTATTGGCTCACGTTATCTGTCTAAGCATTTGTAAATAAAAATTGTCACATTTTGTACCGGATATCCGCTTACGTGTTTTATTTTCCGGGATGGGCGTGACCCAGGGGTGGGCGCGCGGCGACCACCCATGCGCTTCGCGCCTTCGGCGCTCGCGCTACTTGCTTTTATGGGGGCTGGGTCACGTGGGCAAAACGTAGTATGCAACCGAGTGTCTGGCCCCCCTTCCCGACTTCTGCGCGCGTGCGCTCGATCGTGGGGGCGACCGCACGAAGTGCGGTCGTCAGAGCGAGCTTCGCTCGCTCTCCCCCACGATCGAGCGCACGCGCGCAGAAGTCGGGAAGGGGGG
>NC_028136_Ungulate_tetraparvovirus_1
CGGTGACATCACTTCCGCTTACGTGTTTCCGGTTCCGGTACGTCACTTCCGCTTCCGGCGGATGCTGACGTGTCCTTGCGGACAGGAAGATGATGTGGACTTCCGGGACAGCCCACCCTCGCCACACCTACCTCGCCCTTAAGAATCAGTCTCAGGCTGTGCACTTCCTTTTCGGATCAGCCGCCGAAGAGAATGGACGCCACCTGCTTCACCGCTGTGCTCCAGGTCCCCACTGTCTTCTGTGATGCCGTGCCTGTGCAGTTTCAACAACCTTCTGTGGTCCTAAGAGAGGTACCAGACGAGTATCCAGACTGGCCCGTGAGTGATCTGCGTCAATATGCAAGCCACTTTGATCTGGCAGTTAACTTAGGCCACATATTGTATAGGGAGTTACTGGAGTCTTTTTCTATGATACTTCCATTGTATCCCCAGCCAAAGTTGTTTCTGCAGTTAGAACCAAGTAAGTCAGATGATCGGGAATTTCATTATCATTTAGTGTGTGAGCAGGGGCAGATGTCTGGGAGAGAGTTTTCAACTTGGCTGAAAAGATGGCGCACCTTTATGGACCGATACATGGCAGGTCACCATGTATGGGGGTTGCTATGGAATATTAGGAAGACTCGCCAGGGCAGACTATACCAGGCTGACCTGAGCTTTGTAGTGAGGTATTTGCTACCCAAGTTGCCTGTAGAAAACTGTTGGTTTGCTTGGAGTAACATAGACAGATTTCAGGCCTCTTTGTTAAGTGTCCCCAACCGTGTCAGGTGTTTAGGTGAGGGTGGAGCTATTGCTCTACCATATGTAGAAGGGGCAGTTGCAGTTCCCGGCGGCCAAGCTGTATTAGAAGCTCCTAGCATGGGAGGTAAAGGTACTGACCGTTTTTTGTCACTCATTGACTGGTTAGTAGAACAGGGCATAGCTACTGAACGTAGATGGCTAAGTGCAGACAAGCGCAGCTATAGAAGTTTTCTAGGGTCAAGTGGTGGAGTCTTACAGGCCAGAAATGCTTTGTTAGTGGCAAGGAGAGAGATGGTTCTCGCTCACCCCCTGTTAGGCTATTTACAAAGGGGAGGTTCTGCCGTAGCAGCAGATAACAGGGTGATAGAGCTCTTTAAACTTAATGCATATGATCCAGAGGATGCGGCTTGGTATTTTGCAGCCTGGGCTCAAGGCATTTGGCCAAAACGCAGAGCATTGTGGCTCTGGGGCCCTGCGAGTACGGGTAAGACATTGTTAGCCGCAGCAATTGCTAACATCAGTCCTTCTTATGGATGTGTGAATTGGACTAACCAAAATTTTCCTTTCAATGACTGTCATTGTCAGTCTCTTGTATGGTGGGAAGAAGGCCGTATGACAGAGAATATTGTTGAGGTGGCCAAAGCTATTCTAGGTGGAGCACCAGTCAGGCTAGATGTAAAGAATAAAGGCAGTGAAGACTTTATACCCACCTGTGTTATTATTACGTCAAATGGAGATTTGACGGTGACTGTAGATGGGCCTGTAGTTAGTACTGTGCATCAAGAGGCATTGCAGACGCGGATCACCATGTTTCAGTTTAACCGTTTGGTCCCTCCCGGATTAGCACCGATACCAGAAGCAGATTTGCATGACTTTTTTAAGTGGGGCAGCGAGCTATTAAAAGACAAGGGCAGTCCACCTGAGGCTTTCAGAGTGCCACGTAGGTTTGACAAGCCTACTCTGAGTGACGTGTCACGCAGTCCTCGACTGCCAATCAGAGACGCGATAGAATCTCGCGAGTCTTGGAGCTCTGAAGATGAGTGGTTCCCCAGTTCGCGAAGTTCTTCGGCGATTCGTCCGAGGACGAGTACTCCGCAGAGCTCTCCAGCAGCTAGCCCTCCTACACCGGACACGGCAGCGGCGTTGGCGTCCGGGCCGTTTCCAGAGGCTGACTCCGACGAAGAAAGGTATGCTCGTGCTGCGGATGATCCTCTGATAGAGAGTTGGTGGTGTCAGTACCTGGCCGACTTTGACTGGGCAGAACGGTTGTACTTGGTGGGACCACAAGGCCCTCGCGCACGAGGTCTTTTCTACTATCAGCTGTGGATCAGAGAGCCTTGGCGGTATCGTCGAACCTTGCGACATTCAGAATCCGCACTCAAGAGCAAATTATATTCTTGGTGGAACTGGTAGGGTAAGTACACATGCTACATCTGTTTATGTCTTTCAGATCTAAGAGTGAAAACACTTCTTCTCAGAAGAAGGTGACTCAGTCCAAGTAATCTCTTCTCCTAACAGGTAAGACCATGTCCGCTGCAGATGCCTACCGCCCCGGTGATCGACTCCCTCTGGATACCCTGATGAGTAAAATAACCTATGACGTGGGCTTTGAACCAACCCGTCACGGTGGGAGAGGTGGTGGAGGCTATCTAGGAGAACTTACAACTGGTCTGCTGTTTACTAAAGCCTTTCACGAGCTTAGCCGCTATGCAAGCAACCTCCCATATGAGCTGTTTCCAATTAGGCAACTAGTAAATCAGTTAATCAATAAAAGGCGAGAAACAAACAACATCCATAAAGTTATGAGGTTTTTCATGGATGTCATCAGACTTCTGCTTACTGTGTCACATGGACCGGCTGAGCAGCGACTGAGGCAGGCAATGGCTCCTGTAGCAGACTTTTTTTATGAACCCAGTAGGCACCAGTTCGCTATCGGCCCAAATGTATCCCCTTTGCAAGACTTGGCTAGATACGCTCATACAGCTCAAAAACCTACTCGAGAAGCAATTGAAGCCTTTTTTCAGGGCATGTTATCTCCCATCAAACCTGAAGATAGACCTATATTAGACACCATACAGAAGCAGTTTGAGGAGTTTTTTTATCCTCCTATAGTGGAACATGCTGGACCAGGCGACTACAGTCGCGACGGTGATACGGGAGCTGGTACCCCTAGTGAATCAGACCTTGAGCGCCCTGCCAACCGCGGACTCTTGGTCCCCGGCTACAATTATGTTGGTCCTGGTAATCCTCTGGATAATGGTCCCCCTCAGGGACCAGTGGATGAGGCAGCGAAGCACCACGATGAACGGTACGATGAAATGTTGTCTCATGGCGACCTGCCATATGTTCATGGTCACGGGGCAGATAGATTGATGAACAAAGAGATTGAAAGGGCAGAAAAAGAAGGGCGTGTGACCGGTGTGGGTGATAAGCTACTGGGTAATGTAATTCGAGGGATATGGGAAGCAAAAGAAACAATTGGTGATGTGGCAGATGTTCAAATTTCACAGGTTTTACCCCCCGCGCCCCCGCCTCAAGTCCCGGGAGTGGACTCTTCAGACGGTCTCCCTTCATCCAAGAGGGCGAGACCTGGTATCCCTGAAGACCCCGTTGCAACTGATTTTGACCTTGCTTCGCCTGACCCGATTGTTGCTCCAGACATGGCTTCAGAGGCTACCGGGGGTGCCGGAGGCGGCATAAAAGTAAAAGCTCAATGGATTGGTGGGACGTCGTTTACAGACTCTTTAATTCTTACTGCCCATACTCGCACTTCAATGTTGGCTGACCGTGGGGGGTATGTTCCAGTTTACCGTAAAGGCAGCCACACAGATGAGAGTCAGCCCGTTATGGGCATGCGTACGCCTTACTCTTATATAGATGTCAATGCTATATCTGCACACCTCACGCCCAGAGATTTTCAACAGTTATTAGATGAGTATGAAGAAATTAGACCCAAAAAGCTTATAGTTGGCATTAGTGCTATTGTGATTAAAGATGTTGCTACCACCTCTACTGGTAGTACGGTTTCTGACAGTGCTAGCGGAGGCATCACCATCTTCAGTGATGACGGTTATGAGTACCCTTATGTATTGGGGCATAATCAAGACACTTTGCCAGGCCACTTACCCGGGGAGAACTATGTGCTTCCCCAGTATGGGTATCTAACCAGGGGACGTGAGATTGATAGTTCATCTTCTCATGATATAGTGGGCATAGCTGACCATAAAACTGAATTGTATTTTTTGGAACACCACGATGCTCAGTGCTTAGGGTCCGGGGATACATGGTCTCATGTTTATGACTTTCCTACAGATTTGCCTTTTCGCAGACTCAGCACTCCCAGTCAAACCTTGTATGGGAGACATAACCCTATACCCAGCTCTCGTCTGGCTATAATGACAGGGGTAGACTCTCAAGGTAAAGCTGTGTGGAAAAGACCTACCGGCATGGACGTGGGGCGGTTACCTCTCAATCATGTGCCAGGGCCTGCACTCATGACCCCCACAGACAGTCAGTTAAAGAATCTTACTTTCAGAGCTCCAGTGGCAATAGGACACCCACAGACTAGTGACAGATATGCTATCAATCCTTTGGTTCATCAGCCATGGTCTGTGAGGACAGAAGATCAAGATGGTGGCACCTATTCAGTACACAATTATTTGGGAGGTGTGGCATATACCCCCAGATTACATGAAGAATCTTACGAGGGTTACCAAGAGGAGATTGATGGTACTGTCTCTAACCCGTCAAGGGTGGTTGTGACAGACACAGACCTAGCAGCGCCTCATATTGGGCATACATTTTATGTTCCTGGGCATCAGCGAGTTAGTGGCAGTGGAACAGAAACAGAGTTTAACCCTAAATTATATCAAGAGCCAGTGTTCCCCCTGTTTCCAGGAGCAGTTTGGAATCCCAATCCACTATCTTTTGATTGCCAGATCTGGACAAAGATTCCAGATACAGAATGTCACTTCTTTGCTCAGTACCCGCTCCTTGGAGGTTGGGGAATGGCAAATCCGCCTGCCATGATTTTCCTGAAACTCCGTGCCCAACCAGGGCCGCCTTCGGCCGGGGCACATACAGTGTCTAAGAGCAACCTGAACCAGTATGCAATCTTTCACTTACATTATTCAATGGAATTTGAGGTGAAGCGTCGCCGTAGGTCGCGACGCCATAACCCAGAAAAGCCTGCGCCGTTCCCAGTCACAGAGTCTGGACGAATGCCTTTCACCCTGGCAAATGATAAAACAGATCCCTCTAAAGCTGTGTATGAAGTTCCTGCAGATCAATGGATTGCTCAAAATTACTCCCATAAATTGTAACGCTTTAATAAATGTGATTATACCTGATGTGCTTGGTGTGAGACTGATTCT
>NC_028973_Rabbit_bocaparvovirus_strain_LBoV_160-01-ITA
GCTTTCATCAAAGCCGCCGAAGAAGCTTTCCGCTTCTGGTTCGCGGACAAACAGATCACCGCGAATCCGACGTACGACTTCTTCGCGCAAGCCGAACTGTCGGGAGAGAACCAGTGGAACTTTGAAAACAACGGAGACTTCAGACCGCACGTCCACTGCATCGTGTCCGGCAAGGGGCTGACGCGCTTCACGGCTAAGTCTATGCGTCTCGATGTAGAAAAGAGATGGATCGCGTGCCTGGTGATGGCGGCTAAACAGACCGGGCTCGCGGAACTGCCGGAAGAACAGGGGCCGTGGAAAGTGCTGGTCAGAGAGCTCGACATGGCGGCGGATGAGGTGCTGGACGGCAGAATGCACTGCTCTCGCATCCTGCAGTATCGCTCTCGCGCCGGGCAGTATCACGCGCTCAGAGTAGACGCCAGAGAATTCATCACTAACTACTTCCTGCCTAAAAATCTGCTGTGGAACAGACAGCTATCTGTCAACCAAGCGACGCCGGGCAACAGCTGGTTTCAGCAGAGCTACAAGTGCTACGCTCTCTCCTACATCAACGAAAAGTTCATCAGCTACTGGAGACGCCGGCATCTCTACGAACGGCTGGCCAACTCTGTGCTGACGCGCACGCAGAGCGAGCCGGTGGCTAGCGGCAGCGAGACGGTCTCGCTTCCTGAGGTAAGTGTTCAGCGCTTTAAACTAGACAAAGAACCGGATCCGGAACAACGCATGAACAAAAAGCAAGCGATGATGCTAGACGCGGTACAGAGAAGCACGCACAATCACTGGCTCACCTACGAAGACATGGTCCGCGGGGCTCCGGAACTTCTCATCATGCTAGAGAGTCAGCCGGGCGGCAACAAACTCATCGAACAGCTGCTCCAGATGGTCCACATCAGCATCACGCAAAAGTACACAGCGCTTGAGTACATCCTGGCACGACATCCGATGACTCAGCCTGACCAGCTGTCTCCTGACAACAAGATTGTGCAACTGCTTAACTTCCAAGGATACAACGCCTGGCAAACGGGACACTGGCTCTGCGTCTGGCTCAGCAAGAGAGCCAACAAACAAAACACGATCTCCTTCTTTGGTCCAGCCAGCACCGGCAAGACAAACTTGGCCAAATCTGTGGTCAACTGCGTCAAGCTCTACGGCTGCGTCAATCATCTCAACAAAAACTTTGTCTTTAACGATTGCGCTGCCAAACTAGTACTCTGGTGGGAAGAATGTCTCATGACCACAGACTGGGTCGAGCCGGCAAAATGCATTCTCGGCGGCACGGAAACGCGCATCGATCGAAAACACAGAGAAAGCCAGCTTCTACCGCACACGCCGGTCATCATCTCGACCAACAACGACATCTACACGGTCGTGGGCGGCAACGTCACACACGGAGTCCACGCTACGCCTCTCAGAGCTCGCATCGTGCAATTCAATCTCATGAAGATGCTTCCTCAGACCTTCGGAGAAATCACTACGGAAGAATGCGCAGCCTGGCTCACTGCCTGTTACGCGCGCTTCAAAGACCACATTTCTCTGCAAGGCTTTTGCGACATCTGGCGGCTTAAACAGGTACCGCACAGCTTTCCTAACCAGAGTCTTTGTCCTTCTCACACACAGGACTTTGTGCTGCACGAGCACGGACTGTGCCTATCGTGTGGAGGTTACCTGCCTTTGCGAAGATCGCCAGAGCCGGAGCCAGTCCAGCAGGCATCCCACGTCGACTGGGACGAGATCGACGCCCGGTGGCTCGGTGAGTTACCTACTATGGATGCCTGGTCGCCAGATACACAAGACTGGGACTGGCTCGATTCCGAGTCTACGCTCTCGGCACCTGACTCTCCTTCTCTCTTGTCAGGAAGACCTTCCGGACGGCAGAGTCCTGATACAGCCACACCGGATCCTACTCCTCCGGCGCGGCCAAACACTCCAGTTGAACCCGGCGAACCGGATCAACAGGTACCTATTATCGATCTCACCGGCACAGACGTCTCCTCGGACGACGAGACAGACTGTGACGAGGAGGCTGCGCGAGTGGCTGCATCGCGTCTGCGGGAACTCGCCGAACAACTAAACAATGAGTTCGCGTCACAGCCCGTATCCGAGGAAGACATCCGGCGATACGACCGGCTCCAAGACGAGCTGGGCATCATCAGGCAGCAGGGAGAACAAGGGGAACCACAAGAACCCATCGTTCTCCACTGCTTCGAGACCATTCCTGACTCGCCAGCAGAAGAAGGAGATCCTCAAGCCTAGAGCCTTGAGAAAAGATCCTCCTAAAGTCTTTTGCGCTACACATCGAGCGGACAGTCCGGACGCTCCGGCTGTCTGCGGCTTCTTTTGGCACTCTAATCGGATTGCGGGCAAAGGGACTGATTGGATCTTTACGCGGGGCAAACAATTATTTCAGGAACGGGCAAAAAATAATGTTATCGATTGGGACATGGCGCGGGATTTGTTGTTTTCATTTAAGCGGGAGTGTGATCAGTGGTACCGTAATATGTTGTATCATTTCAGATTGGGAGAACCCTGTGACAAATGTAATTACTGGGACGGGGCTTATCGCAAATACTGTGCGCGCGTTAATGCAGACTATGAAAAAGAAATAAATGCTACTTCTGCTTCACAGGAACTCACTGACGAAGAAGCGGCCGCTGCACTAGACGCGGCCATGGCCGATGCCTCCCATTAGACAACCTAAAGGGTGGCTCTTTCCTGGGTATCGCTATTTGGGTCCTTTCAATCCTAGCGATAACGGGGAACCTGTCAACGCGGCTGACAAAGCAGCTCAAAAACACGATCAATCCTATAATCACTATATTAATCAAGGACACAATCCTTACTTGTATTTCAATAAAGCTGATCAACAGTTTCTTGACGACTTGCGTGGTGATTGGTCCGCCGGAGCACTAGCGGGCAAAGCAGTCTTTGGGGTCAAAAAGGCCATCGCGCCTGCACTTGGTGAAAAAAAAACGGCTCCGGGAGCCGGAGGAGGACCTCCGGCAAAACAAGCCAAAGTCCAAGCTGCTAAGCGCAAGCTTTATTTTGCTCGAAGCAATAAGGGAGCTAAACAAGCTAAAATGGCAGATAGTAACGAAGTGGAAGGTGCGGGAGACGGACCTCCGGAAGAACAACCAAGTACTTCCGGAGGAGCGCCAGCTCCTAGCATGGTCGATGCTAGGTCAGGCTCTGGCGGAGGCGGGGGAGGCGGCATGGGCGGGGGAGGCAGTGTAGGCGTCAGCACGGGAGGCTGGGAAGGAGGCACGCACTTCCACGCAAACGGCGTCACTACCGTCGTCACCAGACAATGGTACGCTCGCGCATTCAATAACCACACCTACAGCACACTCTCCAGCAACAACCTCAGCCTCAACAACGATCCAGCTTGGATCGGCATTCAAACACCGTGGGGCTACTTTAACTTTAACTGCTATCGCTGCCACTTTAGCCCTAATGACTGGCAACGCCTGACCAACGAATACGTGCGATGGAGACCAACGTCCATGCACGTCAAAATTTACAACCTACAAATCAAACAAATTGTCTCCTTGGGCAACGATACACTTTACAACAATGACCTAACTGCCGGAGTGCACATCATGTGTGACGGCAGTGGTCAATACCCTGACTCTGCCAACGGCTGGGATGAACAGCTCCTACCAGAAATTCCAACAGACATATACACACTACCACAATACGCATACTATCAAGCCAACGGAGACCTAGTCTCCGACGGAGGCGCAAACACCGTCAACAACAGCACAGAAAGACACATTCTAGCCAATGTACCGCTATTCATGCTAGAAACATCACATCACCAAGTACTCAGAACAGGAGAATCTACAGAAATGCGATTCTCCTTCAGCTGTGGCTGGGTCAAAAATGACCGAACCTATCAACCTCCACAAGCAGGATTCAATCCATTGGTAGGCACACGCAGAAAGGCTCCACAACTCACTGTACGTGCAGGAAATGCTTATGAGTGGTCCTCCAGTAACTACTCACCCTATAAAAAACCAAGTATTTGGATGCCAGGACCTGGCTATTGCCGACAAGGATGGACACGCGCTACAGGACACAACTACCAAGACGGCGTCCGAGGACCATGGTGGGTCGCATACGCTCCCACAGGAAGCCAACCAGAAGGCGTTATCCAATACGCAAACAACTACATCGGCACACAATACATCAACGAAGACAGCGTGCGTACCTACGGATACGCCATCAATCCTGCAGGAGGCGCTTCCAACGCCATGCACGACAAAGACGTGCAATTCAACGTCAACCGAGAACAAGACCAAGGCAACTCAGCTAACGTACTCAGCACCGAAGAAATTGATTTTACTCGCTGGTACAATGCTGGCTTCGTGCAAAACTCCGGAGGCAACGATCCACAAAACAACAACGCACAATGGGCTTACCAAAACGTCATCTACATGTACCCAAACCAACTATGGAACGGACCGACACTGTCAAGAGAAAATCCAATCTGGACACGAGTACCTCGCACCGACTTTAAAACCATCCTCGACTGCGAAGACGGAACCCTACCTATGGAACATCCTCCGGGAACCATCTACGTCAAAGTCTCTAAAATCCCAATTCCATCCGACACCGCTAATCCATCTTTTCTTAATCTCTACGTCACAGGACAAATCACCGTCGCCATCGAGTGGGAAGCCGAACGCTACTCCACAAAGAACTGGCGACCAGAAACACGCACTTCTGCAACCAACTTCAACAAAACAAACGTCTACAACTTTGATGACCAAGGGAGATACATCATTCCAGACGAATACAACCAATGCATGCCAACCAGACAAGGCATGACACGTGTCACTAAACACCAATAAAATTGCGTTGTATCCTTCATGGGCGTGGCTTATTTTCTTTATGGGTACCATATCTTCTTTAACAGCACCTAGTGTACAACGTCACTAAGTGCTGATGTAGGACTTTGTCATACGTCAGGTATGACTTAATTCTGTCATCCGACCACAAGTACATATGACAAGTACTTGTCATGATAC
>NC_029133_Rat_bocavirus_strain_HK1S
ACAGGAAATGACGATACTCTGACGTATGCAGTAGGTGGCGCCAGAGAGTATATAAGAGAACGAATACGGAAGTTCATCCTCTTTCGACGGAGATCTCGACCAGGGTGAGTGCCGGCATAATGGGCTCTGAAAACCTCGATATATCGAACGATCCCGGGTTTATCGAAACACTGCGCATGATAAAACGATTCGAAGAACCATGTTTTACGTATGTAATGAAACTGCCGTATGAAGATCCGAGCTTATGCGAGCCTGGCTTACAATTCCTGCTGCGCAATGGCATATGGGAAGATATGCTGCATTCAAAAACCTATTATATGGAGAATTATAGCGAACACAGTCCACAGATACTCTATACTGCACATTATGGCTACACACTAGGCACATTCAGCTACTGGGCATGCGAACGTACATTTAGAAATAGACAGCAGACAAGCCAACCAAAATTCGATTCCTATGTACAGGTAGAGATCTCAAAATCTATCCACGTACACATAGTCATTGGAGGAAAAGGTCTAACTAAATACACAGCAAAAAGCTTCAGAAAAGATCTAGGGATACAATTCTTCACACAAATAGAACAAAGATTCAAAGAGAGCTTAGGCGAAGACTATGGAAAGCCACAGTGGGAACATCTCACTAAACCAATTGAGACAGCCAGAAGACAATGCATGAACGGTGATCCTACACTAGTAACCATTCTGCAGTACACTTCACGAAGAGGAGAAACTTATTCATGTAGAGTAGATCCAAAAAGTTTCATTCGAAACTACTTGCTACCTAAAAATCTTCTCATGAACACATACACAACACCAGAAACACACACACCAACAGGCAACTGGTTTGCCGGAACAGGAAAGACATATTCTATGACATTCATCAAGGATCAATTTATAGATCCAACACACAGGAGACCTCTCATTGAAGCACTAGACAATGACTTCGCAGTTCCAAGCTCTGGACCTGTTCATACAGGAGACCCAGGAGGAGAACTGCCCAAGGTAAGCAGAGCATCATGGAGTAATACAGCTACTCCAGGGGGTAAAATGAACAAAAGAGAAGCACTAGCTTTAGACCTAGTCCAAAGAGCACACGATGAAAATCTACTCACCTACGAAGATCTCGTGGCTAACCATCCAGAGTTAGTCATCATGATAGAGAATCAACCAGGAGGAGATAGGATGCTACAAAACACACTACACATGATTCACGTCCAACTCACACAACGATACACAGCTCTCACATACATACAAAAAAGATTCGAAGATGCAGAAGTCGAAACAGACAACAAAGTGGTCCGGCTTCTAAACATGCAGGGATACAATCCATGGCAAGTAGGACATTGGATATGCTGCATGTTAGACAAAAAAGCTGGAAAGCAAAACACAGTCTGTTTCTTCGGTCCTGCCAGCACAGGCAAAACCAATCTAGCCAAGGCAATTGTAAATGCAGTTGGACTGTATGGATGCGTAAATCATCAAAATAGAAATTTCATCTTTAACGATTGCGCAGCTAAACTTATAGTCTGGTGGGAAGAAGGACTCATGCATCAAGACTGGGTAGAACAAGCTAAATGCTGTCTAGGTGGAACTTCTTTCCGCATAGACAGAAAACACAAAGACTCACAAGTCATGTTGCAAACACCATGCATCATCAGCACCAACAACAACATGTACGAATGCACAGGCTCTAACTATGTCACACAAGTACATGCTAAACCTCTCAAAGATCGAATCGTACAAATAAACTTTATGAAACCACTGCCGAGCACATTTGGAGAAATCTCCACAGAAGAGTGTGCAGGCTGGCTCATGGATTGCTGTCGAATGTTTCAATGCACACTTGAGGGCTTCTATGAGAGATGGGAAATTGAGAAAATGCCTAATGACTTTCCACTGGGCAAACTATGTGCATCTCACTCACAGGACTTTCTGCTCCAAGAAAACGGTATCTGTATTAGCTGCGGTGGCTACCTGCCTCTTACTACTGATACTGAATCTGCTTCAACTTCTGAACGAGACGACCCTGGTGAGTACATACAAATCCTTAACTAAAACTATTCCTGAAATCATTCACAAATCACTCACTGTGAACATCTCTTCCAGTTCAAGGAACATCAAAAAGAGCTGCAGATCATAATTCAGGCGATGAGCCATCCACAAAACAGCAGCGACTGGATTCTGGAAGAGAACTAACTCCACCTGATCCATACAAAGGAGCAGAAAGCAACTGGACTTTGCAAGAGGTAAGAGACGAACTAAACTCATACCTCACACTTCCTCACGATGAACAGGACAAACGGTGGTTACGCTGGCTTCAAGAGGAAGAGAGGCGACTCTCCGAGGCCAGAGCAGAAGAAAATACCACACCGAATGAATGGGGAGAAAGGATCGGATGCGTCTCACAACCTAACACAGAACCAACAGTCCTCTACTGCTTTGAGACCATGCCGGACTCCTCAGACGAAGAAAAAGAATGAAAAATACAATCCATATCACATCTTCTCTAAACACAATGCTATTCACAATCCTGGACTTGGGTTCTGTGGGTATCACTGGCACAGCACGAGGCTAGCTCGAGCTGGCACAGAAATGATTTTCAATGGCTGTAAACAAAAATTCCAAGAATATCAAAATGATGGACAAATAAACTGGGAACAAACTAAGGAAATACTGTTTTTCCTAAAAAAAGAAATGGATCAAAAATACAGAAACATGCTGTGGCACTTTAAAAATACCCAATGTAATAAGTGTGACTACTGGGACAATGTCTTTACTCGCTTCACTGCTAACATCTCTGAATCTCCACAGGACGATCCAACCGATGAGGAATGCTTAAAGGCAGCCATGGATGTAGATGGCTCCAGTGAATAGAAAGCCCAAAGGGTGGGTGCTACCAGGGTTCAAATACTTGGGGCCATTTAATCCTATCAGATCGGGGAAAGCCAAGAATCGTGTGGACCAAGCTGCTCTTCGTCATGATTATGCTTATGATCGCTATATAAATAATAAAGTTAATCCTTATTTTAAATTCAATAAAGCTGATCAAACCTTTTTAAACGATCTCGAGTCAGACTCTTCTGTCGCGGGTTACCTAGCAAAAGGTGCTTTCAAACTAAAAAAATACCTAGCTCCAGACCTCAAGGAACCAGAGCTGGGTCCAGGCAAAGGAAAAACACCAGCTAGGAAAACCGCAGCTGCCCAGAAAAGGCATCTATACTTTGCTAGATTAGCCGGTGGAAAAAAGGCTAAGACAAGCCAGATGGCAGACGGAGGCGAAAGCAGTAATGCTAACGCAGGAGAAGGGACATCTGGTGGAGGTGGATCGGGGCCATTGGCCCTAACAGGTGGCAGCCGTGCCGGAGGCACTATCGGAGGAGGTGGAGCAGGAAGCGTCGGCTTCAGCACAGGAGGATGGACAGCTGGCACATACTTTTCTGACAACAAAGTAGTCACGAACCAAACAAGACAGTTCTTGACTCCTATCTATAATGGGCACACATACAAAGCTCTGCAAGCAGATGATCTCACCAATGAAAACGACAAGTCAAAGTGGAACGGTATCACCACTCCGTGGGGATACTTCAACTTCAACTGCTATGCCAGTCACTTCTCTCCACAGGACTGGCAGAGAATGTGCAACGAATACAAGAGATGGAGACCTAAGAGACTGAGAGTGCAGATCTACAATCTGCAACTCAAAACCATTCAATCGAATGGTGCTGATACACAATACAACAATGATCTGACAGCAGCAGTCCACATTCTCGTGGACGGCTCGCATCAATTTCCATGGGCTCAACATCCATGGGATGACACTTGTGCACCAGAGCTGCCTTATGTCATATACAAAACACCTCAGTATGCTTACTTTCAGAACCTAGCAGGTCTAGCTAACAACGTAGGGACCAACTCAGCTAACAAATTCCTGAAAATGAACACACCACTCTATGTGCTGGAAACCATGTCTCATGAAGTACTGAGAACAGGAGAAGACACGAGCTTCGAATTCGAAATGAGCTCAGGGTGGGTGGACAATCAAACTAATTTCTGTCCACCACAACTGGATTTCAATCCACTACATGACACCAGAAGGGTAGCACCAAGAGCAACCAACAACACAACACAATATGCTCCATATCCTAAATTCAAAAAACCAAGCAACTGGGTACCAGGTCCAGGAATGGCTTATCCAGGCAGAGGTGAAGCAGACGGCAAGAGACCTGCTCCAATGACCGTAACACTTAGGCCAAACACATTCATAGATGCAGGCAATAACACAACAGACAGATTCCAACAAGCTAGCTATCAAGAATGGAAACCAACAGATGACACAATTATAGGTCAGTCTATTAATGTAGGACCTATCAATTGTGCAGCCACTGATCCAGATGCAGTCACTACTGCAGCAGACGCTGAAGATGATGTAGCTAATCCTAACACTGACAAGGTATCCTCACACAGATACAGCATAGACATGACTCGATGGAATGCCATACAAATTAATGTCAGAAGAAACAATGGCACTCCAGAAACTACTCAGATCTACAGACACTATCTCTATCCTATGCAAGCATGGAACAGCAACCAGATTGACAGATACACTCCAATCTGGGACAAAGTTCCAAACACTGAATGGCACACTATGCTGGCTTCCTCAGATGGCACACTGCCAATGACACATCCTCCAGGCACTATCTTCATCAAATGCTCTAAAATTCCTGTGCCGAGCGAAAATAACGCAGACAGCTACCTGAACATCTACTGCACAGGGCAAGTCAGCTATGAAATTGAATGGGAATGTGAGAGATACAACACCAAGAACTGGAGACCAGAACTTAGGGTCGATCCAAAGAACTGGACCGATCCTAACAACTACAATCTCAACACTCAAGGAGGCTACATCGTCAATGAAGAGCTCTACGAAACCATGCCGACCAAGATCGGGATCAACAGGGTTAACTGAAAAATTTTCCCGGGAAAAAAGCACATGTCAATCAATAAAGCCTTTTAATATGCTAATTAAGTATACGCCTCTTTTGTCACGCCTACTCAAGAGGGGCAAGGGGAGGGGAGCAAAGAAAAAAGGGGAGGGGAAAGGACACGCCTACTCAACCAGGAAGGTTGTTATAACTTTATATGCACATGCAGCAGTAGTATACGTCACAATCTTGATTACATGCCAGGTGCAATTTAGTTCTGTCCTAGTTCTA
>NC_029300_Bat_bocavirus_isolate_YNJH
CCGCCGTCATGTTTCCGTGACGCAATGATGACGTATACTACTACATATGCATATAAAGATAATTTCAATACTTGCATATTGATGAGGGGCGGGGTTAGGGGTGGGGCTGACCTTTAAGATTTGCATAAATATGGGAGGTGCCAACAACAGCCAATCAGAAAAGGCTTCGGGGTGAAATCTGATTGGTCAACCAACACATATATACCGGTGCACCCGGAAGGAGGTGTCATTCGACGGAGAGCACGTCTAGGGTGAGTGTCGCTCCTGCCTTCTCTGCTATGGCCACGTCAGCTCTATCCTTACTGGGGGAGCCCAGCATTGAAGAGATCAAGCGGTTCGGGGGTCCTGCTTACACCTTTGTGCTAAAGCTGCCTCTGCCTAACTGGCAGGATCAGGAATTATACCTGCAGCGCACATTTAGTGTGCTCTATGGAGGGCAGCTGGAATCAAGAGCAGACTTTCAGGGCCTAAGCAGCTTGGACAGTCTAGCTCTGGTCAGTTTTCTGATCAACCATGGGCCACACAAGTCCTATATCTATACATTAACTGACGCTGCACATAAAGCTGCAAAAATGGCCTTCTGCAAAAAACAGGGGACATCTAGTCCTACCTGCAGCATCTATGCACAAGGAGAGCTCGGCAGCCATCACTTACATGTACATCTGGTATTAGCCGGTACGGGACTAAACAAATACAATGCCAAGGCATGGAGGTCTCTGCTGGCCTACAACTGGTTTGGAAACTTACTGACTGTCGCATGCACAATGGACAGAGTGAGGCCAGCTATGCCAGACATTGTCACTCTGCTGCACACCTCACGGGATCAGTGTGTAGAGGGAGACGGCAGTGACTACTGCACCATCCTGCAATACAGGAGCCGCGAGGGACACATGTACGCCTGCAGAGTTGACGGGGCAGAATACATCTGCAACTACCTGCTGCCTAAGAATCTTAAATACTATACCTTTTTGGAACCTAGTGAAGTGACTCCATTTGACTCCTTCTTTATCAATATCTCGGCAGCAAAAACTTATGGGGTAACTCTGCTAAACGGAAACTACGTTTCCGAAAATATTAGGAAACAGTGGGTGCAACAGCTGCAGCAAGAAATCTGCCGTCTCGCAGAGGAACCTGTGTTTACTGGAGACATCTTCGGGACCTTACCTGAGGTATCTAAAGCTGTATGGCAAGGTTCTAGCAAGCCGGGTGGCAGGATGACTAAGAAAGAGGGATTGATGATTGATTGTTTGCGCCGCTGTCATGAAAATCACTTGTTAACATATGAAGATCTTGTTAACACTTGTCCTGATTTAATCATTATGTTAGAAAGTCAACCCGGAGGGAGCAAACTTATAGAGCAAACATTGCACATGATGCACATAAAGATTGCGCAGACACATACCGCAATGTCATTTATTCAGACCAGGTACACAGATGATGCAATAACCGGGCAGAACAAAGTCTTTAAGTTGCTTGCTTTTCAAGGATATAATCCTTGGCAGGTGGGGCACTGGGTGTGCTGTTTGCTCAGCAAACAATCTGGCAAACAGAACACTCTGTCTCTGTATGGTCCTGCCAGTACTGGAAAGACAAACTTGGCAAAAGCAATTGTAAACTGTGTTAAACTGTATGGCAATGTAAATCACTTGAATAAGAACTTTGTCTTTAATGATTGCGCGGCAAAACTTATCATATGGTGGGAAGAAGCTCTAATGCACTGTGACTATGTGGAGCAGGCAAAATGCCTGCTGGGGGGCACAGAGTTTCGGGTAGACCGCAAACACAAGGACTCACAGCTGTTACCGCAAACACCTGTGATTATCTCAACCAACAATAACATCTATGAAGTCACAGGTGGGAATACAGTGACAGGTGTGCACTCGAAACCTTTGCGGGAAAGGATTGTGCAGCTGAACCTCATGAAACAGCTACCAGCCACTTTTGGGGAGATCTCTTGTGATGAGGTGGCAGCCTGGCTCTTGGCCTGCAAAGCGCGGTACCAAATAGGACTCACAGACTTTTATGAGCAATGGACACTGGGGACTGTGCCAAATGACTTTCCTCTCGCTAATCCATGTGCTGGTCACTTACAGGACTTGGTCCTGGATGATTGTGGGGTTTGTGACGTCTGTGGTTGCCGGAAGCCTCTTGATTTCGACTGGACTGTGGCTGTACCGTCTACTGAGACACCTCCTGCAACTCCAAGATCAGGTAGAGACACTTTTAAAATTCTCACACCAACAAAAATTCATTTCTGGTGCACTGAATTTGACCTGTCCTACCTTGACTCTCCAGGAACTCCCGGAAGGAAGCGGGATCTGGATGAGAAAGTCTCCAAGTCGCCGGCATCACCTCGTCCAAGTACGCCTTCCGCGCCTAAAAAACCTAAGAGGAAACTGAGTCTAGAGGTACGTGCAGCTGACTGCTGGGCATCACAACCACAAAATGAGCTCGAGATCCTACAATACGAAACAGAGCTCCAGGACAAAGAGCAGCTACAGGAGCAGGAGCCGGTCACCTCTAGCACAGGCCTCACACCGTCAGAATGGGGACAGCGGCTCGGAGTCATCTCACAGGGACCGGGGAAATCGCCAATCGTCCTACACTGCTTTGAAACAATCCCGGAGAGCGAGGACGACACCGATTGAGGTGTTCACGCGGCACAGAGCCGCAAACAATGTGGACATTCAGTACTGTGGGTTCTACTGGCACAGCACCAGGCTGGCCAGAGCCGGGACTGATTGGATCTTTAATGAGGGGAAACAAAAATTCCAGGAAAGGATGAATAACAATGTAATCAAATGGGAAGACTGTAGGGAGCTACTGTTTGATTTTAAAAAATGTCAGGATCAGAAATATAGAAATATCATGTATCACTTGTCGCGGGGGGGGCATTGTCATAAATGTGAATACTGGGGTAACATGTATCTTCAACATCTCGCACAGGTTGAGACTGAACAAACACAACCTGAGGTGTCTGATCAAAAGATGTTGGAGATGGCTATGCAATTGGATGGCACCAATAAATAGAAAGCCTCGCGGTTGGGTTTTGCCAGGCTATAAATACTTGAGGCCTTTCAACCCACTAGAAAACGGAGAACCTGTTAATAAAGCTGACGAGGCAGCTCGCAAACACGATATTGCATACAATCAATACTTAGAGAAAGGACAAAATCCATACTTAAATTTCAATAAAGCTGATCAAACTTTCATTGACGATTTGCGTCACGACAATTCATTTGGCGGCGCCATCGGGAAAACATACTTTTCAATAAAAAAGACACTCTTCCCACATCTGGCAGGAGAGGGTGAGCCTCCTGCCAAGCGCAGCAAGCCAGGGGAAAGAGCAGCCAAGAGAAAACAATACTTTGCCAGATCAAACAGACAAGCCAAACAACAAAGAATGGAACAGCCTGATGCTGCGGCGGCTGATGAAACCAGCACCACACCACACTCGCGCTCGGCACGATCAGCCGGTGGGGGAGGAGGAGGTCCGGGAGGATCAGGCGGCTCTGGAGGAGGGGGAAACTCTGTTGGCTTCAGTACAGGGGGTTGGGACGCGGGCAGCATCTTCACTGATAATATCATCATCACCACAAACACGCGCCAGTGGTACGCGCCAATATATGACGGGCACAAGTACAAGAAACACAAAGCCGGGGACAATGGGGGAACAGACAGTGACTGGTCAGGAATCAGCACACCCTGGGGCGTGTTCAACTTCAACTGTTATGCCTCTCACTTCTCACCACAAGATTGGCAAAGGCTGACAAACGAGTATGTCAAGTGGAGACCTAAGTCCATGACAGTTAAAATCTATAACCTGCAAATCAAGCAAATAGTAAAGCTGGGGGCAGACACTCTATACAACAATGATCTGACAGCAGGGGTCCATGTCTTCTGTGACGGAAGCCATAGATACCCATACTCACAACATCCATGGGACAAAGACACCATGCCAGAGCTGCCAGACGAGATCTGGAAACTGCCACAATATGCCTATTACCAAATCCAGGATGACTTAGCCGAGAAAGCCTCGGGGGACAATGTCATCAACCCTGATGACATGTCCAAAAACCTCATCAGGGACGCGCCGCTATATATCCTAGAAACATCCACACATGAAGTGCTCCGGACCGGAGAAGACACCAGCTTCAACTTCACATTCTCATCAGGCTGGGTCATGAATGACAGGGCATTCTGTCCTCCGCAGGCAGACTTCAATCCACTCTCACAAACCAGAAGATACTCAGCTCACAGAGACAACAACAAAAACATTTTTGGACGGTACAACCCGTACAAAAAACCCAGCAACTGGTTCCCGGGACCAGCGCTGTCCTACACTGGCAACCTAAAGAAAAACAATGGCTACCAAACAGGAAAAACAACCGCACCTATCACTGTCACGTACCAGCACCCACACGAGGCATCAAGAAACAGCACAGCCACGGCAACAGGGGTCTCCATGCCTAATGAGGAAGGAGCCCGCAAAAGCGGCTACAATGTCACTCCCGTAAATCACGCCTACGCGGCAGCAGAAAACATCACTCTAGGATATGACTCTGCACCGCAGAGTGAGGCCATAGAAAACATCACCACAGTTGACGTAGACAGGGATATGACGCGCTGGGGAAGCCTATGGGCCTGTGACGGGGTAGAGGGAACCTACGCGCAAATCAAGCACAGCTGGATGTTTCCCATGCAAGCCTGGAATGGGATTCCCATAGCCAGATACACACCAATATGGGTCAAGATTCCAAGAACAGACTTCCACACTCTACTGGATTCTCCAGATGGAACTCTGCCCATGACACATCCACCAGGCAACATCTTCTGCAAGGTCGCTAAAATACCAGTACCCTCAACTGATACGGAAAGCTTCCTCAACATCTACGTGACAGGACAAGTCACCTGTGAAATCGTCTGGGAAGCAGAGAGATACCAAACCAAAAACTGGCGTCCAGAGATCAGGAATGATGTCAAAAGCTTCAAAGATGCACATCTCTATGACTTTGACACAGCCGGGAAGTACAACACACCAGAAAACTTCAATGAGGAAATGCCTACGCGCATGGGCATCAACCGCGTTCTGTAAACAAATCTGTATCCGCTTGCCAAAAATAAAATTTTGATATAATCTTCTATAGTACATGTTTAGTAGACGTCATTAGTTTGGCTTAGTTTCAATCTTAGTTTCATGGGT
>NC_030402_Ungulate_bocaparvovirus_6_strain_USII/03
TTTTGTTTTCTGTGTAGGGCCGGCCGTGGGCTTGACCTCTCTCTGTTTGTCGTGAGCGTCAGATGTGGCTAATAGACAGGGTTATAAGAGTATATAAGTGAGAACACATTCAGTCTGTACTTCCTGTTATCGTCGCTGGATGCTGAGACTCGTCGAGCGGTGAGTCGAAATGACTACGGGGGGCTTAACAACTACTATTGCTGAAATACAGAGCTTTGGGCATCCATGTTTTACTTACGTCATCAAGTTACGTCATGATCACGTGACTGCTGAAGAAGAGGGGTTCTATGGACTATGTGGGGGAACGAACTTTAATATGCTCATGCAACTACCAACTTATGACTTAGACTCTAACAGTCCTAACAAAGAAGAACTTTTAGAAACATGGAGTCCTGGAGATGGACATATGTGGGCAATGGCATGGGCAGGATGGAGAGCATGCGGAGAACTGATGCAGAGGAGACAGCTCAGAGAAAAGCCAGCATTCAATGCTTGGTCACAGTCTGAAATTGGAGAAAAAGGGTGGCACGTACATCTGATTATAGGTGGACCGGGACTGACAAAACAAAATGCTTCTATCTCAAAATCTCTACTGTGTACTAGTTTCTTTAAACATCTACTAATAACTATAAGACAGAGAATGAACGAAGAAGAAGATCAGATGTCTGAAGCAGAATTTAGAGCTTGGGCATGGCTTCAGCAAATATCAGAAAAAGTAATGAGGGGAGAAAATGAAGACGTAGTAGATATCTTAAAAATGAGATATCCTAATGGAAACTTAACAGCACAAGCAATTAATGGGTCACAGTTCATCACTAGATACATGCTTCCTAAAAACAGACAAGTACTTGCTGCAATCTCGCCTTTTCAAACAACACCGAGAGCTAGTTTTGATGGAACATGGAGCAAGGACTATGGGTTTACCGTATGCAATGGGAAAACCATTTGCGAATACACTAGAAGGGACCTGTGGAAGGCACTCTTCAACACTTATGTTCAACATCCAGCAGAAACCATGCTGAATCCAAATCCAGACGTATGGAGAGACCTACCAAGAGTAAGCAAAACTGTTATTGATAATGTTGATGCGGCAACATCTTCTAGACCAATAAAACTATCACGAAAACAAAAAATAATGATGGAGGTTATTAGAAAAGCTACAGAACAGCTGTATTTGACATATAATGATTTAGTGGTAAATCTTCCAGATTTAATACTTATGCTTGAGGGGATGCCAGGCGGCACAAAAACTTCAGAGCAACTACTAACCATGATTCACATTAAACTTTGTGCACAATATAATGCATTTGATTTTATGATGTTAAAAACTCCTAAAACTCACAATGTAAATCTAAATGCTGATGTATATGATTGTAATGAAAATCTTGTATTTAAACTTTTAAACCAACAAGGATACAATCCTTGGCAACTGGGTCACTGGCTTGTAATGATGCTTGCTAAAAAAACTGGGAAAAGAAATTCACTGTTATTTTACGGGCCGGCTAGCACTGGAAAAACAAACCTGGCAAAAAGCATATGTCACGCCGTTGGGCTATACGGCTGCGTAAACCATAACAACAAACAGTTTCCATTTAATGACGCACCAAATAAAATGGTGCTTTGGTGGGAAGAGTGCATAATGACCACTGACTACGTAGAGTCAGCTAAATGCATATTGGGAGGTACACACGTCAGAGTAGACGTGAAACACAAAGACTCCAGAGAACTTCCACAAATACCAGTAATACTCTCTAGCAACCACGACGTATACACAGTACAGGGAGGGAACGCAACATTTGGAGTACACGCAGCTCCACTGAAAGAAAGAATCACACAGCTAAACTTCATGAAACAACTAGAAAACACATTTGGAGAAATAACTCCAGAAATGATATCAACATGGCTTTCACACTGCAACACCAGGTTTAGCGAACAGATGACACTAGAAACATTCCAAACTAAATACAATCTCACAACCATAGGAAACAGCTTCCCATTACAAAAACTGTGCTCTGGTCACACACAGAATTGGACATTCCACCACAACGGAGTCTGCTGGCACTGCGGGGGATTCATCCAGCCTACAGAAGAGACAGACTCCGAGCCTGACAGAAACTCTGAACATAGCAATCCTGATTCTGACGATAGCAACACTTCTAATAGTGGTGAGTCTCTCCTTAATACCACTGAGACGGACTCGGGCAGAGGCACAATCTCATCATCTGGACCATCCGTACCAGACGACAACCTAGACATAGACCCGAGTGAGTGTTTGCAATGGATGGAAGACATACTTAATACCATGAATGCATATGACATTGAAATTGCAAGCAATAACGCATGTCCTGCTCTTTTAGATATTCTCGAAGAAGAGCCAACCGAGCAGAACGGGAATTTGGATCAAGAGAACACCGAGCCAGAGACACCGGAAGATAACCATCAGGATCCCAAGAGAGCTCGTGTGGAAGAGGAGGTAAGCAATGAGCTCCCATTTGAATCGCAACCCATTACAGAAAGCGACTGGGAAGAGTGGCTTCAGTTTAGACAGAGAGCGAAAAGAAGGAGAATCCAGATACAATCAGAAGAAGCGCCAATGGAAACAGAAGAACAAGGAGAAGAGCCCGGACCGAGCGCATGGGGTGAAAAACTGGGGATCATCTCACAAGGACCAGAACAAGAACCAATCGTACTCCACTGCTTCGAGACCATACCAGACTCGGAACCAGAAGACGACACCGTTTAATGTTTTCACAGAGCACAGATCACTGACTAACACAGACATACAGTTTTGTGGGTTTTACTGGCACTCTACCAGAATTGCTTCAAAGGGAACCAATGACATATTTAACACACTAAAACAATCATTCCAATCACGCGCAATAAATGGAAAAATCACATGGGACGGGGTTAGAGAAATTCTGTTTGAACAAAAAAAAACACTAGATCAGTACTACAGAAATATGATGTATCACTTCAGATTGGGGGAAAAATGCGAGAGATGTTGTTACTGGGACGATGTATATAAAAAGCACTTAGCTAACATTCCTACTACTTCTGTATCCACAGAAATAAGCGACTCTGAAATGCTTGAAGTCGCTCTGTCATTTGATGCCACCAATAAATAAAGCTAAAAAAAGCGGTCTAACTTTACCTGGTTACAAATACCTTGGTCCATTTAATTCTCTGTTTGCGGGAAAACCGGTAAACAAAGCAGACGAAGCAGCGAGACGCCACGACCTAGGCTACACAGACTTACTCGACAAGGGACACAATCCATACATATACTTCAACGAACACGACGAACAACTCATACAAGACTTACAGACAGACAGAACATTTGGGGGCATACTCGCCAAATCAGTTTTTGGCATCAAAAAAGCAGTGGCGCCAGCACTACCAAACACAAAAACAAAACAAGCCGAAAGAGCGGCTAAGAGAAAACTCTACTTTGCACGCTCAAACAAACACAGCAAACAGGCCAAAATGGAAGATCCCAACATGGACCACGACACTGATGCTCAGGCTCCTGATCAGCCAGACGGTGTGGCCAGGAGTGGGGGCGGGGGTGCGGTGGGTAGCAGCGGGAGAGGTGGTTCTGGAGTGGGCTATTCCACTGGTGGGTGGACCGGCGGCTCCATTTTTACAGACGACATTGTCATCACTAAAAACACTCGCCAGTTTATATGTGAAATCAAAAACGGACACCTTTATAAAACTGAAACTCTTAACACTGGCGCACAGCATGCTGCTCAATACGCCTGCACCACTCCGTGGTCTTATTTTAATTTCAATCAGTACAGCTCTCACTTTAGCCCGCACGACTGGCAAAAACTCATAAATGAATACACAGCATTCAGACCAGTGAAAATGCAAGTTAGAATCTACAACTTGCAGATAAAACAGATAGTAACAGACGGAGCACAGGGAAACACATACAACAATGACCTAACAGCAGGCCTACACATAATGTGTGACGGATCACACGCATACCCGTACGTGCAACACCCATGGGACGATGAGTGCATGCCAGAACTGCCAAACCAGATATGGAAACTTCCACAGTACGCATACCTGTACGGGCCAATCGAATCAATAGACGAGCCAACAAACGGAGCAGAAGCAGACATAAAAAAAGGAATCCCATTGTACATCCTAGAAAACACAGACCACGAAGTACTGCGCACAGGAGAAGCAACAGAATTCACATTTAACTTCGGAAACTGCGAATGGGTGGAAAACAACATAAGCAGCATTCTGCCACAAATGATGTACAACCCACTCGTGAAAAACAGAAAAGTATATAATGTAGCACTAAACCAAGCCAAACAACAAGTAGCAGCGGTAAAATCCTCAAACTGGTGGCCAGGACCAGGGCTAAAAGACGGCACATACAGCAACAACACAGAAACACAAGCCAGCGGACCATACATCACTCGCACAGACAACCACAACATAATAGGAGACACTCCAGATGGAAAAGGATACTCCACATGGCCAGCCAGAGGAGCCATATCTCACAACCTATCCAGCAAAGATCTACACTACGTGACAGGAACTGAAGGAGACGCAAGTCCAACACTATGGTACAACAAAAGACACACAATGACCAGAGACTACGTAATAAACAAGCTGACAGCCGCAACAGGGACAAGCGAGATAGTGAATGACTGGTTCATGCTACCTAACCAAACATGGGACTCTCACCCAATAGCAAGATACAACCCAATATGGGTCAAGGTCCCACGAGTTAACAGAAAGACCATGTTTGACACTCAGGACGGAACCATTCCAATGGAACACCCTCCGGGGACAGTCTTCATGAAGCTAGCAAAAATCCCAATTCCAGGAACAGGAGACTCCTTCCTGACAATCTACGCGACCGGACAGGTATCATGTGAAATCATGTGGCAAGTCAAGAAAACAGGGTCAAAGAACTGGAGACCAGAATACAGACACACAGTATCCGACATGAACATAGACGCCTACAGATTCAATGAAGCAGGAAACTACTACGGAGCAAGGGAGCCAAATGACGCAATGCAAACAAGATACGGGCACTCGAAAGTTCTGTAAACAATAAACACGCGACACCGACAACACACGCACATTCTATATTTTATTCCACATCCCCCTGTTCCCACGAAAAATCCTTGACCCTCACCAACACCGACCCCTACACACAAACAAAAAACACCACCACACAGCCGCCCCCCCACACCAAAAA
>NC_030873_Mink_bocavirus_clone_1
CATCAGACTCCGCCTACTAAAAAGAGGAAGTCAGGTTAATGAATAACCAGTAACCAATCACTGTAAAGGTCAAATATGACGTGGCACATGTATATAAGGAGGGATCCAGGAAGCAGAAATCATACTGCTTCCGGCCGTCGAGGAGAGCACATCTCTCGTGTAAGTACCATGGCATATGTTGAGGAAGAATTGGCGGAGATTAACGATTTAATCCGGTGGGGAGATCCTAGTTATACATATGTACTGAATTTTCCGCTGCAAAAGTGGAAAGGAGATGAATATCGCATCCAGAGAGCGCTCGGCAGTCCGAGCTTTCATGACTTGGATAATGGGGAATTATTTCTGCACATGCCGGGACCGGATGAGCCTGAGAGACAGAGTGAGTTTTTGGCTCACAATGGTCCTTTTAGATCCTATAGTGTCATATTGGCCAAAGCTGCATCGTCTGCCGCGAGATTTATCTTTAAGCAAAGACAAGGAACAGTAACTCCTACGTGTAGTATCTTTGCTCAAGCTGAAATTGGAAAGGAGAAAATTCATGTTCATCTTGTGTTGAGCGGAGCTGGTCTCAACAAGTATACCGCAAAGGCATGGACAAATCAACTAGGATATCACTGGGCAACTAGACTCGTTGATCATTGCAGAGCTGTGCTCGAAATGGACAACTGTCCAGATAAAATCATGTGCCAACAGTTGTTGAATCTATTTGAAGCTGAACGCGTCAGTTGCATGTCTGATAGATCTAAATTGGCTTCTATTATGCAATACAAGAATAGAAATGGAGAAATGTATGCGTGTAGAGTAAATGGACCAGAATACATCTGCAACTATCTGCTATGCAAGAACCTGAAATGGTATTATGTAGTTAGTCCAGAATTGGCGACGCCGCACGTTTCATATTTTGTGGGAGCGTCTGGAACATACGCAGTTAGTTTACTGAATGACAAGTTTATCTCGCTACATTGTCGTCGCCAATGGGTAGACAAGATAAAGAAGTATGTATCCAGAGACGTTGAGCCTGTGTTTACTGGAGAATTGTTTGGCACTCTACCAGAAGTAAGTAAAAGTGGATGGGATGCGAGAAAATCGGGAGAGTGCATGAATGATAATCCTCAAAAAATCACAAAGAGAGAGAAATTGATGTTGGATTGTCTGAAGCGTTGTGAGGATGAGCGATTGACGACGTATGAAGATTTGGTGAATAAGTGTCCAGAATTGGTTGTGATGCTTGAAGCGACGAGTGGTGGATCGAAGCTGATTGATCAAATGCTTGGAATGGTGCATATTAAAATGAGTCAAAAATATACAGCCTTGACCTATGTACTGTCCAAGTATGAGAAAGAGGAACTAGAACCAGATAACAAGGCATGGCAATTGATGCTATTACAGGGCTATAATCCGTGGCAAGTTGGACATTGGCTATGTTGTGTGCTCGATAAGAAGGCTGGAAAGCAGAACACTATAAACTTTTATGGTCCAGCTAGCACGGGAAAGACAAATATTGCCAAGGCCATCGTGAATTGTGTTGGACTATATGGATGCGTCAATCACCAAAATAGGAACTTTGTGTTTAATGATTGTGCTGCGAAGCTGATTTTATGGTGGGAAGAATGTCTGATGCATAGTGATTGGGTAGAACAAGCTAAATGTATCATGGGTGGAACGACATTTAGGATTGATAGAAAGCATCGTGATTCAATGTTGCTTCCTCAAACTCCGTTGATTGTTTCTACTAATAACGACATTTATAGTGTGACTGGTGGAAATACGGTGACTGGTGTGCATGCAAAGCCTCTGAGAGAACGTGTCGTTCAATTGAATATGATGAAACAATTGTCTTCTACGTTTGGGGAGATTGATCCTCGAGAGATTGCGGCGTGGTTACAAGCGTGTATGACTAGATTCCAATGTGATTTGAATGGGTTTTATTCACAATGGGGATTGGAAAGAACGCCGAATGATTTTCCATTAAATAAATTGTGTGCTGGTCATGATCCACAGGAATTTGTGCTGCATGAGACTGGAATCTGCTCTGCCTGTGGTGGATACTATCCATTAGAGACACGAGATAGAGGACAGCCAGAGCCTGCACAGCCACAAACTATTACAGGTATATCTCTAGTATCATCCTTGTTGCATGAAGATGCGTCATGGTTGACTGATGGAGCACCATTAACTGAAGATGATTTAAATTGTGTCTTTGCAGAGAGTGAAACTGTGCCTGTAGAGGAACCACCTAAAAAGAAGAGACGAAAGGAGAAACATCAGGTAATTACAGATACCGACTGGAGTAGTCAGCCTAAAGATGAGCTCGAGATACAGCTATGGGAACAGTCACTACGGCAAGAGCCAGAGCAGTCTACGGGACAAGATGAGGGAACGTCGGAGTCCGTGGGACTCTCGCCGTCCGAGTGGGGGGAACTCCTCGGGATCATCGAAGGAGATATTTCATCGGGAGAACCACCAATCACACTCCATTGCTTCGAGGACATCAACTGGGATGAAATCTGAGAAAACGACACCAATGACTGTTTTTGCTCAGCATAGATCAATGTTATCTCCAGAACAGAGAGAAAAAGCTGGGTCTTATTGTGGATTTTACTGGCATAGCACTAGAATAGCTAGAAAGGGCACTGATGGAATTTTTAACACTTATAAGGCAAAATTTCAAGAGATTGCAATATGTAATAAGATTGACTGGGATCAGACTAGAGAATTGTTGTTTAGTTTTAAAAAGGAAATTGATCAATGTTATAGAAATATGATGTATCATTTTAGACATTCTCCACAGTGTGAAAATTGTAAATATTGGGATGATGTGTATACGAGGCATTTGGCTAAGGCGACTGAACCTGCTTATAATCCTTGTGTTACACAGGGTGGTGACGAGGTAACTGATGAAGAAATGATGGACATTGACGTACCTGACGTCAATGCCTCCTCATAATAGAAAACCTGGTGGCTGGGTTTTGCCTGGTTTCAAGTATTTGGGTCCGTTTAATCCATTAAATAACGGTGAACCTGTAAACGACGTAGACAAAGCTGCGCAAGCGCATGATCAAGAATATCAAAAACTTATTGATTCTGGTATCAATCCTTACTTTAATTTCAATAAAGCTGATTCTGATTTTATCGAGAATTTGTCTCGTGACAATTCATTTGCCGGGTGGCTGGGAAAATCGGCGTTTAGACTAAAGAGTATCCTAGCGCCGCATCTTCCAAACGACGGAGCGGGTCCGAGTCCGGCTAAACGGGGAAGATTTGACGCCGAACGTGCTGCTAAAAGAAAACTATATTTTGCCAGATCAAACCGTAAGGGAGGAGCTGCCAAAAAGCCGCGTCTGGATCCAATGGAGGGACCGAGCGACCAGATTGAAGGGGGCGGTGATGGGCCCGAACAAAAGACGGCGTCGACGAGTAACGGTGGAGGTGGCGGAGGAAGCGGCGGACATGGCGTTGGAGTCAGTACGGGTGGGTGGGAAGGTGGGTGTTATTTTGCAGATAATGTAGTTGTAACCAAAAACACTAGACAATGGTACGCTCCAATCTATAATGGACACAAAGACACTAGAAATGATGGGATGGCGGGACGTCAGTGGAAAGGCATCAATACACCATGGGGCTACTTTAATTTCAACATTTATGACGCGCACTTTTCACCACAAGACTGGCAACGTCTCACTAATGAATATAGACGTTGGAGACCAAAGTCAATGTTTGTCAAAATTTACAATTTACAAATCAAACAAGTTGTAACGCTTGGGGCAGACACGCTATACAACAATGATTTAACTGCAGGGGTTCATTTTTTCTGTGATGGGTCGCATCAATTTCCATATTCACAACATCCATGGGACACGGGTACGATGCCAGAGTTACCAAATAGAATATGGAAGCTACCGCAGTATGCATACTTTACACACCAGGGAGACTTGGTTAATGCTCAGGAAAATACAGGAATCACCAACGCTACTAATCAGGAAAAAATGATTGCTGCTAGCTATCCAACCTATATATTGGAACATGCGACGCATCAAGTGCTACGAACAGGAGAAGAAACTAGCTTTCAATTCAATTTTGAATGTGGATGGGTCAATAATGACACTGCTTATGCCATTCCACAAGCAGATTTTAATCCATTAGTGCCAACGAGACGCTATTTTCCTGTACATAGTAGTCAGAGTAATACATTTGGTTATGTCAGATACTCGCCATACAACAAACCGAGTATCTGGATGCCGGGTCCATCGCTGGGATACGTAGGATACACAGAGTCTGGATCAAACTCACACTATGCTAGGGGACCAATCACTGTCGTAACACAGCCGCCAGGAACAGAATCTGAACGAGCTAGTCTCAGAACTGGGGAAAATGCAGATGAAACACCTCAATCGAGAACGGTCGGTGTTCCTGGCGCTCCAATTGACACGCCAGAAGGACGAAACGCAGTCAGGGCCACTGGGTACGACATTTCGCCAGTCAATGGAGCCAGATCAGGACTAGATGCCATCACACTGGCCTATGATGCGGGTCCAGAAAGCGCATCAACCGATGCCATCACGGCCAGAAACAACGACAGAGACATGGCTAGATGGGGAAACATGTATGCTATAGATCACTACACTACGAGCGGTAATACCACTACCACAAATATGGCAGAACTCAAAAATGTCTGGATGTTTCCAAACCAGGCATGGGACAGCACACCAATCACTAGAAATACTCCAATTTGGGTCAAAATTCCTAGAACAGATAAACACACACTGTTTGATTCTTCTGATGGAACACTACCCATGGCACATCCACCTGGAACCATCTTTTGCAAGGTAGCAAAGATTCCTATCCCAACGGAAAACAATACCGATTCCTATCTAAACCTATATGTGACGGGACAGGTGACGTGCCAGATTGTCTGGGAAACGGAGCGCTACCAGTCCAAAAACTTGCGGCCAGAGCTGCGCACGTCGGCTGGAGAGTTCAGGGACCAAACGCTGTACACGTTCGACGCAAACGGAACGTACAATTCTCCAGAAAGATATCACGAGGGCATGCCAACAAAACAAGGCATCAACAAGGTCCTGTAACACATACAACAATATTTCTGTCATGTATATCTTGTTATCCAAACCAATAAAAATGTATTTTATGATCATAAACTGAGTATGAGTCATCATTTAGCTTACAACCCTCTGTTATAACTTTAGAGCAACCACCACCACGCAAC
>NC_031695_Rhinolophus_sinicus_bat_bocaparvovirus_strain_str15
ACGTATACATGAAGGAGATACTGTAAAGATAATATCAACGTGTATAACTTGCGACGGTTATGCCTGCCGCCATGACAGTTCTGGCGCCATGTTTGAAATACGTTGACCAATCAGATTCATCCACGAATCGAAAATAGGTGGAGCTTCTGCCTATATATACCGGCGATTCAGGAAGCGACTCTCATTCTGCTCTGAGCTCTCGCCGGTGCAGGTAAGCCTGAGATGGCCGCTGTGCTTGAATCTGCTGATTTGTCTGTTCTCGCTAGCTATGTTCAGGGCTTCCACTCTCCGGCTTACACCTATGTGTTCAAGCTGCCGTTTTTGGGCTCTGTTCAGAGCTGGGAGCGCGATCTGCAGTGGGGACTGTGCTCTCATAACCGAGAAGGGCTGGATGACGTTAGCGGTTGGCTGCTGGCTCCTGAGCAGGATAGCCCGTCGGCGCAGCGCCTGTACCTGCAGGCTCACGGCGAGGACCGCTACTACGGGCGTTCGCTGGCTATGTTTGTCTACAATGTTGCAATCCGCTATTTTCGATCTCGCCAGGCCGTGAGCGAGCCTAGCTGCTCCATCTACGTGCAGTCTGAAATTGGGGAGGCTCAGTTTAATATCCATCTGGTAATGGGTGGTCCTGGGCTGAACAAGTACAACGCCAAGGCGGCGGTACGCCCGCTGCAGCTGCACTTTTTGACCGAGCTGGGCGATCAGCTTCAGTGTAATACCCGGGACTGGGTGCCTCAAGACCGCATCGATGTGCATCTGCTGGTTTCTAGAGTGCAAGCGGCGCTGACTCGCACCATCACCGAGGAAGACTATCGGGTGGTGGACATTCTCACGTATCGCACCCGCGCTGGGCAATCTCACGCGGCTAGAGTGAACGGGTGGGAGTACATAGTCAACTATCTGCTGTGCAAGAACGCGCAGTTTTTTGCGGAGGCGTCGCCGCGCCGCAACACTTTGGCTTGCGATTGGTTCGAGGGAATCTACAAAACCTATCAGTCTACTCTGATCAACGGGGAGTCTGTGCCGCTGGGGTCGAGGAAGAGGCTGTGGAACCAGCTGCAGGCGGGTCTGGGGGTGCTGAAAGCGGAGCCTGTCTTTTCTGGCGAGATGTTTGGGGCGCTGCCTGAGGTGAGACCGGCCGGGTGGAAGGAACCTGAAAAGGCGGGGGGCCGTCAGCGGTTAAACCGGCGGGAAGCGCTGATGCTGGACTGTTTGGCGCGCTGCCGTCAGGACAACCTCTTAACCTACGAGCAGTTGGTGGGCGGGCATCCTGACCTGGTGGTTATGCTGGAGGCGATTGGTGGAGGCGGAAAGCTTATCGAGCAAATCTTTACTATGTTCCATATCGAGTTAGTCAAAAAGCACACGCCCTTGTCTTATTTGCAAACGCTGAATCACCAGTCCAGAGTCCAACCGGGCAACAAGGTCTTTATTCTTCTCGGTCTCCAAGGTTACAACCCTTGGATGGTGGGTCACTGGGTGTTGGCTCTGTTTAACCGGCGGGCGGGGAAACAAAATACTCTGCTGCTCTATGGGCCGGCCAGTACGGGCAAGACTAATCTGGCTAAGGCTTTAGTGAGCGCCGTGCGGCTCTACGGCTGCGTCAATCACCAAAACAAATCGTTTATCTTTAACGACTGCGCTCACAAGCTGGTGGTCTGGTGGGAGGAATGCCTGATGCACGCTGACTGGGTGGAACAGGCCAAGTGTATTCTGGGTGGGACCGAATTCCGAATTGATCGCAAGCACAAAGAGTCGCAGCTGCTGCCGCAGACTCCGGTTATCATTAGTTCCAATAACGACATTTACCGGGTGGTGGGTGGCAACACCGTTAGCGAGGTTCACTCTAAGCCGCTGAGGGAGCGCGTGGTGCAGCTCAACTTTATGAAGAGACTGCATTCCACTTTTGGCGAGATTACTCTCACGGAAATCTACGCCTGGATCAATAGCTGCGCCGATCGCTTTGATCCTTCGCTCGAGGGGTTTCTCAAGCAGTGGAAGCTAGACCGGGTCAAGAATACCTTTCCTCTGAATACGCCTTGTTCCGGTTGTTCACAGAACTTTGAAGTGCACCAAAACACCGGATTTTGCCTAGTCTGTGGCGGCGTGCCGGAGTTGGAGACCCGGGATCGCGGTCAACCCGAGTCCGTCGGTGAGTCTGGCGTTCCGGGGGCGGCTCTCATGTTATGTCTCCGCGTCTCTAACGTTGTGTCTCTACAGCTACGCAGTGCGACCTCGACGCGGAGCCCGAGGAGCCGCCGGCCAAGCGGTTGTGCGTGAACGAGGACGTGGAGGAGGATCCTCTGCCAGGTCCGCAAGACGATGTCTTCTTGGGGGTCCAGGAAGAGGAGCCGGAGCCCGAACCGTCACGACGGGCGCTCAACCCGTCAGAGTGGGGCGAGCTCCTGGGCGTCTACCAAGGGGACACGCTGGGCGAGGAACCGATCGTCTTGCACTGCTTCGAGTCGCTCGAGGACTCTGACGCAGAAGGAGACGCCGCTTGATGTGTTTATGCGTTACCGGTCCGAGCATCCGGATGCGCCGGCTCTGTGCGGGTTTTACTGGCACTCCACGCGTCTGACGCGCGCGGGGACCGACTTGATTTTCAATAAATTGCAGGGTGATTTTCAGGCGCAAGCCACGGGGGGAATGATTAACTGGGACCAATGTAAAGAATTGCTGTTTTCAATAAAGAAGGACCTCGACCAGAGGTACCGCAACATGTTATGGCACTTTAGCCAGGGGGGCGCCTGCGAGCGCTGTCAATACTGGGATAATGTGTACCAAGCGCACCAAGCGAAGGTGCAGCTTGAGCGGGAACTCAATGTTGTTTCAGAACTGACGGACCAGGAAATGCTGGAGGCCGTCGAGGACATGGAGGTGGATGGCGCCAATTAGACGCCCGGGTGGCAGGGTCGTGCCGGGATACAAATACCTGGGTCCATTCTATCCTCTCGATAACGGGGAACCCGTCAATAAAGCCGATCGAGCGGCCCAAAAACACGATCAAGCCTATAATCAATATCTGTCTGAGGGTAAAAACCCTTATCTGTATTTCAATAAAGCTGATCAAGACTTTCTCGAGGATCTCGAGTCTGACCGTTCTTTTGGTGGTTGGATCGGTAAGACTGTGTTTGGATCTAAGCGAGCTATTGCGCCATCGCTCGGCGAGCCGAGCGCCAAGCGAGCCAAACTCGACCGCGCGCAGAAGCGCAAGATCTATTTCGCCAGATCCAATCAAAAAGCCAAGCAACCCAAAATGGCCGACACGGCCAATAACCAAGAAAATCCTGAAGGGGGCGAAGCGGCGCCTGCTGGCTCTCGATCTGGCCAGGCCGCTAACGCGGGCGGTGGTGGAGGTGGAGCCGGACGGAGCGTGGGCATTTCCACCGGAGGGTGGCGCGGAGGCACGCTCTTTTCCGACACGACGGTGGTCACTCGGGTAACGCGCCAATGGTACTGTCCCATCTACAACGGCCATCTCTATAAGGCCTTTGGCGCGCAAGATGACGCCGACAGTCAAAAGTCCTACTGGCAGGGCATCAGTACGCCCTGGGGCTACTTTGACTTTAACTGCTACGCGGGCCATTTCAGCCCGCAAGACTGGCAACGCCTCACTAACGAATACCGCAAATGGCGGCCTAAAGCCATGCACATTAAAATCTACAATTTGCAAATCAAACAAGTGGTCACACTGGGCGCGGACACGCTCTACAACAACGACCTGACGGCCGGGGTCCACATTTTCTGCGACGGGTCGCATCAGTATCCGTATCCGCAGAATCCTTGGAACGAACACGTCATTCCGGAACTGCCGAACGACGTCTGGAAACTGCCGCAGTACGGCTACTACCAATACGACAAATGGCTCACGTCGGATCAACCCAACGACAACAACGGAGTATCCAAAGCTCTCCGCGTGATGGCGCCATTGTTTATGCTGGAAAGTTCCAGTCACGAGGTGCTACGCACCGGGGAGGAGACCGAGTTCAACTTTGAGTTTGACTCGGCCTGGGTCATGAACGACCGGGCCTACGCGTCGCCGCAAACCGACTATAACGCCATCGTCGGCACGCGACGCTGGTATCCGACTCACAACGCCAACACGGGCTCCTTTACCTACAATCGCTATAATCCTTACAAAAAACCCAGCAACTGGATGCCGGGACCGGGCACGCGCAACCTCGGGCTCAACCAGACCACTTCAGATTCTTCCAATTCTCGAGGATCCTTTATGACGGCAACTATGCCGACCAGCTATTCCATTACATCCGGCAACAACAGTCTCTCTCACGATCAAAACATTCCAAAACCCAGCAACGATTTTCGACAGCGAGTAACGTCTCAAACTCAGCCGGCCAACGGAGCCTGCTCGGCCGTCGACGGACCGACGCTCACCTTTGACGTGGGACCGCACAACGACACGGACGGCACCGTCACGTCCAGGACCATCGATAACGACATGACGCGATGGAACACCGTCTACTCGGCCAACAACAACACCATCACCGAGCAGCCGATCGTCTGGATGTACCCGAATCAGGCATGGAACAGCACGCCCATCTGCCGGGGTAATCCTATCTGGAGTAAAGCGCCTCGCACCGATCGGCACACGCTCTACGACAGCAGCGACGGGTCGCTCGTCATGGAGCATCCGCCGGGTACCATCTTTGTCAAAACTCAAAAAATTCCTATTCCAACTACGGCCAATTCAGACACCTATCTCAACCTCTACGTGACGGGGCAAGTTACCTGCGAAATCGTCTGGGAGGTCGAGAGGTACCACACCAAAAACTGGCGTCCGGAGATTCGCAACACACCCTCATCGGACGAGCCGACGGCCTACGATTTTGATCACACCGGGGCCTACAATATGCCGACCAAATATTACCTACACATGCCGACGCGCATGGGCATCAATTCTGTTCTGTGATTGGTTGCCTTTAATAAACCGCTTGATTCGTGTCAGTAAAACCGGCTCTGATTGGTTCTTTTCACGGGACTACAAATGGACTACAAGTGGGAGGAGCTATAGACTATGTACGTTGATATAATCTTTACAGTATCTCCTTCATGTATACGTCACAAGGGAGTATCACTTGAGGGAGTGTCCGTAGATCAATATTCTAATGGTATCTTTACAGTACTTCCTTCATGTAGACGTCACAGCCGCGCCTCGGTCGTATAGCCCGGAGCGGCTGCGCCGCTCGCGCGCTGCGCGCGCGCGCTGTATCTCTCTCGGCGCGGCTGTGACGTCTACATGAAGGAAGTACTGTAAAGATACCATTAGAATATTGAACTAAGGACACTTCCTTCATGTAGACGTCACAGCCGCGCCGAGAGAGATACAGCGCGCGCGCGCAGCGCGCGAGCGGCGCAGCCGCTCCGGGCTATACGACCGAGGCGCGGTTGTG
>NC_035185_Dromedary_camel_bocaparvovirus_2_isolate_16
GGCTCGCTGCGCTCGCGCGCCCTAACGGGCGCGTTCCGTATCTTGCGGCGCCATATTCATTGACGTCAGACAGTACACAGTACAGTTAAAGTATAACAGAAACAGGCGGGGATGAAAGGCGACCTTAGACACAGACTCCGCCTTTTTGGGCTCAACCAATCAAATAAAAGGTCAATACATACGCAATATGGGGTGATGGGCGTTTCGGGGAGGAGCTAATAGTATATAAGGAAGCAATCAGGAAGAGACTCGTCATTTGCCTTTGGACGTCGACGGGGAAACATCGCTCCTGTGGATACAATCAGGTACCTGCTATGGAGAACTCTTGGCACTTGGCTAATTTGAGGGACGAACTGGTTCGCTTTCACAAACCTGCATACACATACGTATTAAGAATACCGTGGCCGGTTCAGCAGAATGAAGAAGATAAATGGAATACACCTGAAGGTGAAATAGCTCTATATAACATTTCAGGAGGCAGCGACGAAGCAACTATAAGATCAGCTCTTCTGAACAGCAACACGACTGATCCGAATATTGCAGACGCTACTGCGCATGCGCTAGGAGAACCTGGAGAAGGGTTTGGACGACTTATCTGCTCAACAGCATACAGAGCAGCCATAAAAGTACTGGCCGACAAACAAGGATCAATTACACCGACCGGGAGCGTCTTTGTTCAATCTGAAATTGGTAGTGGGGGATGGCATGTACATATTGTTGTTGGTGGTAGGGATTTGAATAAGTGGAATGCTAAACAATCTAAAATACTATTAGCCGGTCATTTTTGGAGGGATTTGATTGTGAATATAACTGCAATAATTTCTGCATTTCAAAGACCTTTAACACCTAGTGAAAGAAATATCTATGAACAACTGTATTTATCATCTAGACAGGCGGCAATAGATCCAAGCTGTACTGTATCTGTGCTTCAATATAGAGCTAGAAATTGGCAATTTCATGTGAATGCAATTGATCCAACTGCATTTATTACAAATTACTTATTAAAGAAAAATAGGAGAATATTGTGGAATTTAACTGGGTATATATGTACAGGTGAAACATTTTATAATCCATTGTACGACAAAACATATTGTTGTTGTTGTTTAAATGGAACATTTATAACAACTGATGATAGACAGCAATTATATATGAACTTAGCTACATTCTTAGAGGAACAGAAAATGGATTTACATCCTGAGCCTTGGCAAAAACTACCGCTGGTAAGTAGAGTGAATATAGATAGAACATCAGGTACCTCAGGAAACAATCAAATAAGACTAGGACAGAAACATAAACTACTACTAAATGTTATGGAAGCATGTAAAAAACATTTCTGTATTACACAAGAAGATCTTGTAAAACATGCGCCGGATATTTTATTACTGATGGAGGGAATGCCGGGAGGGAACAAATCAATTGAAAATGTGTTGTGTATGATGAGAATACATTTTACACAAACAAGAACGGCGCTACAATTTATGAGAGACAGACTGGAAAAATCATACACAGGTTTTACACCGGGATCCAGCAGAGCATGGAAACTTCTTCTACTCCAGGGATACAATCCGTGGATGGTAGGACATTGGATATGCTGCGTTTTAAACAAACAAGCCGGAAAACAAAACACAGTCTGCTTCTACGGACCTGCAAGTACGGGAAAGACAATTTTCGCTAAAGCTGTGGCTCATGCTGTTAAGCTGTATGGAAGCGTTAACCACAACAACAAGCAGTTTCCATTTAATGACTGTGTACCAAAACTTTTAATTTGGTGGGAAGAAGCCATCATGCATAATGAATACGTAGAAGCGGCTAAATGTTTACTGGGAGGAACTGACTGCAGAATTGATCAAAAGCATACGGGAAGCGCCGAATGCAAGCAAACACCTGTTATAATATCTACAAACCATGACATTTATACAGTATACGGAGGAAATTCTGCATCAAGAGTACATGAAGCTCCTTTACGAGCTAGAGTTGTTCAATTGAACTTTATGAAACAACTTCAATCCACATTTGGGGAAATTTCAGAAAATGATATATACTCATTCCTTCAAACATGTGCAGACAGATTTGATTGTTCATTACAAGGGTTTTTGGATGAATGGAATCTAGAGAAGATGACAAACCAATTTCCTTTAACATCTTTTTGTTCTGGTCATTCACAGTCGCTTGTGTACGAAGAGCAAGGCGTATGCACACATTGCGGTGGTTTTATTCAGCCTACTCCGGTGGACGACGAAGACGAGTCTGATCGTGTGTCTGAAGCAGGTAATTCAGAACCTGATTTATGGGCAGAAGAGGAAGACTTGGATGATCCTTGGTGGGGGGAAGAACCTTGGGACGATACAGATACTACATCCGGGTACGAGACAGCCACAGAATTGTTAAACGATGGTGAGTGGCAACAACTTTTACAGTCAACTTTGGAAGATACAGACTTTGAATTTGACTTGAGTGTTTTCGATATTTTAGACCAAGAATCTGATTCAACTAGCGTTGGCAACGGTGAACGTTTGCTTCCTGACGTTGATGATCTTAGAGCCCCTGTTCAGGAACCAGAGGAAGCAGAGGTCGTGGTGGGAGAGGCTGAGGACTACGAACCGCAAGCGAAAAGACGCCGACTAGACTCTGAAACACAAGCGGCATTAGAAACGGTACGTCATAATGTCGTCCAAAACCTACAATATCAAGAAAGACAACTCGTATGGGACGAACAAAGACCAGAAGGAGATCCAGACTGGGACGACTACGGGGAAGATGACCCGTTGGAAGGAACGTCCACATCTCGCTAAAACTCCATACTCGTTTTTCAACGAGCATAGAGCCAAAAGAAAAGCGGATGAAACGGACGCTGAAATCGTTCCAAATAACTGTGGTTTTCACTGGCACGCTACTAGATTAACTTCAAGGGGAACAAACTTTATATTCAATGATTGTAAAACAGAATTTCAATCAAGGGCGGTGGATGGGAAAATTGATTGGAATGAATGTAAAGAAATATTGTTTAAATTAAAAAGAGAACTAGACAAAGGATATAGAAACATGATGTGGCATTTTAGAAATAAAAGAGATTGTTTTCCGTGTGAATACTGGGACACTGTATACAGAGATCATCTCGATGAAATGGCGGCAATAAAAAATGGTGAACCGTCAGACGCAGAGATGCTCGCTGCTGTGTCAGAATAAACACACAAATAAATAAATAAAAAAAATAAAATATAAAATATACGTCTATGTCTATTTTTTATAGGTCAATGAAAATACAACACGGCTCAAGCTATTCCATTGATCATAGACGGTCTATTGACCGCCTATGAAACGGGTAAAACAATAAAAGATATCGTCGATTACTTTAAACAACCAAAAGAAGAAGAAGAACCAAACACAGCCGCAGAACTGCCGCAAGAGGGATTACTGGGAGGAGCTCCCAGTAAAAAACAAACACGTGCTGAAAAAAGAAAACTTTACTTCGCTAGAAGCAATCTAAAAGCCAAAAAAACAAAAATGGATGCAGTAGATGCCGGTGAAAATGCTCAAGAAACAACAGCCGTCGAAGGACGAGCAGCAAGTAGCTCTGGGCCGGGAGGTGGTGGTGGAGGAGGAAACTCTGGAGTAGGCTATGCCACAGGCAGCTGGAAGGGAGGTACCATTTTTGGAGACAAATATATTGTTACTAGAAACACACGCCAATGGATGGCAGATATAAAAAACAATCACATTTACACAAAAGAAACATGGGGAGGTCCTACTGCAACAAGGCCAGTTGGCATTAAAACACCGTGGTGTTACTTCAACTTTAACGAATATTCCAGTCATTTTAGTCCCAGAGACTGGCAAAGACTGATGAACGAATACGGTCGTTTTAGACCTAAACACATGAAAGTACAATTATATAACATTCAGATAAAACAAAAACTGATAACAGCAGGTGACACCATATATAATAATGACTTAACAGCAGGTATACACGTATTTTGCGACGGATCACATCAATACCCATATACACAACATCCGTGGGACGAAGACACCATGCCAGAAATGCCAACAACCATATGGGACCTTCCACAGTACGCATACTTGCTAGCGTATGATTCTTACATAAACACAGATGGAAATCAGTTTGAAATTGACTTTCAAAGAACATTACCACTTTACATTTTAGAAAACAGCGATCACGCAATGATTAGAACAGGGGAAAACATTGAATTCAATTTTGAATTCAATTGTGGATGGGTAAATAACAACTTTACAAATATGACGGTCGGACAAATGTTTAACCCGATGGTAGGATACAAAAGAACAACAGAAGACACAGTCGATACTAACAGAAAATATAATGTAGCATCATTTTGTAAATATTCAAATTGGAACGGAGGACCAGGAATGAGAGCCCTAAGAACAGGAAACACACAAGACGCAGAAAATCAAGCTGGAGGAGCAGGACTACTGCAGACGTCATTGTTGTACGGAGCAGAACTGGGAACTGGAGGAGTTCCATCAAGAGCATGGGGTACCCAACCAAACACATACGGTCAAGGATCAACACACAACAAAGACCATTACCAATTTGTAACAGGAACAGAAGAAGCAACAACACAAAATACAATCACAGAACTAAACTACAACATGGCAAGCAACAATGTCACATACTTTAAAAATGACAGCTACGTAGACACAGAACTTAATCCAGTATGGATGTTTCCGAACCAAAAATGGGACAGCGTTTCAATCAGCAGATATAATCCAATTTGGGTTAAAGAACCAAGAGTAGACAGAAGCACACTAGTGGACACAAACGACGGAACAATTCCAATGCCTCATCCTCCGGGAACAATTTACTTAAAAATAGCAAGAATTCCAGTGCCAGACGTAAGCCCAGACACAACAGATTCATACCTAACTCTATACGCGACAGGACAAGTAAGCTGCGAAATTGCGTGGGAAGTCGAAAGAACACACAACAAGAACTGGAGACCAGAAAACTACCTAACGGCGGACGAGATGCAAACAGGAGTTTACCACATTGATGCAAACGGAGTCTACAAAAGACCAACAACATACTATGACGCAATGCCAACAAGAAGAACAAACATCAAAGTCCTGTAATGTACTTTGTACCCTCATATTAATGTTTACTCGTATTAACTTTGATCAATAAAGGCGTTAACCTTTCGCGTGTTTCTGTTAT
>NC_035186_Dromedary_camel_bocaparvovirus_1_isolate_54C-F
ATGGAAGACTTGGCTGATTGCTTATTTCGCAGTATTCATTCTGATCATAAATATCAACTTCAGTATCATACTTATCATATATACAGTAGAACTGCTGTACAGTGATCCCGCTTGGAGCGAATTTCGAAGAATCAGGGATTTCTAGATGGAAGATGTTATCGCCTTATGTGTAGCTACTTATAGTATCGGAATCATCATAGCGGTGGTCTTCATAGTCATATATCTAAACAATAGATCTCAAAGAGAACTAGAGGACATTGAAACAGGGCTCTTTGGCAGGAGGAGGAGAGAGGACTGAACATGTCCTTTCCAACTACCGATCACGAATGGATCGAAAAGTGGTACGGGAGAATCACTGGCTTCAAAGAGCCATGCTACACCTACGTCCTCAAGATGAACGTGAAAGAGTGGAGAGGATGGGAGAAACACATGATGGACATCTTCAGCAAGGGGACCTACGGGGTAGTAGCCAACATGGTGGACGAGGAACACGAGAAGGTTCTGACGGATGCAGGCTACGACTGGCACGCGCAGCTGAGCATGCACCTGATGGGACCACAGGGTTTAGGCTACTATCTGTGCGAGGCGGCACACGAAGCAGCACGAAAACTCATGATGCTCAAGCAACAGAACATGAGTCCGGAGTTTAGCATCTTCTGTCAGGCAGAGATGGGAGAAAAAGATCTGCACGTGCATGTGGTACTAGGAGGAAGCGGGCTGACCAAGTTCAACGCCAAAAAGAACATGGTCTACCTGGGCAAAGAGTTCTATAAATGGCTCTATGACAAATTCAAAATCTACGAAGAGATGCACGACACTAGCAATCCTCAATATGCGATTGCAGGCTACTGGCAGAGAGCGCTCGAGCAGCTGAAGAGACACGATCCGGAAGGACTAGTCGACATCCTAACCTATAGAGATAGACACGGCAACGAGCACGCTCAGAGAGTAGACGCTCAAAGCTTCATCACCAACTATCTACTACCAAAAAACAGACGCATCTACGACTTTATGACAGCACTCATGTGCACACCAGAAAGCGCTCGATTCGAGACAGACAAGACATACATGCATTCTACCATCGATCACGATCCAATCACTCACTATCTACGCAAAAAGCTACACGACAAGCTAGTGGGCAACTCTGAAGAGGAGACGGAGGAACCGCCATTTAAAATGGCGAGATGGGGAGACCTTCCAAAGGTAACAGAAAATAGACTAGAAAGCAAGCAGATTATAAACAGGCCTCAGAAAGTAGGGAAAAAGACCAATCTCATGCTAGACACACTGCAAAAGTGCGAGGAGAAACACATCTGCACAATAGAAGAGATGATCTTGATGCATCCCGAAATTGTGCTCATGTACGAGGGCCTACCGGGAGGCAACAAGACGCTCGAGAGCATCATAGAGATGTACAGGGTCAAGGTGACCAGAACCTACACGGCTCTGGGATACATTGAAAAGATGTACTCGCAGTTTGACATAGTCAGACCAGACAACAAGATAGTCAGACTGCTTAATATTCAAAATTACAACTGCTGGCAGGCGGGACATTGGATCTGTACCGTCCTACAGAAAAGGGCGGGAAAACAAAACACCATCAGCTTCTTCGGACCAGCGAGCACAGGTAAAACCAATCTGGCTAAGGCCATAGCAGAAGCCGTCAAACTCTACGGCTGCGTCAATCACTTGAACAAGAACTTTGTGTTCAATGATTGTCAGAACAAGCTGCTCTGCTGGTGGGAAGAATGCGTGATGCACAACGATTGGGTAGAACCGGCTAAATGCCTGATGGGGGGGACCAAATTCAGGGTAGACAGAAAACACAAAGACTCGGCAGAACAGCCACAGACACCTCTCATCATCAGCACCAATCACGACATTTACAAAGTAGTAGGAGGCAACACAGTCAGCATGGTACACGAAAAACCCATCAAAGACAGGGTCTGTGAGTTTGATTTCATGAAAGCGTTGCCACAAGATTTTGGAGAGATTTCTCCACTAGAGGTCGCCGAATGGCTCCTCTGCTGTAAATCTGAATTTGAGTGTACGCTCAATGGCTTCAAAAAGCAATGGGGAATAGAAAAAGTTCCCAACAAATTTCCGATGCAGCGTCTATGTGCTGGTCATTCGCAGGATTGGACGCTGTACTCTAACGGGCCTTGCCACGCTTGCGGTGGGTATCTGCCTCATACAACTACTCCGGACGGTGATTGGGTGGAACAAGAGTCCGATCAGGGTAAGTACTTCACACGGGGACGACCTTCGCGGGGTACGAAGGGAATCCCGGTCTCATGTCTCTTGTTTTGCAGAAGCACACGGGATTCCAACTCAGTCCGACGACCGGGAGACCGCTGTTTGTACTTCGTCTCCCGCACAAGAGGTCGTCGTTGAAGAAACTCCTGAAGCTAGCACCTCTTCCGGTACGTCCAATGGACAGGAACAGCTGGAAGTCATCTCGATCTCCAGTGCGGAGGAAGGAGGAGAGGCCGAAGCCCTACGGGAGGCCGAGCAATCCTTGGTGGAGGAAATCCTCACCAACGGATCACAAGCACAATGGCCAACCGTCAACCAGCTCGTCGACGAGATCCTCGACCAGGGGGAGGGAGGGAGACAGGGAGATGTCGACTTCTGGCTCGCATGCTACGAGCAGCCAGAAGAGCCGCAAGAAGGCTAAGACAACTCCTGCCTTCGTGTTTTCAGAACACAGGGCACAGACGGGCGTCGAGTTGGGATTTTGCGGATTTTACTGGCACTCTACTAGATTGGCAAAATTGGGGACAAACGCAATCTTTGATTGGGGTAAAAAACAGTTCCAATCAGCCGCTGTGGATGGTAGAGTTGGATGGGATGCTGTCAGGGAGATACTCTTTGGGTACAAGCGACTCCTCGACCAGCCTTATAGAAACATGATGTGGCACTTTAGAATGGGAGAGAAATGTGATAAATGCGAGTATTGGGATGAGGTCTACCAGAAACACTTGGCACACGTAGATTCAAACTGTGATTCACCTATGGACACTTCTTCTCCTACAGATCAAACAGAATTGACAGATCAGGAAATGCTGGAAGCGGTTGATGCCTCCAGCTAAACAGAGAGGGGAATTTAGAGGCATCCTCTTTCCTGGGTACAATTATTTGGGTCCATTTAATCCTCTTGATAACGGTGAACCTGTTAATAAAGCCGACAAGGCCGCGAAGCGTCACGATCTTGCCTATAATCAGTATTTGAATAAAGGTCTAAACCCGTATTTGAAATTCAATAAAGCTGATCAACAGTTGATTGACGATTTGTCTGACGACTCTTCTTTGGGCGGGAAATTTGCGCGCGGAGTGTTCTCGATCAAGAGAGCACTAGCGCCATCTCTGAACGAGAAACAGCTGGCGCCCGGTCGCTCAGCCGAGCAGAAACAGGCGCGAAAGTTGTACTTTGCCCGTAGTAATAAGGGCGCCAAGAGACAACGTCTCAATCCACCAACTGACAAACCGACTAGCAATCCTGATAATCCTAATATGGAAGCTGAGCAACCTGTGGAGGAGGAGACAGCGCCTCAGGAGGCAGCTGCAGGAAGCAGAGCAGGCGCTGGTGGAGGCCCTGCAAATGCTGGTACAGGAGGCGTTGGTATGTCCACTGGTCAGTGGATCGGGGGAGGCATCATCACACCAACCAGATTCGTCACCAGAAACACCAGACAATGGTGGTGCGAGATCAAAAATGAACACAAATACAAACGATACGACGCAGGAACCGGAGCCAGATTCTACGGCTTCAGTACGCCATGGTCCTACTTCAACTTCAACCAATACAACGGGCACTTCTCGCCCAAAGAGTGGCAGACGCTGCTCAATATAGCCAAAAGATTTAGACCAGTAAGAATGCATGTCAAGGTCTACAACATACAAATCAAACAAATTGTAGACAACTCTGGCTCAGGAGGAAACACGCTCTTTCAAAATGATCTCACAGCGGGTCTCCACATCTTTTGCGACGGCGAACACGCCTTTCCATATACACAAAATCCATGGGACAGAGGAACCATGCCGGAACTTCCTACAGAACCGTGGGAACTCCAACAATACGCATACGTTACCTGTCCGTACGAAGCCATCGACGATACACAAACAAACAACTACGAAAGAGACTTTCTAGCACAAGAACCATTCTACATGCTAGAAAACGCAGATCACATGATCGTCCGCACGGGAGAAGCCGTCGAATTCCATCACGAATTCAGCTGCGGATGGGTCGACAACACACGATCCGCGCAGACACCTGCGAGTATGAGCATGAATCCAATAATTCTATCAAAAGAAGTCTTCAGAGCTACCTACAACCACGACACACATAACGTACTCGCAAAAGAAAACCAAAAATCAGGATACTGGAAAGGAGGACCAGGAAGAAACAGCAACCAAACAGCAGTACCAAACAACGACCCAAAATATGCCATCTCATCAGAATATTCTTACTATAAAACACAACACATGCATGAAAGCGGAACAACTACACTACTCGAATCAGGAATAGGAGTAGGTCCTCCAACGGGAGCACTACCGGCCGAGAACGAAAAAGACAAAGTCTGGTTCTGTCCATACGATCATCCAACTACGGCTCACGCAATGCCGATAGAACCATCAACCACAGGAACCAGAAACAACATGACCTATTACGTAGATTCATCAGGACAACCACAAAAGTACGAGCCAGTATGGATGGCACCGAACCAGGCGTGGGATTCAGTCAACATCACAAGATACAATCCTATCTGGGTCAAGACTCCGAGAGTCGACAGAATGACCATGGTCGACACCAGAGACGGCACGATACCGATGGCGCATCCGCCGGGAACCATCTACATGAAACTAGCCTACATACCTGTACCAGGAACATCACATCCAGAAGACTATCTCAACGTCTACGCCACAGGAAACGTCTCAGTCGAGATCGAATGGGAGTACGAAACACACTTCAACAAGAATTGGAGACCAGAGTACAGAATCACAGCAGAAAATGTCATGGGAAACGCAGTCTACAAAGTCGACAACCAGGGAGGATACATATGGCCAACTCAGCAACCAGAGCTGATGTCTACCAGAAGAGGCATGGAGAAAGTCCTGTAAGCATGCGCAGAAGACACGGGTGAGGGAGGGGGAGGAACTGCCCTTGTAATCAATTGTATGAA
