# Supplementary material for: Identification of diverse viruses in upper respiratory samples in dromedary camels from United Arab Emirates
Source: PLoS One. 2017 Sep 13;12(9):e0184718. doi: 10.1371/journal.pone.0184718 (PMC5597213; doi:10.1371/journal.pone.0184718)
Supplement: S5 File — (FASTA) [file pone.0184718.s008.fasta]

>Camel CCHFV Abu Dhabi_B77_BestContig
ATATCACGAGAATCTTTTGAAGGTGAAGCAGCTTGTTGATTGCTCCACAGATAGGAAGAAGCTTTTACCCCAGTCAGTCTTTTCCGACTCCAAGGTTGTCCTTCCAAGAATTAAGTTCAAGACGGAGCTTCTTCTCAACTCATTAACACTGCTCCACTGCTTCTTGAAGCATGCCCCTAGTGACGCCATAATGGAGGTGGAAAGTAAAAGCAGCTTGCTACACAAGTACCTCAGAACAGGAGGTGTCAGACAGCGAAACACTGAGGTGCTTTTCAGGGAAAAGTTAAACAAGGTGGTCATAAAGGACAATCTTGAACAAGGTGTAGAAGAGGAGATTGAGTTCTGCAACAATTTAACCAGAACTGTCTCAGAAAACCCGCTACCACTCAGTTGTTGGTCTGAAGTTCAGAACTATATAGAGGATATAGGCTTCAACAATGTGCTTGTTAACATTGACAGAAACACGGTAAAAAGTGAACTTCTGTGGAAGTTTACGTTAGACACAAATGTGAGCACCACAAGCACCAAACA
>AY422208_CCHFV_strain_Matin
ATGGACTTCTTAAGAAACCTTGACTGGACTCAGGTGATTGATAGTCAGTA
TGTGACCAATCCCAGGTTTAATATCTCTGATTACTTCGAGATTGTTCGAC
AGCCTGGTGATGGGAACTGCTTCTACCACAGTATAGCTGAGTTAACCATG
CCCAACAAAACAGATCACTCATACCATAACATCAAACATCTGACTGAGGT
GGCAGCACGGAAGTATTATCAGGAGGAGCCGGAAGCTAAGCTCATTGGTC
TGAGTCTGGAAGACTATCTTAAGAGGATGCTATCTGACAACGAATGGGGA
TCGACTCTTGAGGCATCTATGTTGGCTAAGGAAATGGGTGTTACTATCAT
CATTTGGACTGTTGCAGCCAGCGACGAAGTGGAAGCAGGCATAAAGTTTG
GAGATGGTGATGTGTTTACAGCCGTGAATCTTCTGCACTCCGGACAGACA
CACTTTGATGCCCTCAGAATACTGCCACAGTTTGAAGCTGACACAAGAGA
GACCTTAAGTCTGGTAGACAAAGTCATAGCTGTGGACCAGCTGACCTCGT
CTTCAAGTGATGAATTGCAGGACTATGAAGATCTTGCTTTAGCACTTACA
AGTGCGGAAGAACCATGCAGACGGTCTAGCCTGGATGAGGTCACCCTATC
TAAGAAACAAGCAGAGATATTGAGGCAGAAGGCATCTCAGTTGTCCAAAC
TGGTTAATAAAAGTCAGAACATACCGACTAGAGTTGGCAGGGTTCTGGAC
TGTATGTTTAACTGCAAACTTTGTGTTGAAATATCAGCTGACACTCTAAT
TCTGCGACCAGAATCTAAAGAAAGAATTGGTGAAGTTATGTCGTTGCGAC
AGCTAGGTCACAAATTGCTAACACGAGATAAACAAATTAAGCAGGAGTTC
TCTAGAATGAAGCTCTATGTTACCAAAGATCTGCTTGACCATCTGGATGT
TGGTGGGTTATTAAGAGCAGCCTTCCCTGGAACAGGGATAGAAAGACATA
TGCAGTTGTTACATTCTGAAATGATACTGGACATTTGCACTGTATCACTT
GGCGTCATGTTATCAACATTCTTATACGGCTCTAACAACAAAAACAAGAA
AAAATTCATCACCAACTGCTTGCTTAGCACAGCCTTGTCTGGGAAGAAGG
TGTACAAAGTTCTTGGTAACTTAGGTAATGAACTGTTGTATAAAGCACCT
AGAAAGGCCTTGGCAACCGTCTGTGGTGCCCTGTTTGGAAAACAGGTAAA
CAAGCTTCAGAACTGCTTCAGGACTATAAGTCCTGTTAGCCTGCTTGCAC
TAAGAAACCTGGACTTTGACTGTCTTAGTGTGCAAGACTACAATAGTATG
ATAGAAAATATGTCCAAATTGGACAACACAGATGTTGAATTCAACCACAG
AGAAATAGCCGATCTCAACCAGTTAACCTCTCGGCTTATCACATTGAGGA
AAGAGAAAGACACTGATCTCCTCAAGCAATGGTTTCCTGAGGGTGATCTC
ACTCGTAGAAGCACCAGGAACGTTGCAAATGCAGAAGAATTTGTCATATC
TGAATTCTTTAAGAGGAAAGACATTATGAAGTTTATCAGCACCTCAGGAA
GAGCAATGAGTGCAGGCAAAATTGGTAATGTCCTTTCCTATGCACACAAC
CTTTATTTGAGCAAGTCTAGCCTAAACATGACTTCTGAAGACATTTCACA
GCTTCTAATCGAGATTAAGAGGTTGTATGCTCTACAAGAAGATTCTGAAG
TAGAGCCAATAGCCATAATTTGTGATGGTATTGAGAGCAACATGAAGCAG
TTATTTGCTATATTGCCTCCTGACTGTGCAAGAGAGTGTGAGGTTCTCTT
TGATGACATAAGAAATTCTCCAACGCACAGTACAGCTTGGAAGCATGCCC
TTCGATTAAAGGGGACCGCATATGAGGGTCTATTTGCCAACTGTTATGGA
TGGCAGTATATCCCGGAAGACATCAAACCAAGCCTGACCATGTTGATACA
GACATTGTTCCCTGACAAATTTGAAGACTTTTTGGACCGAACTCAATTAC
ATCCAGAGTTCAGAGATTTAACTCCTGACTTTTCGCTTACACAAAAGGTT
CATTTCAAAAGGAATCAGATACCCAGTGTTGAAAACGTTCAGATCTCCAT
AGATGCATCATTGCCTGAATCTGTAGAGGCAGTGCCAGTGACAGAAAGGA
AAATGTTCCCCCTACCTGAGACTCCATTAAGTGAGGTGCATTCAATAGAG
CGCATCATGGAAAATTTCACTCGCCTCATGCATGAAGGAAAGCTTTCAAC
CAAGAGAAAAGACGAAGATTCAACAGAACAGCACGGTCAGCAGAATACTG
CTGAACATGAGAGTTCAAGCATCTTGACTTTTAAGGACTATGGAGAGAGG
GGAATAGTTGAGGAGAATCACATGATGTTCAGTGAGGAGGATCAGCTGGA
AACAAGACAGTTGTTGTTGGTAGAAGTTGGTTTTCAAACTGACATTGATG
GGAAAATAAGAACAGACCATAAAAAATGGAAAGATATATTAAAGCTGTTA
GAGTTACTAGGAATTAAGTGCTCATTCATTGCCTGTGCTGACTGTTCGTC
TACACCGCCAGACAGATGGTGGATTACTGAGGACAGAGTACGAGTCTTAA
AGAACTCAGTCAGCTTTCTCTTCAACAAACTCTCCAGAAACTCACCTACA
GAGGTTACTGACATAGTTGTTGGGGCCATAAGTACTCAAAAGGTTAGAAG
TTACTTAAAGGCAGGGACTGCCACAAAAACCCCTGTGTCAACTAAAGACG
TTCTAGAGACTTGGGAAAGGATGAAAGAGCATATACTTAACAGGCCTACA
GGTTTAACACTGCCTGCCAGTTTGGAGCAGGCAATGCGCAAAGGATTAGT
CGAGGGTGTGGTTATCTCCAAGGAGGGCTCTGAATCTTGCATTAATATGT
TAAAGGAGAACTTGGACCGGATAACTGATGAATTTGAGCGGACGAAATTT
AAACATGAGCTTACCCAGAATGTTACTACTAGTGAAAAGATGCTGTTAAG
TTGGTTAAGTGAAGACATAAAATCATCGAGATGTAATGAGTGTCTTGCTA
ACATAAAGAAAACTGTTGATGAAACTGCCAACCTATCAGAGAAGATCGAA
ATGCTTGCTTATAATTTGCAACTTACTAGTCACTGTAGTAACTGTCACCC
CAACGGTGTGAACATTAGCAACATATCAAATGTATGCAAGAGGTGTCCCA
AGATAGAAGTAGTTAGTCATTGTGAGAACAAAGGTTTTGAGGATAGCAAT
GAATGCTTAACAGACTTAGACAGACTTGTTAGACTCACATTACCAGGAAA
AACTGAGAAAGAGAGAAGAGTCAAGCGTAATGTAGAATATCTGATAAAAT
TGATGATGAGCATGTCAGGCATCGACTGTATAAAGTATCCTACAGGACAG
CTTATTACTCATGGAAGAGTAAGTGCAAAGCATAATGATGGAAGCCTGAA
AGATAGGAGTGATGACGACCAAAGACTGGCTGAGAAGATAGACACTGTTA
GGAAAGAGCTTTCAGAAACCAAGCTTAAAGATTATTCAACCTATGCAAGA
GGGGTAATCTCAAATTCGCTAAAAAACCTCTCGAAGCAAGGTAAATCAAA
GTGCTCTGTGCCAAGATCTTGGCTTGAAAAGATACTGTTTGACTTAAAAG
TGCCCACTAAAGACGAAGAAGTGCTGATAAACATCAGGAATTCACTGAAG
GCTAGATCTGAGTTTGTTAGAAACAACGACAAACTACTCATAAGATCCAA
GGAAGAACTTAAAAAATGTTTCGATGCGCAGTCTTTTAAGTTGATGAAAA
ACAAACAACCTGTGCCTTTTCAGGTTGACTGTATACTGTTTAAGGAAGTG
GCAGCAGAGTGCATGAAAAGATATATTGGCACACCTTATGAAGGAATTAT
AGACACTTTAGTCTCTTTAATCAATGTGTTAACAAGATTCACTTGGTTTC
AGGAGGTAGTGCTATATGGGAAGATATGTGAGACCTTCTTAAGGTGCTGC
ACGGAATTCAATAGATCAGGGGTTAAGCTAGTCAAGGTGAGACACTGTGA
TATTAACTTATCAGTCAAGCTGCCATCAAACAAAAAAGAGAATATGTTAT
GTTGTTTATACAGTAGTAACATGGAGCTCTTACAGGGACCTTTCTACTTG
AACAGGAGGCAAGCTGTCCTTGGCTCATCATACCTTTACATTGTCATTAC
GCTTTACATACAAGTGCTGCAGCAGCACAGGTGTCTAGAAGTCATAAATA
GCGTGAATGAGAAAACATTGCAGGACATTGAAAATCACTCTATGACTCTG
CTAGAAGATGCATTCAAAGAACTCACTTCTGCGCTTGAGGGTAGATTTGA
AGAATCTTACAAAATACGAACTTCAAGGTGCAAAGCTAGCGGAAATTTCT
TAAACAGAAGCAGCAGAGACCACTTTATAAGTATTGTTTCAGGCTTAAAC
CTGGTTTATGGCTTCCTCATAAAAGATAACTTATTAGCTAACTCTCAGCA
ACAAAACAAACAACTTCAAATGCTTCGTTTTGGTATGCTTGCAGGGCTTA
GTAGGCTTGTCTGTCCTAATGAGTTGGGGAAAAAGTTTTCAACAAGTTGT
AGAAGAATTGAAGATAACATTGCAAGACTTTACTTACAAACGTCTATATA
CTGCTCAGTTAGAGATGTGGAAGATAATATCAAGCACTGGAAGCAGAGAG
ACCTGTGCCCTGAAGTGACCATTCCATGTTTTACAGTCTATGGAACCTTT
ATCAACAGCGACAGACAGCTGATTTTTGACATTTACAATGTGCATATATA
CAATAAGGAAATGGACAACTTTGACGAAGGATGTATCAGCGTCCTGGAAG
AAACAGCAGAGAGGCACATGCTTTGGGAGCTTGATCTGATGAATTCACTC
TGTTCTGACGAAAAAAGAGATGCTAGAACCGCAAGACTACTTTTGGGCTG
CCCAAACGTGAGAAAAGCTGCGAATAAAGAAGGGAAAAAGCTGTTAAAGT
TAAACAGCGATACATCCACTGACACACAAAGCGTTGCTTCTGAAGTGTCA
GACAGGAGATCCTATAGCTCAAGCAAGAGTAGAATTCGTAGTATTTTTGG
AAGATACAATTCTCAGAAAAAACCATTTGAACTAAGGTCAGGCCTCGAAG
TCTTCAATGACCCTTTCAATGATTATCAGCAAGCAATAACAGATATTTGT
CAATTTTCTGAGTACACACCAAACAAAGAAAGCATTTTGAAGGATTGCCT
TCAAATCATACGGAAAAACCCCAGCCACACAATGGGCTCTTTTGAGTTGA
TCCAAGCAGTCTCAGAGTTTGGCATGAGTAAGTTTCCTCCCGAGAATATA
GACAAGGCAAGGAGGGATCCAAAGAACTGGGTCAGCATCTCTGAAGTAAC
AGAGACAACAAGTATAGTCGCATCACCTAAAACTCACATGATGCTAAAGG
ACTGCTTTAAAATCATACTGGGCACTGAGAATAAAAAAATAGTTAAAATG
CTTCGAGGGAAGCTAAAGAAACTTGGTGCTATCTCTACAAACATAGAGAT
CGGAAAAAGGGATTGCCTGGATCTACTCAGCACGGTTGACGGTCTAACAG
ATCAACAAAAAGAAAACATCGTGAATGGGATTTTCGAACCCTCAAAGCTG
TCCTTCTACCATTGGAAAGAATTAGTTAAGAAAAACATAGATGAGGTTCT
GCTTACTGAGGATGGAAATCTAATCTTCTGCTGGCTAAAAACAATCTCAT
CCTCAGTTAAAGGAAGCTTGAAGAAAAGGCTCAGGTTTATGAATATACAT
GCTCCAGAACTGATGCCAGAAAACTGTCTCTTTTCCAGCGAGGAGTTTAA
TGAGTTGATTAAGTTGAAGAAGCTTCTCCTCAACGAACAACAAGATGAGC
AGGAGTTGAAGCAAGATCTTTTAATATCTTCTTGGATTAAGTGTATAATG
GCTTGTAAGGACTTTGCTAGTATCAATGACAAGGTTCAAAAATTTATTTA
TCATCTGTCTGAAGAGCTATATAACATAAGGCTGCAACATCTGGAACTAT
CAAAGCTTAAGCAGGAGCATCCAAGTGTCAGCTTCACTAAGGAGGAGGTT
TTAATAAAGCGACTGGAGAAGAATTTCCTTAAGCAACACAATCTAGAAAT
TATGGAAACAGTAAACCTTATATTCTTTGCTGCACTTTCAGCTCCTTGGT
GTCTACACTATAAAGCACTAGAGTCTTATTTGGTAAGACATCCAGAGATA
CTTGACTGTGGTTCTAAGGAGGATTGTAGGCTCACTCTACTTGATCTGTC
AGTTTCTAAACTATTAGTTTGTTTGTATCGAAGAGATGATGAAGAACTAA
CAAACAGCTCAAGTTTGAAACTCGGGTTTTTAGTGAAGTATGCTATCACC
TTATTTACATCTAATGGCGAGCCTTTCTCGCTTAGTCTGAACGACGGAGG
TTTGGACCTTGATTTACACAAAACCACTGACGAGAAGTTGCTACATCAAA
CAAAGATAGTTTTTGCTAAAATTGGTTTGTCCGGGAACGGTTATGACTTC
ATCTGGACCACTCAAATGATAGCAAATAGCAACTTTAATGTCTGCAAAAG
ATTGACCGGAAGGAGTACCGGGGAAAGGCTTCCAAGAAGTGTCAGGAGCA
AGGTCATTTATGAAATGGTAAAACTGGTAGGAGAAACAGGCATGGCAATA
TTGCAACAGTTAGCTTTTGCACAGGCACTAAATTATGAACACCGCTTTTA
TGCAGTTTTAGCACCTAAAGCACAGCTAGGAGGAGCAAGAGATCTGTTAG
TGCAGGAAACTGGCACTAAAGTCATGCATGCAACTACTGAAATGTTCAGT
AGAAACCTCTTAAAGACAACATCAGACGACGGCCTTACAAACCCACACCT
TAAAGAGACAATCCTTAATGTGGGATTAGACTGTCTTACCAATATGCGAA
ACCTTGACGGAAAGCCCATAAGTGAAGGTAGCAACTTGGTTAACTTTTAC
AAAGTCATCTGTATTTCGGGTGACAATACCAAATGGGGCCCAATACACTG
CTGTTCCTTCTTTTCAGGTATGATGCAGCAGGTTCTTAAAAATGTTCCAG
ATTGGTGTTCATTCTATAAACTAACATTTATTAAGAACTTGTGTAGGCAA
GTAGAAATACCAGCAGGCAGTATCAAAAAGATCTTAAATGTTCTTAGATA
CAAACTATGCAGCAAAGGAGGTGTAGAGCAGCACAGTGAAGAGGACCTGA
GGAAGTTGTTGGTAGACAATTTGGACAGCTGGGATGGTAACGACACAGTT
AAGTTTTTAGTCACAACATATATAAGCAAGGGGCTCATGGCACTAAACAG
CTACAACCATATGGGTCAAGGCATTCACCATGCAACCTCTTCAGTGTTAA
CTTCTTTAGCTGCTGTTCTTTTCGAGGAACTAGCAGTTTTTTATCTGAAG
AGGAGCTTACCCCAGACAACAGTACATGTTGAGCATGCCGGCAGCTCTGA
TGATTATGCAAAGTGCATAGTAGTAACTGGCATACTATCCAAAGAGCTTT
ACTCCCAGTATGATGAGACATTTTGGAAGTACGCCTGTAGACTTAAGAAT
TTCACAGCTGCTGTGCAAAGATGTTGTCAAATGAAAGATAGTGCCAAAAC
CCTAGTTAGCGACTGTTTTCTTGAGTTTTACAGCGAGTTCATGATGGGCT
ATAGAGTGACCCCTGCTGTGATTAAATTTATGTTTACTGGACTGATAAAT
AGCTCTGTAACTTCTCCTCAGAGCTTGATGCAGGCATGCCAAGTTTCATC
TCAACAGGCCATGTATAATAGTGTTCCCCTTGTCACCAACACCACCTTCA
CCTTACTAAGGCAACAGATTTTCTTTAATCATGTTGAAGACTTTATCAGA
AGGTATGGCATATTAACTCTCGGAACCTTGTCTCCCTTTGGTAGGCTATT
TGTACCGACCTATTCTGGATTAGTTAGCTCAGCGGTTGCTCTGGAAGATG
CTGAAGTCATTGCCAGAGCAGCTCAAACACTTCATATGAACAGTGTGTCA
ATCCAGTCAAGTAGCTTGACTACATTAGATAGTTTAGGTCATAGCAGAAC
AAGTTCCACAGTTGAAGATAGCAGCAGTGTAAGCGACACTACTGTTGCTT
CTCATGATTCGGGATCATCATCATCAAGCTTCTCTTTTGAGCTCAATAGG
CCTCTATCTGAGACTGAACTACAATTTATCAAAGCACTAAACAGCCTCAA
ATCAACTCAAGCTTGTGAGATAATTCAGAACAGGATTACAGGTCTTTATT
GTAATAGCAATGAAGGACCCCTCGACAGACACAATGTTATTTACAGTAGC
AGAATGGCAGATTCTTGTGACTGGCTGAAAGATGGTAAGAGAAGAGGGAA
TCTAGAACTGGCAAACAGAATCCAATCTGTACTGTGTGTTTTGATAGCAG
GATACTACAGATCATTTGGCGGGGAAGGGACTGAGAAACAGGTAAAAGCA
TCATTAAATAGGGATGACAATAAAATCATCGAAGATCCTATGATACAATT
GATTCCGGAGAAACTGAGGAGAGAGTTGGAAAGGTTAGGGGTTTCTAGAA
TGGAAGTCGATGAGCTGATGCCAAGCATTAGCCCTGATGATACTTTAGCC
CAACTTGTGGCAAAAAAGCTAATTAGCCTCAATGTTTCGACAGAAGAATA
CTCAGCAGAGGTGTCTAGGCTCAAACAAACGCTAACTGCTCGCAATGTTT
TGCACGGGTTAGCTGGAGGAATAAAAGAACTCTCGCTTCCTATATATACA
ATATTCATGAAGTCATACTTCTTCAAAGACAACGTCTTTTTGTCACTTAC
AGACAGATGGTCTACCAAGCACAGCACGAACTACCGTGACAGCTGCGGTA
AACAATTGACTGGTAGGATAATCACCAAGTACACTCACTGGTTGGACACT
TTTCTAAGCTGCTCTGTTTCCATTAATAGGCATACAACTGTTAAGGAGCC
TTCCCTTTTTAATCCGAACATCAGATGTGTCAACCTGATCACATTTGAAG
ACGGTTTGAGGGAGCTTTCGGTGATACAAAGTCATCTCAAAGTTTTTGAG
AACGAATTCACCAACTTAAACCTTCAGTTCTCTGACCCAAACAGACAGAA
ACTTAGGATAGTTGAATCTAGACCTGCAGAATCTGAGTTAGAGGCAAATC
GTGCAGTGATTGTTAAGACTAAACTGTTTTCAGCAACCGAACAGGTCCGA
CTATCTAACAACCCTGCAGTTGTCATGGGTTATCTATTAGATGAGTCAGC
AATTTCTGAAGTCAAACCTACCAAGGTTGATTTTTCGAATTTACTTAAAG
ATCGCTTCAAAATAATGCAATTTTTCCCTTCTGTGTTCACTTTGATCAAA
ATGCTAACAGATGAGTCGTCAGACTCAGAAAAGAATGGTCTTAGCCCAGA
TTTGCAACAAGTTGCAAGGTACTCTAACCATTTAACCTTACTTAGTAGAA
TGATACAACAAGCAAAGCCAACTGTAACTGTTTTCTATATGCTAAAGGGT
AACTTAATGAACACAGAACCGACAGTCGCTGAGCTTGTCAGTTATGGTAT
AAAGGAAGGTAGGTTCTATAGGCTTTCCGACACCGGAATTGATGCAAGTA
CATATTCTGTAAAATACTGGAAAATTCTCCACTGTATTTCTGCTATCGGA
TGCCTACCTCTGAGTCAAGCAGATAAGTCTTCACTACTCATGAGTTTCCT
AAATTGGAGGGTGAACATGGACATTAGAACTTCTGACTGTCCATTGTCTT
GCCATGAGGCAAGTATACTTAGTGAATTTGACGGACAAGTTATTGCTAAT
ATACTTGCCAGTGAATTAAGTTCTGTAAAACGAGACTCTGAACGCGAAGG
TCTAACTGATCTCCTTGATTACCTAAATTCACCCACTGAACTGTTAAAGA
AGAAGCCCTACTTAGGAACAACCTGCAAGTTCAACACTTGGGGAGACTCA
AACAGATCTGGTAAGTTTACATACAGTAGCAGATCTGGAGAGTCGATTGG
TATCTTCATTGCAGGGAAATTGCACATCCATCTTTCATCTGAGTCTGTTG
CCCTGTTGTGTGAGACTGAAAGGCAAGTGCTCTCTTGGATGAGCAAAAGG
AGGACTGAGGTGATAACTAAGGAACAGCATCAATTGTTCTTGAGCCTCCT
TCCACAATCTCATGAATGCTTACAAAAGCACAAGGATGGCAGTGCACTGT
CAGTCATACCTGATAGCAGCAATCCTCGACTACTAAAATTTGTGCCTCTC
AAGAAGGGGCTGGCAGTGGTGAAGATCAAAAAACAAATTTTGACAGTAAA
GAAACAAGTTGTGTTTGATGCTGAAAGCGAGCCCAGGTTGCAATGGGGGC
ATGGCTGCTTGTCCATTGTTTATGATGAAACCGACACTCAGACCACATAC
CATGAAAACCTTTTGAAGGTGAAGCAGCTTGTCGACTGCTCTACCGACAG
AAAGAAGCTTTTACCTCAGTCTGTGTTTTCTGATTCCAAAGTCGTCCTCT
CAAGAATTAAGTTCAAAACGGAGCTCCTTCTTAACTCATTGACGTTGCTC
CACTGTTTCTTGAAACATGCCCCTAGTGATGCTATAATGGAAGTGGAGAG
TAAAAGTAACCTACTACATAAGTACCTCAAATCAGGAGGTGTTAGGCAGC
GGAATACTGAGGTGCTCTTCAGAGAAAAGTTGAACAAGGTAGTTATAAAG
GACAACCTTGAGCAAGGAGTAGAAGAAGAGATTGAATTCTGCAACAACCT
AACCAAGACTGTTTCAGAAAATCCGCTACCACTCAGCTGTTGGTCTGAAG
TTCAAAGCTATATTGAAGACATAGGCTTCAACAACGTGCTTGTGAATATT
GACAGAAACACTGTTAAAAGTGAACTTTTGTGGAAATTTACGTTAGACAC
CAATGTAAGTACTACAAGTACCATCAAGGATGTGAGGACACTGGTGTCCT
ACGTTAGCACTGAAACGATCCCTAAATTTCTGCTTGCATTTCTTCTTTAT
GAAGAAGTGTTGATGAACTTAATTAACCAGTGCAAGGCAGTAAAGGAACT
CATCAACAGCACAGGACTCTCAGATCTAGAATTAGAGAGCTTGCTCACTT
TGTGTGCTTTTTATTTCCAAAATGAGTGCAGTAAGAGAGATGGACCTAGA
TGTTCCTTCGCAGCACTGTTAAGCTTAGTTCATGAAGATTGGCAAAGGAT
AGGTAAAAACATCCTTGTTCGTGCAAACAATGAGCTGGGTGACGTGTCAC
TGAAGGTCAATATTGTACTGGTGCCCCTCAAGGACATGTCCAAGCCAAAG
CCTGAGAGAGTGGTTGTAGCCAGAAGGTCACTAAATCACGCTCTATCCTT
AATGTTTTTGGATGAAATGTCATTACCTGAGCTTAAATCCTTATCTGTTA
ATTGCAGAATGGGGAACTTTGAAGGGCAGGAGTGCTTTGAGTTCACCATT
TTGAAGGACAACAGCGCAAGGCTGGATTACAACAAACTAATTGACCACTG
TGTGGACATGGAAAAAAAGAGGGACGCAGTTAGAGCAGTGGAAGATTTGG
TTTTGATGTTGACAGGCAGGGCAGTCAAACCTAGCACTGTAACACCAGCT
GCACACGAAGATGAGCAGTGTCAGGAGCAAATAAGCCTGGATGATCTAAT
GGCAAGTGACACAGTGACAGACCTGCCTGACAGGGAAGCAGAGGCCCTTA
AAACAGGTAACCTTGGCTTTAACTGGGATTCAGATTGA
>AY720893_CCHFV_strain_TADJ/HU8966
ATGGACTTTTTGAGAAACCTTGACTGGACTCAGGTAATTGCTGGCCAATA
TGTTACCAATCCTAGGTTCAACATCTCTGACTACTTCGAGATTGTTCGGC
AGCCTGGTGATGGGAACTGCTTCTACCATAGTATAGCTGAGTTAACCATG
CCCAACAAAACAGATCACTCATATCATAACATCAAACACCTAACAGAGGT
GGCAGCACGGAAGTATTACCAGGAAGAACCTGAAGCCAAGCTTATTGGCC
TGAGTTTAGAAGATTATATTAAAAGGATGCTATCTGACAACGAGTGGGGA
TCGACTCTTGAGGCATCAATGCTGGCTAAAGAAATGGGCGTCACTATCAT
CATTTGGACTGTTACTGCCAGTGATGAAGTGGAAGCAGGCATAAAATTCG
GAGATGGTGATGTATTCACAGCTGTAAATCTATTGCACTCTGGACAAACG
CATTTTGACGCTCTTAGATTACTGCCACAGTTTGAAGCTGACACGAGAGA
GACCTTAAGTTTGGTAGATAAAGTCATAGCAGTGGATCAGTTGACCTCGT
CCTCAAGTGATGAACTGCAAGACTATGAAGATCTTGCATTAGCACTTACA
AGTGTAGAGGAACCGTATAGACGGTCTAGCCTAGATGAGGTCACTCTATC
TAAGAAACAAGCAGAGATATTGAGGCAAAAGGCATCTCAGTTGTCTAAAC
TGGTTAATAAAAGTCAGAACATACCGACGAGAGTCGGCAGGGTTCTAGAC
TGCATGTTCAACTGCAAACTATGTGTTGAGATATCGGCAGACACCCTGAT
CCTGCGACCAGAATCCAAAGAGAGAATTGGTGAAGTTATGTCGTTGCGGC
AGCTAGGGCATAAGTTACTAACACGAGACAAACAAATTAAGCAAGAATTC
TCTAGAATGAAGCTTTATGTCACCAAGGATTTGCTTGACCATCTAGATGT
TGGCGGACTGTTGAGGGCAGCTTTCCCTGGAACAGGGATAGAAAGACACA
TGCAGTTGCTGCACTCCGAGATGATACTAGACATTTGTACTGTATCACTT
GGCATCATGTTGTCAACATTTCTATACGGCTCTAACAACAAGAACAAGAA
AAAATTCATCACTAACTGTCTGCTCAGCACAGCTTTGTCCGGAAAGAAGG
TGTACAAAGTTCTTGGCAACTTAGGAAATGAACTGTTGTATAAGGCACCT
AGAAAAGCCCTAGCAACCGTTTGTAGTGCCTTGTTCGGGAAGCAGATAAA
CAAGCTTCAGAACTGCTTCAGGACCATAAGCCCTGTCAGCCTGCTTGCAT
TAAGAAATCTGGACTTTGACTGTCTTAGTGTGCAAGACTACAATGGTATG
ATAGAAAATATGTCTAAATTAGACAACACTGATGTTGAGTTTAACCATAG
AGAGATAGCTGATCTTAACCAGCTAACTTCTCGGCTTATTACGTTAAGAA
AGGAAAAGGACGCTGACCTCCTCAAGCAATGGTTTCCTGAAGGTGATCTC
ACTCGTAGAAGCACCAGGAACGTTGCAAATGCAGAAGAATTTATCATATC
TGAGTTCTTTAAGAAGAAGGACATCATGAAATTCATTAGCACCTCAGGCA
GAGCAATGAGTGCAGGCAAAATTGGTAACGTCCTCTCTTATGCACACAAC
CTTTATTTAAGTAAGTCTAGTCTAAATATGACTTCTGAGGACATCTCACA
GCTCTTAATCGAGATCAAGAGACTGTATGCTCTACAAGAAGATTCTGAAG
TAGAGCCAATAGCTATAATTTGCGATGGCATAGAAAGCAATATGAAACAG
TTATTTGCTATACTGCCCCCTGACTGTGCAAAGGAGTGTGAGGTTCTCTT
TGACGACATCAGAAACTCTCCAACACACAGTACAGCTTGGAAGCATGCCC
TTCGACTAAAAGGGACCGCGTATGAGGGCCTGTTTGCAAACTGCTATGGA
TGGCAATACATTCCGGAAGACATCAAACCTAGCCTGACCATGTTGATACA
GACTTTGTTCCCTGACAAGTTTGAGGATTTCTTGGATCGAACCCAACTGC
ATCCAGAGTTCAGAGATCTAACTCCTGACTTTTCACTCACACAAAAAGTT
CATTTCAAAAGGAATCAGATACCTAGTGTTGAGAATGTGCAGATCTCCAT
CGATGCAACATTGCCTGAATCTGTGGAGGCAGTACCAGTGACAGAAAGAA
AGATGTTCCCTCTACCTGAGACTCCACTAAGTGAGGTACATTCAATAGAG
CGTATCATGGAAAACTTCACTCGCCTCATGCATGGAGGAAAGCCTTCAAC
CAAGGGAAAAGGTAAAGAACCGGCAGAACAGGATAACTATCAAAATGCCA
TCGAACATGAGAGTTCAAGCATCATGGCCTTCAAGGACTACGGAGAAAGA
GGAATAGTTGAGGAGAACCACATGAGGCTTAGTGAAGAAGATCAACTGGA
AACAAGGCAGCTGTTGTTAGTGGAAGTTGGTTTTCAGACTGACATCGATG
GGAAAATAAGGACAGACCACAAAAAATGGAAAGATATATTAAAGCTGTTA
GAGTTACTGGGAATTAAATGTTCATTTATTGCTTGTGCTGACTGCTCGTC
TACACCACCAGACAGATGGTGGATTACTGAAGACAGAGTACGAGTTTTAA
AGAACTCAGTCAGCTTTCTCTTCAACAAGCTCTCTAGGAACTCACCGACA
GAGGTAACTGATATAGTTGTTGGAGCCATAAGCACTCAAAAGGTTAGAAG
TTACCTAAAGGCAGGGACTGCAACAAAAACCCCTGTGTCAACAAAAGACG
TTCTAGAGACTTGGGAAAGAATGAAAGAGCACATAGTCAACAGGCCAACA
GGATTGACACTACCTGCAAGTCTAGAACAGGCAATGCGTAAAGGATTGGT
CGAAGGTGTGGTCATCTCCAAGGAGGGCTCTGATTCATGCATCAACATGT
TAAAGGAAAATTTGGACCGAATAACTGATGAGTTTGAACGGACAAAATTT
AAGCATGAGCTCACACAGAATATTGCAACTAGTGAAAAGATGCTATTGAG
TTGGCTAAGTGAAGATATTAAGTCATCGAGATGTACTGAGTGCCTCTCCA
GCATAAAGAGAACTGTTGATGAAACTACCAATTTATCAGAGAAGATTGAA
CTGCTCGCTTATAATCTGCAACTTACTAGTCACTGCAGTAACTGTCACCC
CAATGGCGTAAACATTAGCAACGTATCAAATGTGTGCAAGAGGTGTCCCA
AGATAGAGGTAGTTAGTCATTGTGAAAACAAAGGCTTTGAGGATAGCAAT
GAATGCTTAACGGATTTAGATAGGCTTGTTAGGCTCACATTACCAGGGAA
AACTGAGAAAGAGAGGAGAGTCAAGCGTAATGTAGAATATCTGATAAAAT
TGATGATGAGTATGTCAGGCATCGACTGCATAAAATATCCCACAGGCCAG
CTCATCACCCATGGAAGAGTAAGTGCCAAACTTAACGATGGAAACTTAAA
AGATAGGAGTGATGACGACCAAAGGCTAGCCGAGAAGGTGGACGCTGTTA
GGAAGGAGCTTTCAGAAACTAAACTAAAGGATTATTCAACTTATGCAAGA
GGAGTAATCTCTAACTCACTAAAGAACCTTTCAAAGCAAGGTAAATCAAA
GTGCTCTGTACCAAGGTCTTGGCTTGAAAAGATATTGTTTGACCTAAAGG
TGCCCACTAAAGACGAAGAAGTGCTCATAAATATCAGGAATTCACTGAAG
GCTAGATCTGAGTTTGTTAGAAACAACGATAAACTACTTATAAGATCAAA
GGAGGAGTTAAAAAAATGTTTCGATGTGCAGTCCTTTAAACTGATGAAAA
ACAAGCAACCTATGCCTTTTCAGGTTGACTGCATTCTATTCAAAGAAGTG
GCAGCTGAATGTATGAAAAGATATATTGGTACACCTTATGAAGGAATTAT
AGACACTTTGGTTTCCTTAATCAATGTATTAACAAGATTCACTTGGTTTC
AAGAGGTAATACTATACGGGAAAATATGTGAAACCTTCCTAAGATGCTGT
ACAGAATTTAATAGATCAGGGGTTAAATTAGTCAAGGTAAGGCACTGTGA
CATTAACCTATCGGTCAAGCTGCCATCAAACAAAAAAGAGAATATGTTAT
GTTGTATTTACAGTAGTAACATGGAACTCCTACAAGGACCTTTCTATTTG
AATAGAAGACAAGCTGTCCTTGGCTCATCATACCTTTACATTGTTATAAC
ACTTTACATACAAGTTTTACAGCAGCATAGGTGTCTAGAGGTTATAAACA
GTGTGAATGAAAAAACATTGCAAGACATTGAAAATCACTCCTTGACTCTG
CTGGAAGATGCATTCAAAGAACTTACTTCTGCTCTTGAAGGTAGATTCGA
AGAATCTTACAAAATACGGACTACAAGGTGTAAGACTAGCGGGAACTTTT
TGAACAGAAGCAGCAGAGACCACTTTATAAGCATTGTTTCAGGCTTAAAC
TTGGTATATGGCTTCCTCATAAAAGACAACTTGTTGGCTAACTCACAGCA
ACAAAATAAACAACTCCAGATGCTTCGTTTCGGCATGCTTGCAGGGCTCA
GTAGGCTCGTTTGTCCTAATGAATTAGGTAAAAAGTTTTCAACAAGTTGC
AGAAGAATTGAAGACAACATTGCAAGACTTTACCTACAAACATCTATATA
CTGCTCTGTTAGGGATGTAGAAGACAACATTAAGCACTGGAAGCAAAGAG
ATTTATGCCCTGAAGTAACCATCCCATGTTTTACAGTTTATGGCACCTTT
GTGAACAGCGACAGACAGCTGATCTTTGACATTTACAATGTGCACATATA
CAATAAAGAGATGGACAATTTTGACGAAGGATGCATCAGCGTCTTAGAAG
AAACAGCAGAAAGGCATATGCTCTGGGAGCTTGACCTGATGAACTCACTC
TGTTCTGACGAAAAAAAGGATGCTAGAACCGCAAGACTGCTACTAGGCTG
CCCAAATGTGAGGAAAGCTGCGAATAAAGAAGGGAAAAAACTTTTAAAGT
TAAACAGCGACACTTCCACTGACACACAAAGCGTTGCTTCTGAAGTGTCA
GACAGGAGGTCTTATAGCTCAAGCAAGAGTAGAATCCGTAGCATTTTTGG
GAGATACAACTCTCAGAAAAAACCATTTGAACTAAGGTCAGGCCTTGAAG
TTTTTAATGATCCATTCAATGATTATCAGCAAGCAATAACAGACATTTGT
CAATTTTCTGAATACACACCGAACAAAGAAAGCGTTTTGAAGGACTGTCT
CCAGATCATACGGAAGAATCCTAGCCACACAATGGGCTCTTTTGAGTTGA
TCCAGGCAATCTCAGAGTTCGGCATGAGTAAGTTTCCCCCCGAGAATATA
GACAAGGCAAGGAGAGATCCAAAAAATTGGGTTAGCATCTCAGAAGTTAC
AGAAACAACAAGTATAGTTGCATCACCTAAAACTCATATGATGCTTAAAG
ACTGCTTTAAGATTATACTAGGTACTGAGAACAAAAAAATAGTCAAAATG
CTTCGAGGGAAACTTAAAAAACTTGGTGCTATTTCAACAAACATAGAGAT
CGGAAAAAGGGATTGCCTGGATTTACTCAGCACGGTAGATGGTCTAACAG
ATCAACAAAAAGAGAACATCGTGAACGGGATATTTGAGCCCTCAAAGTTG
TCCTTTTACCACTGGAAAGAATTAGTTAAGAAAAACATTGATGAAGTTTT
GCTTACTGAGGATGGAAATCTGATATTCTGCTGGCTAAAAACGATCTCCT
CTTCAGTCAAGGGAAGCTTGAAGAAGAGACTTAAGTTCATGAACATACAT
TCCCCCGAACTGATGCCAGAAAACTGTCTCTTTTCTAGTGAGGAATTTAA
TGAGTTGATCAGGTTAAAGAAACTCCTCCTTAACGAACAGCAAGATGAAC
AGGAGTTGAAGCAAGACCTCTTGATATCTTCTTGGATTAAATGCATAACA
GCCTGTAAAGATTTTGCAAGCATCAATGACAAGGTCCAGAAATTCATTTA
TCACCTTTCTGAAGAGCTATATGACATAAGGCTGCAGCACCTGGAATTGT
CAAAGCTTAAACAGGAGCATCCCAGTGTTAGCTTCACTAAGGAAGAGGTC
TTAATAAAGAGACTGGAGAAAAATTTCCTTAAGCAGCACAATTTAGAAAT
CATGGAAACGGTGAATCTTATATTCTTTGCTGCTCTTTCAGCTCCCTGGT
GCTTGCACTACAAAGCATTAGAATCTTATCTGGTGAGGCATCCAGAAATA
CTTGACTGCGGGTCTAAAGAGGATTGTAGGCTCCCTTTGCTCGATCTGTC
AGTTTCCAAACTCTTAGTTTGTTTGTATCAAAAAGATGATGAAGAACTAG
CAAGTGGCTTGGGTTTAAAACTTGGGTTTTTAGTAAAGTATGCTGTCACC
TTATTCACATCCAATGGCGAGCCTTTTTCTCTTAGTCTGAATGATGGAGG
TTTAGACCTTGATCTACACAAGACTACTGATGAAAAGTTGCTACATCAAA
CAAAGATAGTTTTTGCTAAAATCGGTCTGTCCGGGAATGGCTACGACTTT
ATCTGGACTACTCAAATGATAGCAAATAGCAACTTCAATGTTTGTAAAAG
GTTGACTGGAAGGAGTACTGGGGAAAGGCTTCCAAGAAGCGTCAGGAGTA
AGGTCATTTATGAGATGGTGAAATTAGTAGGAGAGACAGGCATGGCAATA
TTGCAACAATTGGCTTTTGCACAGGCACTAAATTATGAACACCGTTTTTA
TGCAGTTTTGGCACCTAAAGCACAGCTAGGAGGAGCAAGAGATCTGTTAG
TGCAAGAAACTGGGACAAAAGTTATGCATGCAACTACTGAAATGTTCAGT
AGGAACCTCCTAAAGACAACATCAGATGACGGCCTTACAAACCCACATCT
CAAAGAGACGATCCTTAATGTGGGGTTAGACTGTCTTACCAACATGCGAA
ACCTTGACGGAAGGCCCATAAATGAGGGTAGCAACTTAGTCAACTTCTAC
AAAGTTATCTGCATTTCAGGTGACAATACAAAATGGGGCCCGATACACTG
TTGTTCTTTCTTTTCCGGTATGATGCAGCAGGTTCTAAAAAATGTCCCAG
ATTGGTGTTCATTCTATAAGTTAACATTCGTAAAAAACTTATGTAGACAG
GTGGAAATACCTGCGGGCAGCATTAAGAAGATCCTAAATGTGCTTAGATA
CAAACTATGCAGCAAGGGAGGTGTAGAGCAACACAGTGAAGAGGATTTGA
GGAAGCTATTGGTAGATAATTTAGATAGTTGGGATGGAAATGACACAGTC
AAGTTTTTAGTTACAACTTATATAAGCAAAGGGCTTATGGCGTTGAATAG
CTACAATCATATGGGTCAGGGCATTCACCATGCAACCTCTTCAGTGTTAA
CTTCCTTAGCTGCTGTACTCTTTGAGGAGTTGGCAATTTTTTATCTCAAG
AAGAGCCTGCCTCAGACAACAGTACATGTTGAGCATGCTGGCAGTTCCGA
TGATTACGCAAAATGTATAGTGGTAACTGGTATAATTTCTAAAGAGCTTT
ATTCCCAGTATGATGAAACGTTTTGGAAGCATGCCTGTAGACTTAAAAAC
TTCACAGCTGCTGTACAAAGATGCTGTCAAATGAAAGATAGTGCTAAAAC
TTTGGTGAGCGACTGCTTCCTTGAATTTTACAGCGAGTTCATGATGGGCT
ACAGAGTAACACCTGCTGTGATTAAATTCATGTTCACTGGACTGATAAAC
AGCTCTGTAACCTCCCCTCAGAGTCTGATGCAAGCATGCCAGGTTTCATC
TCAACAAGCCATGTATAATAGTGTTCCCCTTGTCACCAATACTGCTTTTA
CCCTATTGAGGCAACAAATTTTCTTTAATCATGTTGAGGACTTTATCAGA
AGGTATGGTATATTGACTCTTGGAACCTTGTCTCCCTTTGGCAGGCTGTT
TGTACCGACCTACTCTGGGTTAGTTAGCTCAGCGGTTGCCCTAGAAGATG
CTGAAGTCATTGCTAGGGCAGCTCAGACACTGCATATGAACAGTGTATCA
ATCCAGTCTAGTAGCTTGACTACATTAGACAGTTTAGGTCGTAGTAGGAC
AAGTTCCACAGTTGAAGACAGTAGCAGTGTGAGTGACACAACCGTTGCTT
CCCATGATTCAGGGTTGTCATCGTCGAGCTTCTCTTTTGAGCTCAATAGG
CCTCTGTCGGAAACTGAACTACAATTCATTAAGGCACTAAATAGCCTTAA
GTCAACTCAAGCCTGTGAGGTAATCCAGAATAGAATTACAGGTCTTTATT
GTAATAGCAATGAAGGGCCTCTTGACAGGCACAATGTCATCTACAGCAGC
AGAATGGCAGACTCCTGTGATTGGCTGAGAGATGGTAAGAGAAGAGGGAA
TCTGGAACTAGCAAACAGAATCCAATCTGTACTGTGTGTTTTGATAGCGG
GGTATTACAGATCATTCGGTGGAGAAGGGACTGAGAAACAAGTGAAGGCA
TCATTGAATAGAGATGACAACAAAATTATTGAGGATCCTATGATACAACT
GATTCCAGAGAAACTGAGGAGAGAGCTAGAAAGGTTAGGAGTTTCCAGGA
TGGAAGTCGATGAACTAATGCCAAGCATTAGCCCTGATGATACTTTAGCT
CAGCTTGTGGCAAAAAAACTCATCAGTCTCAATGTTTCTACGGAAGAATA
CTCTGCAGAAGTGTCTAGGCTCAAACAAACACTAACAGCTCGAAATGTCT
TGCACGGGTTAGCTGGAGGAATAAAAGAGCTCTCGCTTCCTATATATACG
ATATTCATGAAGTCATACTTCTTCAAAGACAACGTTTTCCTGTCGCTAAC
AGACAGGTGGTCCACCAAGCATAGCACAAACTACCGTGACAGCTGCGGCA
AACAATTGACTGGTAGGATAATCACCAAGTATACTCACTGGCTAGACACC
TTTCTGAGCTGCTCTGTCTCCATTAACAGGCACACCGCTGTCAAGGAACC
TTCCCTGTTTAATCCAAATATTAGATGTGTCAATCTAATCACATTTGAGG
ACGGCCTAAGGGAACTTTCAGTGATACAAAGTCATCTCAAAGTTTTCGAG
AGTGAATTCACCAACTTAAATCTTCAGTTCTCTGATCCAAATAGACAGAA
GCTCAAAATAGTTGAGTCCAGACCTGCAGAATCTGAGCTGGAAGCAAATC
GTGCAGTGATTGTTAAGACCAAATTGTTTTCAGCAACTGAACAGGTTCGA
CTATCCAACAACCCTGCAGTTGTCATGGGTTACCTATTGGATGAATCAGC
AATTTCTGAAGTCAAGCCTACGAAGGTGGACTTTTCAAACTTACTTAAAG
ACCGCTTCAAAATAATGCAATTTTTTCCTTCTGTATTCACTCTGATCAAA
ATGCTGACAGATGAGTCATCAGACTCAGAGAAGAATGGTCTTAGTCCGGA
TTTGCAACAGGTTGCAAGATACTCAAACCATTTAACTTTGCTTAGTAGGA
TGATACAACAAGCAAAGCCAACTGTAACTGTTTTCTACATGCTAAAGGGC
AATCTGATGAACACGGAACCAACAGTTGCTGAGCTTGTCAGTTATGGTAT
AAAGGAAGGCAGGTTTTATAGGCTCTCTGATACTGGAATCGACGCAAGCA
CATATTCTGTGAAATACTGGAAGATTCTTCACTGCATTTCTGCCATCGGA
TGCCTACCTTTAAGTCAAGCAGATAAGTCTTCGCTGCTTATGAGTTTTCT
AAACTGGAGGGTAAACATGGACATTAGAGCTTCTGACTGTCCACTTTCTA
ACCATGAAGCAAGCATACTAAGTGAATTTGATGGACAAGTCATTGCTAAT
ATACTTGCCAGTGAACTAAGTTCTGTGAAGCGAGACTCTGAACGCGAAGG
TCTAACTGATCTCCTTGATTACCTAAATTCACCCACCGAACTGTTGAAGA
AGAAGCCGTATTTAGGGACAACCTGCAAGTTCAACACATGGGGGGACTCA
AATAGATCTGGGAAGTTTACATACAGTAGCAGATCTGGAGAATCAATTGG
TATTTTCATTGCAGGAAAGTTACACATTCATCTCTCCTCTGAGTCCATTG
CCTTGTTGTGTGAAACTGAAAGGCAAGTGCTATCTTGGATGAGCAAAAGG
AGGACTGAAGTAATAACTAAAGAACAGCATCAGTTATTTCTAAGTCTCCT
TCCCCAATCACACGAATGTTTGCAAAAGCACAAAGATGGTAGTGCACTAT
CAGTCATCCCTGATAGTAGCAATCCTCGACTTCTTAAATTTGTGCCCCTC
AAAAAGGGTCTGGCAGTGGTGAAAATCAAGAAACAAATTTTGACAGTAAA
GAAACAAGTCGTACTTGATGCTGAAAGCGAGCCCAGATTGCAGTGGGGAC
ATGGCTGCTTGTCAATTGTTTATGATGAGACTGACACTCAGACCACATAC
CACGAGAACCTTCTGAAGGTAAAGCAGCTTGTTGACTGCTCCACAGACAG
AAAGAAGCTTTTACCACAGTCAGTGTTTTCTGACTCCAAAGTCGTCCTCT
CAAGGATTAAGTTTAAAACGGAACTGCTCCTCAACTCATTGACATTGCTC
CATTGTTTCCTGAAACATGCTCCCAGTGATGCTATCATGGAAGTAGAGAG
CAAAAGTAGCTTGTTACACAAGTACCTCAAATCAGGAGGTGTCAGGCAGC
GAAACACTGAAGTACTTTTTAGAGAGAAGTTAAACAGGATTGTTATAAAG
GACAACCTAGAGCAAGGTGTAGAAGAGGAAATTGAGTTCTGCAACAATCT
GACTAAGACTGTTTCGGAAAACCCACTACCACTCAGCTGTTGGTCAGAAG
TCCAGAACTACATTGAAGACATAGGCTTCAACAATGTGCTTGTCAACATT
GACAGAAACACGGTGAAAAGTGAGCTTCTGTGGAAGTTTACGTTAGACAC
CAACGTGAGTACTACAAGCACCATCAAAGATGTGAGAACATTGGTATCTT
ATGTCAGTACTGAAACTATCCCTAAGTTTCTGCTTGCATTTCTTCTTTAT
GAAGAAGTTTTAATGAACTTGATCAACCAGTGTAAAGCAGTAAAGGAACT
CATTAACAGCACAGGGCTTTCAGACCTAGAACTAGAAAGCTTGCTCACTT
TGTGTGCTTTCTACTTCCAGAATGAGTGCAGTAAGAGAGACGGGCCTAGG
TGTTCCTTCGCAGCACTTTTAAGTCTAGTTCATGAGGATTGGCAAAAGAT
AGGGAAGAATATCCTTGTTCGTGCAAACAATGAGCTAGGTGATGTGTCAC
TGAAGGTTAACATTATCTTAGTGCCTCTCAAAGACATGTCTAAGTCAAAG
CCTGAGAGAGTAGTCATAGCTAGAAGGTCACTAAATCATGCCCTGTCTTT
GATGTTTCTGGACGAAATGTCATTACCTGAGCTGAAATCCTTATCAGTAA
ACTGCAGAATGGGGAACTTTGAAGGGCAAGAGTGCTTTGAGTTCACCATT
TTGAAGGACAATAGCACAAGGCTAGATTACAATAAGTTGATTGATCACTG
TGTGGATATGGAGAAGAAAAGGGACGCAGTCAGAGCAGTGGAAGATTTGG
TTTTAATGTTAACAGGCAGGGCAGTCAAACCTAGTACTGTGACACCGACT
GCACATGAGGATGAGCAATGTCAAGAGCAAATAAGCCTAGATGATCTAAT
GGCAAGTGACACAACAGCAGACCTGCCTGATAAGGAAGCGGAAGCCCTCA
GAACAGGCAATCTTGGCTTCAACTGGGATTCAGATTGA
>AY947890_CCHFV_strain_Baghdad-12
ATGGACTTCTTAAGAAACCTTGACTGGACTCAGGTGATGGCTGGTCAGTA
TGTGACCAACCCCAGATTCAGTATCTCTGATTACTTTGAGATTGTGCGGC
AGCCTGGTGATGGGAACTGCTTCTATCACAGTATAGCTGAATTAACCATG
CCCAACAAAACGGACCACTCGTACCACAACATCAAACATCTAACTGAGAT
GGCAGCACGGAAGTATTACCAGGAAGAACCTGAAGCCAAGCTTATTGGCC
TGAGTTTGGAAGACTATCTTAAGAGGATGCTATCTGACAACGAATGGGGA
TCGACTCTTGAGGCATCCATGCTGGCTAAAGAGATGGGTGTTACTATCAT
TATTTGGACTGTTGCAGCTAGTGACGAAGTAGAAGCAGGCATAAAGTTTG
GAGACGGTGATGTGTTTACAGCCGTGAATCTTCTGCACTCCGGACAGACA
CATTTTGATGCTCTCAGAATACTGCCACAGTTTGAAGCTGACACAAGAGA
GACCTTAAGTTTAGTGGACAAGGTCATAGCTGTGGACCAGTTGACCTCGT
CTTCAAGTGATGAACTGCAGGATTATGAAGACCTTGCTTTGGCACTTACA
AGTGCGGAAGAACCGTATAGACGGTCTAGCCTGGATGAGGTTACCCTGTC
CAAGAAACAAGCAGAGATATTAAGGCAGAAGGCATCTCAACTGTCTAAAC
TGGTTAATAAAAGCCAGAACATACCGACTAGAGTTGGTAGAGTTCTAGAC
TGCATGTTTAATTGCAAACTATGTGTTGAGATATCAGCTGATACTCTAAT
TCTGCGTCCAGAATCTAAGGAGAGAATTGGTGAAGTTATGTCATTGCGGC
AGCTGGGGCACAAGTTGCTAACACGAGATAAACAAATTAAGCAAGAATTC
TCTAGAATGAAGCTCTACGTTACCAAAGATCTGCTTGACCATCTAGATGT
CGGTGGTCTATTAAGAGCAACCTTCCCTGGAACGGGGATAGAAAGACATA
TGCAATTGCTACACTCTGAAATGATACTTGACATTTGCACTGTTTCACTT
GGCGTCATGTTATCAACATTCTTATACGGCTCTAACAATAAAAACAAGAA
AAAATTCATCACCAACTGCCTGCTTAGCACAGCCCTGTCTGGAAAGAAGG
TGTACAAGGTTCTTGGCAACTTAGGAAATGAACTGTTGTATAAGGCACCC
AGAAGGGCCTTGACAACCGTCTGTAGTGCCCTGTTTGGGAAACAAATAAA
CAAGCTTCAGAGCTGCTTCAGGACCATAAGTCCTGTTAGCTTACTTGCAC
TGAGAAATCTGGACTTTGACTGTCTTAGTGTGCAAGACTACAATGGTATG
ATAGAAAATATGTCCAAGTTAGATAACACTGACGTTGAGTTCAACCACAG
GGAAATAGCCGATCTCAACCAACTAACTTCCCGGCTTATTACGCTAAGAA
AAGAAAAAGACATTGACCTCCTAAGGCAATGGTTCCCTGAGGGTGACCTC
ACTCGTAGAAGCACCAGGAACGTTGCAAATGCAGAAGAATTTGTCATATC
TGAATTCTTTAAGAAGAAGGACATTATGAAGTTCATTAGTACCTCAGGCA
GAGCAATGAGTGCAGGCAAAATTGGTAATGTCCTATCCTATGCACATAAC
CTTTATTTGAGCAAGTCCAGCCTAAACATGACTTCTGAAGACATTTCACA
GCTTCTGATCGAGATCAAGAGGCTATATGCTTTACAAGAAGACTCTGAAG
TAGAGCCAATAGCCATCATCTGTGACGGCATAGAGAGCAATATGAAGCAG
TTATTTGCTATATTGCCTCCTGACTGTGCAAGAGAGTGTGAGGTTCTCTT
TGATGACATAAGAAACTCTCCAACGCACAGTACAGCTTGGAAGCATGCCC
TTCGATTAAAGGGGACTGCATATGAGGGTCTGTTTGCCAACTGCTATGGA
TGGCAATATATCCCGGAAGACATCAAACCAAGTCTGACCATGTTGATACA
GACACTGTTCCCTGATAAATTTGAGGAATTTTTGGATCGAACTCAACTAC
ATCCAGAGTTCAGGGACTTAACTCCTGACTTTTCACTTACGCAAAAGGTC
CATTTCAAGAGGAATCAGATACCCAGCGTTGAAAACGTGCAGATCTCCAT
AGATGCAACATTGCCTGAGTCTGTGGAAGCAGTGCCAGTGACAGAAAGAA
AGATGTTCCCTCTACCTGAGACTCCACTAAGTGAGGTGCATTCAATAGAG
CGCATCATGGAAAATTTCACTCGCCTCATGCATGAAGGAAAATCTTCAAC
CAAGAAAAAAGATGAAGAACCAACGGAACAGGACAGTCAACAAAATGCTG
CTGAACATGAGAGCTCAAGCATCTTGGCTTTCAAGGACTATGGAGAGAGG
GGAATAGTTGAAGAGAATCACATGAGGTTTAGTGAAGAGGATCAGCTGGA
AACAAGACAGCTGTTGTTGATTGAAGTTGGTTTTCAAACTGATATTGATG
GGAAAATAAGGACAGACCATAAAAAATGGAAGGACATTTTAAAGCTGTTG
GAGTTACTGGGAATCAAATGCTCATTCATTGCCTGTGCTGACTGCTCGTC
TACACCGCCAGACAGATGGTGGATTACTGAAGACAGAGTGCGAGTCTTGA
AGAACTCAGTCAGTTTCCTCTTCAACAGACTCTCTAGAAACTCACCCACA
GAGGTTACTGACATAGTTGTTGGGGCCATAAGTACTCAAAAGGTCAGAAG
TTACTTAAAGGCAGGGACTGCCACTAAAACCCCTGTATCAACAAAAGACG
TTCTAGAGACTTGGGAAAGAATGAAAGAGCATATACTTAACAGGCCTACA
GGTCTGACACTGCCTGCCAGTTTGGAGCAAGCAATGCGAAAAGGACTAGT
CGAGGGTGTGGTCATCTCCAAGGAAGGTTCTGAATCATGCATCAATATGT
TAAAGGAAAATTTGGACCGGATAACTGATGAATTTGAGCGGACAAAATTT
AAACATGAGCTTACACAGAATGTTACTACTAGTGAAAAGATGCTGTTAAG
TTGGTTAAGTGAAGACATAAAGTCATCGAGGTGCAATGAGTGTCTTACTA
ACATAAAGAAAACTGTTGATGAAACTGCCAACCTATCAGAAAAGATCGAA
CTGCTTGCTTATAATTTGCAACTCACTAGTCACTGTAGCAATTGTCACCC
CAATGGTGTAAACATTAGCAACATATCTAATGTGTGCAAGAGGTGTCCCA
AAATAGAGGTGGTTAGTCATTGTGAAAACAAAGGCTTTGAGGATAGTAAT
GAATGCTTAACGGATTTGGATAGGCTTGTTAGGCTTACATTACCGGGAAA
AACTGAAAAAGAGAGAAGGGTCAAACGTAATGTGGAATATCTGATAAAAT
TGATGATGAGCATGTCAGGCATCGACTGCATAAAATATCCTACAGGCCAG
CTTATCACTCATGGAAGAGTAAGTGCAAAACATAATGATGGGAACTTGAA
AGATAGAAGTGATGACGATCAAAGACTGGCTGAGAAGATAGATACTGTTA
GGAAAGAGCTTTCAGAAACTAAACTGAAGGATTATTCAACTTATGCAAGA
GGAGTAATCTCAAATTCCCTAAAAAACCTCTCAAAGCAGGGCAAATCAAA
ATGTTCTGTGCCAAAGTCTTGGCTTGAGAAAATACTGTTTGATTTAAAGG
TGCCCACTAAAGACGAAGAAGTGCTGATAAACATCAGAAATTCACTGAAG
GCTAGATCTGAGTTTGTAAGAAACAACGACAAACTACTCATAAGATCCAA
GGAAGAACTAAAAAAATGTTTCGATGTGCAATCTTTTAAATTGATGAAAA
ATAAGCAACCTGTACCTTTTCAAGTTGACTGTATACTGTTTAAGGAAGTG
GCAGCAGAATGTATGAAGAGATATATTGGTACACCTTATGAAGGAATTAT
AGACACTTTAGTTTCCTTAATCAATGTGTTAACAAGGTTCATTTGGTTTC
AGGAGGTAGTGCTATACGGTAAGATATGTGAGACCTTCCTAAGGTGCTGT
ACAGAATTCAATAGGTCAGGGGTTAAGCTGGTCAAGGTGAGACACTGTGA
CATTAATCTATCAGTCAAGCTACCTTCAAATAAAAAAGAGAATATGCTGT
GTTGTGTATACAGTAGTAGCATGGAGCTCTTACAAGGACCTTTCTATTTG
AACAGGAGACAAGCTGTCCTTGGTTCATCATACCTTTATATTGTTATCAC
ACTTTACATACAAGTATTGCAGCAGTATAGGTGTCTAGAAGTCATAAACA
GTGTGAATGAGAAAACATTGCAAGACATTGAAAATCACTCTATGACTCTG
CTAGAAGATGCATTCAAAGAACTCACTTCTGCACTTGAGGGTAGATTTGA
AGAATCTTACAAGATACGAACTTCAAGGTGCAAAGCCAGCGGGAATTTTT
TAAACAGAAGCAGTAGAGACCACTTTATAAGTACTGTTTCAGGCTTAAAC
CTAGTTTATGGCTTCCTCATAAAAGATAATTTATTAGCTAACTCTCAACA
ACAAAATAAACAACTTCAAATGCTTCGTTTTGGTATGCTTGCAGGGCTTA
GTAGGCTTGTCTGTCCTAATGAGTTAGGGAAAAAGTTTTCAACAAGTTGT
AGAAGAATTGAAGACAACATTGCAAGGCTTTACCTACAAACATCTATATA
CTGCTCGGTTAGAGATGTGGAAGACAATATCAAGCACTGGAAGCAAAGAG
ATCTATGCCCTGAAGTGACTATTCCATGTTTTACAGTCTATGGCACCTTT
GTCAACAGCGACAGACAGCTAATTTTTGACATTTACAATGTGCATATATA
CAATAAAGAAATGGACAATTTTGATGAAGGATGCATCAGCGTCTTGGAAG
AAACAGCAGAAAGGCATATGCTTTGGGAGCTTGATTTGATGAATTCACTC
TGTTCTGACGAGAAAAGAGATGCTAGAACCGCAAGACTGCTACTAGGCTG
CCCAAATGTGAGGAAAGCTGCAAATAAAGAAGGGAAAAAGCTGTCAAAAT
TAAACAGCGATACATCCACTGACACACAAAGCGTTGCTTCTGAAGTGTCA
GACAGGAGGTCCTATAGCTCAAGCAGGAGTAAAATTCGTAGTATCTTTGG
AAGATACAACTCCCAGAAAAAACCATTCGAACTAAGGTCAGGCCTCGAAG
TCTTCAACGACCCTTTCAATGATTATCAGCAGGCAATAACAGACATTTGC
CAATTTTCTGAGTACACACCAAACAAAGAAAGCATTTTGAAGGACTGCCT
TCAAATCATACGGAAAAATCCCAGTCACACAATGGGCTCTTTTGAGTTGA
TCCAGGCAGTCTCAGAGTTTGGCATGAGTAAGTTTCCTCCTGAGAACATA
GACAAGGCAAGGAGGGATCCAAAGAACTGGGTTAGCATCTCTGAAGTGAC
AGAGACAACAAGCATAGTCGCATCACCTAAAACTCACATGATGCTAAAGG
ACTGCTTTAAAATTATACTGGGTACTGAGAATAAAAAGATAGTTAAAATG
CTTCGAGGGAAGCTAAAGAAACTCGGTGCTATTTCTACAAACATAGAGAT
CGGGAAAAGGGATTGCCTGGATCTACTCAGCACGGTTGATGGTCTAACAG
ATCAACAGAAAGAAAACATTGTGAATGGGATATTTGAGCCTTCAAAGTTG
TCCTTCTACCACTGGAAAGAATTAGTCAAGAAAAACATAGATGAGGTTTT
GCTTACTGAGGATGGAAATCTAATCTTCTGCTGGCTTAAAACAATATCAT
CCTCAGTTAAAGGAAGTTTGAAGAAGAAGCTTAAGTTTATGAACATACAT
TCCCCGGAACTGATACCAGAGAACTGCCTCTTTTCTAGTGAAGAGTTTAA
TGAATTGATTAAGTTGAAGAAGCTTCTCCTCAACGAACAACAAGATGAAC
AGGAGTTGAAGCAAGATCTTTTAATATCTTCTTGGATTAAATGTATAACG
GCTTGTAAAGACTTTGCAAGCATCAATGACAAGGTTCAGAAATTCATTTA
CCATCTGTCTGAGGAGCTATATAACATAAGGCTGCAGCATCTGGAATTAT
CAAAGCTTAAGCAGGAGCACCCTAGTGTTAGCTTCACTAAGGAAGAGGTT
CTGATAAAGCGGCTAGAGAAGAACTTCCTCAAGCAACACAATCTAGAAAT
TATGGAAACAGTGAACCTCATATTCTTCGCTGCTCTTTCAGCTCCTTGGT
GCCTACACTACAAAGCACTAGAGTCTTATCTGGTAAGACATCCAGAGATA
CTTGACTGTGGATCTAAGGAGGATTGTAGGCTTACTCTGCTTGATCTGTC
AGTTTCTAAACTCTTAGTTTGTTTGTATCGAAGAGATGACGATGAGCTAA
CAAACAGTACAAGCTTAAAACTCGGGTTTTTGGTGAAGTATGCTGTCACC
CTGTTTACATCCAATGGCGAGCCTTTTTCGCTTAGTCTGAATGACGGAGG
CTTGGACCTTGATTTGCACAAAACCACTGACGAGAAGTTGCTACATCAAA
CTAAGATAGTTTTTGCTAAAATTGGTCTGTCCGGGAACAGTTATGACTTC
ATCTGGACCACTCAAATGATAGCAAATAGCAATTTTAACGTCTGCAAAAG
ACTGACCGGAAGGAGTACTGGGGAAAGGCTTCCAAGAAGCGTCAGGAGCA
AGGTCATTTATGAGATGGTAAAATTGGTAGGAGAAACAGGCATGGCAATA
TTACAACAGCTGGCTTTTGCACAAGCACTAAATTATGAGCACCGCTTTTA
TGCAGTCTTAGCACCTAAAGCACAGCTAGGGGGAGCAAGAGATCTATTGG
TGCAAGAAACCGGCACTAAAGTCATGCATGCGACCACTGAAATGTTCAGT
AGAAACCTTCTAAAAACAACATCAGATGACGGCCTTACAAATCCACACCT
CAAAGAGACAATCCTTAATGTAGGATTAGACTGTCTTACCAATATGCGAA
ACCTTGACGGAAAGCCCATAAGTGAAGGTAGCAACTTGGTCAACTTCTAC
AAAGTCATTTGCATTTCAGGTGACAATACCAAATGGGGCCCAATACACTG
CTGTTCCTTCTTTTCAGGCATGATGCAACAGGTTCTCAAAAATGTTCCAG
ATTGGTGTTCATTCTATAAATTAACATTTATTAAAAACTTGTGTAGGCAA
GTAGAGATACCAGCAGGCAGTATTAAAAAAATCTTAAATGTTCTCAGATA
CAAACTATGCAGCAAAGGAGGTGTAGAGCAGCACAGTGAAGAGGATTTAA
GGAAGTTGTTGGTAGACAATTTAGACAGCTGGGATGGAAACGATACAGTT
AAGTTTTTAGTCACAACCTACATAAGCAAAGGGCTCATGGCACTAAACAG
TTACAACCATATGGGTCAGGGTATTCATCATGCAACCTCTTCAGTGCTAA
CTTCTTTAGCTGCTGTACTCTTCGAGGAGCTAGCAATTTTTTATCTTAAA
AGGAGTTTACCCCAAACAACAGTACATGTTGAGCATGCTGGCAGCTCTGA
TGATTATGCAAAGTGTATAGTAGTCACTGGCATACTATCCAAAGAGCTCT
ACTCCCAGTATGATGAGACATTTTGGAAGCATGCCTGTAGACTTAAGAAC
TTCACAGCTGCTGTACAAAGATGTTGTCAAATGAAAGATAGTGCCAAAAC
CTTAGTGAGCGACTGCTTTCTTGAATTTTACAGCGAGTTCATGATGGGCT
ACAGAGTGACCCCTGCTGTGATCAAATTCATGTTCACTGGATTGATAAAT
AGCTCTGTAACCTCGCCTCAAAGTTTGATGCAAGCATGTCAGGTTTCATC
CCAACAAGCTATGTATAATAGTGTCCCCCTTGTCACCAATACCACCTTCA
CCTTACTAAGGCAACAGATTTTCTTCAATCATGTTGAAGACTTTATCAGA
AGGTATGGCATATTAACTCTCGGTACCTTGTCTCCCTTTGGCAGGCTGTT
TGTACCGACCTACTCCGGATTAGTTAGCTCAGCGGTTGCTTTAGAAGATG
CTGAAGTCATTGCTGGGGCAGCTCAAACACTTCACATGAACAGTGTATCG
ATTCAGTCAAGCAGCTTGACTACATTTGACAGTTTAGGTCGTAGTAGGGC
AAATTCTACAGTTGAAGATAGCAGCAGTGTGAGCGACACTACTGCTGCTT
CTCATGATTCAGGATCATCGTCATCAAGCTTCTCTTTTGAGCTCAATAGG
CCTCTGTCTGAGACTGAACTACAATTTATTAAGGCACTAAACAGCCTCAA
ATCAACTCAAGCTTGTGAGATAATTCAGAATAGGATCACAGGTCTTTATT
GTAATAGCAATGAAGGACCTCTTGATAGACATAATGTTATTTACAGCAGC
AGAATGGCAGATTCTTGTGATTGGCTTAGAGATGGTAAAAGAAGAGGGAA
TTTAGAACTAGCAAATAGAATCCAGTCTGTGCTGTGCGTTCTGATAGCAG
GATATTATAGGTCATTTGGAGGGGAAGGGACTGAGAAACAGGTAAAAGCA
TCATTGAATAGGGACGACAATAAAATTATCGAAGATCCTATGATACAGCT
GATTCCAGAGAAACTGAGGAGAGAGTTGGAAAGATTGGGAGTTTCTAGGA
TGGAAGTTGATGAACTGATGCCAAGTATTAGCTCTGATGATACCTTAGCC
CAGCTTGTGGCAAAAAAGCTAATCAGCCTCAATGTTTCAACAGAAGAATA
CTCAGCAGAGGTATCTAGGCTCAAGCAAACACTAACGGCCCGAAATGTTC
TGCATGGGTTAGCTGGAGGAATAAAAGAGCTCTCGCTTCCTATATATACA
ATATTCATGAAATCATACTTCTTCAAAGACAACGTTTTTTTGTCACTGAC
AGACAGATGGTCTACCAAGCATAGCACAAACTACCGTGACAGTTGCGGCA
AACAATTAACTGGTAGGATAATCACCAAGTACACTCACTGGTTAGACACT
TTTCTAAGCTGTTCTGTCTCCATTAACAGGCATACAACTGTTAAAGAGCC
TTCCCTTTTTAACCCAAACATCAGATGTGTTAACCTGATCACATTTGAAG
ATGGTCTAAGGGAGCTTTCAGTAATACAAAGTCATCTAAAAGTTTTTGAG
AATGAGTTCACCAACTTAAATCTTCAGTTCTCTGACCCAAACAGACAAAA
ACTTAGAATAGTCGAATCCAGACCTGCAGAATCTGAGTTAGAGGCAAATC
GTGCAGTGATTGTTAAGACTAAACTGTTTTCAGCAACCGAACAGGTTCGG
CTGTCTAATAACCCTGCAGTTGTCATGGGTTATCTATTAGATGAATCGGC
AATTTCTGAAGTTAAACCTACTAAGGTTGATTTTTCGAATTTGCTTAAAG
ACCGCTTTAAAATAATGCAATTGTTCCCTTCTGTGTTCACTTTAATCAAA
ATGCTAACAGATGAGTCATCAGACTCAGAAAAGAATGGTCTTAGTCCAGA
TTTGCAACAAGTTGCGAGATACTCTAACCATTTAACCTTGCTCAGTAGGA
TGATACAACAAGCAAAACCAACCGTAACTGTTTTCTACATGCTTAAGGGT
AACTTAATGAACACGGAACCAACAGTTGCAGAGCTTGTCAGTTACGGTAT
AAAAGAAGGTAGGTTCTACAGGCTTTCCGACACCGGAATTGATGCAAGTA
CATATTCTGTAAAATACTGGAAGATTCTCCACTGCATTTCTGCTATCGGA
TGCCTGCCTCTGAGTCAAGCAGACAAGTCTTCACTACTCATGAGTTTCCT
AAACTGGAGGGTGAACATGGACATTAGAGCTTCTGATTGTCCATTATCTA
ACCATGAAGCAAGTGTACTTAGCGAATTTGACGGGCAAGTTATTGCTAAT
ATACTTGCCAGTGAATTAAGTTCCGTGAAGCGAGACTCTGAACGTGAAGG
TCTAACTGATCTCCTTGATTACCTAAACTCACCCACTGAACTGTTGAAGA
AGAAGCCCTACTTAGGAACAACCTGCAAGTTCAGCACTTGGGGAGACTCA
AACAGATCTGGTAAGTTTACATACAGTAGCAGATCTGGAGAGTCTATTGG
TATCTTCATTGCAGGGAAATTGCACATCCACCTTTCATCTGAGTCCATTG
CCCTGCTGTGTGAAACTGAAAGGCAGGTGCTCTCTTGGATGAGCAAAAGG
AGGACTGAAGTAATAACTAAAGAACAACATCAATTGTTCCTGAGCCTCCT
TCCACAGTCACATGAATGTTTACAAAAGCACAAGGATGGCAGCGCACTGT
CAGTCATACCTGATGGCAGCAATCCTCGACTACTAAAATTTGTGCCTCTT
AAGAAGGGACTGGCAGTGGTGAAGATTAAAAAACAAATTTTGACGGTGAA
GAAACAGGTCGTGTATGATGCTGAAAGTGAGCCTAGGTTACAGTGGGGAC
ATGGCTGCTTGTCTATTGTTTATGATGAAACCGACACTCAGACCACATAC
CACGAAAACCTTTTGAAGGTAAAGCAGCTTGTGGACTGCTCTACGGACAG
TAAGAAGCTTTTACCTCAGTCAGTGTTTTCTGATTCCAAAGTCGTCCTCT
CAAGAATCGAGTTCAAAACGGAGCTTCTCCTTAACTCATTGACGTTGCTC
CACTGTTTCTTAAAACATGCTCGCCCTTATATAGGAAGCGAGAGCAAAAG
TAGCCTACTGCACAAGTACCTCAAATCAGGGGGTGTCAGGCAGCGGAACA
CTGAGGTGCTTTTTAGAGAAAAGTTGAACAAGGTTGTTATAAAGGACAAC
CTTGAGCAAGGTGTAGAAGAAGAGATTGAGTTCTGCAACAACCTGACCAA
GACTGTTTCGGAGAACCCACTACCACTCAGCTGTTGGTCTGAAGTTCAAA
ACTATATCGAAGACATAGGCTTCAACAATGTGCTTGTAAACATTGACAGA
AACACGGTGAAGAGTGAACTTTTATGGAAATTTACGTTGGACACCAATGT
GAGCACTACAAGTACTATCAAGGATGTGAGGACACTGGTATCCTACGTCA
GCACTGAAACGATCCCTAAGTTCCTGCTTGCATTTCTTCTTTATGAAGAA
GTGTTAATGAACTTAATTAACCAGTGCAAGGCAGTAAAGGAACTCATTAA
CAGCACGGGACTCTCAGACCTAGAACTAGAGAGCTTGCTTACTTTGTGTG
CCTTCTATTTCCAGAATGAGTGCAGCAGGAGAGATGGGCCTAGATGTTCC
TTCGCAGCACTGTTAAGCTTAGTTCATGAGGATTGGCAAAGGATAGGAAA
AAATATCCTTGTTCGCGCAAACAATGAGCTGGGTGATGTGTCACTGAAGG
TCAATATTGTCTTGGTGCCTCTCAAAGACATGTCCAAGCCAAAGCCTGAG
AGAGTGGTTATAGCTAGAAGATCACTAAATCATGCTCTGTCCTTAATGTT
TTTGGATGAAATGTCATTACCTGAGCTTAAATCCTTATCTGTGAATTGCA
GAATGGGGAACTTTGAAGGGCAAGAGTGCTTTGAGTTCACCATTTTGAAG
GACAATAGCACAAGGCTAGATTACAACAAATTAATTGACCACTGTGTGGA
CATGGAAAAAAAGAGGGATGCAGTTAGGGCAGTGGAAGATTTAGTTCTGA
TGTTGACAGGCAGGGCAGTCAAACCTAGCACTGTGACACCAGCTGTACAC
GAAGACGAGCAGTGTCAGGAGCAAATAAGCCTAGATGATCTAATGGCAAG
TGACACAGTGACAGACCTGCCTGATAGGGAAGCAGAAGCTCTTAAAACAG
GCAACCTTGGCTTCGACTGGGATTCAGATTGA
>DQ076412_CCHFV_strain_Semunya
ATGGAATTTTTGAGAAACCTTGACTGGACTCAGGTGATCGCTGGTCAATA
TGTGACCAACCCTAGGTTCAACATCTCCGACTACTTTGAGATTGTGCGTC
AGCCTGGTGATGGTAATTGCTTTTATCATAGCATAGCCGAACTAACCATG
CCCAACAAAACAGATCACTCCTACCACAACATCAAGCGTCTAACTGAAGC
AGCAGCACGGAAGTATTACCAAGAAGAGCCTGAAGCCAAGCTTATTGGTT
TAAGCTTGGACGATTATCTTAAGAGGATGTTATCTGACAACGAATGGGGA
TCAACTCTTGAGGCATCCATGCTGGCTAAGGAAATGGGTGTTACCATCAT
CATATGGACTGTTGCTGCTAGTGATGAAGTTGAAGCAGGCTTAAAGTTTG
GCGATGGTGACGTGTTTACAGCTGTGAATCTTCTACATTCTGGGCAGACG
CACTTTGATGCACTTAGAATGCTGCCACAGTTTGAGGCCGACACAAAAGA
GACCTTAAGTCTGGTGGACAAGGTCATGGCTGTAGACCAGTTAACATCAT
CTTCGAGTGATGAATTGCAGGACTATGAAGACCTTGCCTTAGCACTCACA
GGTTCGGAAGAGCCTTATAGAAAGTCTAGTCTAGATGAGGTCACCTTTTC
CAAAAAACAAGCAGAAATGCTTAGGCAGAAAGCATCTCAGTTGTCTAAAC
TGGTCAACAAAAGTCAGAATATACCAACTAGAGTTGGCAGGGTTTTGGAC
TGCATGTTCAACTGCAAATTGTGTGTTGAAATTTCTGCCGACACCTTGGT
CTTGCGGCCAGAATCTAAGGAAAGAATCGGGGAAGTTATGTCATTGCGGC
AGCTAGGACATAAACTGCTAACACGGGACAAGCAGATTAAGCAGGAATTT
TCCAGAATGAAGCTTTACGTCACAAAGGATCTGCTTGACCATCTGGATGT
TGGTGGGTTATTGAGAGCAGCCTTTCCTGGAACAGGAATAGAGAGGCATA
TGCAGCTGCTACACTCTGAAATGATACTAGACATTTGCACCGTGTCACTT
GGTGTTATGTTGTCAACATTCCTTTATGGCTCTAATAACAAGAATAAAAA
GAAATTTATTACTAACTGCCTGCTTAGTACAGCTTTATCCGGGAAGAAGG
TGTACAAGGTACTTGGCAACCTTGGGAATGAGCTTTTGTACAAATCACCT
AGAAAAGCTCTAGCAACCGTTTGTAGTGCCTTGTTTGGGAAGCAGGTGAC
CAAGCTCCAGAATTGTTTCAGAACCATAAACCCTGTTAGCTTACTTGCAT
TGAGGAACCTGGACTTTGACTGTCTCAGTGTGCAAGATTACAATGGAATG
ATAGAAAATATGTCTAAGTTAGACAACACTGATGTTGAGTTTAACCACAG
GGAGATAGCCGACTTGAATCAGTTAACTTCTCGACTTATTACGTTAAGAA
AAGAAAAAGACACTGATCTCCTCAAGCAGTGGTTCCCTGAGAGTGATATC
ACCCGCAGAAGCACAAGAAACATTACAAATGCAGAAGAATTTGTTATTTC
TGAATTCTTTAAGAAAAAGGACATTATGAAGTTCATTAGTACTTCAGGAA
GGGCAATGAGTGCAGGTAAGGTTGGTAATGTCCTCTCCTATGCACACAAC
CTCTATCTGAGTAAGTCTAGTCTAAACATGACTTCTGAGGATGTTTCACA
GCTCTTAATTGAGATCAAGAGGCTGTATGCCCTACAGGAAGATTCTGAGG
TGGAGCCGATAGCCATAATTTGTGATGGTATAGAAAGCAACATGAAACAG
TTATTTGCCATATTACCTCCTGACTGTGCAAAAGAATGTGAAGTCCTCTT
TGACGACATAAGAAACTCTCCAACGCACAGCACAGCCTGGAAACATGCCC
TTCGGTTGAAAGGAACTGCATATGAAGGTCTGTTTGCAAGCTGTTATGGG
TGGCAGTACATCCCAGAGGACATCAAACCAAGTTTGACCATGTTGATACA
AACCTTGTTCCCTGACAAATTCGAAGATTTCTTGGATCGAACTCAGCTAC
ACCCAGAATTCAGAGATCTGACACCTGACTTCTCCCTGACTCAGAAGGTT
CATTTCAAGAGAAATCAGATACCTAACGTTGAAAATATGCAAATCTCCAT
TGATGCAACATTGCCTGAGTCTGTGGAGGCAGTTCCGGTGACAGAAAGAA
AGATGTTCCCTCTACCTGAGACTCCCCTGAGCGAAGTGCACTCAATAGAG
CATATCATGGAAAACTTTACACGACTTATGCATGAAGGGAGGCCTTCGGC
TAAGAAAAGAAATGCAGAACCGGCAGAGCTGGACAGTCAGCACGATATCA
CTGGACATGAGAATTCTAGCATCATGGCTTTCAAAGATTATGGAGAAAGG
GGCATTGTTGAGGAGAATCATATGATATTTAGCGAAGAAGATCAACTAGA
AACGAGGCAACTACTATTAGTAGAGGTTGGTTTCCAGACTGACATTGATG
GGAAAATAAGAACAGACCACAAAAAATGGAAAGATATACTGAAGTTATTG
GAGTTGCTAGGGATAAAGTGCTCATTCATTGCCTGTGCAGATTGCTCGTC
CACACCACCGGACAGATGGTGGATTACAGAAGACAGGGTGCGAGTCTTAA
AAAATTCAGTCAGTTTTCTCTTCAACAAACTCTCCAGAAACTCACCTACA
GAGGTGACTGATATAGTTGTTGGAGCCATAAGCACTCAAAAGGTTAGAAG
TTATCTAAAAGCTGGAACTGCAACAAAGACCCCTGTGTCAACAAAGGATG
TTCTAGAAACCTGGGAGAAGATGAAAGAACACATACTCAATAGACCTACA
GGGCTGACACTGCCTACCGGTTTAGAACAAGCAATGCGTAAAGGACTAGT
CGAAGGTGTGGTCATTTCAAAAGAAGGTTCTGAGTCATGTATAAATATGC
TAAAAGAGAATTTGGACCGAATAACTGACGAGTTTGAACGGACAAAGTTC
AAACATGAGCTCACACAAAATGTCACCACTAGTGAAAAAATGCTGCTGAG
TTGGTTGAGTGAAGACATTAAGTCAACAAGATGTGATGAGTGTCTTGCCA
CTATAAAGAAGACCATTGATGAAACTGCAAATCTATCAGAAAAAATTGAG
TTGCTTGCTTACAACCTTCAGCTTACCAGCCATTGCGAAAACTGTCATCC
TAACGGCATTAGCATTAGCAACACATCTAATGTCGGCAAGAGGTGCCCAA
AATTAGAGGTAGTCAGTCATTGCGAAAATAAAGGCTTTGAAGATAGCAAT
GAATGCCTAACAGATTTAGATAGGCTTGTTAGACTCACACTACCAGGAAA
GACTGAGAAAGAAAGGAGGATCAAGCGCAATGTGGAATACCTGATAAAAT
TGATGATGAGCATGTCAGGCATCGATTGTATCAAGTATCCCACAGGCCAG
CTCATCACCCATGGAAGGGTGAGTGCAAAACACAGCAATGAAAGTTTGAA
AGATAGGAGTGATGACGACCAGAGACTTGCTGAGAAGATTGATACCGTTA
GAAAAGAGCTATCGGAAGCTAAACTGAAGGACTATTCCACTTACGCAAGA
GGTGTGATCTCAAATTCGCTTAAAAACCTCTCAAAGCAAGGTAAGTCTAA
GTGTTCTGTGCCAAGATCCTGGCTTGAAAAGATTCTATTTGATTTGAAAG
TGCCTACTAAGGATGAAGAAGTACTAATAAACATCAGAAATTCTCTAAAG
GCTAGATCTGAGTTCGTTAGAAATAATGACAAACTGCTCATAAGGTCAAA
AGAAGAAATAAAAAAATATTTCGATACTCAATCCCTCAAGTTGATGAAAA
ACAAGCAGCCTATACCCTTTCAGGCTGACTGCATACTATTTAAAGAGGTA
GCAGCTGAATGCATGAAGAGGTACATTGGTACACCTTATGAAGGAATCAT
AGACACCTTAGTTTCACTAATCAATGTATTAACAAGGTTCACTTGGTTTC
AAGATGTCGTACTCTACGGTAAAATATGTGAGACGTTTCTTAGGTGCTGC
ACAGAGTTCAACAGATCAGGAGTTAAATTAGTGAAGGTAAGGCACTGTGA
CATCAACTTGTCAGTTAAGTTGCCATCAAACAAAAAAGAGAATATGCTGT
GTTGCGTATACAGCAGCAACATGGAGCTCTTGCAAGGGCCTTTCTATCTG
AACAGAAGACAAGCCGTTCTTGGTTCTTCATACCTTTATATTGTCATCAC
ACTTTATATACAAGTCCTGCAGCAGTACAGGTGTCTAGAAGTCATAAATA
GCATGAACGAGAAGACATTGCAGGACATCGAGAATCACTCCATGACCCTG
CTAGATGATGCATTCAAAGAACTCACTACTGCCCTTGAAGGTAGGTTTGA
AGAGTCCTATAAGATACGAGCTTCGAGGTGCAAAGCCAGTGGGAACTTTC
TAAACAGAAGCAGCAGAGATCACTTTATAAGTGTTGTCTCGGGCTTGAAT
CTGGTTTATGGTTTCCTCATAAAGGACAATCTATTAGCCAATTCCCAACA
GCAGAACAAACAACTCCAGATGCTTCGATTTGGCATGCTTGCAGGGCTTA
GTAGGCTTGTCTGTCCCAATGAGCTGGGAAAAAAGTTTTCCACAAGTTGT
AGAAGAATTGAAGACAACATCGCAAGACTTTATCTACAGACGTCAATATA
CTGCTCTGTTAGAGATGTGGAAGATAACATAAAGCACTGGAAACAGAGAG
ACTTATGCCCCGAGGTAACCATTCCTTGCTTCACAGTCTATGGCACCTTC
GTTAACAGTGACAGACAACTGATCTTTGACATCTACAACGTTCACATATA
CAACAAGGAAATGGACAACTTTGACGAAGGATGTATTAGCGTCCTAGAAG
AGACAGCAGAAAGACATATGCTTTGGGAGCTTGATCTAATGAATTCACTC
TGTTCTGATGAGAAAAGGGATGCTAGAAATGCAAGACTTCTGCTAGGTTG
CCCAAATGTGAGAAAAGCAGCAAACAAGGAAGGGAAAAAGCTACTAAAGT
TGAATAGCGACACATCAACTGATACACAGAGTATTGCTTCTGAAGTGTCA
GATAGGAGATCTTACAGTTCAAGCAAAAGCAGAATCCGCAGCATTTTTGG
AAGATACAATTCTCAGAAAAAACCATTTGAACTAAGGTCAGGCCTTGAAG
TCTTTAACGACCCTTTCAATGACTATCAGCAGGCAATAACAGATATATGT
CAATTTTCTGAGTACACGCCCAACAAAGATAGTGTTTTAAAAGACTGCCT
TCAAATTATACGGAAAAACCCTAGCCATACAATGGGATCCTTCGAATTGA
TCCAAGCAATTTCAGAATTTGGAATGAGTAAATTTCCTCCTGAGAATATA
GATAAGGCAAGAAGAGATCCAAAGAACTGGGTTAGCATCTCTGAGGTGAC
AGAAACAACAAGTATAGTTGCATCACCTAAAACACATATGATGTTGAAGG
ATTGCTTCAAAACTATATTGGGTACCGAAAACAAGAAGATAGTTAAAATG
CTTCGAGGTAAGCTAAAGAAACTCGGTGCCATCTCAACAAATATAGAAAT
CGGGAAAAGAGACTGCTTGGATCTGCTTAGTACTGTGGATGGTCTGACAG
ATCAGCAAAAGGAAAACATTGTGAACGGAATATTTGAGCCTTCAAAGTTG
TCCTTTTACCACTGGAAAGAATTGATCAAGAAAAACATAGATGAAGTTTT
GCTCACAGAGGATGGAAACCTGATCTTCTGCTGGTTAAAAACAATATCTT
CCTCAGTTAAAGGAAGCTTAAAGAAGAAACTCAGATTCATGAACATACAT
TCTCCAGAACTGATGCCAGAAAACTGTCTCTTTTCTAATGAGGAGTTTAA
CGAGCTGATCAAGTTAAAAAAGCTTCTCCTCAACGAACAACAAGATGAAC
AAGAATTAAAGCAGGACCTTTTAATATCTTCCTGGATCAAGTGCATAACA
GCATGTAAGGATTTTGCAAACATCAATGAAAAAGTGCAAAAGTTCATCTA
CCGCCTCTCTGAAGAATTATATGACATAAGGCTTCAGCATTTAGAACTGT
CAAAGCTTAAACAAGAGCACCCCAGTGTTAGCTTCACTAAGGAAGAGGTC
CTGATAAAAAGATTGGAGAAAAACTTCCTCAAGCAGCACAATCAGGAAAT
TATGGAAACAGTAAATCTCATTTTCTTTGCTGCACTTTCAGCTCCCTGGT
GCTTACACTATAAAGCACTAGAGTCTTATCTAGTGAGGCATCCAGAGATA
CTTGACTGTGGTTCAAAAGAGGATTATAAGCTAACCCTACTTGATCTATC
AGTTTCAAAACTCTTAGTCTGTTTATATCAAAAAGATGACGAAGAACCGG
CAAACAACACAAGTTTGAAGCTTGGCTTTCTAGTGAAGTACGCTGTCACT
CTGTTCACATCCAATGGTGAGCCGTTCTCACTCAGCCTAAACGATGGTGG
CTTGGATCTTGATCTGCATAAGACCACTGATGAAAAACTGCTACATCAAA
CGAAAATAGTCTTTGCTAAAATAGGCCTTTCAGGGAATGGTTATGACTTC
ATCTGGACCACCCAGATGATTGCAAATAGCAACTTTAATGTCTGCAAGAG
GTTGACTGGAAGGAGTACTGGGGAGAGGCTCCCAAGAAGTGTCAGGAGCA
AGGTCATCTATGAAATGGTCAAACTGGTCGGAGAAACAGGCATGGCAATA
CTGCAACAGTTGGCTTTTGCACAGGCGTTAAACTATGAACACCGCTTCTA
CGCAGTGTTAGCACCTAAGGCACAGTTAGGAGGAGCACGAGACCTGTTGG
TGCAAGAAACTGGAACAAAGGTTATGCATGCAACTACTGAAATGTTCAGT
AGAAATCTTCTAAAAACAACTTCAGACGATGGTCTCACAAACCCTCACCT
CAAAGAGACGATTCTCAATGTAGGATTAGACTGTCTTACTAACATGCGAA
ACCTCGACGGAAAGCCTATAAGTGAGGGCAGCAGTTTAGTCAATTTTTAT
AAGGTCATTTGCATCTCAGGTGATAACACCAAATGGGGGCCAATTCACTG
CTGTTCCTTTTTCTCCGGTATGATGCAGCAGGTCCTCAAGAATATTCCAG
ACTGGTGCTCATTCTATAAATTAACATTTATCAAAAACTTATGTAGACAA
GTAGAAATACCTGCTGGCAGCATCAAGAAGATCTTGAATGTTCTTAGATA
CAAACTGTGTAGCAAAGGAGGCGTGGAGCAACATAGTGAGGAGGATTTGA
GAAAGCTGTTGGTGGACAATTTAGACAGTTGGGATGGAAACGACACGGTC
AAGTTCTTGGTAACAACCTACATAAGTAAAGGGCTGATGGCACTAAACAG
CTACAACCATATGGGACAGGGCATCCATCATGCAACTTCTTCAGTGTTAA
CTTCATTGGCTGCTGTACTTTTTGAAGAACTAACAATCTTTTATCTAAAG
AGGAGCCTACCTCAGACAACAGTACATGTTGAACATGCTGGCAGCTCCGA
TGATTATGCAAAGTGCATAGTGGTGACTGGCGTGCTATCTAAAGAGCTAT
ACTCCCAATATGATGAGACGTTCTGGAAACATGCCTGCAGGCTAAAAAAC
TTTACAGCTGCTGTGCAGAGATGCTGTCAGATGAAAGACAGTGCGAAAAC
CTTGGTAAGCGATTGTTTCCTCGAGTTTTACAGCGAGTTCATGATGGGCT
ACAGAGTAACACCTGCTGTGATAAAGTTCATGTTCACTGGGCTAATAAAC
AGTTCTGTGACCTCTCCCCAGAGTTTGATGCAGGCATGTCAGGTTTCATC
CCAGCAAGCCATGTACAATAGTGTCCCTCTTGTCACCAATGCTGCCTTTA
CCCTGCTCAGACAGCAGATTTTCTTCAACCATGTTGAAGATTTCATAAGA
AGGTATGGTATACTAACTCTTGGCACCCTATCTCCCTTTGGTAGGCTGTT
CGTGCCAACTTACTCTGGTCTGGTCAGTTCAGCGGTGGCTCTGGAGGATG
CTGAAGTCATTGCTAGAGCAGCTCAGACACTTCACATGAATAGCGTGTCA
ATTCAATCAAGTAGTTTGACCACATTGGACAGCTTAGGTCACAGTCAGAC
AAGCTCTACGGCTGAAGACAGTAGCAGTGTGAGCGACACTACCATCGCTT
CTCATGACTCGGGATCCTCATCTTCTAGCTTCTCTTTCGAACTCAATAGG
CCTCTATCTGAGACCGAACTGCAGTTCATTAAAGCACTAAATAGCCTCAA
ATCAACTCAGGCTTGTGAAATAATCCAAAATAGAATCACAGGTCTTTACT
GCAATAGCAATGAAGGTCCCCTTGATAGGCACAATGTGATTTATAGTAGT
AGAATTGCAGACTCTTGTGATTGGTTGAGAGATGGGAAAAGAAGAGGAAA
TTTAGAGTTAGCAAACAGAATTCAGTCTGTGCTTTGTGTTCTAATAGCAG
GTTACTACAGGTCATTTGGTGGAGAAGGAACTGAGAAACAGGTGAAGGCA
TCACTGAACAGGGATGATAACAAGATCATTGAAGACCCAATGATACAACT
AATTCCAGAGAAGTTAAGGAGAGAGCTGGAGAGGCTAGGAGTCTCAAGAA
TGGAAGTTGATGAATTGATGCCAAGCATTAACCCTGATGACACCTTGGCT
CAGCTTGTAGCAAAAAAGCTCATCAGCCTCAATGTTTCAACGGAAGAATA
CTCTGCTGAAGTGTCCAGGCTCAAGCAAACACTAACAGCTCGAAATGTCC
TGCATGGACTAGCTGGAGGGATAAAAGAGCTTTCACTCCCTATCTACACA
ATATTCATGAAATCTTATTTTTTCAAGGACAACGTCTTCTTATCATTAAC
AGATAGGTGGTCCACCAAGCACAGCACAAACTACCGTGACAGCTGCGGTA
AGCAGTTGACCGGTAGAATAATTACTAAGTACACTCACTGGTTGGACACC
TTTCTAAGCTGCTCTGTTTCCATCAACAGACACACTACTGTCAAAGAGCC
TTCCCTATTTAACCCAAACATTAGGTGCGTTAACCTAATCACTTTTGAAG
ATGGTTTAAGGGAGCTCTCAGTGATACAGAGTCATCTCAAAGTCTTTGAA
AATGAATTTACAAACCTGAACCTTCAATTCTCTGATCCAAACAGACAGAA
ACTCAGGATAGTTGAGTCTAGACCTGCAGAGTCTGAGCTTGAAGCGAATC
GTGCAGTGATTGTCAAGACTAAACTGTTCTCAGCAACGGAACAAGTTCGA
CTGTCCAACAATCCCGCAGTCGTCATGGGTTACCTGCTAGATGAGTCAGC
AATTTCTGAAGTCAAACCTACTAAGGTTGACTTTTCGAACTTACTTAAAG
ACCGCTTTAAGATAATGCAGTTTTTCCCTTCAGTGTTCACTTTAATTAAG
ATGCTGACAGATGAGTCATCAGACTCGGAGAAAAATGGTATTAGCCCTGA
TCTGCAGCAAGTTGCAAGGTATTCAAATCACCTGACCTTGCTTAGCAGAA
TGATACAGCAGGCAAAGCCAACTGTCACTGTTTTCTACATGCTAAAGGGC
AACTTGATGAACACAGAACCGACAGTGGCTGAACTTGTCAGTTATGGCAT
AAAAGAAGGTAGGTTTTACAGGCTGTCCGACACAGGAATCGATGCAAGCA
CATACTCTGTAAAGTACTGGAAGATCCTCCATTGCATTTCTGCCATCGGA
TGCCTCCCATTGAGCCAGGCAGACAAGTCTTCACTGCTCATGAGTTTCTT
GAACTGGAGAGTGAACATGGACATTAGAACTACTGACTGTCCACTATCTA
ACCATGAGGCAAACATTCTAAGTGAGTTTGATGGACAGGTCATTGCTAAC
ATCCTTGCCAGTGAACTGAGTTCTGTGAAACGGGATTCTGAGCGTGAAGG
TCTGACTGACCTTCTGGATTACTTGAACTCACCTACCGAACTATTAAAGA
AAAAGCCCTATTTAGGAACAACCTGCAAGTTTAGCACTTGGGGAGATTCG
AACAGGTCTGGGAAATTTACATACAGCAGCAGATCCGGGGAGTCGATTGG
TATTTTCATTGCAGGGAAGCTACATATTCATCTCTCGTCTGAGTCAGTTG
CCCTGCTATGTGAGACTGAGAGACAAGTACTGTCCTGGATGAGCAAAAGA
AGAACTGAGGTGATAACTAAGGAGCAACATCAACTGTTTCTAAGCCTCCT
CCCTCAGTCCCATGAATGCTTGCAAAAGCACAAGGATGGCAGTGCACTAT
CAGTCATACCGGACGGTGGCAACCCCCGACTGCTTAAGTTTGTGCCTCTC
AAGAAAGGGCTGGCAGTGGTGAAGATCAAAAAGCAGATTCTGACAGTAAA
GAAACAGATTGTGTTTGATGCCGAAAGTGAGCCCAGACTACAGTGGGGGC
ACGGCTGCCTGTCTATTGTTTATGATGAAACTGACACTCAGACCACATAC
CACGAGAACCTCTTAAAAGTGAAACAGCTTGTGGACTGCTCTACAGACAG
AAAAAAGCTTTTGCCTCAGTCAGTATTTTCTGACTCTAAGGTTGTCCTGT
CGAGGATCAAATTTAAGACAGAGCTGCTCCTCAATTCTCTGACACTGCTC
CACTGTTTCTTGAAGCACGCCCCCAGTGATGCCATTATGGAGGTAGAGAG
TAAAAGTAGCTTGTTGCACAAGTACCTCAGATCAGGTGGTGTCAGGCAGC
GGAACACTGAGCTGCTTTTCAGGGAAAAATTGAATAAGGTTGTCATAAAG
GACAATCTTGAGCAAGGCATGGAGGAGGAGATTGAGTTTTGTAACAACCT
GACTAAGACTGTTTCAGAAAACCCGCTGCCACTCAGCTGTTGGTCTGAGG
TACAAAATTACATTGAGGACATAGGCTTCAACAATGTGCTTGTTAACATC
GACAGGAATACAGTGAAGAGTGAACTTTTATGGAAGTTCACACTAGACAC
CAACGTTAGCACCACGAGCACTATCAGGGATGTGAGGACACTCGTATCTT
ATGTCAGCACCGAAACCATTCCTAAATTCCTGCTTGCATTTCTTCTTTAC
GAGGAAGTGTTAATGAACCTAATTAACCAGTGCAAAGCAGTTAAGGAGCT
TATCAATAGTACAGGGCTTTCAGACTTGGAACTGGAAAGTCTGCTCACTT
TATGCACTTTCTACTTTCAGAATGAGTGCAGTAAGAGAGATGGACCTAGA
TGTTCCTTCGCAGCACTGTTGAGTCTGGTTCATGAGGACTGGCAAAAAAT
AGGGAAAAATATCTGCGTACGTGCCAACAATGAACTAGGTGATGTGTCAC
TGAAGGTCAACATTATCTTGGTGCCTCTTAAGGACATGTCTAAACCTAAA
CCTGAGAGGGTGATCATAGCTAGGAGGTCATTAAATCATGCCTTGTCCTT
GATTTTCTTGGAAGAGATGTCATTGCCTGAGCTAAAATCCTTCTCTGTAA
ACTGCAAGATGGGGAACCTTGAAGGACAGGAGTGTTTTGAATTCACCGTC
CTAAAAGATAGTAGTACAAGGTTGGATTATAATAAATTGGTTGATCACTG
TGTAGATATGGAGAAAAAAAGAGACGCAGTTAGAGCAGTGGAGGACCTAG
TTCTGATGTTGACAGGCAGGTCCACCAAACCTAGCACCGTAACACCATCT
TCACGTGAAGAAGAGCAATGCCAAGAGCAAATAAGCTTGGATGACCTTAT
GGCAAGTGATATAGCTACAGATTTGCCTGACAAGGAGGCGGAAGCCCTCC
GAACAGGCAATCTTGGTTTCAATTGGGACTCGGATTGA
>DQ076417_CCHFV_strain_SPU4/81
ATGGACTTCTTGAGAAGCCTTGACTGGACTCAAGTGATTGCTGGTCAATA
TGTGTCCAACCCTAGGTTCAACATTTCTGATTATTTTGAGATTGTGCGGC
AGCCTGGTGATGGGAACTGCTTCTATCACAGCATAGCTGAGTTAACCATG
CCCAATGAAACAGATCACTCATATCATAACATCAAACGCCTAACCGAGTC
GGCAGCGCGGAAGTATTACCAAGAGGAGCCTGAAGCAAAACTTGTTGGCC
TGAGTTTGGAAGACTATCTTAAAAGGATGCTGTCTGACAACGAGTGGGGA
TCAACTCTAGAGGCATCTATGTTGGCTAAAGAAATGGGTATTACCATCAT
CATTTGGACTGTTGCTGCCAGTGATGAAGTGGAGGCAGGTATAAAGTTCG
GAGACGGTGATGTGTTTACAGCCGTGAACCTCTTGCACTCTGGACAAACA
CACTTTGACGCGCTCAGAATACTGCCACAGTTTGAAACAGACAAGAGAGA
GGCCTTGAGTTTGATGGACAGGGTTATAGCTGTAGATCAGTTGACATCAT
CTTCTAGTGATGAGCTGCAAGATTATGAAGACCTTGCCTTGGCACTCACA
AGCACAGAGGAATCGTATAGACGGTCGAGCTTGGATGAGGTCACTTTGTC
CAAGAAACAAGCAGAGATATTAAGGCAAAAAGCATCTCAGTTATCCAAAC
TGGTCAACAAAAGTCAGAACATACCGACCAGAGTCGGAAGGGTTTTGGAC
TGCATGTTCAACTGTAAATTATGTGTTGAGATATCAGCTGACACTTTAAT
TCTAAGGCCAGAATCAAAAGAGAAAATTGGTGAAATCATGTCATTGCGGC
AGCTGGGGCACAAGCTGCTGACACGAGACAAGCAAATTAAGCAAGAATTC
TCTAGAATGAAACTCTACGTCACTAAAGATTTGCTAGATCATCTGGATGT
TGGTGGACTTTTGAGGGCTGCTTTCCCTGGAACAGGAATAGAAAGGCATA
TGCAGCTGCTACACTCTGAGATGATACTGGATATCTGCACTGTATCACTT
GGTGTCATGCTGTCAACTTTTTTATACGGCTCCAACAATAAAAACAAGAA
GAAATTCATCACCAACTGTTTGCTCAGTACAGCTCTGTCTGGAAAGAAGG
TGTACAAGGTTCTTGGTAACCTAGGAAATGAACTGTTATACAAGGCACCC
AGAAAGGCCTTAGCGACTGTCTGTAGTGCCTTGTTTGGAAAGCAGATAAA
CAAACTTCAGAATTGCTTCAGGACCATAAGCCCTGTTAGCTTACTTGCTT
TAAGAAATCTAGACTTTGACTGTCTCAGTGTACAGGATTATAACGGCATG
ATAGAAAATATGTCTAAATTAGACAACACTGATGTTGAATTCAATCACCG
GGAGATAGCTGATCTCAATCAATTAACTTCTCGGCTCATTACGTTAAGAA
AGGAGAAAGACACTGACCTTCTCAGACAATGGTATCCTGAAAGTGACCTC
ACCCGCAGAAGTACTAGGAATGCTGCAAACGCGGAGGAATTTGTCATATC
CGAGTTCTTTAAGAAGAAGGACATTATGAAATTCATCAGCACTTCAGGCA
GGGCAATGAGTGCAGGCAAGATTGGTAATGTCCTTTCCTATGCCCATAAT
CTTTATCTGAGTAAGTCAAGCCTGAACATGACCTCTGAAGACATCTCACA
GCTTCTGATCGAGATCAAGCGATTGTATGCTTTGCAAGAAGACTCTGAAG
TGGAACCGATAGCCATAATCTGTGACGGCATAGAAAGCAACATGAAACAG
CTGTTTGCTATATTGCCTCCCGACTGCGCAAGAGAGTGTGAGGTCCTCTT
TGATGACATAAGAAACTCTCCAACGCACAGCACAGCTTGGAAGCATGCAC
TCCGGTTGAAAGGGACTGCATACGAAGGTCTGTTTGCAAACTGTTACGGC
TGGCAATACATTCCAGAAGATATTAAACCAAGCCTGACCATGCTGATACA
GACTTTGTTTCCCGACAAGTTTGAAGACTTCCTGGATCGAACTCAGTTGC
ATCCAGAGTTCAGGGACCTAACTCCCGACTTTTCGCTCACACAAAAAGTT
CACTTCAAGAGAAATCAGATACCCAGTGTCGAGAATGTGCAAATCTCCAT
TGATGCAACGTTGCCTGAGTCTGTGGAGGCAGTGCCGGTGACAGAAAGAA
AGATGTTCCCTCTTCCTGAGACTCCGCTAAGTGAAGTGCATTCAATAGAG
CGTATAATGGAAAATTTTACCCGCCTCATGCATGGTGGAAAACCTTCAGC
CAAGAAAAAAGACGGAGATCTGGCGGAACAAGGCAGCCAGCAAAGCACCA
CTGAATACGAGGGCTCCAGCATCTCTGCCTTCAAGGACTACGGAGAGAGA
GGAATAATCGAAGAAAACCACATGAGATTTAGTGAGGAGGACCAGCTAGA
AACAAGGCAGCTGTTGTTGGTGGAAGTTGGTTTTCAAACTGACATCGATG
GGAAAATAAGGACGGACCACAAGAAGTGGAAAGACATATTGAAGCTGTTA
GAGCTATTAGGAATAAAATGCTCATTCATTGCCTGTGCAGACTGCACATC
TACACCACCAGATAGATGGTGGATTTCGGAGGATAGAGTGCGGGTCTTAA
AAAATTCAGTCAGCTTCCTATTCAATAAACTCTCCAGAAATTCACCTACA
GAAGTAACTGACATAGTTGTTGGAGCTATAAGTACTCAAAAGGTTAGAAG
TTATCTAAAGGCAGGAACTGCAACAAAAACTCCCGTGTCGACAAAAGACG
TTCTGGAGACTTGGGAAAAGATGAAGGAGTATATACTCAACAGACCAACA
GGATTGACACTGCCCACCGGTTTAGAACAGGCAATGCGCAAAGGATTGGT
CGAAGGTGTGGTCATCTCCAAGGAAGGTTCTGAATCATGCATCGATATGT
TGAAAGAGAATTTGGACCGGATAACTGATGAATTCGAGCGAACAAAGTTT
AAACACGAACTCACACAGAATATTACCACGAGTGAAAAGATGCTATTGAG
TTGGTTGAGTGAAGATATCAAATCAACGAGATGTGGTGAATGCCTCACAA
ACATAAAGAAAACCGTTGATGAAACTGCTAACCTATCAGAAAAGATTGAG
CTGATTGCTTACAATCTGCAGCTCACTAATCACTGCAGCAACTGTCACCC
CAATGGTGTAAATATTAGTAACGCATCCAATGTGTGCAAGAGATGTCCCA
AGATAGAAGTGGTCAGCCACTGTGAAAATAAAGGCTTTGAGGACAGCAAT
GAGTGCTTAACAGACCTAGATAGGCTTGTTAGGCTTACATTACCAGGAAA
AACTGAGAAGGAGAGGAGAGTCAAACGTAATGTAGAATATCTTATAAAAC
TGATGATGAGCATGTCAGGCATTGACTGTATAAAATATCCCACAGGACAG
CTTATCACCCATGGAAGAGTTAGTGCAAAACATAACGATGGTAACTTGAA
AGACAGAAGTGATGACGACCAGAGACTAGCTGAGAAGATAGACACTGTTA
GGAAAGAGCTTTCAGAATCCAAACTGAAAGATTATTCAACTTATGCAAGG
GGAGTGATCTCAAATTCACTAAAGAACCTCTCAAGGCAAGGTAAATCAAA
GTGTTCTGTGCCAAGGTCTTGGCTTGAAAAGATACTGTTTGACTTAAAGG
TGCCTACTAAAGACGAAGAAGTGCTTATAAACATTAGAAACTCACTGAAA
GCTAGATCCGAGTTTGTTAGAAATAATGATAAACTGCTCATAAGGTCAAA
AGAAGAACTAAAAAAATGTTTTGATGTGCAGTCCTTTAAATTGAAAAAAA
CAAGCCAACCTGTGCCTTTTCAAGTTGACTGTATACTGTTCAAAGAAGTG
GCAGCTGAATGCATGAAAAGGTACATTGGCACACCTTATGAAGGAATAGT
AGACACCTTAGTTTCTCTGATTAATGTGTTAACAAGGTTCACTTGGTTTC
AGGAGGTGGTGCTATATGGTAAAATATGTGAGACCTTCCTAAGATGCTGC
ACAGAATTTAATAGGTCAGGGGTTAAACTGGTTAAGATAAGGCACTGTGA
CATCAACCTATCGGTCAAACTGCCATCAAACAAGAAGGAGAATATGTTAT
GTTGCATATACAGTAGCAACATGGAGCTCTTACAAGGACCTTTCTATTTA
AATAGGAGACAGGCTGTCCTTGGTTCTTCATACCTTTATATTGTCATTAC
ACTATATATACAAGTGTTGCAGCAGTATAGGTGTCTGGAAGTTATAAATA
GTGTGAATGAAAAAACATTGCAAGACATTGAAAATCATTCCATGACTCTA
CTAGAAGATTCGTTCAGGGAACTTACCTTTGCTCTTGAAGGAAGGTTTGA
AGAGTCTTATAAAATACGAACCTCAAGGTGCAGAGCTAGCGGGAGTTTTT
TAAATAGAAGCAGTAGAGACCATTTTATAAGTGTTGTTTCAGGTTTGAAT
CTGGTTTATGGCTTCCTCATAAAAGATAACTTACTAGCTAACTCTCAGCA
ACAGAATAAGCAACTACAGATGCTTCGTTTTGGCATGCTTGCAGGGCTTA
GTAGGCTTGTTTGTCCTAATGAGTTAGGAAAAAAGTTTTCAACAAGTTGT
AGAAGGATTGAGGACAACATTGCAAGGCTTTACCTGCAAACATCCATATA
CTGTTCAGTTAGGGATGTGGAAGACAATATTAAGCATTGGAAGCAAAGAG
ATCTGTGTCCTGAAGTGACCATTCCATGCTTTACAGTCTATGGAACCTTT
GTCAACAGCGACAGGCAACTGATCTTTGACATTTACAATGTGCATATATA
CAATAAAGAAATGGATAACTTTGATGAAGGATGTATCAGCGTCTTGGAAG
AAACAGCAGAAAGACATATGCTTTGGGAACTCGATCTGATGAACTCACTT
TGTTCTGACGAAAAAAGAGATACTAGAACCGCAAGACTATTACTAGGCTG
CCCAAATGTAAGGAAAGCAGCAAACAGAGAAGGGAAGAAGCTGTTGAAGT
TAAACAGCGACACATCTACAGATACACAGAGTATTGCTTCTGAGGTGTCA
GACAGAAGATCCTATAGCTCAAGTAAGAGTAGAATCCGTAGCATCTTTGG
AAGATACAACTCTCAGAAAAAACCATTCGAATTAAGGTCAGGTCTTGAGG
TTTTCAATGACCCTTTTAATGATTATCAGCAAGCAATAACGGACATTTGC
CAGTTTTCTGAATATACACCAAACAAAGAAAGCATTTTGAAAGACTGTCT
TCAAATCATACGAAAAAACCCTAGCCACACAATGGGTTCTTTTGAGCTGA
TACAGGCAATCTCAGAGTTCGGTATGAGCAAGTTTCCTCCTGAAAATATT
GACAAAGCAAGAAGGGATCCGAAGAACTGGGTTAGCATCTCTGAAGTAAC
CGAAACAACAAGCATAGTTGCATCACCTAGAACTCATATGATGCTCAAAG
ATTGTTTTAAAATCATACTAGGTACTGAGAATAAGAAGATAGTCAAAATG
CTTCGGGGGAAGCTAAAGAAACTTGGTGCTATTTCAACAAATATAGAGAT
TGGGAAAAGGGATTGTCTAGATCTACTCAGCACAGTAGATGGTCTAACGG
ACCAACCAAAAGAAAATATTGTAAATGGGATATTTGAACCCTCAAAGTTG
TCCTTTTACCACTGGAAAGAACTGATCAGAAAGAACATTGATGAAGTTTT
ACTTACTGAAGATGGGAATCTGATCTTCTGCTGGCTAAAAACAATCTCCT
CTTCAGTCAAAGGAAGCCTTAAGAAGAGGCTCAAGTTCATGAACGTGCAT
TCCCCAGAGTTGATGCCAGAAAACTGCCTCTTTTCTAACGAAGAATTTAA
CGAGTTGATTAAGTTGAAGAAACTCCTCCTCAACGAACAACAAGATGAAC
AGGAGCTGAAACAGGATCTTTTGATGTCCTCTTGGATCAAGTGTATAACA
GCTTGTAAGGATTTTGCAAGCATCAATGACAAGATTCAGAAATTCATTTA
CCACCTTTCTGAAGAGCTATATGACATAAGACTGCAACACCTGGAACTGT
CAAAACTTAAGCAAGAGCACCCAAGTGTCAGCTTTACAAAAGAAGAGGTC
TTAATAAAGCGGCTAGAGAAAAATTTCCTAAAGCAGCATAATCTGGAAAT
CATGGAAACAGTGAATCTTATATTCTTTGCAGCCCTCTCAGCTCCCTGGT
GCCTACACTATAAAGCACTAGAATCTTATCTGGTAAGACATCCGGAAATA
CTTGACTGTGGATCCAAAGAGGATTGCAGGCTCACTTTGCTTGATCTATC
AGTTTCCAAGCTCTTGGTATGTTTGTATCAAAAAGATGATGAAGAATTGA
CAAATAGCTCAAGCTTAAAACTTGGGTTTTTAGTGAAATATGCTGTCACC
CTATTCACGTCCAATGGTGAGCCCTTTTCGCTCAGTCTTAGTGACGGAGG
TTTGGATCTTGACTTACACAAAACTACTGACGAAAAGCTGTTACATCAAA
CAAAGATAGTTTTTGCTAAAATTGGTTTATCTGGGAACAGTTATGACTTC
ATCTGGACTACTCAAATGATAGCCAACAGCAATTTTAACGTCTGTAAAAG
ACTAACGGGAAGGAGTACTGGAGAAAGGCTCCCAAGAAGCGTCAGAAGCA
AGGTCATTTATGAGATGGTAAAACTAGTGGGAGAAACAGGCATGGCAATA
CTACAACAATTAGCTTTTGCACAAGCACTAAATTATGAACACCGCTTCTA
TGCAGTTTTAGCACCTAAAGCGCAACTAGGAGGAGCAAGAGATTTGTTAG
TGCAAGAGACTGGGACTAAAGTCATGCATGCAACCACTGAAATGTTTAGT
AGAAACCTCTTAAAGACAACATCAGATGATGGCCTCACAAACCCACATCT
CAAAGAAACAATCCTTAACGTGGGATTAGACTGTCTTGCTAACATGCGAA
ACCTTGACGGTAAGCCCATAAGTGAAGGTAGCAACTTGGTCAATTTCTAC
AAAGTCATATGTATCTCGGGTGATAATACCAAGTGGGGCCCGATACACTG
CTGTTCTTTCTTCTCCGGCATGATGCAGCAGGTTCTAAAAAATGTACCAG
ATTGGTGTTCATTTTATAAATTAACATTCATTAAGAACTTGTGTAGGCAA
GTAGAAATACCTGCTGGCAGCATAAAGAAGATCTTAAATGTTCTTAGATA
CAGATTGTGTAGCAAAGGAGGTGTGGAGCAACATAGTGAAGAGGATCTAA
GGAGATTGTTGACAGATAATTTAGACAGTTGGGACGGAAACGACACAGTC
AAGTTTTTGGTTACAACTTATATAAGCAAAGGACTCATGGCATTAAACAG
TTACAACCATATGGGTCAGGGTATTCACCAGGCAACTTCTTCGGTGTTAA
CTTCCCTAGCTGCCGTGCTCTTTGAGGAGCTGGCAATTTTCTATCTCAAG
AAAAGCTTGCCTCAGACAACAGTACATGTTGAACATGCCGGTAGGTCAGA
TGATTACGCAAAATGTATAGTGGTGACTGGTATACTGTCCAAAGAGCTCT
ACTCCCAGTATGATGAAACATTCTGGAAACACGCTTGTAGACTTAAAAAC
TTCACAGCCGCAGTACAAAGATGCTGTCAAATGAAAGATAGTGCCAAAAC
CTTAGTGAGCGACTGCTTTCTTGAGTTTTACAGTGAATTTATGATGGGCT
ACAGAGTAACCCCTGCTGTGATTAAATTCATGTTCACTGGACTGATAAAC
AGCTCTGTAACCTCTCCTCAGAGTTTGATGCAAGCATGCCAAGTTTCATC
TCAACAAGCAATGTATAATAGTGTCCCTCTTGTCACCAACACTACCTTTA
CCCTATTAAGGCAGCAAATATTCTTTAACCATGTTGAAGATTTTATCAGA
AGGTATGGTATACTAACCCTTGGGACTTTGTCACCCTTCGGTAGGCTGTT
TGTACCAACCTACTCTGGACTAGTCAGCTCAGCAGTTGCATTGGAGGATG
CTGAAGTCATTGCTAGAGCAGCTCAAACACTTCATATGAACAGTGTATCA
ATACAGTCAAGTAGCTTGACCACATTAGACAGCCTAGATCGTAGTAGGAC
AAGTTCCACAGCTGAAGATAGCAGCAGTGTGAGCGACACTACTGCAGCTT
CTCATGACTCAGGATCGTCATCCTCAAGCTTCTCTTTTGAGCTCAATAGG
CCTCTGTCTGAAACTGAACTACAGTTCATTAAAGCACTAAGTAGCCTCAA
GTCAACACAAGCCTGTGAAGTAATTCAAAATAGAATCACAGGACTTTATC
GCAATAGCAATGAAGGGCCTCTTGACAGGCATAATGTTATTTACAGCAGC
AGAATGGCAGACTCTTGCGATTGGCTAAAGGATGGTAAAAGAAGAGGGAA
TCTAGAACTGGCTAATAGGATCCAGTCTGTACTGTGTATTCTGATAGCAG
GGTATTACAGGTCATTTGGAGGGGAAGGAACCGAAAAACAGGTAAAGGCA
TCACTGAATAGAGACGACAATAAGATCATTGAGGATCCTATGATACAGCT
AATTCCAGAGAAGCTGAGGAGAGAATTGGAAAGGTTAGGTGTTTCTAGAA
TGGAAGTCGATGAACTAATGCCAAGCATTAGTCCCGATGACACCTTAGCC
CAGCTTGTAGCGAAAAAACTCATCAGCCTCAATGTTTCGACAGAAGAATA
CTCGGCTGAGGTGTCTAGACTCAAACAAACATTAACAGCCCGAAATGTTC
TGCATGGATTGGCTGGTGGAATTAAGGAGCTTTCACTTCCAATATACACG
ATATTCATGAAATCTTATTTTTTTAAAGACAACGTTTTCTTATCATTAAC
AGACAGATGGTCCACCAAGCACAGCACAAACTATCGTGATAGTTGTGGAA
AGCAGCTAACAGGTAGAATAATTACCAAGTATACTCACTGGTTGGACACC
TTTCTAGGCTGCTCTGTGTCCATCAACAGGCATACTACAGTTAAAGAGCC
TTCCTTATTCAATCCAAATATCAGATGTGTCAACCTGATCACATTTGAGG
ACGGCTTGAGAGAGCTATCAGTGATACAGAGTCACCTTAAAGTCTTTGAA
AATGAGTTTACCAACTTAAATCTTCAATTCTCTGATCCGAACAGACAAAA
ACTTAGAATAGTTGAGTCTAGACCTGCGGAATCTGAGCTGGAGGCAAACC
GTGCAGTAATTGTCAAAACCAAATTGTTTTCAGCAACTGAACAAGTTCGA
CTATCAAACAACCCTGCAGTTGTCATGGGATACCTATTGGATGAATCAGC
AATTTCTGAAGTTAAGCCTACCAAAGTTGACTTCTCGAATTTACTTAAAG
ACCGCTTCAAAATAATGCAATTTTTTCCCTCAGTGTTCACTCTGATCAAG
ATGCTGACAGACGAATCGTCAGATTCGGAAAAGAATGGTCTTAGTCCGGA
TTTGCAGCAAGTTGCAAGATACTCAAACCATTTGACCTTGCTCAGCAGGA
TGATACAACAAGCAAAGCCAACCGTGACTGTTTTCTACATGCTGAAAGGT
AACTTGATGAACACAGAGCCAACAGTTGCTGAGCTTGTCAGCTATGGTAT
AAAGGAAGGTAGGTTTTATAGGCTTTCCGACACCGGAATCGATGCAAGCA
CATACTCTGTAAAGTATTGGAAAATTCTTCACTGCATCTCTGCCATCGGA
TGTCTACCTTTAAGTCAGGCAGACAAGTCCTCACTACTTATGAGTTTTTT
GAACTGGAGGGTTAACATGGACATTAGAGCATCTGACTGTCCACTGTCTA
GTCATGAGGCAAGTATATTGAGTGAGTTTGATGGACAGGTCATCGCCAAT
ATACTTGCCAGTGAATTGAGTTCTGTGAAACGAGACTCTGAACGCGAAGG
TCTAACTGATCTCCTTGATTATCTAAACTCACCAACTGAACTGTTGAAGA
AGAAGCCTTACTTAGGAACAACTTGCAAGTTCAACACCTGGGGAGACTCA
AATAGATCTGGGAAGTTCACATACAGCAGCAGATCTGGAGAATCCATTGG
TATCTTCATCGCAGGGAAATTACACATTCATCTCTCATCTGAATCCGTTG
CCCTGCTGTGTGAAACTGAAAGACAAGTGCTCTCTTGGATGAGCAAGAGG
AGAACCGAGGTAATAACTAAAGAACAGCACCAATTGTTTCTGAGTCTTCT
TCCACAATCACATGAATGTTTACAAAAGCACAAAGACGGTAGTGCACTAT
CAGTCATACCTGATAGCAGCAATCCCCGACTACTTAAGTTTGTGCCTCTT
AAAAAAGGCCTAGCAGTGGTGAAAATCAAAAAACAAATTTTGACAGTGAA
GAAGCAAGTCGTGTTTGATGCTGAGAGCGAGCCTAGATTGCAGTGGGGGC
ATGGCTGCTTGTCCATTGTTTATGATGAAACTGACACTCAGACCACATAT
CACGAGAATCTTTTGAAAGTGAAACAACTTGTTGACTGCTCTACAGATAG
GAAGAAGCTTTTGCCCCAGTCAGTGTTTTCTGATTCCAAGGTCGTCCTTT
CAAGGATTAAGTTCAAGACAGAACTTCTCCTCAACTCATTGACACTGCTC
CACTGTTTCTTAAAACATGCTCCTAGTGATGCAATCATGGAGGTGGAAAG
TAAAAGTAGCTTGCTACATAAGTACCTCAAATCAGGAGGTGTCAGACAGC
GGAACACTGAAGTGCTCTTCAGAGAGAAGCTAAATAAGGTTGTCATAAAA
GACAATCTTGAGCAAGGTGTGGAAGAGGAGATTGAGTTTTGCAACAACCT
GACTAAGACTGTTTCAGAGAACCCATTACCACTCAGTTGTTGGTCTGAAG
TTCAAAACTACATTGAAGACATAGGCTTCAACAATGTACTTGTTAATATT
GACAGAAACACGGTGAAAAGTGAACTTTTATGGAAATTTACGTTAGACAC
CAATGTGAGCACCACAAGTACCATAAAAGACGTGAGGACACTAGTGTCCT
ATGTTAGCACTGAGACCATCCCTAAGTTCTTACTTGCTTTTTTACTTTAT
GAGGAAGTGTTGATGAACTTGATCAACCAGTGTAAGGCAGTGAAAGAACT
CATTAACAGCACAGGACTCTCAGACTTGGAACTAGAGAGCTTACTTACTT
TATGTGCCTTCTACTTCCAAAATGAGTACAGTAAGAGAGATGGCCCCAGA
TGCTCCTTTGCAGCACTGTTAAGCCTAGTTCATGAGGATTGGCAGAGGAT
AGGTAAAAACATTCTTGTTCGTGCAAACAATGAGCTAGGTGATGTATCAC
TAAAGGTTAACATCATCTTGGTGCCTCTCAAGGACATGTCTAAGCCAAAG
CCTGAGAGAGTAGTCCTGGCTAGAAGGTCACTAAATCATGCTCTATCCTT
AATGTTTCTAGACGAGATGACATTACCTGAGCTAAAATCTTTATCCGTGA
ACTGCAAAATGGGGAACTTTGAAGGGCAAGAGTGCTTTGAGTTCACTATT
CTGAAGGACAATAGCGCAAGGCTAGATTACAACAAGTTGATTGACCACTG
TGTAGACATGGAAAAAAAGAGAGAAGCAGTCAGAGCAGTGGAAGATTTAA
TTCTAATGTTAACAGGCAAAGCAATCAAGCCCAGTGCTGTAACACAATTT
GCATATGAGGATGAGCAGTGTCAAGAGCAAATAAGCTTAGATGATCTAAT
GGCAAACGACACGGTAACAGACTTACCTGATAGAGAAGCAGAAGCCCTCA
AAACAGGAAATCTAGGCTTTGACTGGGATTCAGATTGA
>DQ076419_Hazara_virus
ATGGACTTTCTTGAAGGAATAACGTGGGATAGTGTCTCTGATATCCAATC
GGTTAGCAATCCGAGCTTCACCATTACTGATTACTTTGAAGTGGTTAGAC
AGCCTGCGGATGGCAACTGTTTTTACCACAGCCTCGCAGAGCTCTACATT
CCCAACAAATCTGACCACGCATACAGGTTAGTCAAAAATGAGCTGAGGGA
AGCTGCCGAGAAGTATTTCCCGACAGAGCCTGAAGCTGCTGCCACTGGCA
TGAGGCTCGATGAGTATTTGGACACTGCCCTACGGGACAATGAGTGGGGT
GGAAGTCTTGAGGCAGCAATGCTCTCACGCCATCTGGGACTCACTGTGGT
TATTTGGCTGGTAGATGGCAGCAATAGAGTCGTTGGTGCTACAAGGTTTG
GTAAGGGTTCACTCAAAACGGCATTGCACCTGTTACACAGTGGGTTGACA
CACTTTGATGCTCTGCGGCTACTAGCCACGGAAGAAGACCCCCAGCAGGA
GACAATGACACTGGTAGAGAAGATGGAGCTTGTGGAGAGATTTACATTGA
CTGAGGGAGAGGAATGTTTGCAGGAGGAGGAACTGCTCCTAGACAGCGAA
ACAGATACTGCTGCTCCGGAGGAGCCCTCCACCAGCGAGCCTAGGCTCAG
ATCGCAGGCCATTTTACTGCATAGACTAGTTAGACATGGTGAAAATATCC
CTGTCAGAGTTGGTAGGGTCCTGGACTGTCTCTTCAACTGCAAGCTATGT
GTGGAGGTTAGTCAAGAACTGCTCATTTTGAAGCCAGACCGGAAGGAGGC
CACCGCAGAGTCAATGAGTCTCAGACAGCTAGGACACAAGATGCTAACAA
GAGACAAGCAGCTAAAGAGCGAGTTTTCAAGGCATAAGCTATACCTCACC
AAGGACCTTCTTGACCATCTTGATGTTGGAGGCCTTCTCCGATCAGCTTT
CCCAGGTAAAGGCCTTGAAAGAAACTTGTCTCTCCTTCACTCAGAGTTAG
TGCTGGACATTTGCACCGTTGTTCTGGGGACACTTCTCTCTACTTTCTTG
TATGGATCAAACAACAAAAACAAACGAAGATTCATCACCAACTGCCTGCT
TGGCACCAGCCTCTCAGGTAAGCGAGTTTTTAAATCTCTCAGCAAGTTGA
CATCCAACTTGTTGTACAGGAGCCCACGCAGGGCTGTTTCTATCATTTGC
AATGATCTCTACGGTAGGCTCATCCAAAAGCTGAGCAACTGTTTCGCACT
GATGAATCCCATTAGCCTTCTCGCACTTAGAAACCTTGACTGCGATAACA
TGGAGCTCAAAGACTACATCGACATGGTCGTTGAGATGTCAAAGCTAGAC
AATTCTGATGTTGATTTTACACACAGAGAAATTGCTGATATAAATCAGCT
GACGGATAGACTTCAGATATTGGCTGGTAGGAAAAATCCTGATGTACTAC
TTGAATGGTACAAAAAGGAGGAGTTACATAAGAGGGCCCTAAGGGATATT
GCGGGCGCCCAGGAGCACCTGATCAGCGACTTCTTTAGGCGGAAAGACAT
CATGAAGTTCATCAGCACGTCTGGAAAGGCCTCAAGTGCTGGAAGCCTAG
GCAATGTACTATCATATGCCCATAACCTTTATTTAAGCAAAGAAAGCCTC
CGGATGTCCAGTGAGGATGTAACCCAGCTGTTAATTGAGATTAAGAGGCT
ATACAAGCTCCAGGGCGACCAGAGTGTTGAGCCAATTGCTCTCATCTGCG
ATCGGTTAGAAGACAGTTTCAGGCGTCTCTGCAGGGAACTACCTGCAGAT
TGTGCACAAGAGTGTGTGACTCTCTTTGAGGACATTAGAAACTCAACCAG
CCACAGTACCGCTTGGAAGCACGCGCTGAGGCTGAAGGGCACTGCCTACG
AAGGTATGTTTTCCCGTCAATACAACTGGAGGTACACCCCAGAAGACATT
AAGCCAAGCCTGACTATGCTGATCCAGACTCTGTTTCCCGAGAAGTTTGA
AATGTTTTTGGACAGGACACAGCTGCACCCTGAGTTCAGGGATCTTACAC
CAGACTACGCACTAACACAGAAAGTGTACTTCAAAAGAAATCAGATAGTG
GAGGTTGTGAGCCACCAAATTTCAATTGGGGAAACACTTGATGAGTCTGT
TGATGCTATACCCCTTGAAGAAAAGAAAATGTTCCCTCTGCCAGAGACAC
CTGTTGGCGAAGTGTACTCCATCCAAAGCATCCTGAAGAACTTCCAGGAC
AAGATAGATAGATGCAGGGATGACTCAAAGGCCAGTGCTGAAGAGGGAAA
AGCATCCGACTCGGCTGGTGAACAGCTTGACTACAATAGCCGAATCATTA
TAGATAAAAATAACATTGAAATATCTGATGAAGAGGAGCTCATCCGGCGC
CAACTGTTGCTTGTGGAGGTTGGATATCAGACAGATGTTGACAGCAAAAT
CACAACTGACTACAAGAAATGGAAAGACATTCTCAGACTTCTGGAGATGC
TAGACATCAAGTGTTCCTTTGTGGCTTGTGCAGACTGTTCCTCAACACCT
TCAGACAGCTGGTGGATTTCTGAGGATAAGGTAAGGTTGTTGAAGAATTC
CATAAGCCATCTCTTCAGTTGTCTGACCAAGAACTCACCATCTGATGTTA
CTGACATTGTGGTGGGCTCTATCAGCACACAGAAGGTAAGAAGTTATCTG
AAATCCGGTTCAGCAACTAAAACACCAATATCCAGTAAAGATGTGCAGGA
AACATGGGCCAGACAGCAAGAGTACATTATCAACCGTCCGACTGGGATCT
CTATTCCAAAAAGGCTGGCCGATGCAATGAAACAAGGCTTTGTCGATGGT
GTAGTCATGTCAGCAGACTCAAGCAAGGAGTGTGTGGCTAACATAAAGAA
GAATGCAGAGAGGCTGACGGATGAGTATGAGAGAACAAAGTTCAAGCACG
AACTGAACTACAGCAGAGTCACTAGTGAGAAACTACTCTTAGGATGGTTG
GGCGAAGATCTACAAGGTATAAGATGTGATAATTGTCTACATACAATCAA
AGAGACTGTTGAACAGATGAATGAAAACTGTGACAGGCTTGAGTATCTTG
CCAGCAGCTGCCTCTTGAGCAATCACTGCAGTGGTTGCCATCCCAGCGGG
ATAGCCCTAAATAACCAAACAAATGTGCAGAAAAGGCTACCAGAGATGGG
ACTCTTGAAGCATTCAGAGAACAAAGGCTTTGAAGATACTAATGAGGCCA
TTACTGACTTAGACAAGCTCGTAAGGCTCACACTGCCAGGTAAAACTGAG
AAAGAGAGGAGAGTCAAAAGGAATGTGGAACTGCTGATAAGACAAATGAT
GCAGCAATCTGGCATTGAATGCATAAAGCTGCCATCAGGCCAGATAGTCA
CACACAGACTAACAAGAAAAAACAAGCAGGCACCTAGCACTCAAGAGTGT
GAAAGGATTGAGGAGAGAGTAACAAAGTTAAAAAAGGAACTATCTGAAAA
GAAGCTCTCTCAATACTCAAAGCACATCAATTCCACTATCGCACACTCAC
TGGAACGCTTGGACAGACAAACAGGCTCCAGGTGTTCTGTCCCGAAGGAG
TGGCTGGAGAAGCTATTGAGGGATCTGAAAGTGCCTACCAAGGATGAGGA
CATTCTGATAGGGATTCAAAGGTCCATGCAAGAGAAAGTTGGGTTCACAG
TCAACAATGACAAACTACTGATAAGGGATGAAGACGACCTAGTACGGTTC
ATAGAGAGTAGAAGCAAATCATTACTGGAAACTAATGAGGAAGGTATTTT
CCAATCTGACTGCGTACTCTTCAAGGAGGTGGTAGCAGAGGCTATGTGCA
GGTACACATCCACGCCATACCAAGAAATACCCGAGACCTTAGTGAAATTG
ATTAACTTGCTGTGCAAGTTTGTCTGGTTCCAGGAATGCATCCTGTACGG
CAAGGTGTGTGAAACTTTCCTCCGGTGTTGCACAGAGTTTAGCAGGTCTG
GTATCAAATTAGTCAAAATAAGACACTGTGACGCTAACCTGGCTATAAAG
CTACCTTCAAACAAAAAAGAGAATATGCTGTGCTGCATATACAGCAAGGA
CATGGAGCTTATCAAGGGACCTTTCTTTCTCAATCGAAGGCAGGCTATTT
TGGGAGCAGCATATCCTTACATTCTAATTACAACCTATGTGCAGGTGCTG
CAACAGCATCGTTGCCTAGAGGTACTAAACAATCATGGGCCTCGAATACT
CGAGAATATAAGTAGGTGCACAAAGACACTCCTGGAAACCGCTACTAAGG
AGCTGTCATTCACACTTAGAGGGCTTTTTGAGAAAGCCTACGAAACTAGG
ACCAAACAGTGCCAGCTCGGAGGCAACTTCCTCAGCAGAAGCAGCAGAGA
CCACTTTGTCTCAGTGATCTCAGGGCTGAATCTTGTTTACGGACTGTTGA
TCAGAGACAACCTTTTAGCAAATTCACAACAACAAAACAAGCAACTGCAG
ATGCTAAGGTTTGGCATGCTCTGTGGCCTAAGCCGTCTTTCCTGTCCTAA
AGAGCTAGGAAAAAAGTTTTCAGCAAGCTGTCGCAGGATGGAAGACAATG
TTATGAGGCTTTACCTACAGTCCACTGTATACTCTGCCAACAGAGACTGT
GAGATGAACGTCTCCAACTGGAAGCTAAAAGACCTTTGTCCAGAGGTCAC
CATACCCTGCTTTTCAGTCTATGGGCTCTTTGTAAATAGTGATAGACAGT
TGATTTATGACATTTATAATGTGCACATCTACAACAAGGAGATGGACAAC
TTTGATGAAGGGTGTATAAATGTCCTAGAGGAAACTGCAGAACGCCACAT
GATGTGGGAGCTCAATCTGCTTGAAACCCTAAACCCAAACACTAAAGATG
ACCGTACAGCAAGGCTGCTTCTAGGTTGTCCCAATATTAGGAAGTGCACT
GGCAAGGATGGCAGAAAGATAAGACCACTATTACATGACTCAGAGAGTGC
AGACAGCAGCAGTGAAAGCTCAACCATCTCGGGGAGGCGGTCCTACGGCT
CTAGCAAAGGCAAGATACAGAGCATGTTTGGGAGATACAACTCAAACAAG
AAACCTTTTGAACTCAAGCCGGGTCTTGAAGTGAGCAACGATCCGCTTCA
TGACTTTCAACAGGTCGTGACTGGAGGTAGTGCGTATTCAGAGTATTCAC
CGAACCAGGATAGTTTGCTGAAAGACTATATCCAAATAATAAGGAGCAAC
CCTGGCTACACAATGGGGTCATTTGAGCTTATACAGGCAGTGACTGAATT
TGCCAGGACCAAGTTTCCTGCAGAAGGCATTGAGAAGGCAAGACGAGACC
CAAAGAACTGGGTAAGCATCTCTGAGGTTACTGAAACAACCAGTATAGTG
GCCACTCCGAAGGTCCACATGATGTTGAAAGACTGCTACAAGGTTCTCTT
AGGTACTGAAAATAAGAAAATTGTAAAGATGCTAAGAGGGAAGCTAAAGA
AGCTTGGTGCCATAAGCACGGATGTGGAGATAGGGAAGAAGGACTGCCTG
GACCTCCTGAACACGGTTGAAGGCCTATCCGAGGAGCAGAAGAAGAACAT
AGTCAATGGCATCTTCGAGCCTTCCAAATTATCCTTTTACCACTGGAGAG
AACTCATCAAGAAAGATCTGTATGAGGTACTTCTGACGGATGACGGCAAT
TACATCTTCTGCTGGCTCAAAACTCTATCCAGTGCAATAAAGGGAAGGCT
CAAGCGGGATCTAAGATTCATGAATCAAAACAGCCAGACCAGCAGTCAGA
CAGACCTCTTTAGCGAAGAAGAGTATGAGGAATTACTTAAAATGAAGCAG
GTTATCTGCTCACAATCAGATGCTGAGGATGAACTGAATGTTGATGTTCT
CCTTGACGCATGGGTGAAGTGCGCCCACAAACCCAGAGATGCCTCCTCCA
TAATAAACGAGGGGATGAGTAGAGTCCTACCAATCTCAGAGATTCTATTT
GAGCTAAGGATGCAGCACCTAGAGCTTACAAAGCTGAAGAAAGACAATCC
TTCTGTGAGCTTTACCAAGGAAGAAGTCACCGTTAAAAGGATGGAAAAGC
AGTTCCTGGCTAAACACAATTTGGACATAATGCACCTTACGAACCTCATA
TTCTACTGTGCCCTTGCTGCTCCCTGGTGTGTTCATTACAAAGCTCTTGA
AGCCTACCTCGTCAGACACCCAGAAATACTGGAGTTCAGTGGAAGTGCGC
CCACCGAAAGCAAGGTGCTAGATCTTTCAGTGGCTGCATTGATTATAAAG
ATGACAGAAAACTATAGGGATGACACATCAGACGGAGTAGAAGTGAAGGT
CAGGTTCCTTGTCAGATACATCATAACTCTATTTACTGCAAATGGAGAGC
CATTTTCCCTCAGTCTGAGCGACGGCGGCCTAAACGAGGACTTGCAGAAG
ACCACAGACGAAAAACTGCTACATCAGACCAAAGTTGTCTTTGCCAAAAT
TGGGTTGTCCGGGAAAAACTATGACTTCATCTGGACAGTACAGATGATTG
CAAACAGCAATTTCAACGTGTGTAAAAGGCTCACAGGGAGGTCGACAGGC
GAGAGACTACCTAGAAGCGTCAGAAGCAAGGTGATCTACGAGATGGTCAA
GCTAGTGGGAGAGACGGGGATGGCAATACTTCAGCAACTTGCCTTCGCCC
AGGCTTTAAACTACGACCACAGATTTTATGCTGTCTTGGCCCCAAAAGCC
CAGCTAGGGGGAAGTAGAGATCTTTTGGTACAAGAAACTGGCACCAAGGT
TATACATGCCACCACAGAAATGTTTAGTCGCAATCTCCTCAAGACAACCA
AAGACGACGGGCTAACCAACCCTCACTTGAAGGAAACCATTCTCAATGCA
GGGCTTGAAGCTCTTCAAACTATGAGATTGGTAGACGGAAAGCCTGCTGC
TGAGGGCAGCAGCCTAGTAACGTTCTACAAGGTGGTCTGCATATCCGGCG
ACAATACGAAATGGGGTCCAATTCACTGTTGCTCCTTTTTCTCTGGCATG
ATGCAGCAGTTGCTTAAAGATGTGCCTGACTGGTGTTCATTCTACAAGTT
AACTTTCGTAAAGAACTTGTGCAGACAGGTAGAAATTCCAACAGCAAGCA
CAAAAAAAATCCTCAATGTTCTAAGGTTTTATCTGAGCGACAAGGGAGGA
GTTGAGAGACTAAGTGAAGAGGAAATTAGGAACAGGCTCTGTGAAACCCT
AGATCTCTGGGGCGGAAATGACATAGTGAAGTTCCTTATTACTACTTACC
TGAGCAAGGGCATTATGGCGATGAATAGTTACAATCACATGGGGCAAGGC
ATTCATCATGCAACCTCTTCAGTGCTCACATCTGTCATGGCAGAACTGTT
CGAAGAACTAACTGTTGATTACTATAAGAAGCATTATCCAAACCTTTCTG
TATCGGTGACACATGCTGGTAGCTCAGATGACTATGCAAAGTGCATTGTT
GTCACTGGGCTGCTGTCAAAAGATCTGTTTGACAAGTACTCTGAAACATT
CTGGATGCATACCTGCAGACTTAAAAATTTCACAGCTGCAGTGCAGAGAT
GCTGTCAGATGAAAGATAGTGCCAAAACACTGGTTGGTGACTGCTTTTTG
GAGTTCTATAGTGAGTTCATGATGGGTTACAGAGTCACCCCTGCAGTGAT
TAAGTTTATTTTTACTGGGCTTATAAACAGCTCAGTGACTTCGCCGCAGA
GTCTCTCTCAGGCGTGCCATGTGTCATCGCAACAGGCGATGTATAACAGT
GTTCCCCTGCTTACAAATGCAACCTTCACTCTTTTGAGGCAACAGGTTTT
CTTCTCACACGTTGAAGACTTCATTAGGAGGTATGGACTTTTGACGCTTG
GTTCACTTTCACCGTTTGGAAGGCTCTTTGTACCAACTTACTCAGGCCTT
GTTAGTTCTGCTGTGGCTCTAGAAGACAGTGAAACCATAGCAAGATCCTC
CTCTACACTGGTGGAGAACAGCATCTTCCTTGAAACCAGCAGCTTATCAA
TAATTGATCAAATCTCTTCTAGCTCTAGCTCTGAAGGCGAAGGATTTAGC
ACTGCAAGCAGCACAACTGTTGAGTCAACACATTCTGCAAGTTCATCTTC
GAGCTTCACATTCGAGCTGAACAGACCTCTCTCGGAGACTGAGTTACAGT
TCCTTAAAACCTTGAGAGACAACAGCAGGCAGACCTCTAGTGAACACATT
CAGGATAAGATCACAGAACTTTATTCTACTTCAAAGGAGGGACCTCTTGA
CAAGTACTACTTACTCTACAGCAGTAAAATAGTTGACTCGTGCTCGTGGC
TCAAAAAGGGTCGTGAGAAAGGCCCTATTGAATGTGCAAAAAGGCTTCAA
TGCATACTAAATGTGCTGATTGCCGGCTATTATCGCTCTTTTGGCAGTGA
TGGCACTGAGAAACAAGTCAAGGCTTGCCTTAACAGGGACGACAACAGAG
TCATAGAAGATCCCATGATTCAGCTCATTCCAGAGAAGTTAAGGAGAGAG
TTAGAGAGGTTAGGGGTCTCCAGGATGGAGGTGGATGAGTTGATGCCGGC
CACATCTCCTGATGATACCCTATGTCAATTAGTTGCAAAAAAGCTGATCA
GCCTCAACGTGTCCACAGAAGAGTACTCGGCAGAGGTTTCCAGACTTAAG
CAGACCCTCACAGCTAGGAACGTGTTACACGGGCTAGCTGGGGGTATAAA
AGAACTGTCACTACCCATTTATACTATCTTCATGAAGTCTTACTTCTTCA
AAGACAATGTGTTCCTTGACCTAGATGACCGCTGGAGCACAAAGCATAGC
ACAAACTATAGGGACAGCACAGGCAGATTGTTGACAGGCAGAGTAATCAC
TAAGTACTCACACTGGTTGGACAACTTTCTAAATTGTAAAGTCAGTGTCG
ATAGAGTCCAAGAGGTCAGAGACTGTTCTCTCTTCAACCCTGACCTTCGG
TGTGTCAATTTGCTGATCGGTGAGAACAAGGTTAGAGAGCTCTCCATCGT
AGTAAGCCACTTGAAAGTGTTTGCGAGAGAGTTTGACAACCTGAATCTGC
AATTCTCTGATTTGAACCGTCAAAAGCTAAAAATTGTAGAGTCAAGGCCA
CCAGAGTCGGAGCTAGAGGCAAACAAAGTAGTAATAGTCAAGTCCAAACT
CTTCAGTGCAACTGAACATGTTAGACTTTCAAACAACCCTGCAGTGGTGA
TGGGTTACCTTCTAGAAGAGTCCTCAATTTCTGAGGTCAAGCCTACCAAA
GTGGACTACTCCAACCTGCTCAAGGACAGGTTCAAACTGATGCAATTCTT
CCCATCTGTCTTTTCACTCTTGAGGACACTCCAGGTTGAATCACGAGAAA
CAGAGAAGTTGGGTGACCCGGTTGACATGAATCTGGTCTCTAGGTACTCT
AACCATCTGACACTGCTGTGCAGGATGATTCAACAAGCAAGGCCGTCATT
GACTGTGTTCTACATGCTCAAAAGCACTCACCTCGCAACAGAGCCAACTG
TGTCTGAGCTGGTTAGTTTTGGAGTGAAAGAAGGCCGTTATCTAAGGCTG
TCTGACTCAGGGCTGGATGCCAGCACTTACTCGGTAAAGTACTGGAAAAT
TCTACACTGCATCTCAGCTATAGGTGAGCTCCCTCTAAGCCCCAAGGATA
AAACAACGCTGCTTATGAGCTTTTTAAATTGGAAAGTTGACCTTGAATCC
TGCGAGCAGGACTGCCCGCTTTATAAGAACGAACTCAGTGTTCTCAGCGA
GTTCTCAGGTCAGGTTATAATAAACACTTTAGCTAGCGAGTTGAGCTCTG
TCCGAAAGGATGGAGAGAGGGATAGTCTGACTGACCTCATTGACTATGTC
AATTCACCAAGTGAATTGCTGAAGAAGAAGCCCTACTTAGGAACAACGGC
AAAATTCTCTTCCTGGGGTGATTCGAATAAGAGTGGGAAGTTCACATATA
GCAGTAGGTCAGGTGAAGCAATTGGCATCTTCATAGGGGGCAAGCTGCAC
ATACATATTTCAGAAGAGTCAACAGGGCTACTATGCGAGGTGGAGCGCTG
TGTGCTAAGCTGGCTGTCTAGACGTAGAACCGACATCATTACGAAGGAAC
AGCATGGTCAATTTCTGGCTTTTTTGCCTACACTGTCAGAGGTTGCACAG
AAGAACAGAGATGGAGGTGTGCAGGGTGTCTGTGTTGACCCTAGCAACCC
AAGACTACTTAGGTTCACTGTTGCCAAAAGGCAGAGCCCAGTGATAAAGG
TAAAGAAGCAGATTCTGACAGTGAAGAAGCAGATCACATATGATGCAGAA
AGTGAACCTAGACTACAGTGGGGACATGGCAGCTTAGCCATTGTGTATGA
TGAATGTGAGACTCAGACAACGTACCATGAAAACATAATTAAGATCAAAC
AACTAATTGACAACACAGTGGACAAAGGGAAAATCCTACCGCAGTCCGTG
TTCTCGGACACGAGGATAATATTGGCAAAGATTAGGTTTAAGAGCGACTT
GCTCCTTAATTCTCTTTGCCTGCTACATGCCTTCTTGCGCCACACAGCTA
CTTACGCAGTGATGGAGGTAGAGTCCAAGAGTCAGCTACTGGAAAAGTTT
CTCAGATCAGGCGGTGTACAGTTTAGAAGCTGTTGCACTAGCATAAAAGA
CAAACTAAAGACTAAGGAGTTAGACGGGTTAATCACTCAGACATTAGATG
AAGAAGTTGCAGTTTGCGATGAGCTAAACAAGGTCTTTTCTGAAGCACAG
GTTCCCCTTAGTAGCTGGTCAGAGGTGCAAACCTACATCGAGGAGGTTGG
CTTCAACAACGTCCTGGTGAACGTAGACAAAAGTCCTGCCAAGAGTGAGT
TGCTATGGAGGTTCTCACTGGATAGCCATGTGAGCAATCTGGGCATGATT
AGGGATCTCAGGTCACTTGTTGGCTATGTCAGCACCGAAGCTGTTCCAAA
GTTTCTGCTCCCTTTCATATTCTTCGAAGGGCTACTTGTTAGCATCATTG
GCAAGTGCAAGACTCTAAAGGAGTTGATAAATTCCACTGGCACCACAGAT
AGAGACATAGACATCCTGCTCTGCCTTATTTTATTCTGCTTTCAGAATGA
CTCCTTTGCCAGAGAGGGGCCTAGATGCAGTGCCTCAGCCCTTAAACAGC
TGCAGTGTTGTAATGTAGTCAGAGTTAACAACCGAATCAACATAGAGTTA
GTATCCGAAGGAAGCAATGTAAGCTTGAAAGTCGTCATTGTCTTGATTGA
TGCGACTGAGAGCACCCTGGAAAGATCGAAGCGAGTGAAGGTAGCCAAGA
GGAACCTGAGCAGTTCGCTGGGGTTAATGTTCTTTGATAAGTCTATTGAT
GTCACTGGCCTTAAGAGGGTTGCATCCAGAGTCAAGGTGTCGAGTGACAA
AGAAAAAGAGTTCTTGGACTTTGTTCTTCCATCACAGTCTGCTTCTGAGG
TTGACTATCAAACCATATTAGACTTGACCATAGACAAAGCAAAAAAGGGC
AGGACTGTTCACGGGATTGAAGATTTGCTCCTTACGCTCATGGGTAAAGC
AGGCACACCAAAGTCAGAGGATGAAGAAGACCTGATACAGGATAGTACAG
AGGGACACCTCTGCTTAGAAGACCTGCTGGAGGATACCAGTGTTTCAGAT
CCCAGGGCCGAGTCTGAAGATGAAGAACAGATCATGAAGCGTGGTTTTAA
GTTCAACTGGGACAGTGACTGA
>DQ211612_CCHFV__strain_AP92
ATGGAGTTCTTGAGGAGCCTTGACTGGACCCAAGTGCTGGCTGGTCAGTA
TGTGACAAATCCCAGATTCAGCATATCTGACTACTTTGAAATTGTTCGAC
AGCCTGGTGACGGAAACTGTTTCTACCACAGCATAGCGGAGCTAACCATG
CCGAACAAGACAGACCACTCATATCACAACATCAAGCACATAACTAAAAC
AGCAGCACAGAAATACTATTTGGATGAGCCTGAGGCTAAGCTTGTCGGTC
TTAGTCTAGAGGACTACCTCCAGAGGATGTCATCTGACAATGAGTGGGGC
TCCACTCTTGAAGCATCCATGCTGGCAAAGGAAATGGGCATAACTATCAT
CATCTGGACTGTAACAGCCAATGATGAAGTGGAAGCTGGCATCAAATTCG
GGGAGGGTGATGTGTTCACAGCTGTGAACCTCCTGCACTCAGGGCAGACA
CACTTTGATGCACTCAGAGTGCTGCCACAGCTTGAGACTGATGCTAGAGG
AACACTAAGTCTAGTAGACAAGGTTATAGCTGTAGACCAGCTAACATCAT
CATCTAGTGACGAACCGCAAGACTACGAAGATCTTGCCCTAGCGCTTGCG
GATACAGAGGAACCACGCAGGCGAACGAGCCTGGACGAGGTTACTTTGTC
TAGAAGACAGGCAGAAGTGCTTAGACAGAAAGCATCTCAACTTTCCAAGC
TAGTCAACAAGAGCCAAAACATACCTACTAGAGTTGGTAGGGTTTTGGAC
TGCATGTTCAATTGCAAATTGTGTGTTGAGATAACCTCTGAGACTCTCAT
GCTGAGGCCAGAATCAAAAGAAAGGATTGGGGAAGTCATGTCACTGCGAC
AGCTAGGACATAAACTGCTGACAAGAGACAAACAGATCAAGCAAGAATTT
TCCAGAATGAAACTACATGTCACCAAGGACCTACTTGATCATCTGGATGT
TGGTGGGCTGCTCAGAGCTGCCTTTCCAGGAACAGGGATTGAAAGACACA
TGCAGCTGCTTCACTCTGAAATGATACTGGACATCTGCACTGTGTCTCTT
GGAGTGATGTTATCCACTTTTCTGTATGGCTCTAACAATAAAAACAAGAA
GAAGTTTATAACAAATTGCCTGCTAAGCACTGCATTGTCAGGAAAGAAAG
TGTTTAAAGTACTTGGAAGCCTGAGCAACGAACTACTGTACAAAGCACCT
AGAAAAGCTCTTACAATTGTCTGCAGCGCCCTATTTGGAAAGCAAATAAA
CAAGCTACAGAATTGCTTCAGGACCATCAGCCCTGTCAGTCTGCTTGCAC
TTAGAAACTTGGATTTTGATTGTCTTAGTGTGCAGGACTACAACGGTATG
ATAGAGAACATGTCGAAGTTGGACAACACTGATGTTGAGTTCAATCACAG
AGAGATAGCTGACCTCAACCAACTCACATCTCGGCTTATCACATTGAGAA
AAGAAAAGGACACTGATCTACTCAAACAATGGTTCCCAGAAGACAGCCTA
ACTCATAGATGTACGAGAAGTGTCACGAATGCAGAAGAGCATGTAATATC
TGAGTTTTTCAAGAAGAAGGACATCATGAAGTTCATCAGCACTTCTGGCA
GAGCAATGAGTGCTGGCAAGATTGGCAATGTGTTGTCCTATGCGCACAAT
TTGTACCTGAGCAAAACCAGTCTGAACATGTCCTCGGAAGACATCTCACA
ACTCTTGATAGAAATCAAAAGGCTATATGCCTTGCAAGAAGACTCTGAAG
TAGAACCTATAGCAATAATCTGTGATAGTATAGAAAGCAACATGAGGCAG
CTTTTCGCAATACTACCACCTGACTGTGCAAGAGAATGCGAGGTCCTCTT
TGATGATATCAGAAACTCACCTACCCACAGTACTGCATGGAAACATGCCC
TTCGCCTGAAAGGGACTGCATATGAAGGCCTGTTTGCAAGTTGCTATGGC
TGGCAATACATTCCAGAAGACATCAAACCGAGTCTAACAATGTTGATACA
GACCTTGTTCCCTGATAAGTTTGAAGAGTTCTTAGACAGGACCCAATTGC
ACCCAGAGTTCAGGGACCTGACACCTGACTTCTCATTGACACAGAAAGTG
CATTTTAAAAGAAATCAGATACCTAGTGTTGAAAATGTGCAAGTCTCAAT
TGATGCAACACTACCTGAGTCCGTTGAAGCAGTCCCTGTTACAGAAAGAA
AGATGTTTCCTCTGCCAGAAACCCCGCTTAGTGAGGTCCACTCTATAGAG
AGAATTATGGAGAACTTCACCCGACTTATGTGTGACGCAAGACCTTCTGG
AGGAAAAGAGGGCACAGAGCAGGTAGGGCAGCCTACTTCACAAGGCACTG
ATGAGCCCGAAAGCACTAATGTTCTCTCTTTCAAAGACTACAGAGAAAGA
GGTATAGTTGAAGAAAACCACATGAGATTCAGCGAAGAGGACCAACTTGA
AAAAAGACAGCTGCTGCTTGTAGAGGTCGGGTTTCAAACTGACATTGATG
GGAAAATAAGAACAGACCACAAAAAGTGGAAAGACATTCTTAAACTACTG
GAGTTATTAGGAATTAAATGCTCATTTATTGCGTGTGCAGATTGCTCATC
CACCCCACCTGACAGGTGGTGGATAAAAGAGGACAAAGTGCGCATCTTGA
AAAACTCGGTCAGCTTCCTTTTCAACAAGCTTTCTAGAAATTCACCCACT
GAAGTTACAGACATAGTTGTCGGAGCTATAAGCACCCAGAAGGTTAGGAG
CTATCTTAAGGCAGGCACTGCAACAAAGACACCTGTTTCAACTAAGGATG
TTTCTGAAACTTGGGAGAAGATGAAAGGGCACATACTCAGTAGGCCAACA
GGCTTGATGTTGCCAAACAACCTTGAGCAGGCAATGCGTAAAGGCCTGGT
GGAAGGTGTTGTTATTTCCAAAGAGGGTTCAGAACTTTGCATTAATATGC
TGAAAGAGAACATGGATAGAATCACTGACGAATTTGAACAGACAAAGTAC
AAGCATGAGCTCACACAGAACATTGTAACAGGTGAAAAAATGCTGTTGAG
CTGGCTGACTGAGGATATCAAATCAGCAAGGTGCAGTGAATGCCTAAATG
CAATTAAGAAGGCCATTGAAGAAACTACCAACCTGTCAGAAAAGATTGAA
TTACTTGCATACAATATGCAGCTCACCAGTCATTGTGGAAACTGTCATCC
TAGTGGCGTTAGCATCAACAACACTTCTAACGTGGACAAGAGGTGTCCTT
GTGTTGAAGTTGTCAACCACTGTGAAAACAGGGGCTTTGAGGATAGTAAC
GAATGCCTAACTGACTTAGACAGGCTTGTCAGGCTCACATTACCAGGGAA
AACAGAGAAGGAAAGAAGAATCAAGCGCAATGTAGAGTACCTTATAAAAC
TGATGATGAGTATGTCGGGTATCGATTGTATAAAATACCCAACAGGACAA
CTTATCACACACGGGAAAGTTGCTGCAAAGCTCAAAGAAGGAAGCCTAAG
AGATAAGAGTGAAGAGAATCAGAGGCTGGCTGAAAGGGTTGACATTGTTA
AAAAAGAACTCTCTGAAGCTAAGCTGAAGGAATACTCCACTTATGCGAAA
GGAGTAATTTCTAACTCTCTTAAAAACATTTCGAAGCAGAGCAGATCAAA
GTGTTCTGTGCCAAAATCCTGGCTCGAAAAGATACTCTTTGACTTAAAAG
TGCCTACCAAAGATGAGGAAGTCCTCATTAATATTAGAAACTCCTTGAAG
GCCAGGTCTGAATTTGTTAGAAATAACGATAAATTACTTATAAGGTCGAA
GGAGGAGCTAAAAAAATACTTTGATGCCCACACTGCTAAGCTGAAGAAGA
ACAGACAGCCAACACCTTTCCAAGTCGATTGCATACTATTCAAGGAAGTT
GCAGCAGAATGTATGAAAAGGCACATGAGTACACCATACGAGGGGATCGT
GGACACCCTAGTTTCACTTATAAATGTCCTAACAAGATTCGTCTGGTTTC
AAGAAGTTGTGTTATATGGCAAGATTTGTGAAACCTTCTTGAGGTGCTGC
ACGGAGTTCAACAGGTCAGGCATTAAGTTGGTTAAGGTAAGGCATTGTGA
CATAAACCTTTCTGTTAAATTGCCCTCAAACAAGAAGGAGAACATGCTAT
GCTGCATTTACAGCAATAATATGGAACTTTTAAAAGGCCCTTTTTACCTA
AATAGAAGACAGGCTGTCCTAGGTTCATCATACCTCTACATTGTGGTTAC
ACTATACATTCAGGTGCTACAGCAATATAGATGTTTGGAAGTAATTAACA
GCGTGAGTGACAAAATGCTACAGGACATAGAAAATCACTCCATGGCTCTA
TCAGAAGATGCATTGAAAGAGCTTACTGCCACCTTAGAGGGTAGATTTGA
AGCATCATACAAGATACGCTCTGCAAGGTGTAAAGCAAGTGGAAACTTCC
TAAATAGGAGCAGTAGGGACCACTTCATTAGTGTCTTTTCTGGGCTGAAC
CTAGTTTACGGCTTCCTCATGAAGGATAACCTGCTTGCAAACTCACAACA
ACAGAACAAACAATTACAAATGCTTAGATTCGGTATGCTCGCAGGGCTCA
GCAGACTTGTTTGTCCAGGTGAGCTTGGAAAGAAGTTCTCAACAAGTTGC
AGAAGAATCGAGGACAACATTGCTAGGCTATACTTACAAACAACTGTCTA
CTGTTCGGTTAGGGATGTGGAGGAAAATGTGAAGCACTGGAAGTTGAAGG
ACTTGTGTCCTGATGTAACCATACCCTGCTTTACTGTTTATGGCACTTTC
GTCAACAGTGACAGGCAGCTAATATTTGACATCTACAATGTGCATATTTA
CAACAAGGAAATGGACAACTTCGATGAGGGATGTATCAGTGTCCTAGAAG
AAACTGCTGAAAGACACATGCTCTGGGAGCTTGATCTGATGAACTCACTC
TGCTCTGATGAAAGGAGAGATGAGAGAACTGCAAGGTTGCTGTTAGGTTG
CCCTAATGTTAGAAAGGCTGCAAACAAGGAAGGGAAAAGGTTGATGAAGT
TGAGTGATGACGCGTCCACTGACACAAACAGCGTTGCTTCAGAGGTGTCA
GATAGGAGGTCTTATAGCTCAAGCAAGAGTAGAATCCGTAGCATTTTCGG
AAGGTATAACTCTCAGAAAAAACCCTTTGAACTAAGATCAGGTCTCGAGG
TGTTCAACGACCCGTTTAATGACTATCAACAAGCAATAACTGACGTGTGT
CAGTTCTCTGAGTACACTCCCAGCAAAGACAGTGTTTTAAAAGATTGCCT
CCAAATCATACGAAAGAATCCTAGTCACACCATGGGTTCTTTTGAACTGG
TACAGGCAGTATCTGAGTTTGGCATGAGCAAATATCCTCCAGAAAACATA
GACAAGGCTAGAAGGGATCCAAAAAATTGGGTTAGCATATCTGAAGTCAC
AGAGACAACAAGCATAGTTGCTTCACCAAAAACACACATGATGTTGAAAG
ATTGCTTTAAAATTATCCTTGGAACAGAGAATAAGAAGATAGTCAAAATG
CTTCGAGGAAAGTTGAAGAAGCTAGGTGCCATCTCTACAAACGTTGAAAT
TGGGAAAAGGGACTGTCTAGACCTTCTTAGCACTGTAGATGGTTTGACGG
ATCAGCAGAAGGAGAACATTGTGAACGGCATTTTTGAGCCTTCTAAGCTA
TCCTTTTACCACTGGAAAGAATTGGTTAAAAAGAACATTGAAGAAGTTTT
GTTAACAGAAGATGGAAACCTGATCTTCTGTTGGCTAAAGACAGTGTCAT
CATCAGTCAAAGGCAGCCTGAAGAAGAAACTAAAATTCATGAACATACAT
TCCCCTGAGCTCATGCCCGACAACTGTATCTTTTCAGAAGCTGAGTTCCA
AGAACTAATAAAGCTTAAGAAGCTTCTTCTCAGTGAACAGCAGGAAGAGC
AGGAATTAAATCAGAATCTGCTCATTTCTGCCTGGACCAAGAGCATAACA
ACTTGCAAGGACTTTGCAAACATAAATGACAGGGTGCAAAAATTCATACA
CCAACTTTCTGAGGAACTCTACGAAATAAGACTACAGCATCTAGAGTTAT
CAAAGCTGAAGCAGGAACACCCTAGTGTCAGTTTCACCAAGGAGGAAGTG
TTAATAAAAAGGCTAGAAAAGAATTTCCTTAAGCAACATAATCTTGAAGT
AATGGAGACAGTCAACCTCATTTTTTTTGCAGCATTGTCAGCCCCTTGGT
GTCTTCACTATAAGGCACTAGAATCTTACCTGGTCAGACATCCAGAAATA
CTTGACTGTGGGCTGAAAGAAGACTGTAGGCTCCCCCTGCTGGATCTGTC
TGTTTCAAAACTATTGGTGTCTCTGTACCGAAGAGATGGTGAAGAATTAG
TGCAAAACTCCGGTTTAAAGATTGGGTTTCTGGTGAAGTATGCTGTCACA
TTGTTCACATCAAACGGCGAGCCATTCTCACTCAGCCTGAATGATGGTGG
GCTGGACCTTGATCTCCATAAAACCACCGATGAAAAACTGCTGCATCAGA
CCAAAATAGTTTTTGCAAAGATAGGCTTATCAGGAAATGGATATGATTTC
ATCTGGACAACTCAAATGATTGCAAATAGCAATTTCAACGTTTGTAAGAG
GTTGACAGGCAGGAGTACCGGAGAAAGACTCCCAAGAAGTGTTAGGAGCA
AAGTCATTTACGAAATGGTAAAGCTGGTAGGTGAAACGGGCATGGCCATA
CTCCAGCAGTTGGCTTTTGCGCAAGCGCTTAATTACGAACATCGCTTTTA
TGCAGTGCTGGCACCAAAAGCACAGTTGGGTGGTGCAAGAGACTTGTTGG
TGCAGGAGACTGGTACAAAAGTCATGCATGCTACCACTGAAATGTTTAGC
AGGAATCTTTTGAAAACAACCTCTGATGATGGTCTCACTAACCCACATCT
TAAAGAAACCATTCTGAATGTGGGGCTAGATTGCCTCACCAACATGAGAA
ACCTTGATGGAAAACCCATTAGTGAAGGTAGCAATCTAGTTAATTTCTAC
AAAGTTATTTGCATCTCCGGAGATAACACCAAGTGGGGCCCAATACACTG
CTGTTCCTTCTTTTCTGGTATGATGCAGCAGGTGCTGAAGGATGTACCTG
ATTGGTGTTCATTTTACAAACTAGTTTTTATAAAGAATTTATGCAGACAG
GTAGAAATACCTGCTGGTAGCATCAAGAAGATTTTAAACGTGCTTAGATA
CAAGTTGTGTTCTAAGGGAGGCGTAGAGCAGCATAGTGAAGAAGACCTGA
GGAAGCTGCTGACAGACAATCTGGACAGCTGGGATGGAAATGACACTGTT
AAGTTCTTAGTGACTACCTACATAAGCAAGGGACTCATGGCGCTTAATAG
CTACAATCACATGGGACAAGGAATCCATCATGCAACATCATCAGTGTTGA
CTTCTTTAGCAGCAGTACTATTCGAAGAGTTAACCATCTACTACCTTAAG
AGAAGCATGCCTCAAACAACCATTCACGTTGAGCATGCAGGTAGTTCTGA
TGATTATGCAAAATGTATAGTGGTGACAGGTATTCTGTCAAAAGACCTTT
ATGCGCAATATGATGAAACGTTCTGGAAACATGCATGCAGGTTGAAGAAT
TTCACAGCGGCAGTACAAAGGTGCTGCCAAATGAAAGACAGTGCCAAAAC
CTTAGTAAGTGACTGCTTTCTTGAATTCTATAGTGAATTCATGATGGGTT
ATAGAATCACACCCGCTGTAATAAAATTCATATTCACGGGACTTATAAAT
AGCTCAGTAACTTCTCCACAAAGTCTAATGCAAGCATGTCATGTTTCCTC
TCAGCAGGCAATGTACAACAGTGTTCCTCTTATAACAAACACTGCCTTTA
CACTACTTAGGCAACAGATTTTCTTCAATCACGTTGAGGATTTCATCAGA
AGGTATGGAATCCTGACTCTTGGGACACTATCCCCTTTCGGTAGACTGTT
CGTCCCAACATACTCAGGTCTGGTTAGCTCAGCTGTTGCTCTTGAGGATG
CTGAGGTCATTGCCAGAGCAGCACAAACTCTCAGCATGAACAGTGTATCG
ATCCAGTCAAGTAGTTTGACCACACTAGATGGATTAGAACGAAACCGAGC
AAGCTCATCAGTTGATGATAGCAGCAGCATAAGTGACACAACAGTGACTT
CTCAAGACTCAGGGTCTTCTGCATCAAGTTTCTCTTTCGAGCTGAACCGG
CCCCTGTCTGAAACAGAGATACAGTTTATAAAGGCACTTAGCAGTCTGAG
GTCAATCCAGGCGTGTGAGATAGTGCAGAACAGAATAACTGCTCTGTACA
GCAATAGCAACGAAGGCCCCCTTGACAGGCACAATGTCATATATAGCAGT
AGAATGGCAGACTCATGTGATTGGCTGAGAGACGGGAAAAGAAGAGGAAA
CTTTGAATTGGCAAATAGAATACAGTCAGTACTCTGTGTACTGATAGCTG
GCTATTACAGATCGTTCGGAGGAGAAGGAACAGAAAAGCAAGTTAAAGCA
TCACTAAACAGGGATGATAACAAGATAATTGAAGACCCCATGATTCAACT
GATACCTGAGAAATTGAGAAGAGAGTTAGAAAGGTTAGGCGTGTCTAGAA
TGGAGGTCGATGAGTTGATGCCTAGTATCAACCCAGATGATACTCTTGCA
CAGCTTGTGGCAAAAAAGCTTATTAGTTTGAATGTGTCGACAGAAGAATA
TTCAGCCGAAGTTTCAAGGCTCAAGCAAACACTTACTGCTCGTAATGTCT
TACATGGTCTGGCAGGAGGGATTAAGGAGCTTTCCCTTCCTATATATACA
ATATTCATGAAGTCTTACTTCTTTAAAGATAATGTTTTCCTGTCTCTTAC
AGACAGGTGGTCAACTAAACACAGTACAAATTACCGTGACAGCTGTGGCA
AACAGCTGACAGGTAAGATAATAACTAAATATACCCACTGGCTGGACACA
TTCTTAAGCTGCTCTGTCTCCATCAATAGACATACCACCGTCAAGGAGCC
ATCATTATTCAATCCCAATATCAGATGTGTTAACCTAATCACCTTCGAAG
ACGGTCTTAGGGAACTCTCAGTGATTCAAAGCCACCTGAAAGTCTTTGAA
AATGAGTTTACGAATTTGAATCTTCAATTTTCGGACCCCAATAGACAGAA
ACTTAGGATAGTAGAATCAAGACCAGCGGAATCTGAACTAGAAGCAAACC
GAGCTGTGATAGTCAAGACCAAGCTGTTCTCAGCAACTGAGCAGGTCCGC
CTCTCCAACAATCCCGCAGTTGTCATAGGTTATCTGTTAGATGAATCTGC
AATCTCAGAAGTCAAGCCAACTAAGGTTGATTTCTCAAACTTGCTCAAAG
ATCGTTTTAAGATCATGCAGTTCTTCCCTTCAGTATTCACCCTAATTAGA
ATGCTTACGGATGAGTCAACAGACTCTGAGAAAAGTGGCCTTAGCCCTGA
CTTGCATCAGGTTGCTAAGTATTCAAATCACCTCACCCTACTTAGTAGGA
TGATACAGCAAGCAAAGCCAACTGTTACTGTTTTCTACATGTTGAAAGGC
AACCTGATGAATACAGAGCCGACCGTTGCAGAACTTGTCAGTTATGGCAT
CAAGGAAGGTAGATTTTACAGGCTTTCAGACACTGGAATTGATGCAAGCA
CCTACTCTGTGAAATACTGGAAGATCCTCCACTGTATATCTGCAATAGGT
GGGCTCCCTTTAAGTCAAACAGACAAATCCTCATTGCTCATGAGTTTTTT
GAACTGGAGAGTGAACATGGACATCAGGACTCCTGACTGTCCACTGTCAA
GTCATGAGGCAGGCATATTAAGTGAATTTGATGGGCAGGTTATTGCAAAC
ATACTTGCTAGCGAGTTAAGCTCTGTGAAGCGTGACTCTGAGCGTGAAGG
GTTGACTGATCTCTTGGACTACCTGAACTCACCCACAGAGCTATTGAAGA
AAAAACCCTACTTAGGCACCACCTGTAAGTTCAACACTTGGGGAGACACA
AACAGAACTGGAAAGTTCACATACAGTAGTAGGTCAGGGGAGTCAATTGG
AATATTCATTGCTGGAAAATTGCATGTCCACCTTTCTTCTGAGTCAGTGG
CATTGCTGTGTGAGACAGAAAGACAGGTGCTGTCTTGGATGAGTAAAAGG
AGGACGGAAGTGGTAACCAAAGAGCAGCATCAACTATTCTTGAGCCTTCT
TCCTCAATCTCACGAGTGTCTACAGAAACATAAGGACGGTAGCGCAATGT
CAGTCATACCTGATAACAGCAATCCCCGGCTTCTCAAGTTTGTGCCTCTC
AAGAAAGGCTTAGCAGTTGTAAAAATAAAGAAACAAATTTTGACGGTGAA
GAAGCAGATTGTGTTTGATGCAGAAAGTGAACCAAGATTGCAATGGGGAC
ATGGCTGTCTATCCATTGTTTATGATGAAACTGACACACAGACTACCTAC
CATGAAAACCTACTGAAGGTTAAACAACTAGTGGACTGCTCCACTGACAG
GAAAAAACTTTTGCCTCAGTCAGTGTTTTCAGATTCTAAAGTTGTGCTGT
CAAGGATTAAGTTTAAAACGGAATTGCTTCTTAATTCCTTGACATTATTA
CACTGCTTTCTGAAACATGCTCCTAGTGACGCCATAATGGAAGTGGAAAG
CAAGAGTAGCCTATTACACAAATACCTCAGGTCAGGAGGTATCAGACAAC
GTAACTCAGAAGAGCTGTTCAGAGAGAAGCTGGACAAAGTGGTGATAAAA
GACAATCTAGAACAAGGGATAGAAGAAGAAATTGAGTTTTGCAATAATCT
GACAAAGACAGTGTCAGAAAACCCGCTACCACTCAGTTGCTGGTCAGAAG
TGCAGAATTATATAGAAGACATAGGCTTCAACAACGTCCTGGTGAATATC
GACAAGAACACAGTCAAAAGTGAACTTTTGTGGAAGTTCACGCTAGACAC
TAATGTAAGTACTACAAGCACCATCAAGGACATCAGAACTCTCGTCTCCT
ACATCAGCACCGAGACCATCCCTAAGTTTTTACTCTCATTTCTTCTCTAT
GAGGAAGTACTGATGAACTTGATCCAGCAATGCAAGGCAACCAAAGAGCT
CATTAACAGTACAGGGCTTTCGGACCTTGAATTAGAGAGTCTGCTCACTC
TATGTGTATTCTGCTTTCAAACTGAGCGCAGTAAGCGAGGAGGACCGAGG
TGTTCTTTCACAGCACTGCTAGGCTTAATCCACGAAGACTGGCAAAAGAT
AGGAAAGAACATCCTTGTTCGTGCAAGCAGTGAATTAGGGGACATTTCAC
TAAAAGTGATTATCATTTTGGTCCCACACAAAGATATGTCCAGGCCTAAA
TCGGAAAGGATCGTCACTGCCAGAAGATCACTGAATCATGCTTTGACCTT
GATGTTCTTAGAAGAGGTCACATTGCCTGAGCTGAAAGCCTTTTCCGTTA
ACTGTAAAATGGGTAGCCTAGAGGGACAAGAATGCTTTGAGTTCACGATT
CTAAAAGACAACAGTACCAAGCTGGACTACAACAAACTGATTGACCACTG
TGTAGACATGGAAAAGAAGAAAGACGCTGTCAGAGCAGTTGAGGACTTAG
TGCTAATGTTGACGGGGAGAGCAGTGAGGCCCAGCATTGTGACTCCAGCA
GCGCCTGAGTTTGAGCAGTGTCAGGAGCAGATAAGCCTGGATGACTTAAT
GGCGTGTGACATAACAGTGGTGCAACCAGACAGAGAGGCGGAGGCACTCA
AGACTGGCAATCTTAGCTTTAACTGGGATTCAGACTGA
>DQ211616_CCHFV_strain_C-68031
ATGGACTTCTTAAGAAACCTTGACTGGACTCAGGTGATTGCTGGTCAGCA
TGTGACCAATCCCAGGTTCAATATCTCCGATTACTTTGAGATTGTGCGGC
AGCCTGGTGATGGGAACTGCTTTTATCACAGTATAGCTGAGTTGACCATG
CCCAACAAAACAGACCACTCATACCATAACATCAAACACCTAACTGAGGT
GGCAGCACGGAAGTATTACCAAGAAGAACCTGAAGCTAAGCTTATTGGCC
TGAGTCTGGAAGACTATCTTAAGAGGATGTTATCTGACAACGAATGGGGA
TCGACTCTTGAGGCGTCCATGTTGGCTAAGGAAATGGGTGTTACTATCAT
CATTTGGACTGTTGCAGCCAGTGACGAAGTGGAAGCAGGCATAAAGTTCG
GAGATGGTGATGTTTTTACAGCCGTGAACCTTCTGCACTCCGGACAAACA
CACTTTGATGCTCTCAGAATACTGCCACAGTTTGAGGTTGACACAAGAGG
AACCTTAAGTCTGGTAGACAAGGTCATAGCTGTGGATCAGTTGACCTCAT
CCTCTAGTGATGAACTGCAGGACTATGAAGACCTTGCTTTAGCACTTACT
AGTGCGGAAGAACCGTATAGACGGTCTAGTCTGGATGAGGTCACCCTGTC
CAAGAAACAAGCAGAGATACTGAGGCAGAAGGCCTCTCAGTTGTCTAAAC
TGGTCAATAAAAGTCAGAACATACCGACCAGAGTTGGTAGGGTTCTGGAC
TGCATGTTTAATTGCAAACTGTGTGTTGAAATATCAGCTGACACTCTAAT
TCTGCGACCAGAATCTAAGGAAAGAATTGGTGAAGTTATGTCGTTGCGGC
AGCTAGGGCACAAGTTGCTAACACGAGATAAACAAATTAAGCAGGAATTC
TCTAGAATGAAGCTCTACGTTACCAAAGATCTGCTTGACCATCTAGATGT
TGGTGGGCTATTGAGAGCAGCCTTCCCTGGAACAGGAATAGAAAGACATA
TGCAGTTGCTACACTCTGAAATGATACTAGACATTTGTACTGTGTCACTT
GGCGTCATGTTATCAACATTCTTATACGGCTCTAACAATAAAAACAAGAA
GAAGTTCATCACCAACTGCCTGCTTAGCACAGCCTTGTCTGGAAAGAAGG
TGCACAAGGTTCTTGGTAACTTAGGAAATGAACTGTTGTATAAGGCACCC
AGAAAGGCCTTGGCAACCGTCTGTGGTGCCCTATTTGGGAAACAAATAAA
CAAGCTTCAGAACTGCTTTAGGACTATAAGTCCTGTTAGTTTGCTTGCAC
TAAGAAATCTGGACTTTGACTGTCTTAGTGTGCAAGACTACAATGGTATG
ATAGAAAATATGTCCAAATTGGATAACACTGACGTTGAGTTTAACCACAG
GGAAATAGCCGATCTCAACCAATTGACTTCTCGGCTTATTACGTTGAGAA
AAGAAAAGGACACTGACCTTCTCAAGCAATGGTTTCCTGAGGGTAACCTC
ACCCGTAGAAGCACCAGGAACGTTGCAAATGCAGAAGAGTTCGTCATATC
TGAGTTTTTTAAGAAGAAGGACATTATGAAATTCATTAGTACCTCAGGCA
GGGCAATGAGTGCAGGCAAAATTGGTAATGTCCTTTCCTATGCACATAAC
CTTTATTTGAGCAAGTCCAGCCTAAACATGACCTCTGAAGACATTTCACA
GCTTCTGATCGAGATCAAAAGGTTATATGCTCTACAAGAAGATTCTGAAG
TCGAGCCAATAGCCATAATTTGTGACGGCATAGAGAGCAACATGAAGCAG
TTATTTGCTATACTACCTCCTGACTGTGCAAGAGAATGTGAGGTCCTCTT
TGATGACATAAGAAACTCTCCAACACACAGTACAGCCTGGAAGCATGCCC
TTCGATTAAAGGGGACCGCATATGAGGGTCTGTTTGCCAACTGCTATGGA
TGGCAATATATCCCAGAAGACATTAAACCAAGTTTAACCATGTTGATACA
GACATTGTTCCCTGACAAATTTGAGGATTTCTTAGACCGAACTCAGTTAC
ATCCAGAGTTCAGAGATTTGACTCCTGATTTTTCGCTTACACAAAAGGTT
CATTTCAAAAGGAATCAGATTCCCAGTGTTGAAAACGTGCAGATCTCCAT
AGATGCAACATTGCCTGAATCTGTGGAAGCAGTGCCAGTGACAGAAAGAA
AGATGTTCCCTCTGCCTGAGACTCCATTAAGCGAGGTGCATTCAATAGAG
CGCATCATGGAAAATTTCACTCGCCTCATGCATGAGGGAAAGCCTTCAAC
CAAGAAAAAGGATGAAGATCCAACAGGACAGGACAGTCAGCAAAATGCTG
CTGAACATGAAGGTTCAAGCATCTTGGCTTTCAAGGACTATGGAGAGAGG
GGAATAGTTGAGGAAAATCACATGAGGTTTAGTGAAGAGGATCAGCTGGA
AACAAGGCAGCTGTTGTTGATAGAAGTTGGTTTTCAAACTGATATTGATG
GAAAAATAAGGACAGACCATAAAAAATGGAAAGATATATTGAAGCTATTA
GAATTACTGGGAATCAAATGCTCATTCATTGCCTGTGCTGACTGCTCGTC
TACACCGCCAGATAGATGGTGGATCACTGAAGACAGAGTACGAGTCTTGA
AGAACTCAGTCAGCTTCCTCTTCAACAAACTCTCTAGAAATTCACCTACA
GAAGTTACCGACATAGTTGTTGGGGCCATAAGTACTCAAAAGGTTAGGAG
TTATTTAAAGGCAGGGACTGCTACAAAAACCCCTGTGTCAACAAAAGACG
TTCTAGAGACTTGGGAAAGAATGAAAGAGCATATACTTAACAGGCCTACA
GGTCTGACACTGCCTGCCAGTCTGGAGCAGGCAATGCGCAAAGGGTTAGT
TGAGGGTGTGGTCATCTCCAAGGAAGGTTCTGAGTCATGTATCAACATGT
TAAAAGAGAATTTGGATCGGATAACTGATGAATTTGAGCGGACAAAGTTT
AAACATGAGCTTACACAGAATGTTACTACTAGTGAAAAGATGCTGTTAAG
TTGGTTAAGTGAAGACATCAAGTCATCAAGATGTAGTGAGTGCCTTGCTA
ACATAAAGAAAACTGTTGATGAAACTGCCAACCTATCAGAAAAGATTGAA
TTGCTTGCTTATAATTTGCAGCTTACTAGTCACTGTAGTAACTGTCACCC
CAACGGTGTGAACATTAGCAACATATCAAATGTGTGCAAAAGGTGTCCCA
AAATAGAAGTAGTTAGTCATTGTGAAAACAAAGGCTTTGAAGATAGCAAT
GAATGCTTAACAGATTTGGACAGGCTTGTTAGGCTCACATTACCAGGAAA
AACTGAGAAGGAGAGAAGAGTCAAACGTAATGTGGAATATCTGATAAAAC
TGATGATGAGCATGTCAGGCATTGACTGTATAAAATATCCTACAGGCCAG
CTTATTACTCATGGAAGAGTAAGTGCAAAACATAATGATGGGAACTTGGA
AGACAGGAGTGATGACGACCAAAGACTGGCTGAGAAGGTAGATACTGTCA
GAAAAGAGCTTTCGGAAACTAAACTAAAAGATTATTCAGCTTATGCAAGA
GGAGTGATCTCAAATTCGCTAAAAAACCTCTCAAAGCAAGGCAAATCAAA
GTGTTCTGTGCCAAGGTCTTGGCTTGAAAAGATATTATTCGACCTGAAGG
TGCCCACTAAAGATGAAGAAGTATTAATAAACATCAGAAATTCACTGAAG
GCTAGATCTGAGTTTGTTAGGAACAACGACAAACTGCTCATAAGATCTAA
AGAAGAGCTTAAAAAATGTTTCGATGTGCAATCTTTTAAATTGATAAAAA
ACAAGCAACCTGTGCCTTTTCAGGTTGACTGCATATTGTTTAAGGAAGTG
GCAGCAGAATGCATGAAGAGATATATTGGCACACCTTATGAGGGAATTAT
AGACACTTTGGTTTCCTTAATCAATGTGTTAACAAGGTTCACTTGGTTTC
AAGAGGTGGTGCTTTATGGTAAGATATGTGAGACCTTCTTAAGGTGTTGC
ACAGAATTCAATAGATCAGGGGTTAAGTTAGTCAAGGTGAGACACTGTGA
CATTAACCTATCAGTAAAGCTGCCATCAAACAAAAAAGAGAATATGTTAT
GTTGTATATACAGTAGTAATATGGAGCTCTTACAAGGACCTTTCCATTTG
AACAGGAGGCAAGCTGTCCTTGGCTCATCATATCTTTATATTGTCATTAC
ACTTTACATACAAGTATTGCAGCAGTACAGATGTTTAGAAGTCATAAACA
GCGTGAATGAGAAAACATTGCAAGACATTGAAAATCACTCTATGACTCTG
TTAGAAGATGCATTCAAAGAACTCACTTCTGCACTTGAGGGTAGATTTGA
AGAGTCTTACAAAATACGAACTTCAAGGTGCAAAGCTAGCGGGAATTTCT
TAAACAGAAGCAGCAGAGACCACTTTATAAGTGTTGTTTCAGGATTAAAC
CTGGTTTATGGCTTCCTCATAAAAGATAATTTATTAGCTAACTCTCAACA
ACAAAACAAACAGCTTCAAATGCTCCGTTTTGGTATGCTTGCAGGGCTTA
GTAGGCTTGTCTGTCCTAATGAGTTGGGGAAAAAGTTTTCAACAAGTTGT
AGAAGAATTGAAGACAACATTGCAAGACTTTACCTACAAACATCTATATA
CTGCTCAGTTAGAGATGTGGAAGATAACATCAAGCATTGGAAGCAAAGAG
ATTTGTGCCCTGAAGTGACTATTCCATGTTTTACTGTCTATGGCACCTTT
GTTAACAGCGACAGACAGCTAATTTTTGACATTTACAATGTGCATATATA
CAATAAAGAAATGGACAATTTTGACGAAGGATGTATCAGCGTCTTGGAAG
AAACAGCAGAAAGGCATATGCTTTGGGAGCTTGATCTGATGAATTCACTT
TGTTCTGACGAGAAAAGAGATGCTAGAACCGCAAGACTGCTATTGGGCTG
CCCAAATGTGAGAAAAGCTGCAAATAAAGAGGGGAAAAAGCTATTAAAGT
TAAGCAGTGATACATCTACTGACACACAAAGCGTTGCTTCTGAAGTGTCA
GACAGGAGGTCCTATAGCTCAAGTAAGAGTAGAATTCGTAGTATTTTTGG
AAGATACAATTCTCAGAAAAAACCATTTGAACTAAGGTCAGGCCTCGAAG
TCTTCAATGACCCTTTCAATGATTATCAGCAGGCAATAACAGACATTTGT
CAATTTTCTGAGTACACACCAAACAAAGAAAGCATTTTGAAGGACTGCCT
TCAAATCATACGGAAAAATCCCAGCCACACAATGGGCTCTTTTGAGTTGA
TCCAGGCAGTCTCAGAGTTTGGCATGAGTAAATTTCCTCCCGAGAATATA
GACAAGGCAAGGAGGGATCCAAAGAACTGGGTCAGCATCTCTGAAGTAAC
GGAGACAACAAGTATAGTCGCAACACCTAAAACTCACATGATGCTTAAGG
ACTGCTTTAAAATTATACTGGGCACTGAGAACAAAAAGATAGTCAAAATG
CTTAGAGGGAAGCTAAAAAAACTCGGTGCTATCTCTACAAACATAGAGAT
CGGGAAAAGGGATTGCTTGGATCTACTCAGCACGGTTGATGGTCTAACAG
ATCAACAAAAGGAAAACATCGTAAATGGAATATTCGAGCCCTCAAAGTTG
TCCTTCTACCACTGGAAAGAATTAGTCAAAAAAAACATAGATGAGGTTCT
GCTTACTGAGGATGGAAATCTGATCTTCTGCTGGCTTAAAACAATCTCAT
CCTCAGTTAAAGGAAGCTTGAAGAAGAAGCTCAAGTTTATGAATATACAT
TCTCCAGAACTGATACCAGAAAACTGCCTCTTTTCTAGTGAGGAGTTTAA
TGAACTGATTAAGTTGAAAAAACTTCTCCTCAACGAACAACAAGATGAAC
AGGAGTTGAGGCAAGACCTTTTAATATCTTCTTGGATTAAGTGCATAACA
GCTTGTAAAGACTTTGCAAGCATTAATGACAAGGTTCAGAAATTTATTTA
TCATCTGTCTGAAGAGCTATATAACATAAGGCTACAACATCTGGAATTAT
CAAAGCTTAAGCAGGAGCATCCCAGTGTTAGCTTCACCAAGGAGGAGGTC
TTAATAAAGCGGTTGGAGAAAAATTTCCTTAAGCAACACAATCTGGAAAT
CATGGAAACAGTGAACCTCATATTCTTTGCTGCACTTTCAGCTCCTTGGT
GTTTACACTACAAAGCACTAGAGTCTTATCTGGTAAGACATCCAGAGATA
CTTGACTGTGGATCTAAAGAGGACTGTAAGCTCACTCTACTTGATCTGTC
AGTTTCTAAACTCTTAGTGTGTTTATTTCGAAAAGATGACGAAGAACTAA
CAAACAGCTCAAGTTTAAAACTCGGGTTCTTAGTGAAGTATGCTGTTACT
CTATTTACATCCAATGGTGAGCCTTTCTCGCTTAGTCTGAATGACGGAGG
TTTGGACCTTGATTTACACAAAACCACTGACGAGAAGTTGCTACATCAAA
CAAAGATAGTTTTTGCCAAAATTGGTCTGTCCGGAAACAGTTATGATTTC
ATTTGGACTACTCAAATGATAGCAAATAGCAACTTTAACGTCTGCAAAAG
GTTGACCGGAAGGAGTACCGGGGAAAGGCTTCCAAGAAGCGTCAGGAGCA
AGGTCATTTATGAGATGGTGAAACTGGTAGGAGAAACAGGAATGGCAATA
TTGCAACAATTAGCTTTTGCACAGGCACTAAATTATGAACACCGCTTTTA
TGCAGTTTTAGCACCTAAGGCACAGCTAGGAGGAGCAAGAGATCTGTTAG
TACAAGAAACTGGAACCAAAGTCATGCATGCAACTACTGAAATGTTCAGT
AGAAACCTCTTAAAAACAACATCAGATGACGGTCTTACAAACCCACACCT
AAAAGAGGCAATACTTAATGTAGGATTGGATTGTCTTACCAATATGCGAA
ACCTTGATGGAAAGCCCATAAGTGAGGGTAGCAACTTGGTCAACTTCTAC
AAAGTCATTTGCATTTCAGGTGACAATACCAAATGGGGCCCGATACACTG
CTGTTCATTCTTTTCAGGCATGATGCAACAGGTTCTAAAAAAAGTTCCAG
ATTGGTGTTCATTCTATAAATTAACATTTATAAAAAACTTGTGTAGGCAA
GTAGAAATACCAGCAGGCAGTATTAAAAAGATCTTAAATGTTCTTAGATA
CAAACTATGCAGCAAAGGAGGTGTGGAGCAGCACAGTGAAGAGGATTTAA
GAAAGCTGTTGGTAGATAATTTAGACAGCTGGGATGGGAACGACACAGTT
AAGTTTTTGGTCACAACCTATATAAGCAAGGGGCTCATGGCACTAAACAG
CTACAACCATATGGGTCAGGGCATTCACCATGCAACCTCTTCAGTGTTAA
CTTCTTTAGCTGCTGTACTCTTCGAAGAGTTAACAATTTTTTATCTTAAG
AGGAGCTTACCCCAGACAACAGTACATGTTGAGCATGCTGGCAGCTCTGA
CGATTATGCAAAGTGTATAGTAGTAACTGGCATACTGTCCAAGGAGCTAT
ACTCCCAGTATGACGAAACATTTTGGAAGCATGCTTGTAGACTTAAGAAC
TTTACAGCTGCTGTACAAAGATGTTGTCAAATGAAAGATAGTGCCAAAAC
CTTAGTGAGCGACTGTTTTCTTGAGTTTTACAGCGAATTCATGATGGGCT
ATAGAGTGACCCCTGCTGTGATTAAATTCATGTTCACTGGACTGATAAAT
AGCTCTGTAACCTCTCCTCAGAGTTTGATGCAAGCATGCCAGGTTTCATC
ACAGCAAGCCATGTATAATAGTGTTCCCCTTGTCACCAATACCTCCTTTA
CCTTACTAAGGCAACAAATTTTCTTTAATCATGTTGAAGACTTTATCAGA
AGGTATGGCATATTGACTCTCGGAACCTTGTCTCCCTTTGGCAGACTGTT
TGTACCAACCTACTCTGGATTAGTCAGCTCAGCAGTTGCTTTGGAAGATG
CTGAAGTTATTGCTAGGGCAGCTCAAACACTCCATATGAACAGTGTATCG
ATCCAGTCAAGTAGCTTAACTACATTAGACAGTTTAGGCCGTAGTAGGAC
AAGTTCTACAGTTGAAGATAGCAGCAGTGTGAGTGACACTACTGTTGCTT
CTCATGATTCGGGATCATCATCATCAAGCTTCTCTTTTGAGCTCAATCGG
CCTCTGTCTGAGACTGAACTACAATTTATTAAAGCACTAAACAGCCTCAA
ATCAACTCAAGCTTGTGAGATAATTCAGAACAGGATTACGGGCCTTTATT
GCAATAGCAATGAAGGACCTCTTGATAGACACAATGTTATCTACAGCAGC
AGAATGGCAGATTCCTGTGATTGGCTAAGAGATGGCAAGAGAAGAGGGAA
TCTAGAACTAGCAAACAGAATCCAATCTGTACTATGTGTTCTGATAGCGG
GATACTACAGATCATTTGGCGGGGAAGGGACCGAGAAACAGGTAAAGGCG
TCATTGAATAGAGACGACAACAAAATTATTGAAGATCCTATGATACAACT
GATTCCAGAGAAACTAAGGAGAGAGTTAGAAAGGTTAGGAGTTTCTAGAA
TGGAAGTCGATGAACTGATGCCAAGTATCAGCCCTGATGATACCTTGGCC
CAGCTTGTGGCAAAAAAACTAATCAGCCTCAATGTTTCGACGGAAGAATA
CTCAGCAGAGGTATCTAGGCTCAAACAAACACTAACAGCCCGAAATGTTT
TACATGGGTTAGCTGGAGGAATAAAAGAGCTTTCGCTTCCTATATACACA
ATATTCATGAAGTCATACTTCTTCAAAGACAACGTTTTCTTGTCACTGAC
AGACAGATGGTCTACCAAGCATAGCACAAACTACCGTGACAGTTGCGGCA
AACAATTAACTGGTAGGATAATCACCAAGTACACTCACTGGTTGGACACT
TTTCTAAGCTGCTCCGTCTCCATTAACAGGCATACAACTGTTAAGGAGCC
TTCCCTTTTCAACCCCAACATCAGATGTGTCAACTTGATCACATTTGAAG
ACGGTCTGAGGGAACTTTCAGTGATACAAAGTCATCTCAAAGTTTTTGAG
AATGAATTCACCAACTTAAACCTACAGTTCTCTGACCCAAACAGACAAAA
ACTTAGAATAGTTGAATCTAGACCTGCAGAATCTGAGTTAGAGGCAAATC
GTGCAGTGATTGTTAAGACCAAACTGTTTTCAGCAACCGAACAGGTTCGG
CTATCTAACAACCCTGCAGTTGTCATGGGTTATCTATTAGATGAATCCGC
AATTTCTGAAGTTAAACCTACAAAGGTTGATTTTTCGAATTTACTTAAAG
ACCGCTTCAAAATAATGCAATTCTTCCCTTCCGTGTTCACTTTAATCAAA
ATGCTAACAGATGAGTCGTCAGACTCAGAAAAGAATGGTCTTAGTCCAGA
TTTGCAACAAGTTGCAAGATACTCCAACCATTTAACCTTACTTAGCAGAA
TGATACAACAAGCAAAGCCAACCGTAACTGTTTTCTATATGCTAAAGGGT
AACTTAATGAACACAGAACCAACAGTTGCTGAGCTTGTCAGTTACGGTAT
AAAGGAAGGTAGGTTCTATAGGCTTTCCGACACTGGAATCGATGCAAGTA
CATATTCTGTAAAATATTGGAAGATTCTCCACTGCATTTCTGCTATCGGA
TGCCTACCTCTGAGTCAAGCAGATAAGTCTTCACTACTCATGAGTTTCTT
AAACTGGAGGGTGAACATGGACATTAAAGCTTCTGATTGTCCATTGTCTA
GTCATGAAGCAAGTATACTTAGTGAATTTGACAGTCAAGTTATTGCTAAC
ATACTTGCCAGTGAATTAAGTTCTGTGAAACGAGATTCTGAACGCGAAGG
ACTAACTGATCTCCTTGATTACCTAAATTCACCCACTGAACTGTTGAAGA
AGAAGCCTTACTTGGGAACAACCTGCAAGTTCAACACTTGGGGAGACTCA
AACAGGTCTGGCAAGTTTACATACAGTAGCAGATCTGGAGAGTCAATTGG
TATTTTCATTGCAGGGAAATTGCACATCCATCTTTCATCTGAGTCCATTG
CCCTGTTGTGTGAGACTGAAAGGCAAGTGCTCTCTTGGATGAGCAAAAGG
AGGACTGAGGTAATAACTAAAGAACAACATCAATTGTTCCTGAGCCTCCT
TCCACAATCACATGAATGTTTACAAAAGCACAAGGATGGCAGTGCACTGT
CAGTCATACCTGATAGCAGCAATCCTCGACTACTAAAATTTGTGCCTCTC
AAGAAGGGGCTAGCAGTGGTTAAAATTAAAAAACAAATTTTGACAGTGAA
GAAGCAAGTCGTGTTTGATGCTGAAAGTGAGCCCAGGCTACAGTGGGGAC
ACGGCTGCTTGTCCATTGTTTATGATGAAACCGACACTCAGACCACATAC
CACGAAAACCTCCTGAAGGTAAAGCAGCTTGTTGACTGCTCCACAGACAG
GAAGAAGCTTTTACCTCAGTCAGTGTTTTCTGATTCCAAAATCGTCCTCT
CAAGGATTAAGTTCAAAACAGAGCTTCTTCTTAATTCATTGACGCTGCTT
CACTGTTTCTTGAAACATGCTCCCAGTGATGCTATAATGGAAGTAGAGAG
TAAAAGTAGCCTACTACACAAGTATCTCAAATCAGGAGGTGTTAGGCAGC
GGAACACTGAGGTGCTTTTCAGAGAAAAATTGAACAAGGTTGTTATAAAA
GACAACCTTGAGCAAGGTGTGGAAGAAGAGATTGAGTTCTGCAACAACCT
GACCAAGACTGTTTCGGAGAACCCGCTACCACTCAGCTGTTGGTCTGAAG
TTCAAAACTATATTGAAGACATAGGCTTCAACAATGTGCTTGTAAACATT
GATAGAAACACAGTGAAAAGTGAACTTCTGTGGAAATTTACATTAGACAC
CAATGTAAGTACTACAAGTACCATCAAGGATGTGAGGACACTGGTATCCT
ACGTCAGCACTGAAACAATCCCGAAGTTTCTGCTTGCATTTCTTCTTTAT
GAAGAAGTGTTGATGAACTTAATCAACCAGTGCAAGGCAGTAAAGGAACT
CATTAATAGCACAGGACTCTCAGATCTGGAACTGGAGAGCTTGCTCACTT
TGTGTGCTTTTTATTTTCAGAATGAGTGCAGTAAAAGGGAGGGGCCTAGA
TGTTCATTTGCAGCACTGTTAAGCTTGGTTCACGAGGATTGGCAAAGGAT
AGGAAAAAATATCCTTGTTCGTGCAAACAATGAGCTAGGTGATGTGTCAC
TGAAGGTCAATATTGTCTTGGTGCCTCTTAAGGACATGTCCAAGCCAAAG
CCTGAAAGAGTGGTTATAGCCAGACGGTCACTAAATCATGCTCTGTCCTT
AATGTTCTTGGATGAAATGCCATTACCTGAGCTTAAATCCTTGTCTGTGA
ATTGCAGAATGGGAAACTTTGAAGGGCAAGAGTGCTTTGAGTTCACCATT
TTGAAGGACAATAGCACAAGGCTAGATTACAACAAATTAGTTGACCATTG
TGTGGATATGGAAAAAAAGAGGGATGCAGTTAGAGCAGTGGAAGACTTGG
TTCTGATGTTGACAGGCAGGGCAGTCAAACCTAGCACTGTGACACCAGCT
GCACATGAAGGCGAGCAGTGTCAGGAGCAAATAAGCCTAGATGATCTAAT
GGCAAGTGACACAGTGACAGACCAGCCTGATAGGGAGGCAGAGGCACTCA
AAACAGGCAATCTTGGCTTTAACTGGGATTCAGATTGA
>DQ211619_CCHFV
ATGGATTTCCTGAGAAGCCTCGACTGGACTCAGGTGATTGCTGGTCAGTA
CGTGACCAATCCAAGGTTCAATATCTCTGATTACTTTGAGATTGTACGAC
AACCTGGTGATGGGAACTGCTTCTATCACAGTATAGCTGAGTTGACCATG
CCCAACAAAACAGATCACTCATACCATAACATCAAGCACCTAACTGAGGT
GGCAGCACGGAAGTATTACCAGGAGGAGCCTGAAGCTAAGCTTATTGGCC
TGAGTTTGGAGGATTATCTTAAGAGGATGCTATCTGACAACGAATGGGGA
TCGACTCTTGAGGCATCTATGTTGGCTAAAGAAATGGGAGTTACTATCAT
CATTTGGACTGTTGCAGCTAGTGATGAAGTAGAAGCAGGCATAAAGTTTG
GAGATGGTGATGTGTTTACAGCCGTGAACCTCCTGCACTCCGGACAGACA
CACTTTGACGCTCTCAGAATGCTGCCACAGTTTGAAGCTGATACAAGAGA
GACCTTAAGTTTGGTAGACAAGGTCATAGCTGTGGACCAGTTGACTTCAT
CTTCAAGTGATGAACTGCAGGATTATGAAGACCTTGCCTTAGCACTTACT
AGTGCGGAAGAACCATGTAGACGATCTAGTCTGGATGAGGTTACCCTGTC
CAAGAAACAAGCAGAGATGTTGAGGCAGAAGGCATATCAGCTGTCTAAAC
TGGTCAATAAAAGTCAGAATATACCGACTAGAGTTGGCAGGGTTCTGGAC
TGTATGTTTAACTGCAAACTGTGTGTTGAAATATCAGCTGACACTCTGAT
TCTGCGACCAGAGTCCAAGGAAAGAATAGGTGAAGTTATGTCGTTGCGGC
AGCTAGGGCACAAGTTGCTAACACGGGACAAACAAATAAAGCAAGAATTC
TCTAGAATGAAGCTCTACGTTACCAAGGATTTGCTTGACCATCTAGATGT
TGGTGGGTTATTGAGAGCAGCCTTCCCTGGAACAGGGATAGAAAGACACA
TGCAGTTACTACACTCTGAAATGATACTAGACATTTGTACTGTATCACTT
GGCGTCATGTTATCAACATTTTTATACGGCTCTAACAACAAAAACAAGAA
GAAGTTCATCACCAACTGCCTGCTTAGCACAGCCTTGTCTGGGAAGAAGG
TGTATAAGGTTCTCGGTAACTTAGGGAATGAACTGTTGTATAAGGCACCC
AGAAAGGCCTTAGCAACTGTCTGTAGTGCCCTGTTTGGGAAACAGATAAA
CAAGCTTCAGAACTGCTTCAGGACTATAAGTCCTGTCAGCTTGCTTGCAC
TAAGAAATCTGGACTTTGACTGTCTTAGTGTGCAAGACTACAACGGTATG
ATAGAAAATATGTCCAAATTGGATAACACTGACGTTGAGTTCAACCACAG
GGAAATAGCCGATCTCAACCAATTGACTTCTCGGCTTATTACGTTGAGAA
AAGAAAAGGACACTGACCTCCTTAAGCAATGGTTTCCTGAGGGTGACCTC
ACTCGTAGAAGCACCAGGAACGTTGCAAATGCAGAAGAATTTGTCATATC
TGAGTTCTTCAAGAAGAAGGACATTATGAAGTTCATCAGCACCTCAGGCA
GAGCAATGAGTGCAGGCAAAATTGGTAATGTCCTTTCTTATGCACATAAC
CTTTATTTGAGCAAATCCAGCCTAAACATGACCTCTGAAGACATTTCACA
GCTTCTGATCGAGATCAAGAGATTATATGCTCTACAGGAAGATTCTGAAG
TAGAGCCAATAGCCATAATTTGTGACGGCATAGAGAGCAACATGAAGCAG
TTATTTGCTATATTACCTCCTGACTGTGCAAGAGAATGTGAAGTTCTCTT
TGATGACATTAGAAACTCTCCAACGCACAGTACAGCCTGGAAGCATGCCC
TTCGATTAAAGGGGACCGCATATGAGGGTTTATTTGCCAACTGCTATGGA
TGGCAATACATCCCGGAAGACATCAAACCAAGTCTGACCATGCTGATACA
GACGTTGTTCCCTGACAAATTCGAGGATTTCCTGGACCGAACTCAACTAC
ATCCAGAGTTCAGAGATTTAACTCCTGACTTTTCGCTTACACAGAAGGTT
CATTTCAAAAGGAATCAGATACCCAGTGTTGAAAACGTGCAAATCTCTAT
AGACGCAACATTGCCTGAGTCTGTGGAAGCAGTGCCAGTGACAGAAAGAA
AGATGTTCCCTCTACCTGAGACTCCTTTAAGTGAGGTACATTCAATAGAG
CGCATCATGGAAAATTTCACTCGCCTCATGCATGAAGGAAAGCCTCAAAC
CAAGAGAAAAGGTAAAGATCTAACAGGACAGGACAGTCAGCAAAATGCTG
CTGAGCATGAGAGTTCAAGCATTTTGGCTTTCAAGGACTATGGAGAGAGG
GGAATAGTTGAGGAGAATCACATGAGGTTTAGTGAAGAGGATCAGCTGGA
GACAAGGCAGCTGTTGTTGGTGGAAGTTGGTTTTCAGACTGACATTGATG
GGAAAATAAGGACAGACCATAAAAAATGGAAAGACATACTAAAGCTGTTA
GAGTTACTGGGAATCAAATGCTCATTCATTGCTTGTGCCGACTGCTCGTC
CACACCGCCAGACAGGTGGTGGATTACTGAAGACAGAGTACGAGTCTTGA
AGAACTCAGTCAGCTTCCTCTTCAACAAACTCTCTAGAAATTCACCTACA
GAAGTTACTGACATCGTTGTTGGGGCCATAAGTACTCAAAAGGTTAGGAG
TTACTTAAAGGCAGGGACTGCTACAAAAACTCCTGTATCAACAAAAGATG
TCCTAGAGACTTGGGAAAGGATGAAAGAGCACATACTCAACAGGCCTACA
GGTTTGACACTGCCTGCCAGTTTAGAGCAGGCAATGCGTAAGGGGCTAGT
CGAGGGTGTGGTCATCTCCAAGGAGGGTTCTGAATCATGCATCAACATGT
TAAAGGAGAATTTGGACCGGATAACTGATGAGTTTGAGCGGACAAAATTT
AAACATGAGCTAACACAGAATGTTACCACTAGTGAAAAGATGCTGTTAAG
TTGGCTGAGTGAAGACATCAAATCATCAAGATGTAGTGAATGCCTTGCTA
ACATAAAAAAGACTGTTGATGAAACTGCCAACCTATCAGAAAAGATTGAA
CTGCTTGCTTATAATTTGCAACTTACTAGTCACTGTAGTAACTGTCACCC
CAACGGTGTGAACATTAGCAACATATCAAATGTGTGCAAGAGGTGTCCCA
GAATAGAAGTAGTCAGCCATTGTGAAAACAAAGGCTTTGAGGACAGCAAT
GAATGCTTGACAGATCTGGACAGGCTTGTTAGGCTCACATTACCGGGGAA
AACTGAGAAGGAAAGAAGAGTAAAACGGAATGTGGAATGTCTGATTAAAT
TGATGATGAGCATGTCAGGCATCGACTGTATAAAATATCCTACAGGCCAG
CTCATTACTCATGGAAGAGTAAGTGTAAAATACAATGATGGAAACTTGAA
AGATAGGAGTGATGACGACCAAAGACTGGCTGAGAAGATAGATATTGTTA
GGAAAGAACTTTCGGAAACCAAACTAAAAGATTATTCAACTTATGCAAGG
GGAGTAATCTCAAATTCGCTTAAAAACCTCTCAAAGCAAGGCAAATCAAA
ATGTTCTGTGCCAAGGTCTTGGCTTGAGAAGATATTGTTCGATTTAAAGG
TGCCTACTAAAGATGAGGAAGTGCTGATAAATATCAGAAATTCACTGAAG
GCTAGATCAGAATTTATTAGAAACAATGACAAACTACTCATAAGGTCCAA
AGAAGAGCTAAAAAAATGTTTCGATGTGCAATCTTTTAAATTGATGAAAA
ACAAGCAGCCTGTGCCTTTTCAGGTTGATTGTATACTGTTTAAGGAAGTA
GCAGCAGAATGCATGAAGAGGTATATTGGCACACCTTATGAAGGAATTAT
AGACACTTTAGTTTCCTTAATCAATGTGTTAACAAGGTTCACTTGGTTTC
AGGAGGTAGTGCTGTATGGTAAGATATGCGAAACATTCTTAAGATGCTGC
ACAGAATTCAACAGATCAGGGGTTAAGCTAGTCAAGGTGAGACACTGTGA
CATTAACCTATCAGTTAAGCTGCCATCAAATAAAAAGGAGAACATGTTAT
GTTGTATATACAGTGGTAACATGGAGCTCTTACAAGGACCTTTCTATTTG
AATAGGAGGCAAGCTGTCCTTGGTTCATCATACCTTTATATTGTTATTAC
ACTTTACATACAAGTGTTGCAGCAACACAGGTGTCTGGAAGTCATAAACA
GCGTAAATGAGAAGACATTGCAAGACATTGAAAATCACTCTATGACTCTG
CTAGAAGATGCATTCAAAGAACTCACTTCTGCACTTGAGGGTAGATTTGA
AGAGTCTTACAAAATACGAACTTCAAGGTGCAAAACTAGCGGAAACTTCT
TAAACAGAAGCAGCAGAGACCACTTTATAAGTATTGTTTCAGGACTAAAC
CTGGTTTATGGCTTCCTCATAAAAGATAACTTATTAGCTAACTCTCAACA
ACAAAACAAACAACTTCAAATGCTTCGTTTTGGTATGCTTGCAGGGCTTA
GTAGGCTTGTCTGTCCCAATGAGTTGGGGAAAAAGTTTTCAACGAGTTGT
AGAAGAATTGAAGACAACATTGCAAGACTTTACCTACAAACATCTATATA
CTGCTCAGTTAGAGATGTGGAAGACAACATTAAGCACTGGAAACAAAGGG
ATTTGTGTCCTGAAGTAACTATCCCATGTTTTACAGTCTACGGCACCTTT
GTCAACAGCGACAGACAGTTAATTTTTGACATTTATAATGTGCATATATA
CAATAAAGAAATGGACAACTTTGACGAAGGATGTATCAGCGTCTTGGAAG
AAACAGCAGAAAGGCACATGCTTTGGGAGCTTGATCTGATGAATTCACTC
TGTTCCGACGAGAAAAGAGATGCTAGAACCGCAAGACTGCTATTGGGCTG
TCCAAATGTGAGGAAAGCTGCAAATAAAGAAGGGAAAAAACTATTGAAGT
TAAACAGCGATGCATCCACTGACACACAAAGCGTTGCTTCAGAAGTGTCA
GACAGGAGGTCTTATAGCTCAAGCAAGAGTAGAATTCGTAGCATTTTTGG
AAGATACAATTCTCAGAAAAAACCATTTGAACTAAGGTCAGGCCTCGAAG
TCTTTAATGACCCTTTCAACGATTATCAGCAAGCAATAACAGACATTTGT
CAATTTTCTGAATATACACCAAACAAGGAAAGCATTTTAAAGGACTGCCT
CCAAATCATACGGAAAAATCCTAGCCACACAATGGGCTCTTTTGAGTTGA
TCCAGGCAGTCTCAGAGTTTGGCATGAGTAAATTTCCTCCCGAGAATATA
GACAAGGCAAGGAGAGATCCAAAGAACTGGGTCAGCATCTCTGAAGTAAC
AGAGACAACAAGTATAGTTGCATCACCTAAAACTCATATGATGCTAAAGG
ATTGCTTCAAGATTATACTGGGCACTGAGAACAAAAAGATAGTCAAAATG
CTCCGAGGGAAGCTAAAAAAACTCGGTGCCATCTCTACCAACATAGAGAT
CGGTAAAAGAGACTGCTTGGATCTACTCAGCACGGTCGATGGTCTGACAG
ACCAGCAAAAAGAAAACATCGTGAATGGGATATTTGAGCCCTCAAAATTA
TCCTTCTATCACTGGAAGGAGTTAGTCAAAAAAAACATAGATGAGGTTTT
GCTTACTGAGGATGGAAATCTAATCTTTTGCTGGCTAAAAACAATCTCAT
CATCAGTTAAAGGGAGCTTGAAGAAGAGGCTCAAGTTTATGAATATACAT
TCTCCAGAACTAATGCCAGAAAACTGCCTCTTTTCTAGTGAGGAGTTTAA
TGAGCTGGTGAAGTTGAAGAAACTTCTCCTCAACGAACAACAGGATGAAC
AGGAGTTGAAGCAGGACCTTTTAATTTCTTCTTGGGTCAAGTGTATAACA
GCTTGTAAAGACTTTGCAAATATAAATGACAAGGTTCAGAAATTTATTTA
TCATCTGTCTGAAGAGCTATATAACATAAGGCTGCAACATCTGGAATTAT
CAAAGCTGAAGCAGGAGCACCCCAGTGTTAGCTTCACCAAGGAGGAAGTC
TTAATAAAGCGGCTGGAGAAAAATTTCCTTAAGCAACACAATCTAGAAAT
CATGGAAACAGTGAACCTCATATTCTTTGCTGCTCTTTCAGCTCCTTGGT
GCTTACACTACAAAGCACTAGAGTCTTACCTGGTGAGACATCCAGAGATA
CTTGACTGTGGATCTAAGGAGGATTGCAGACTCACTCTACTTGATCTGTC
AGTTTCTAAACTCTTAGTTTGTTTATATCGAAGAGATGACGAAGAACTAA
CGAACAGCTCGAGCTTAAAACTCGGGTTCTTAGTAAAGTATGCTGTCACC
CTATTTACATCCAATGGTGAACCTTTCTCGCTCAGTCTGAATGACGGAGG
CTTGGACCTTGATTTGCATAAAACCACTGACGAGAAGCTGCTACATCAGA
CAAAAATAGTTTTTGCGAAGATTGGTTTGTCCGGGAACGGTTATGACTTC
ATTTGGACCACTCAAATGATAGCGAATAGCAACTTTAATGTCTGCAAGAG
ATTAACCGGAAGGAGTACTGGAGAAAGACTTCCAAGAAGCGTCAGGAGCA
AGGTCATTTATGAGATGGTAAAACTGGTAGGAGAAACAGGAATGGCAATA
TTACAACAGTTGGCTTTTGCACAGGCACTAAATTATGAACACCGCTTTTA
TGCAGTTTTAGCACCTAAGGCACAGCTAGGGGGAGCAAGAGATCTGTTAG
TGCAAGAAACTGGAACCAAAGTCATGCATGCAACTACTGAAATGTTTAGT
AGAAACCTCTTAAAAACAACATCAGATGACGGCCTTACGAATCCACACCT
TAAAGAGACAATACTTAATGTAGGATTAGACTGCCTTACCAACATGCGAA
ACCTTGATGGGAAACCCATAAGTGAGGGTAGCAACTTGGTCAATTTCTAC
AAAGTCATTTGCATTTCAGGTGACAATACTAAGTGGGGCCCGATACACTG
CTGTTCCTTCTTTTCAGGCATGATGCAACAGGTTCTTAAAAATGTTCCAG
ATTGGTGTTCATTCTATAAATTAACATTTATCAAAAACTTATGTAGGCAA
GTAGAAATACCAGCAGGCAGTATTAAAAAGATTTTAAATGTTCTTAGATA
CAAACTGTGCAGTAAAGGAGGTGTGGAGCAGCACAGTGAAGAGGATTTAA
GAAAGCTGTTAGTAGACAATTTAGACAGCTGGGATGGGAACGACACAGTT
AAGTTTTTAGTTACAACCTATATAAGCAAAGGGCTCATGGCACTAAACAG
TTACAACCATATGGGTCAAGGTATTCACCATGCAACCTCTTCAGTGTTAA
CTTCCTTGGCTGCTGTGCTCTTCGAAGAGTTAGCTATTTTTTATCTTAAG
AGGAGCTTGCCTCAGACAACAGTACATGTTGAGCATGCCGGTAGCTCTGA
TGATTATGCAAAATGTATAGTGGTAACTGGCATACTATCCAAAGAGCTAT
ACTCCCAGTATGACGAAACATTTTGGAAGCACGCCTGTAGACTTAAGAAT
TTCACAGCTGCTGTACAAAGATGTTGTCAAATGAAAGATAGTGCCAAAAC
CTTAGTGAGTGACTGCTTTTTAGAGTTTTACAGCGAGTTCATGATGGGTT
ACAGAGTGACTCCTGCTGTAATTAAATTCATGTTCACTGGACTGATAAAC
AGCTCTGTAACCTCTCCCCAGAGTTTGATGCAAGCATGCCAGGTTTCTTC
ACAACAAGCCATGTATAACAGTGTACCTCTTGTCACTAATACTACCTTTA
CCTTACTAAGACAACAAATTTTCTTCAATCATGTTGAAGACTTTATCAGA
AGGTATGGCATATTAACTCTTGGAACCCTGTCTCCCTTTGGCAGGCTGTT
TGTACCGACCTACTCTGGATTAGTCAGCTCAGCAGTTGCTTTGGAAGATG
CTGAAGTTATTGCTAGGGCAGCTCAAACACTCCACATGAACAGTGTGTCG
ATCCAGTCAAGTAGCTTGACTACATTGGACAGCTTAGGCCGTAGCAGGAC
AAGTTCAACAGTTGAAGATAGCAGCAGTGTGAGTGACACCACTGCTGCTT
CTCATGATTCGGGATCATCATCATCAAGTTTCTCTTTTGAGCTTAATAGG
CCTCTGTCTGAGACTGAACTACAATTTATCAAGGCACTAAACAGCCTCAA
ATCAACTCAAGCCTGTGAGATAATTCAGAACAGGATCACAGGCCTTTATT
GCAACAGCAATGAGGGACCTCTTGATAGACACAATGTTATTTACAGCAGT
AGAATGGCAGACTCTTGTGATTGGCTTAAAGATGGTAAGAGGAGAGGGAA
TCTAGAACTAGCAAATAGAATCCAATCTGTGCTATGTGTTCTGATAGCAG
GTTACTACAGATCATTTGGAGGGGAAGGGACTGAGAAACAGGTAAAGGCA
TCACTAAATAGGGATGATAACAAAATTATCGAAGATCCTATGATACAACT
GATTCCAGAGAAACTAAGGAGGGAGTTGGAAAGACTAGGAGTCTCTAGAA
TGGAAGTCGATGAACTGATGCCAAGTGTTAGCCCTGACGATACCTTGGCC
CAGCTTGTGGCCAAAAAATTAATCAGCCTCAATGTTTCGACAGAGGAATA
CTCAGCAGAGGTATCCAGGCTCAAACAAACACTAACTGCTCGAAATGTTT
TGCACGGGTTAGCTGGAGGAATAAAAGAACTTTCGCTTCCCATATATACA
ATATTCATGAAGTCATACTTCTTCAAAGACAACGTTTTCTTGTCACTGAC
AGATAGGTGGTCTACCAAGCACAGCACAAACTACCGTGATAGTTGTGGCA
AACAATTAACTGGTAAGATAATAACTAAATACACTCACTGGCTGGACACT
TTTCTAAGCTGCTCTGTTTCCATTAACAGGCATACAACTGTTAAGGAGCC
TTCCCTTTTCAACCCCAACATCAGATGTGTCAACTTGATCACATTTGAAG
ACGGCCTGAGGGAACTTTCAGTGATACAAAGTCATCTTAAAGTTTTTGAG
AATGAATTCACCAACCTAAACCTTCAGTTCTCTGATCCAAACAGACAGAA
ACTTAGAATAGTTGAATCCAGGCCTGCAGAATCTGAATTAGAGGCAAATC
GCGCAGTGATTGTCAAGACCAAACTGTTTTCAGCAACCGAACAGGTTCGG
CTATCTAACAACCCTGCAGTTGTCATGGGTTATCTTTTAGATGAATCAGC
AATTTCTGAAGTTAAACCCACCAAGGTTGATTTTTCAAATTTACTTAAAG
ACCGCTTTAAAATAATGCAATTCTTCCCCTCTGTGTTCACTTTAATCAAA
ATGTTAACAGATGAGTCATCAGACTCAGAAAAAAACGGTCTTAGTCCAGA
TTTGCAACAAGTCGCAAGATACTCCAATCATTTAACCTTACTTAGCAGAA
TGATACAACAAGCAAAGCCAACTGTGACTGTTTTTTATATGCTAAAGGGC
AACTTAATGAACACGGAACCAACAGTAGCTGAGCTTGTCAGTTACGGCAT
AAAGGAAGGTAGGTTCTATAGGCTTTCTGATACTGGAATCGATGCAAGTA
CATATTCTGTAAAATACTGGAAGATTCTTCACTGCATTTCTGCTATTGGA
TGCCTACCTCTGAGTCAAGCAGACAAGTCTTCATTACTCATGAGTTTCTT
AAACTGGAGGGTAAACATGGACATTAGAGTTTCTGACTGTCCATTGTCTA
GCCATGAAGCAAGTATACTTAGTGAGTTTGACGGACAAGTCATTGCTAAT
ATACTTGCCAGTGAATTGAGTTCTGTGAAACGAGACTCTGAACGCGAAGG
TTTAACTGATCTCCTTGATTACTTAAATTCACCCACTGAACTGTTGAAAA
AGAAGCCCTACTTAGGAACAACCTGCAAGTTCAACACTTGGGGAGACTCA
AACAGGTCTGGTAAGTTTACATACAGTAGCAGGTCTGGGGAGTCAATTGG
TATCTTCATTGCAGGGAAATTGCACATCCATCTCTCCTCTGAGTCCATTG
CTCTGCTGTGTGAGACTGAAAGGCAAGTGCTCTCTTGGATGAGCAAAAGG
AGGACTGAGGTAATAACTAAAGAACAACATCAACTGTTCCTGAGTCTCCT
CCCACAATCACATGAATGCTTACAAAAGCACAAAGACGGCAGTGCACTGT
CAGTCATACCTGATAACAGCAATCCTCGATTACTTAAATTTGTGCCTCTA
AAAAAAGGACTGGCAGTGGTGAAAATTAAAAAACAAATTTTAACAGTTAA
GAAGCAAATCGTGTTTGATGCTGAAAGTGAGCCCAGGCTACAGTGGGGAC
ATGGCTGCTTGTCCATCGTTTATGATGAAACCGACACTCAGACCACATAC
CACGAAAACCTCCTCAAGGTGAAGCAGCTTGTTGACTGCTCTACAGATAG
AAAGAAGCTCTTACCTCAGTCAGTTTTTTCCGATTCCAAGGTCGTCCTTT
CGAGGATTAAGTTTAAAACGGAGCTTCTCCTCAACTCACTGACGTTGCTC
CACTGTTTCTTGAAACATGCTCCCAGTGATGCCATAATGGAAGTGGAGAG
TAAAAGTAGCCTACTACACAAATACCTCAAATCAGGAGGTGTTAGGCAAC
GGAATACCGAGGTGATTTTCAGAGAAAAGTTGAACAAGATTGTTATAAAG
GACAACCTTGAGCAAGGTGTAGAAGAAGAAATTGAGTTCTGCAACAACCT
GACCAAGACTGTTTCGGAAAACCCACTACCACTCAGCTGTTGGTCTGAAG
TTCAAAACTATATTGAGGACATAGGCTTCAACAATGTGCTTGTAAACATT
GATAGAAATACAGTAAAAAGTGAGCTTCTGTGGAAATTTACGTTAGATAC
CAATGTAAGTACTACAAGTACCATCAAGGACATAAGGACACTAGTATCTT
ACGTCAGCACTGAAACAATCCCTAAGTTTCTACTTGCATTTCTTCTTTAT
GAAGAAGTGTTGATGAACTTAATCAACCAGTGTAAGGCAGTAAAGGAACT
CATTAACAGCACAGGACTCTCAGATCTGGAACTGGAGAGCTTGCTCACTT
TGTGCGCTTTCTATTTCCAGAATGAGTGCAGTAAGAGAGATGGGCCTAGA
TGCTCATTCGCAGCACTGTTGAGCTTAGTTCATGAGGATTGGCAAAGGAT
AGGGAAAAATATCCTTATTCGTGCAAACAATGAGCTGGGTGATGTATCAC
TGAAGGTCAATATTGTCTTGGTGCCTCTTAAGGACATGTCCAAGCCAAAG
CCTGAAAGGGTGGTTATAGCCAGAAGGTCACTAAATCATGCTCTGTCCTT
AATTTTTTTGGATGAAATGTCATTACCTGAGCTTAAATCTTTGTCTGTAA
ATTGCAGAATGGGGAACTTTGAAGGGCAAGAGTGCTTTGAATTCACCATT
TTGAAGGATAACAGCACAAGGCTAGATTACAACAAATTAGTTGACCATTG
TGTGGATATGGAAAAAAAGAGGGATGCAGTTAGAGCAGTGGAAGACTTAG
TTCTAATGCTGACAGGCAGGGCAGTCAGACCTAGCACTGTGACACCAGCT
ACACATGAAGACAAGCAATGTCAAGAGCAAATAAGCCTGGATGATCTAAT
GGCAAGTGACACAGTGACAGACCTGCCTGATAGGGAAGCAGAGGCTCTCA
AAACGGGCAATCTTGGTTTTAACTGGGATTCAGATTGA
>DQ211621_CCHFV_strain_SPU103/87
ATGGATTTCTTGAGGAACCTTGACTGGACTCAAGTGATTGCTGGTCAATA
TGTGACCAACCCTAAGTTCAATATCTCTGATTACTTCGAGATTGTGCGGC
AGCCCGGTGATGGGAACTGCTTCTATCACAGCATAGCTGAGCTAACCATG
CCCAACAAAACAGATCACTCATATCACAACATTAAACGTCTGACCGAGTC
GGCAGCACGGAAGTATTACCAAGAGGAGCCTGAAGCTAGACTTGTTGGCC
TGAGCCTGGAAGACTATCTTAAGAGGATGCTGTCTGACAACGAGTGGGGA
TCAACTCTAGAGGCATCTATGTTGGCTAAAGAAATGGGCATCACTATCAT
CATTTGGACTGTTGCTGCCAGTGATGAAGTGGAAGCAGGAATAAAATTCG
GAGACGGTGATGTGTTTACAGCTGTGAACCTTTTACACTCCGGACAAACA
CACTTTGATGCGCTCAGAATACTGCCACAGTTTGAAACAGACATGAGAGA
AGCCTTGAGTTTGATGGATAGGGTTATAGCTGTGGATCAGTTGACATCAT
CTTCCAGTGATGAACTGCAAGATTATGAAGACCTTGCCTTGGCACTCACA
AGTGCAGAAGAATCGTATAGACGGTCAAGCTTGGATGAGGTCACATTGTC
CAAAAAACAAGCAGAAATATTAAGGCAAAAGGCATCTCAGTTGTCTAAAC
TGGTCAACAAAAGCCAGAACATACCGACCAGAGTCGGCAGGGTCTTGGAT
TGCATGTTTAATTGTAAGTTATGTGTTGAGATATCAGCTGATGCTTTAAT
TCTAAGGCCAGAATCAAAAGAGAAAATTGGTGAAATCATGTCATTGCGGC
AACTGGGGCATAAGCTGCTGACACGAGATAAACAAATCAAGCAGGAGTTC
TCTAGAATGAAACTCTACGTCACTAAAGATTTGCTAGACCATCTGGATGT
TGGTGGGCTCTTGAGGGCTGCCTTCCCTGGAACAGGAATAGAAAGGCATA
TGCAGCTATTACACTCTGAGATGATACTGGACATCTGCACTGTATCACTT
GGTGTCATGCTGTCAACATTCTTGTATGGCTCCAACAATAAAAACAAGAA
GAAATTCATCACCAACTGTCTGCTCAGTACAGCTCTGTCCGGAAAGAAGG
TGTACAAGGTTCTTGGTAACCTAGGAAATGAACTGTTGTACAAGGCACCC
AGAAAGGCCTTAGCAACTGTCTGTAGTGCCTTATTCGGGAAGCAGATAAA
CAAACTTCAGAATTGCTTCAGGACCATAAGCCCTGTTAGCTTACTTGCAC
TAAGAAATCTAGACTTTGACTGTCTCAGTGTGCAAGACTATAACGGTATG
ATAGAAAATATGTCTAAATTAGACAACACTGATGTTGAATTCAACCACAG
GGAGATAGCTGATCTCAATCAATTAACTTCTCGGCTTGTTACATTAAGAA
AGGAGAAAGACACTGACCTCCTCAAACAATGGTTTCCTGAAAACGACCTT
ACCCGCAGAAGCACCAGGAATGTTGCAAACGCAGAAGAATTTATCATATC
CGAGTTCTTTAAGAAGAAGGACATTATGAAGTTCATCAGCACATCAGGCA
GAGCAATGAGTGCAGGCAAGATTGGTAATGTTCTTTCCTATGCACATAAT
CTTTATTTGAGTAAGTCAAGCCTAAATATGACCTCTGAAGACATCTCACA
GCTTTTGATCGAGATTAAGCGATTGTATGCTCTACAAGAAGATTCCGAAG
TGGAGCCGATAGCCATAATTTGTGATGGCATAGAAAGCAACATGAGACAG
TTGTTTGCTATATTGCCTCCTGACTGTGCAAGAGAGTGTGAAGTCCTCTT
CGATGACATAAGAAACTCTCCAACGCACAGTACAGCTTGGAAGCATGCAC
TTCGGTTAAAAGGGACTGCATACGAAGGCCTGTTTGCAAACTGTTACGGC
TGGCAGTACATTCCAGAAGATATTAAACCAAGCCTGACCATGTTAATACA
GACTTTGTTTCCTGACAAGTTTGAGGAATTCTTGGATCGAACTCAGTTGC
ATCCAGAGTTCAGAGATCTAACCCCCGACTTTTCGCTCACACAAAAGGTT
CACTTCAAAAGAAACCAGATACCCAGTGTCGAAAATGTGCAAATCTCCAT
TGATGCAACGTTGCCTGAATCTGTGGAGGCAGTGCCGGTGACAGAAAGAA
AGATGTTTCCTCTTCCTGAGACTCCGCTAAGTGAGGTGCATTCAATAGAG
CGTATAATGGACAATTTTACCCGCCTCATGCATGGAGGAAACCCTTCAGC
CAAGAAAAAGGATGGAGATCTGGCAGAACAGGGCAGCCAGCAGAGCACCA
CTGAACACGAGAGCTCCAGCATCTCTGCTTTCAAAGATTACGGAGAGAGA
GGAATAGTCGAGGAAAATCACATGAGATTTAGTGAAGAGGACCAGCTAGA
AACAAGGCAGCTGTTGTTGGTGGAAGTTGGTTTTCAAACTGATATCGATG
GGAAAATAAGGACAGACCACAAGAAGTGGAAAGATATATTAAAGTTGTTG
GAGCTACTGGGAATCAAATGCTCATTCATCGCCTGTGCAGACTGCTCATC
TACACCACCAGACAGGTGGTGGATTACGGAGGACAGAGTGCGAGTCTTAA
AAAATTCAGTCAGTTTCCTATTCAGCAAACTCTCCAGAAACTCACCTACA
GAAGTGACTGACATAGTTGTTGGAGCTATAAGTACTCAAAAGGTTAGAAG
TTATCTAAAGGCAGGCACTGCAACAAAAACCCCCGTGTCGACAAAAGACG
TTCTGGAGACTTGGGAAAAGATGAAGGAACACATACTCAACAGGCCAACA
GGACTGACACTGCCCACCGGTCTGGAACAGGCAATGCGCAAAGGACTGGT
CGAAGGAGTAGTCATCTCTAAGGAAGGTTCCGAATCATGCATCAACATGC
TGAAAGAAAACTTGGACCGAATAACTGATGAATTCGAGCGAACAAAATTT
AAACATGAGCTTACACAGAACATCACTACAAGTGAAAAGATGCTATTGAG
TTGGTTAAGTGAGGACATCAAATCATCGAGGTGTGGTGAGTGCCTCACAA
ATATAAAGAAAACCGTTGATGAAACTGCCAACCTATCAGAAAAGATTGAG
CTGCTTGCTTATAATCTGCAACTCACTAATCACTGCAGCAACTGTCACCC
CAATGGTGTAAACATTAGTAACACATCTAATGTGTTCAAGAGATGCCCCA
AGATAGAAGTGGTCAGTCATTGTGAAAATAAAGGCTTTGAGGACAGCAAT
GAATGCTTGACAGACCTAGATAGGATTGTTAGGCTCACATTACCGGGAAA
AACTGAGAAGGAGAGAAGAATCAAACGCAATGTGGAATATCTTATAAAGC
TGATGATGAGCATGTCAGGCATTGATTGTATAAAATATCCCACAGGACAG
CTTATTACCCATGGAAGAGTAAGTGCAAAACATAACGATGGAAACTTGAA
AGATAGAAGTGATGACGACCAAAGGCTAGCTGAGAAAATAGACACTGTTA
GGAAAGAGCTTTCAGAATCTAAACTGAAAGATTATTCAACTTATGCAAGG
GGAGTGATCTCAAATTCACTGAAAAACCTCTCAAGGCAAGGTAAATCAAA
GTGTTCTGTGCCAAGATCTTGGCTCGAAAAGATACTGTTTGACTTAAAGG
TACCCACTAAGGATGAAGAAGTACTTATAAACATCAGAAACTCATTGAAA
GCTAGATCCGAATTTGTTAGAAATAACGATAAACTACTCATAAGGTCAAA
AGAAGAATTAAAAAAATGTTTCGACGTGCAGTCTTTTAAATTGAAAAAAA
ACAAGCAACCTGTGCCTTTTCAAGTTGACTGTATACTGTTCAAAGAAGTG
GCAGCTGAGTGCATGAAGAGGTACATTGGTACACCTTATGAAGGAATTGT
AGACACCTTAGTTTCCTTGATTAATGTGTTGACAAGGTTTACTTGGTTTC
AGGAGGTGGTGCTATATGGTAAAATTTGTGAGACCTTCCTGAGATGCTGC
ACAGAATTTAATAGGTCAGGGGTCAAACTAGTTAAGATAAGGCACTGTGA
CATTAACCTATCAGTCAAACTGCCATCGAATAAAAAAGAGAATATGTTAT
GTTGTATATACAGCAGTAACATGGAGCTCTTACAGGGGCCTTTCTATTTG
AACAGAAGACAAGCTGTCCTTGGTTCTTCATACCTTTACATTGTCATTAC
ACTTTATATACAAGTGCTACAGCAGTATAGGTGCCTGGAAGTCATAAACA
GTATGAACGAAAAGACATTACAAGACATTGAAAATCATTCCATGACACTA
CTAGAGGACTCTTTCAAAGAACTCACTTCTGCACTTGAAGGTAGGTTTGA
AGAATCTTATAAGATACGAACCTCAAGGTGCAGAGCTAGTGGGAATTTTT
TGAATAGAAGCAGCAGAGACCACTTTATAAGCGTTGTTTCAGGCTTAAAC
CTTGTTTATGGCTTCCTCATAAAAGATAACCTACTAGCTAACTCTCAGCA
ACAGAACAAACAACTACAGATGCTTCGTTTTGGCATGCTTGCAGGGCTTA
GTAGGCTTGTTTGTCCTAATGAGCTAGGAAAAAAGTTTTCAACAAGTTGT
AGAAGGATTGAAGACAATATTGCAAGGCTTTATCTGCAAACATCCATATA
TTGTTCAGTTAGGGATGTGGAAGACAATATTAAGTGCTGGAAGCAAAGAG
ATCTATGTCCTGAAGTGACCATTCCATGCTTTACGGTCTATGGAACTTTT
ATCAACAGCGACAGACAACTGATCTTTGACATTTACAATGTGCATATATA
TAACAAAGAAATGGATAACTTTGATGAAGGATGTATTAGCGTCTTGGAAG
AAACAGCGGAAAGGCATATGCTTTGGGAACTCGATCTGATGAACTCACTT
TGTTCTGACGAAAAGAGAGATACTAGAACCGCAAGACTATTACTAGGTTG
CCCAAATGTGAGGAAAGCAGCAAACAAAGAGGGGAAGAAGCTGTTGAAGT
TAAACAGCGACACATCCACTGACACACAGAGCATTGCTTCTGAGGTGTCA
GACAGAAGGTCCTATAGCTCAAGCAAGAGTAGAATTCGTAGTATCTTTGG
AAGGTACAACTCTCAGAAAAAACCATTTGAGTTAAGATCGGGTCTTGAGG
TTTTCAATGATCCTTTCAATGATTATCAGCAAGCAATAACAGACATTTGT
CAGTTCTCTGAGTATACACCAAACAAAGAAAGTATTCTGAAAGACTGTCT
TCAAATCATACGAAAAAACCCCAGCCACACAATGGGTTCTTTTGAGCTGA
TCCAAGCAGTCTCAGAGTTCGGCATGAGCAAGTTTCCTCCTGAGAATATA
GACAAAGCAAGAAGGGATCCGAAGAACTGGGTCAGCATCTCTGAAGTAAC
TGAAACAACAAGTATAGTTGCATCACCTAGAACTCATATGATGCTCAAGG
ATTGTTTTAAAATTATACTAGGTACTGAGAATAAGAAGATAGTCAAAATG
CTTCGTGGGAAGCTAAAGAAACTCGGTGCTATCTCAACAAACATAGAGAT
CGGGAAAAGGGATTGCTTAGATCTACTCAGCACAGTAGATGGTCTAACAG
ACCAACAAAAAGAAAATATTGTAAACGGGATATTTGAACCCTCAAAGTTG
TCTTTCTATCACTGGAAGGAACTGGTCAGAAAGAACATTGATGAAGTACT
ACTTACTGAGGATGGGAATCTGATCTTCTGCTGGCTGAAAACAATCTCCT
CTTCGGTCAAAGGAAGCTTAAAGAAGAAACTCAAATTTATGAATGTACAT
TCTCCAGAACTGATGCCAGAAAACTGCCTCTTTTCTAGTGAGGAGTTCAA
CGAATTAATTAAGCTAAAGAAACTCCTCCTCAACGAACAACAAGATGAAC
AGGATCTGAAACAAGATTTGTTGATATCTTCTTGGATCAAGTGCATGACA
GCTTGTAAGGATTTTGCAAACATCAATGACAGGGTTCAGAAATTCATTTA
CCATCTTTCTGAAGAGCTATATGACATAAGACTGCAGCACCTGGAACTGT
CAAAGCTCAAGCAAGAGCACCCTAGTGTCAGCTTTACAAAAGAAGAGGTC
TTAATAAAGCGGCTAGAGAAAAATTTCCTAAAGCAGCACAATCTGGAAAT
TATGGAAACAGTGAATCTTATATTCTTTGCAGCCCTCTCAGCTCCCTGGT
GCTTACACTACAAGGCACTAGAGTCTTATCTAGTGAGACATCCAGAAATA
CTTGACTGTGGATCTAAAGAGGATTGCAAGCTCACTTTGCTTGATCTGTC
AGTTTCCAAGCTCCTGGTTTGTTTGTATCAAAAAGACGATGAAGAATTAA
CAAATAGCTCAAGTTTAAAACTTGGGTTTTTAGTGAAATATGCTGTCACC
TTGTTCACATCCAATGGTGAACCCTTTTCGCTCAGTCTCAATGATGGGGG
TTTAGATCTTGATTTACACAAGACAACTGACGAAAAGCTACTACATCAAA
CAAAGATAGTTTTTGCTAAAATAGGTTTATCTGGGAACAGTTATGACTTT
ATCTGGACTACTCAAATGATAGCAAACAGCAATTTTAACGTCTGCAAAAG
ATTGACGGGAAGGAGTACTGGAGAAAGGCTTCCAAGAAGCGTTAGAAGCA
AGGTCATTTATGAGATGGTAAAACTAGTGGGAGAAACAGGCATGGCAATA
CTACAACAACTAGCTTTTGCACAGGCACTAAATTATGAGCACCGCTTCTA
TGCAGTCTTAGCACCTAAAGCACAACTAGGAGGAGCAAGAGACTTGTTAG
TGCAAGAGACTGGGACTAAGGTCATGCATGCAACCACTGAAATGTTCAGC
AGAAATCTCTTAAAGACAACATCAGATGATGGCCTCACAAACCCGCATCT
TAAAGAAACAATCCTTAACGTGGGATTAGACTGTCTTGCTAACATGCGAA
ACCTTGACGGTAAGCCCATAAGTGAAGGTAGCAACTTGGTCAATTTCTAC
AAAGTCATATGTATCTCGGGTGATAATACCAAGTGGGGCCCGATACACTG
TTGTTCTTTCTTTTCTGGTATGATGCAGCAGGTTCTAAAAAATGTACCAG
ATTGGTGTTCATTTTACAAATTAACATTTATTAAGAACCTGTGTAGGCAG
GTAGAAATACCTGCTGGCAGCATTAAGAAGATCTTAAATGTTCTTAGATA
CAGACTGTGCAGCAAAGGAGGTGTGGAGCAGCATAGTGAAGAGGATCTAA
GAAGATTGTTGATAGATAATTTAGACAGTTGGGACGGAAACGACACAGTT
AAGTTCTTGGTTACAACTTATATAAGCAAAGGACTCATGGCGTTAAACAG
TTACAATCATATGGGTCAGGGTATTCATCATGCAACATCTTCGGTGTTAA
CTTCCCTAGCTGCCGTGCTCTTTGAGGAGCTGGCAATTTTTTATCTTAAA
AGAAGCTTACCCCAAACAACAGTACATGTTGAACATGCCGGTAGCTCAGA
TGATTACGCAAAGTGTATAGTGGTGACTGGTATACTGTCCAAGGAGCTCT
ACTCTCAATATGATGAAACATTTTGGAAGCATGCTTGTAGACTTAAGAAC
TTCACAGCTGCAGTACAAAGATGTTGCCAAATGAAAGATAGTGCCAAAAC
CTTAGTGAGCGACTGTTTTCTTGAGTTTTACAGTGAGTTTATGATGGGTT
ACAGAATAACTCCTGCTGTGATTAAGTTTATGTTCACTGGACTGATAAAT
AGTTCTGTGACCTCTCCTCAGAGTTTAATGCAAGCATGCCAAGTTTCATC
TCAACAAGCAATGTATAATAGTGTCCCACTTGTCACCAACACTGCCTTTA
CTCTATTAAGGCAGCAAATATTCTTCAATCATGTTGAAGATTTTATCAGA
AGGTATGGTATATTAACTCTTGGGACTTTATCACCCTTTGGTAGGCTGTT
CGTACCTACCTACTCAGGATTAGTCAGCTCAGCAGTTGCTTTGGAAGATG
CTGAAGTCATTGCTAGAGCAGCTCAAACACTTCATATGAACAGTGTATCG
ATACAGTCAAGTAGCTTAACCACATTGGACAGCCTAGGTCGTAGTAGGAC
AAGTTCTACAGCTGAGGATAGCAGCAGTGTGAGCGACACTACTGCTGCTT
CTCATGACTCAGGATCATCATCCTCAAGTTTCTCCTTTGAGCTCAATAGG
CCTCTGTCTGAAACTGAACTACAGTTCATTAAAGCACTAAGTAGCCTCAA
GTCAACACAAGCCTGTGAAGTAATTCAAAATAGAATTACAGGTCTTTATT
GCAATAGCAATGAAGGACCTCTTGATAGGCATAATGTCATTTATAGCAGC
AGAATGGCAGACTCTTGCGATTGGCTAAAGGATGGTAAAAGAAGAGGGAA
TCTAGAACTAGCGAATAGGATCCAGTCTGTACTCTGTGTTCTGATAGCAG
GGTATTACAGGTCATTTGGAGGGGAAGGAACCGAAAAACAAGTAAAGGCA
TCATTGAATAGAGACGACAACAAAATCATTGAGGATCCTATGATACAGCT
AATTCCAGAGAAGCTGAGGAGAGAGTTAGAAAGGTTGGGTGTTTCTAGAA
TGGAAGTCGACGAATTAATGCCAAGTATCAGTCCTGATGACACCTTAGCC
CAGCTTGTGGCAAAAAAACTCATCAGCCTAAATGTATCGACAGAAGAATA
CTCGGCTGAGGTGTCTAGGCTCAAGCAAACACTAACAGCCCGGAATGTTT
TGCATGGGTTGGCTGGAGGAATTAAGGAGCTTTCGCTTCCAATATATACG
ATATTCATGAAATCTTACTTCTTCAAAGACAATGTCTTCTTGTCACTAAC
AGATAGATGGTCCACCAAGCACAGCACAAACTATCGTGATAGTTGTGGCA
AACAATTAACAGGTAGAATAATAACCAAGTATACTCACTGGTTGGACACT
TTTCTAGGCTGCTCTGTCTCCATCAACAGGCATACTACTGTTAAAGAACC
CTCCTTATTTAATCCGAATATCAGATGTGTTAACCTGATCACATTTGAGG
ATGGTCTGAGAGAACTATCGGTGATACAGAGTCACCTCAAAGTCTTCGAA
AATGAGTTCACCAACTTAAACCTTCAATTCTCTGATCCAAATAGACAGAA
ACTTAGAATAGTTGAGTCTAGACCTGCGGAATCTGAGCTAGAGGCAAACC
GTGCAGTAATTGTCAAGACTAAATTGTTTTCAGCAACTGAACAAGTTCGA
CTATCCAACAACCCTGCAGTTGTTATGGGCTACCTATTGGATGAATCAGC
AATTTCTGAAGTCAAGCCTACCAAGGTTGACTTCTCGAATCTACTTAAAG
ACCGCTTTAAAATAATGCAATTTTTTCCCTCAGTGTTCACTTTGATTAAG
ATGCTGACGGATGAATCGTCAGATTCGGAAAAGAATGGCCTTAGTCCAGA
CCTGCAACAAGTTGCAAGATACTCAAACCATTTGACCTTACTCAGTAGGA
TGATACAACAAGCAAAGCCAACCGTGACTGTTTTTTACATGCTGAAGGGT
AACTTGATGAACACAGAACCAACAGTTGCTGAGCTTGTCAGCTATGGTAT
AAAGGAAGGTAGGTTTTATAGGCTTTCTGACACCGGAATCGATGCAAGCA
CATATTCTGTGAAATATTGGAAAATTCTTCACTGCATCTCTGCCATCGGA
AGTCTCCCCTTGAGCCAGGCAGACAAGTCTTCACTACTTATGAGTTTTTT
AAACTGGAGGGTTAACATGGACATTAGAGTATCTGACTGTCCACTGTCTA
GTCATGAGGCAAGTATATTGAGTGAATTTGATGGACAAGTTATCGCTAAT
ATACTTGCCAGTGAATTGAGTTCTGTGAAACGAGATTCTGAACGCGAAGG
TCTAACTGATCTCCTTGATTATCTAAACTCACCAACTGAACTGTTGAAGA
AGAAGCCCTACTTAGGGACAACTTGCAAGTTCAACACCTGGGGAGACTCA
AACAGATCTGGAAAGTTCACATACAGCAGCAGGTCTGGAGAATCCATTGG
GATCTTCATTGCAGGGAAATTGCACATCCATCTCTCATCTGAATCCGTTG
CCCTGTTGTGTGAAACTGAAAGACAAGTGCTCTCTTGGATGAGCAAGAGG
AGGACTGAGGTATTAACCAAAGAACAGCACCAATTATTTCTGAGTCTTCT
TCCACAGTCACATGAATGTTTACAAAAGCACAAGGACGGTAGCGCGCTAT
CAGTCATACCTGATAGCAGCAATCCCAGACTACTTAAGTTTGTGCCTCTC
AAAAAAGGTTTGGCAGTGGTGAAAATCAAGAAACAAATTTTGACAGTGAA
GAAGCAGATCGTGTTTGATGCTGAGAGTGAGCCTAGATTACAGTGGGGGC
ATGGCTGCTTGTCCATTGTTTATGATGAAACTGACACCCAGACCACATAC
CACGAGAATCTTTTAAAGGTGAAGCAGCTTGTTGACTGCTCTACAGATAG
GAAAAAACTTTTGCCTCAGTCAGTGTTTTCTGATTCCAAAGTCGTCCTTT
CAAGGATCAAGTTCAAGACAGAGCTTCTCCTCAACTCATTGACACTGCTC
CACTGTTTCCTAAAACATGCTCCCAGTGATGCCATAATGGAGGTGGAGAG
TAAAAGCAGCTTGCTACATAAGTACCTCAGATCAGGAGGTGTCAGACAGC
GGAACACTGAGGTGCTCTTCAGAGAGAAGTTAAACAAGATTGTTATAAAA
GACAATCTTGAACAAGGTGTGGAAGAGGAGATTGAGTTCTGCAACAACTT
AACTAAGACTGTTTCAGAGAACCCATTACCACTTAGCTGTTGGTCTGAAG
TTCAAAACTACATTGAAGACATAGGCTTCAACAATGTACTTGTTAACATT
GACAGAAACACGGTGAAAAGTGAACTCTTATGGAAATTTACGTTAGACAC
CAGTGTAAGCACCACAAGCACCATAAAAGACATGAGGACATTGGTGTCTT
ACGTTAGCACAGAGACCATCCCTAAGTTCCTGCTTGCATTCTTACTTTAT
GAAGAAGTGTTGATGAACCTAATCAATCAGTGTAAGGCAGTAAAAGAACT
CATCAACAGCACAGGACTCTCAGACTTGGAGCTAGAAAGTTTGCTTACAT
TATGTGCTTTCTATTTCCAGAATGAGTGCAGCAAGAGAGATGGCCCTAGG
TGTTCCTTTGCAGCACTATTAAGCCTAGTTCATGAGGATTGGCAGAGGAT
AGGTAAAAACATACTTGTTCGTGCAAACAATGAGCTGGGTGATGTGTCAC
TGAAGGTTAACATTGTCTTGGTGCATCTCAAAGACATGTCTAAGCCAAAG
CCTGAGAGAGTGGTCATAGCCAGAAGGTCACTGAATCATGCTCTATCCTT
AATGTTTTTGGACGAGATGTCACTACCTGAGCTAAAATCCCTATCCGTGA
ACTGCAAAATGGGGAGCTTTGAAGGGCAGGAGTGCTTTGAGTTCACCATT
CTGAAGGACAATAGCGCAAGGCTAGATTACAACAAGTTGATTGACCACTG
TGTAGACATGGAAAAAAAGAGGGATGCAGTTAGAGCAGTGGAAGATTTAA
TTCTAATGTTGACAGGCAGAGCAATCAAACCCAGTGTTGTAACACAATTT
GCACACGAGGATGAGCAGTGTCAAGACCAAATAAGCTTAGATGATCTGAT
GGCAAATGACACGGTGACAGACTTGCCTGACAGGGAAGCGGAGGCCCTCA
AAACAGGAAATCTTGGCTTTAACTGGGATTCAGATTGA
>EU044832_CCHFV__strain_Kosova_Hoti
ATGGACTTCTTGAGGAACCTTGATTGGACTCAGGTGATTGCTGGTCAGTA
TGTGACCAACCCTAGGTTCAATATCTCCGATTACTTTGAGATTGTGCGGC
AGCCTGGTGATGGGAACTGCTTCTACCACAGCATAGCTGAGTTAACCATG
CCCAACAAAACAGCTCACTCATATCACAACATCAAACATCTGACCGAGTT
GGCAGCAAGGAAGTATTACCAAGAGGAGCCTGAAGCTAAGCTTGTTGGCC
TGAGCCTGGAAGATTACCTTAAGAGGATGCTGTCTGACAACGAGTGGGGT
TCAACTCTTGAGGCATCCATGCTAGCCAAAGAAATGGGCATTACAATAAT
CATTTGGACTGTTGCTGCCAGTGATGAAGTGGAGGCAGGCATAAAGTTCG
GAGACGGTGATGTGTTTACAGCTGTTAACCTTCTGCACTCTGGGCAAACA
CATTTTGATGCTCTCAGAATACTGCCACAGTTTGAAACAGACACAAGGGA
AGCCTTGAGTTTGGTGGATAAGGTTATGGCTGTGGATCAGTTGACATCAT
CCTCTAGTGATGAGCTGCAAGACTATGAGGATCTTGCTTTAGCACTCACA
AGTGTGGAAGAACCGTATAGGCGGTCAAGCTTGGATGAAGTCACTCTGTC
CAGGAAACAAGCAGAGATATTGAGGCAGAAGGCATCTCAGTTGTCTAAAT
TGGTCAATAAAAGTCAGAACATACCGACTAGAGTCGGCAGGGTCTTGGAC
TGCATGTTTAACTGTAAACTATGTGTTGAGATATCAGCTGACACTTTAAT
TCTAAGGCCAGAATCCAAAGAGAGAATTGGCGAAGTCATGTCATTGCGGC
AGCTGGGGCACAAATTGCTGACACGAGACAAACAAATTAAGCAAGAATTC
TCTAGGATGAAACTTTACGTCACCAAAGATTTGCTAGACCATCTAGATGT
TGGTGGGCTGTTGAGGGCTGCTTTCCCTGGGACAGGAATAGAAAGGCATA
TGCAGCTGCTACACTCCGAGATGATACTGGACATCTGTACTGTATCACTT
GGCATCATGTTGTCAACATTCCTATACGGCTCTAACAATAAGAACAAGAA
GAAGTTCATTACCAACTGTCTGCTCAGTACAGCTTTGTCCGGAAAAAAGG
TGTATAAGGTTCTCGGCAACCTAGGAAATGAACTGTTGTACAAGGCACCC
AGAAAGGCCTTAGCAACTGTCTGTAGTGCCTTGTTTGGGAAGCAGATAAA
CAAGCTTCAGAACTGCTTCAGAACCATAAGCCCCGTCAGCTTACTTGCAT
TAAGAAATCTGGACTTTGACTGTCTAAGTGTGCAAGACTATAATAACATG
ATAGAAAGTATGTCCAAATTGGATAACACTGATGTTGAATTCAACCACAG
GGAGATAGCTGATCTCAATCAATTAACTTCTCGGCTCATTACATTGAGAA
AAGAGAAAGACACTGACCTCCTCAAACAATGGTTTCCTGGAAGTGACCTC
ACCCGCAGAAGTACCAGGAATATCGCAAACGCAGAGGAATTTGTCATTTC
TGAGTTCTTCAAAAGGAAGGACATTATGAAATTCATCAGCACCTCAGGAA
GGGCAATGAGTGCAGGCAAGATTGGAAATGTCCTTTCCTATGCACATAAC
CTTTACTTGAGTAAGTCTAGTTTAAATATGACCTCTGAGGATATTTCACA
GCTTCTGATCGAGATCAAGAGACTGTATGCTCTTCAAGAAGATTCTGAAG
TAGAGCCGATAGCCATAATTTGTGATGGCATAGAAAGCAATATGAAACAG
TTGTTTGCTATACTGCCTCCTGACTGTGCAAGAGAGTGTGAGGTCCTCTT
TGATGACATAAGAAACTCTCCAACGCACAGTACAGCTTGGAAGCATGCCC
TTCGGTTAAAAGGGACTGCATACGAAGGTCTGTTTGCAAACTGCTACGGA
TGGCAATACATCCCAGAAGATATCAAACCAAGCCTGACCATGTTGATACA
GACTTTGTTTCCTGACAAGTTTGAAGATTTCTTGGATCGAACCCAGTTGC
ATCCAGAGTTCAGAGATTTAACTCCTGACTTTTCGCTTACACAGAAGGTT
CACTTCAAAAGAAATCAGATACCCAGTGTTGAAAATGTGCAAATCTCCAT
TGATGTAACACTGCCTGAGTCTGTGGAGGCAGTGCCGGTGACAGAAAGAA
AAATGTTCCCTCTGCCTGAAACTCCGCTGAGTGAGGTGCATTCAATAGAG
CGCATTATGGAAAATTTTTCCCGCCTTATGCATGGAGGAAGACTTTCAGC
CAAGGAAAAAGATGGAGACCTTGTAGAACAAGGCAGCCAGCAAAGCGCCG
TTGAACACGAGAGTCCAAGCATCTCGGCCTTCAAGGACTATGGAGAAAGA
GGAATAGTTGAGGAGAATCACATGAGGCTTAGTGAAGAAGATCAACTAGA
AACAAGGCAGCTGCTGTTGGTGGAAGTTGGTTTTCAAACTGATATCGATG
GGAAAATAAGGACAGACCACAAGAAATGGAAGGATATTTTAAAGCTGTTA
GAGTTGCTAGGAATCAAATGCTCTTTTATCGCCTGTGCCGACTGTTCGTC
TACACCGCCAGATAGGTGGTGGATTACGGAGGACAGAGTACGAGTCTTAA
AGAATTCAGTCAGTTTCCTCTTTAATAAACTCTCCAGGAACTCACCCACA
GAAGTAACTGACATAGTTGTTGGAGCTATAAGTACTCAAAAGGTTAGGAG
TTACCTAAAGGCAGGAACTGCAACAAAAACCCCTGTGTCGACAAAAGACG
TTCTGGAGACTTGGGAAAAAATGAAAGAGCACATACTAAATAGGCCAACA
GGATTAACACTGCCTGCCAGTTTGGAACAGGCTATGCGCAAAGGACTAGT
TGAAGGTGTGGTCATCTCTAAGGAAGGTTCTGAATCATGCATCAACATGT
TGAAAGAAAATTTGGACCGAATAACTGATGAATTCGAGCGAACAAAATTT
AAACATGAACTTACTCAGAATGTTACCACTAGTGAAAAGATGCTATTTAG
CTGGTTGAGTGAAGATATCAAATCATCGAGATGTACTGAGTGCCTCACCA
ACATAAAAAAAACTGTTGACGAGACTGCCAACCTGTCTGAGAAGATTGAG
CTGCTTGCATATAATCTTCAACTCGTTAGTCATTGCGGCAACTGTCACCC
CAATGGTGTGAGCATTAGCAATACATCTAATGTATGCAAGAGGTGCCCTA
AAATAGAAGTGGTTAATCATTGTGAAAATAAAGGCTTTGAGGACAGCAAT
GAATGCTTAACAGATCTAGACAGGCTTGTTAGGCTCACATTACCAGGAAA
AACTGAGAAGGAGAGAAGAGTCAAACGCAATGTGGAATACCTTATAAAAC
TGATGATGAGTATGTCAGGCATTGATTGCATAAAATATCCCACAGGACAG
CTTATCACCCATGGAAGAGTGAGTGCAAAACATAACGATGGAAATTTGAA
AGATAGGAGTGAGGACGATCAAAGACTAGCCGAGAAGATAGACACTGTTA
GAAAAGAGCTTTCTGAATCCAAACTAAAAGATTATTCAACTTATGCAAGA
GGGGTGATTTCAAATTCACTGAAAAACCTCTCAAAGCAAGGCAAGTCAAA
GTGTTCTGTGCCGAGATCTTGGCTTGAAAAGATATTGTTTGACTTAAAAG
TGCCCACTAAAGATGAAGAAGTGCTTATAAACATTAGAAATTCATTGAAA
GCTAGATCTGAGTTTGTTAGAAACAACGATAAACTACTCATAAGGTCAAA
AGAAGAATTAAAAAAATGTTTCGATGTGCAATCATCTAAACTAATGAAAA
ACAAGCAACCTGTGCCTTTTCAAGTTGACTGCATACTGTTTAAAGAAGTG
GCAGCTGAGTGCATGAAGAGGTACATTGGCACACCTTATGAAGGAATTAT
CGACACCTTAGTTTCTCTGATCAATGTTCTGACAAGGTTCACCTGGTTTC
AAGAGGTGGTACTATATGGTAAGATATGTGAAACCTTTCTAAGATGTTGT
ACAGAATTTAATAGGTCAGGGGTTAAACTAGTCAAGGTAAGGCACTGTGA
CATAAACCTATCAGTCAAACTACCATCGAACAAAAAAGAGAACATGTTAT
GTTGTATATACAGTGGCAACATGGAGCTCTTACAAGGACCTTTCTATTTG
AACAGGAGACAAGCTGTCCTTGGATCTTCATACCTTTATATTGTCATTAC
ACTTTACATACAAGTATTGCAGCAGTATAGGTGTCTAGAAGTTATAAACA
GTGTAAATGAAAAGACATTGCAAGACATTGAAAATCACTCCATGACTTTG
CTAGAAGATGCATTCAAGGAACTCACTTTTGCTCTTGAGGGTAGGTTTGA
AGAATCTTACAAAGTACGGACCTCTAGGTGTAAAGCCAGCGGGAACTTCT
TAAACAGGAGTAGTAGAGACCACTTTATAAGCATTGTCTCAGGCTTAAAT
CTGGTTTATGGCTTCCTCATAAAGGATAACTTATTGGCTAATTCTCAACA
GCAGAATAAACAACTTCAAATGCTTCGTTTTGGCATGCTTGCAGGGCTTA
GTAGGCTTGTTTGCCCTAATGAGCTAGGGAAAAAGTTTTCAACAAGTTGT
AGAAGGATTGAAGACAACATTGCAAGACTTTACCTACAAACATCTATATA
TTGTTCAGTCAGAGACGTGGAGGACAATATTAAACACTGGAAGCAAAGAG
ATCTATGCCCTGAAGTGACCATTCCGTGCTTTACAGTCTATGGCACCTTT
ATCAACAGCGACAGACAGCTTATCTTTGACATTTACAATGTGCACATATA
CAATAAAGAAATGGATAATTTTGACGAAGGATGTATCAGCGTCTTGGAAG
AAACAGCAGAAAGACATATGCTTTGGGAACTTGATCTGATGAACTCACTT
TGCTCTGACGAAAAAAGAGATGCTAGAACCGCAAGATTATTACTAGGTTG
CCCAAATGTGAGGAAAGCTGCAAACAAAGAAGGGAAAAAGCTATTAAAGT
CAAACAGCGACACATCCACTGATACACAAAGCATTGCTTCTGAGGTGTCA
GACAGAAGGTCTTATAGCTCAAGCAAGAGTAGAATCCGTAGTATTTTTGG
CAGGTACAACTCTCAGAAAAAACCATTTGAATTAAGGTCAGGCCTTGAAG
TCTTTAATGACCCTTTCAATGATTATCAGCAGGCAATAACAGACATTTGT
CAATTTTCTGAGTATACACCAAACAAAGAGAGCATTTTGAAGGACTGTCT
TCAAATCATACGGAAGAACCCTAGCCACACAATGGGTTCTTTTGAGCTGA
TCCAGGCAATCTCAGAATTCGGTATGAGCAAATTTCCTCCAGAGAATATA
GACAAGGCAAGGAGAGACCCGAAGAACTGGGTCAGCATCTCTGAAGTTAC
TGAAACGACAAGTATAGTTGCATCACCCAAAACTCACATGATGCTCAAAG
ATTGCTTTAAAATTATACTAGGTACTGAGAATAAGAAGATAGTTAAAATG
CTTAGAGGGAAGCTAAAAAAACTTGGTGCTATCTCAACAAACATAGAGAT
TGGGAAAAGGGATTGCTTGGATCTACTCAGCACGGTAGATGGTCTGACAG
ACCAACAGAAAGAAAACATTGTAAACGGGATATTTGAGCCTTCAAAGCTG
TCCTTCTATCACTGGAAAGAGTTGATCAGAAAGAACATTGATGAAGTTTT
ACTTACTGAAGATGGAAATCTAATCTTCTGCTGGCTAAAAACAATCTCTT
CTTCAGTCAAAGGAAGTTTGAAGAAGAGACTCAAGTTCATGAATGTAAAT
TCCCCGGAACTGATGCCAGAGAACTGTCTCTTTTCCAGTGAAGAATTCAA
TGAGTTGATCAAACTGAAGAAGCTCCTCCTCAACGAGCAACAAGATGAGC
AGGAGCTGAAACAAGACCTTTTGATATCCTCTTGGATTAAGTGCATAACA
GCCTGTAAAGATTTTGCAAGCATCAATGACAGGGTTCAGAAATTCATTCA
CCACCTTTCTGAAGAGCTGTATGACATAAGGCTGCAGCACCTGGAACTGT
CAAAGCTTAAACAAGAGCACCCCAGTGTCAGCTTCACTAAGGAAGAGGTC
CTAATAAAGCGACTAGAGAAAAATTTCCTAAAGCAGCACAATCTGGAAAT
TATGGAGACAGTAAACCTTATATTCTTTGCTGCTCTTTCAGCTCCTTGGT
GCTTACACTACAAAGCACTAGAGTCTTATCTAGTAAGACACCCAGAGATA
CTTGACTGTGGATCTAAAGAGGACTGTAAGCTCACTTTGCTTGATCTGTC
AGTTTCCAAGCTCTTAGTCTGTTTGTATCGAAAAGAAGATAATGAACTAA
CAAATAGCTCAAGTTTGAAACTTGGGTTTTTAGTAAAGTATGCAGTTACC
CTATTCACATCCAATGGTGAACCTTTTTCGCTTAGTCTGAATGATGGGGG
TTTAGATCTTGACCTGCATAAGACTACTGACGAAAAGCTACTACATCAGA
CAAAGATAGTTTTTGCTAAAATTGGTCTGTCCGGGAATAGTTATGATTTC
ATCTGGACTACTCAAATGATAGCAAATAGCAACTTTAATGTTTGCAAGAG
ATTGACAGGAAGGAGTACCGGAGAAAGGCTTCCAAGAAGTGTCAGAAGCA
AGGTCATTTATGAGATGGTAAAGCTAGTAGGTGAGACAGGTATGGCAATA
CTACAACAATTAGCTTTTGCACAGGCACTAAATTACGAACACCGTTTCTA
TGCAGTCTTAGCACCTAAGGCACAGTTAGGAGGAGCAAGAGATCTGTTGG
TGCAAGAAACTGGGACTAAAGTCATGCATGCAACAACTGAAATGTTCAGT
AGAAACCTTTTAAAGACAACATCAGATGATGGCCTTACCAACCCGCATCT
TAAAGAAACAATCCTTAATGTGGGATTAGACTGCCTTACCAACATGCGAA
ATCTTGATGGTAAACCCATAAGTGAAGGTAGCAACTTGGTCAATTTCTAC
AAGGTCATATGCATCTCGGGTGATAACACTAAATGGGGCCCGATACACTG
CTGTTCCTTCTTTTCCGGCATGATGCAGCAGGTTCTAAAAAATGTTCCAG
ATTGGTGTTCATTTTATAAATTAACATTTATTAAGAACTTGTGTAGGCAG
GTAGAGATACCTGCTGGTAGCATTAAGAAGATCTTAAATGTCCTTAGATA
CAGGTTGTGCAGCAAAGGAGGTGTAGAGCAATATAGTGAAGAGGATCTAA
GGAAACTGTTGGCAGATAATTTAGACAGTTGGGATGGAAATGACACAGTT
AAGTTTTTAGTTACAACCTATATAAGCAAAGGACTCATGGCGTTGAACAG
TTACAACCATATGGGTCAGGGTATTCACCATGCAACATCTTCAGTATTAA
CTTCTCTAGCTGCTGTGCTCTTTGAGGAGCTGGCAATTTTTTATCTTAAG
AAAAGCTTACCCCAGACAACAGTACATGTTGAACATGCGGGCAGTTCAGA
TGATTACGCAAAGTGTATAGTGGTAACTGGTATACTATCCAAAGAGCTCT
ACTCCCAATATGATGAAACATTCTGGAAACATGCCTGTAGACTTAAGAAC
TTCACAGCTGCAGTACAAAGATGTTGTCAAATGAAAGATAGTGCCAAGAC
TTTAGTGGGCGACTGTTTCCTTGAATTTTACAGCGAGTTTATGATGGGCT
ACAGAGTAACCCCTGCTGTGATCAAATTCATGTTCACTGGACTCATAAAC
AGCTCTGTGACCTCACCTCAGAGTTTGATGCAGGCATGCCAAGTTTCGTC
CCAACAAGCAATGTATAATAGCGTTCCTCTTGTCACCAATACTGCCTTCA
CACTATTAAGGCAACAAATTTTCTTTAACCATGTTGAGGATTTTATCAGA
AGGTACGGCATGTTAACCCTTGGGACTTTGTCTCCCTTTGGTAGGCTGTT
TGTACCGACCTACTCTGGGTTAGTTAGCTCAGCAGTTGCCTTGGAAGATG
CTGAAGTCATTGCTAGAGCAGCTCAAACACTTCACATGAACAGTGTATCT
ATACAGTCAAGCAGCTTGACCACATTGGACAGCTTAGGTTGCAGTAGGAC
AAGTTCCACAGTTGAAGATAGCAGCAGTGTGAGCGACACCACCGTTGCTT
CTCATGATTCAGGATCGTCATCCTCCAGCTTCTCTTTTGAGCTCAATAGG
CCTCTGTCTGAAACTGAACTACAATTCATTAAAGCATTAAGTAGCTTCAA
ATCCACACAAGCCTGTGAAGTAATCCAGAATAGGATCACAGGTCTTTATT
GCAATAGCAATGAGGGGCCTCTTGATAGGCACAATGTTATTTATAGCAGC
AGAATGGCAGATTCTTGCGATTGGCTAAGAGATGGTAAGAGAAGAGGGAA
TCTGGAACTAGCAAATAGGATTCAGTCTGTGCTGTGTGTTCTGATAGCAG
GATACTACAGATCATTTGGAGGTGAAGGAACCGAGAAACAGGTAAAGGCA
TCATTGAATAGAGATGACAACAAAATCATTGAGGATCCCATGATACAATT
AATTCCAGAGAAGCTGAGGAGAGAGTTGGAGAGGTTAGGTGTTTCTAGAA
TGGAAGTTGATGAACTGATGCCAAGCATCAGCCCTGATGACACCTTAGCC
CAGCTTGTGGCAAAAAAGCTTATTAGCCTCAATGTTTCAACGGAAGAGTA
CTCGGCTGAAGTGTCTAGACTTAAACAAACATTAACAGCCAGAAATGTTC
TGCATGGGTTGGCTGGAGGAATTAAGGAGCTCTCGCTCCCAATATACACG
ATATTCATGAAATCTTACTTCTTCAAAGACAACGTCTTCTTGTCGCTAAC
AGACAGATGGTCTACCAAGCACAGCACAAACTATCGTGATAGTTGCGGCA
AACAATTAACCGGTAGAATAATTACCAAGTACACTCACTGGTTGGACACC
TTTCTAGGTTGCTCGGTCTCCATTAACAGGCATACTACTGTTAAAGAGCC
CTCCCTGTTCAATCCAAATATCAGGTGTGTTAACCTAATCACATTTGAAG
ACGGTCTAAGAGAACTATCAGTAATACAGAGTCATCTCAAAGTCTTTGAA
AATGAATTTACCAACTTAAACCTTCAGTTCTCCGATCCAAACAGACAGAA
ACTCAGAATAGTTGAGTCTAGACCTGCGGAATCTGAGCTGGAGGCGAACC
GTGCAGTAATTGTTAAAACCAAACTGTTCTCGGCAACTGAACAAGTACGA
CTATCCAACAATCCTGCAGTTGTCATGGGCTATTTATTGGATGAATCAGC
AATTTCTGAAGTCAAACCTACCAAAGTTGACTTCTCAAACTTACTTAAAG
ATCGCTTTAAAATAATGCAGTTTTTCCCCTCAGTGTTCACTTTGATCAAG
ATGTTGACAGATGAGTCATCGGATTCAGAAAGGAATGGCCTTAGTCCAGA
CTTGCAACAGGTTGCAAGATACTCAAACCATTTAACCCTGCTCAGCAGGA
TGATACAACAAGCAAAGCCAACTGTGACGGTTTTCTACATGCTGAAAGGT
AACTTGATGAACACAGAGCCGACAGTTGCTGAGCTTGTCAGCTATGGTAT
AAAGGAAGGTAGGTTTTATAGGCTCTCAGACACTGGAATCGATGCAAGCA
CATATTCTGTGAAATACTGGAAAATTCTTCACTGTATTTCTGCCATTGGA
TGTTTGCCTTTGAGTCAAGCAGACAAGTCTTCACTACTTATGAGTTTCTT
AAATTGGAGGGTAAACATGGACATCAGAACTTCTGACTGTCCACTATCTA
GTCACGAGGCAAGTATACTGAGTGAGTTTGATGGACAAGTTATCGCTAAC
ATACTTGCAAGTGAATTGAGCTCTGTAAAACGAGATTCTGAGCGTGAAGG
GTTAACTGATCTCCTTGATTATCTGAACTCACCCACTGAACTATTGAAGA
AGAAGCCCTATTTAGGGACAACTTGCAAGTTCAACACCTGGGGAGACTCA
AATAGATCTGGGAAATTCACATACAGCAGCAGATCTGGAGAATCCATTGG
AATCTTCATTGCAGGAAAATTGCACATCCATCTCTCATCTGAGTCCATTG
CCTTATTGTGTGAAACTGAAAGACAAGTGCTATCTTGGATGAGCAAAAGG
AGAACTGAGGTGATGACCAAAGAACAGCATCAATTGTTCCTGAGCCTCCT
CCCTCAGTCACATGAATGTCTACAAAAGCACAAGGACGGCAGCGCACTTT
CAGTCATACCTGACAGCAGCAACCCCCGACTACTCAAATTTGTACCTCTT
AAAAAAGGTTTAGCAGTGGTGAAAATCAAAAAACAAATTTTAACAGTGAA
GAAACAGGTCGTGTTTGATGCTGAGAGTGAGCCTAGACTGCAGTGGGGAC
ATGGTTGCTTGTCCATTGTTTACGATGAAACTGACACTCAAACCACATAC
CACGAGAATCTTTTGAAAGTGAAGCAGCTTGTTGACTGCTCTACAGATAG
GAAGAAGCTTTTGCCCCAATCAGTGTTTTCTGATTCCAAAGTCGTTCTCT
CAAGGATCAAATTCAAGACAGAGCTTCTCCTTAATTCACTGACACTGCTC
CACTGTTTCTTAAAACATGCTCCTAGTGATGCCATAATGGAGGTAGAGAG
TAAGAGCAGCTTGCTGCACAAGTACCTCAAATCAGGAGGTGTCAGACAGC
GAAACACTGAAGTACTCTTCAGAGAGAAGTTAAACAAGGTTGTCATAAAA
GACAATCTCGAACAAGGTGTAGAGGAGGAGATTGAGTTTTGCAACAACCT
GACCAAGACTGTTTCAGAGAACCCGCTACCACTCAGCTGTTGGTCTGAAG
TTCAAAACTACATTGAAGATATAGGCTTCAACAATGTGCTTGTTAACATT
GACAGAAACACAGTGAAAAGTGAACTTTTGTGGAAATTTACGTTAGACAC
TAATGTAAGCACCACAAGCACCATTAAAGATGTGAGGACACTGGTATCCT
ACGTCAGTACTGAAACCATCCCCAAGTTCTTGCTTGCATTCCTTCTCTAC
GAAGAAGTATTGATGAACTTAATCAACCAGTGTAAGGCAGTTAAGGAACT
CATCAACAGTACAGGACTTTCAGACTTGGAACTAGAAAGCTTGCTTACTT
TTTGTACTTTCTATTTCCAAAATGAATGCAGTAGGAGAGATGGACCTAGA
TGTTCCTTTGCAGCACTATTAAGCCTAGTTCATGAGGATTGGCAAAAGAT
AGGGAAAAATATCCTTGTTCGTGCAAACAATGAGCTAGGCGATGTGTCAC
TGAGGGTTAATATTGTCTTGGTACCCCTCAAGGACATGTCCAAACCTAAG
CCTGAGAGAGTGGTCATAGCTAGGAGGTCACTAAGTCATGCACTATCCTT
AATGTTTCTGGACGAGATGTCATTGCCTGAGCTAAAGTCTTTGTCCGTGA
ACTGCAAAATGGGGAACTTTGAGGGGCAGGAGTGCTTTGAGTTTACCATT
CTAAAGGACAACAGCACAAGGCTAGACTACAATAAGTTGATTGACCATTG
TGTGGACATGGAGAAAAAAAGGGAAGCAGTTAGAGCAGTAGAAGATTTAA
TTCTGATGTTAACAGGCAAGGCAGTCAAACCTAGTACCGTGACACAAATT
GAACACAAGGACGAGCAGTGTCAAGAGCAAATAAGCTTGGATGACCTAAT
GGCAAGTGATACAGCGATAGACTTGCCTGACAGGGAAGCAGAAGCCCTTA
AAACAGGAAACCTTGGCTTTAACTGGGATTCAGATTGA
>EU257628_Kupe_virus
ATGGACTTCTTAGACAGTCTCATTTGGGAAAGAGTGGTTGATGATCAGTA
CGTCACAAATCCAACCTTTTGCATAAGTGACTATTTTGAAATTGTTAGAC
AACCTGGAGATGGCAACTGCTTCTATCATAGCATTGCTGAACTCTTCTTT
GATGTTAAAACTCCATTTAGTTTTAGAAAAGTGAAGGAACATTTACGACT
AGCTGCAGATGCATTCTACGATACTGAGCCGGAGGCTATAGGAACTGGCG
TCACCAAGGAAGAGTATATACAGGCAGCAATGAAAGACAATGAATGGGGG
GGATCATTGGAAGCCTCAATGCTATCAAAGCAACTTCAAATAACAATCAT
TTTGTGGGTGGTCAATCAGACAGAGCAAGTGACAGCTGCTATCAAATTTG
GACCAGGGAGAGTGTCAACTGCTCTCAACTTGATGCATGTTGGTAGAACA
CACTTTGATGCACTTAGAGTAATAAACCAGTTAGAAGACAATCAGCTCCA
AAGTAGAAACAGATTAGACTTAATTGATAAGATTTCTGCAGCAGAGGTTT
ATGTTAACCAATCCATAGAGGACAATTTCCAGGAGGATGAATTCTTTGAC
TATGCAAGGGAAGATGAAACCTCGGAAAAACCCTCTTTGTCCGAAGAAAC
CAGGAAACAAACAGAGCTAAGGCAAAAGGCTATGCTCTTGAATAAGACTG
TTAAAAGAGGAGAAAACATACCTATAAGAGTTGGCAGGGTTCTTGATTGC
CTGTTTAGTTGTAAGATTGCTGTCAACTTAGACGGTGGTCTACTCTCATT
AAGGCCAGAAACCAGAGAGAATGAATCAACTTCAATCTCACTTAGGCAAC
TTGGCCACAAGTTACTCACCAAGGATAAGCATATCAAAATGGAGTATGCA
AGGTCCAAGTTATATGTCACTAAAGATTTAATTGACCATCTAGATATAGG
TGGCCTGCTTAGGTCGTCATTCCCTGGAATGGGGCTAGAGAGGTACATAC
AGCTACTACATTCGGAATTAGTGCTAGACCTTGTTACTGTGGTGCTTGCT
GTTCTCCTGTCAACCTTTTTATATGGCTCTAACAATAAGAATAAAAAACA
GTTTGTGACTAATTGCTTACTGAGCACAAAACTTTCAGGTAAAAGAGTTT
TCAAGGCTTTATCCAAACTGACTGGTCAGATGCTGTACAGCACACCAAAG
AAGGCAGTTTGCATTGTGTCGCAAGAGCTGTATGGAAAGCTGATGCTCAA
AGTCAAAGATAATTTGGAGGGAATGGGACCAATAAGCATGTTGGCACTGA
GGAATTTAGATTTTGACAACATGCAACTCCAAGATTATTTGGAGATGCTA
TCAGAAATGTCTAAGATTGACAACTCTGATGTTGAATACACACACAGAGA
AATAAGTGACCTTCATATTTTGGTTGATAGATTGAACAAGCTTCAAAAAT
CACAAGATGTAAATGAGCTTAAGTTATGGTTCAAGGAAGAAACAATTACC
AAAAGATCAATGAGGAGCATAAGCAATGCTTATGAGTTTCTCATCAACGA
TTATTTCAAGAAGAAAGATATCATGAAGTTTGTATCTACATCAGGGAAAG
CCTCAAGCACAGGGAACATTGGAAATGTGCTTTCTTATGCACACAATTTA
TATCTCAGCAAGGAAAGTTTAAGAATGACTTCTGAAGATGTCACTCAGCT
ACTGATAGAAATAAGAAAACTACACAAGCTGCAAGGTGACCTTAGCATTG
AGCCAGTGGCCATAATCTGTGATAAACTAGAAGATCAGTTCAGAAGACTG
TTCAAAGAACTGCCCGAAGAGTGTAGTCGTGAGTGCCAAACACTTTTCAA
TGATATTCGTAACTCACCTAGTCATGCTGTTGCATGGAAGCATGCCCTTA
GACTTAAAGGAACAGCTTATGAAGGAATGTTTGCTAAACAGTATGGATGG
TCTTACATTTCAGAAGACATTAAGCCAAGTTTAACCATGATTGTGCAGAC
TCTCTTTCCAGAGTCCTTTGAAGCTTTCTTAGATAGGACTCAACTACATC
CAGAATTTAGGGATCTTACTCCTGATTACACCCTTACCCAGAAGATATTC
TTCCCGAAGAACACTATACCGAGGACAGAAAATAGACAATTAGCAATAGA
TGCCACTCTTGAAGATTCTGTCGAAGCAGTGCCAGTTGTTGAAAAAAGAA
TGTTTCCCCTTCCTGAAGTACCAATAGGAGAAGCTAATTCGATTAGCAGA
GTTATGGGTATTTTTAAGAACAAGAAGGATGAAAGCATACAAAAAAAGAT
AGAACATGACAGACAAGTTGAAGAGAAAAGACAAGAAGAGGAGGACAAGG
CAAAAGCTGCCAAAGCACAGAATCAGACATTCAGCAAAACTGCTTCTGGC
ACCACGGACCCAGCAGCCGGTAAGCCCATAGCTGACGAGCAGCTCAACAA
GGAAAACGAAGGCAGAGAAAGCGACCCAGAAGTTGACCTGAGCAGCTGCA
CTTCTGCATCTGAGGCTCAAAATGAGATAGACCACAGTCCACACGATATA
TCAGACACAAAATCAACCACAAGCATTTCTGACAAAAACAACAGCAATTT
TGGGTCAGACTTCCAAGTCTTGAGAGGCAAAGAAGAAGTAAACAGACCAG
CAGCTGAGGTCAACTCTGAGCCAGTAACTGATGAGTTTCCGGATTATGGA
TATTACTTTAAAAGAATTGTTATGGATGAAAACGGTACAGAGCTATCTGA
AGAGGCTCAATTGGAAAAAAGACAGTTGCTTTTTATAGAGGTAGGTTATC
AAACAGATGTGGACGGCAAGATAACAACAGATTATAAAAAGTGGAAAGAC
ATCCTTAAGCTGCTAGAACTGCTAAACATTAAGTGTTCGTTTATTGCCTG
TGCAGACTGCTCATCAACACCCTCAAATAATTGGTGGATTAGTGAGGACA
AGGTTAGGCTTTTGAAGAATTCAATTAGCCACTTATTTTCAAAGCTAACA
CAAAACTCTCCTGCAGATGTTACTGATATAGTTGTGGGGTCTATAAGTAC
TCAGAAAGTTAGAAGTTATCTAAAGTCAGGTACTGCGACTAAAACACCTA
TATCCTTAAAGGATGTACAAGAAACTTGGGCTAAGATGAAAGAGCACATA
ATAAATAGGCCTACAGGAGTAGTTTTAAATAAGGAGCTGACTGGTGCCTT
GTATCAGGGGTTAGTTGAAGGCGCAATAATAAGCAAAGATGGTACAACCA
ATTTAATACAAATGCTAAAAGATAAACAGGAGAGACTCACGGACGAGTTT
GAAAGAACAAAAGTCAAACACGAGGTAAACGAAAATGTCAAAACTAGCGA
AAAATTACTATTAGGATGGCTAATGGAGGACCTTAAGGGGTGCCGATGCA
CAGAATGCCTGATTAAAATAAAAGAACTGTCTGAGTCCATGACAATTAAT
CAGGATAGGCTAGAGTATCTATCAACCAACTGTCAACTCAAAAGCCATTG
CACTAATTGCCATCCCAAGGGACTAGAGTGCAGGAATACCACAAATGTTG
ACAATAGAGTTCCATCAATGCAGAGAGTCAGTCACTCCAAGAACGAAGGT
TTTGAAGATACAAATGAGACTCTCACTGAGTTAGACAGACTAGTGAGGCT
GACATTACCTGGAAAAACAGAAAAAGAACGAAGAGTTAAACGCAATGTTG
AAGGCCTCATTAGGTATATGATGCAGCAATCAGGTATAGACTGTATAAAG
CTTCCATCAGGTCAAATTATTGCACATAGGTGTAATAGGAAGTTCAAGCA
TAGCTCTGATGCAGATGAGAAATGCAATGAGAGATTTGAGCGATTGTCTA
AAGAGCTATCAGAGTTGAAGTTAAAGCCGTATTCAGATCATGTTAAGAAA
ACAATTGCAAGCTCATTAAAAAGAACAGAAAAACAAGAGGGTTCTAAGTG
TGCTGTCCCGAGACAATGGCTGGAGACCTTGATTAGAGACCTCAAAGTTC
CAACCAAAGATGAAGAAATTCTTCTCAACATTCGCACAAGCATGCAGAGT
AAAACTAGTTTCTTGAGGAATAACGACAAGCTCATCATTCGAAGCAATAA
AGAAATAGCTGACTACTTAGAAGCCAAGAGGAAATCACTTCTCTCTGAGA
AAACAACCGATAAAGTATTTTCATCCGACTGTCTTCTTTTCAAAGAAGTG
GTTGCAGAAGCTCTTAAGAGGTATCATAGCACTCCATATGAAGGAGTACC
AGAGGTGATTGTGAAGCTTATTAATTTCTTGTGTACTTTCGGTTGGTTTC
AAGAAGTGGTTCTATACAGCAAAATTTGTGAAACATTCTTGCGGTGTTGT
ACAGAATTTAGCAGATCAGGGATAAAATTAGTTAAAGTAAGGCATTGTGA
CATAAACCTGTCAATAAAGCTACCATCAAATAAGAAGGAAAATATGCTCT
GTTGTATCTATGATAAGAATATGTCTCTCTTAAAAGGCCCTTTTTTCTTA
AATAGGAGACAAGCAATTTTGGGTAGCGCTTATCCATACATTTTAATGAC
ACTGTACACACAAGTTCTGCAACAACACAGATGCTTAGAAGCACTGAATG
ACATTAATGATAGAACAATTGGCAACATAAATAATTGTACTAACAATCTC
TTAAATATTGCAAAAACAGAGCTTACACTGACAAATTCTGGGCTATTTGA
AAAGGCCTATGAATGTAGAACTGAGCAATGTAAATTGGGTGGTACATTTT
TAAATAGAAGCAGTAGGGATCACTTTATCTCAACTGTGTCTGGCCTCAAC
CTGGTGTATGGTGCACTGATCAAGGATAATCTTTTAGCAAACTCACAGCC
ACAGAACAAGCAGTTGCAAATGCTAAGATTTGGGATGTTATGTGGTCTTA
GCAGGCTATCCAGTGCTTTAGAGCTGGGTAAGAAATTTTCTACCAGTTGC
AGAAGAATTGAAGATAATATTATGAGACTATATCTACAATCAACAGTGTA
TTCAGCGAACAGAGATGTAGTTCAGAATGTACAAAATTGGAAAATAAAGG
ATCTCTGCCCAGACATCACCATTCCCTGTTTTTCAGTATACGGTCTCTTT
GTAAATAGCGATAGGCAGCTAATCTTTGACATTTACAATGTTCATATTTA
TAACAAAGAGATGGACAATTTTGATGAAGGATGCATCACAGTTCTCGAGG
AGACTGCAGAACGACATATGCTCTGGGAATTAGACCTACTGAGATCCCTC
GAAGGCGACACCAAAGACACCCGAGCAGCACGGCTCTTGCTGGGATGCCC
TAACATCAGGAAGGCAGTTGACAGGGATGGAAACAGATTGTTGAAGAAGG
GCACTATGGATGATGTGAAAGATGAAACTGGTAGTGATTCATCCAGCATC
AGTGGTAGAAGATCGTATGCATCGAGTGGTACAAGAGTTAGGAGCATGTT
TGGTAAGTACAACTCAACTCAGAAGCCATTTGAGTTAAAACCAGGACTGG
AGGTAGTGAATGACCCTCTTCATGATTACAAGCAAGCTGTTCAAGATAGT
TTCTGTTACTCGGAGTACACTCCAAATGTTGACAGTGTGTTAAAAGACTG
CATTCATATTATTAGAACTAATCCAAGTCATACGATGGGATCTTATGAAC
TCATACAAGCTGTGACAGAGAATGCTAGACGTAAGTATCCTCCTGAAAAC
ATAGAAAAAGCAAGAAAGGATCCCAAGAATTGGGTCAGCATCTCTGAAGT
GACTGAAACAACCAGCATTGTTTCACAGCCTAGAACTCATTTCATGCTTA
AAGACTGCTACAAAGTGTTGCTTGGTACTGAAAATAAGAAGATTGTAAAA
ATGCTCAGGGGGAAGCTCAAAAAATTAGGAGCAATGAGAACAGACATCGA
GATAGGTAAAAGAGACTGTTTGGACTTGCTGACTACAGTTGATGGTCTGT
CAGAAGAACAGTGCAAAAATATAGTGAATGGCATTTTTGAGCCATCAAAA
CTGGCCTTCTACCACTGGAAAGACCTTCTAAAAAAAGAGCTAAATGAGGT
TTTGCTGACTGATGATGGCAACTATATTTACTGCTGGCTCAAAACATTAT
CCTCAATGATTAAGCACTCACTAAAGAAGGATTTGCGGTTCATGACAGGC
AAGAACTCATTTGACATCAAGCCAGATTTGTTCTCTGAGGATGAATATTA
TGCCTTAAAAGTTATGAAATCTGAGCTGCTTGGTGAACAAACTGATGGAA
TTCAGGGCAAAACACACTTACTTTTAAGTTCTTGGAAGAAATGCACCTTT
AAGCCTAAAGAGGGTCAATCCATCTTAAGTACAGGATTGAATGGCCTTGC
AGCTCTACATGACGAGCTTTATGATATACGGTTGCAGCACCTCGAATTGA
CTAGAATAAAAAAAGAAAATCCAACAGTTAGTTTTACAAAAGAGGAAATT
TTAGTTAAACGCCTAGAGAAGAGTTTTTTAAATAAATTTAAGAAGGAAAT
CATGGAGGCCATCAACTTAATCTTTTACTGCTGTTTAGCAGCTCCATGGT
GCTTACATTACAAGTCACTGGAAGCTTATCTGGTTAGGCACCCTGAAATA
CTGGAAACAGAAAGCATAAAGGAAAACGACATCCCTTTATTAGACTTAAC
TGTAACTAGCTTGATTAGAAACCTAGTGAATGATAGCAAAGAGGACCTGC
TCTTTAATGATTCCTCTGACATCAAGGTTAGCTTTGCGGTCAAGTATCTG
ATCACTTTGTTCACTGCCAATGGAGAGCCCTTTTCTCTAAGTTTAAACGA
TGGTGGTCTAAATGAGGACCTTCAGCTGACTACAGATGAGAAATTATTGC
ATCAAACAAAGAAGGTATTTGCCAAACTCGGATTATCAGGCAACAATTAT
GACTTCATTTGGACACTGCAAATGATTGCTAATAGTAATTTCAATGTATG
TAAAAGACTCACAGGCAGAACAACAGGGGAGAGATTACCTAGAAGTGTAA
GGAGCAAGGTAATCTATGAGATGGTTAAATTAGTTGGTGAAACCGGAATG
GCAATTCTACAACAGCTAGCGTTCTCTCAAGCTCTAAATTATGATCATAG
GTTTTATGCGGTGCTAGCTCCGAAAGCACAACTTGGTGGCTCACGAGATC
TGTTGGTCCAGGAGACAGGGACTAAGGTGATTCATGCAACAACAGAGATG
TTTAGCAGGAACCTCCTTAAAACAACATCTGACGATGGACTAACAAACCC
ACATCTGAAGGAAACAATTTTGAACGTAGGCCTTGACATGCTAAGCACAG
CTAGAGCATTAGATGGAAAACAGGTTTCAGAAGATAGCAAGCTAGTTAAT
TTCTTTAAGGCAGTCTGCATATCTGGTGATAATACAAAATGGGGCCCAAT
CCACTGTTGCTCTTTCTTTTCTGGCATGATGCAGCAGCTTCTGAAGGATG
TTCAGGATTGGAGCTCATTTTATAAACTAACCTTCATTAAGAACCTTTGT
AGACAGATTGAAATCCCAGCACCAAGCATAAAAAAGGTGTTAAATGTACT
TAGGTTCAAGCTAAGCAACAAGGGTGGCGTTGAAAAGCTTTCAGAAGAAG
CTATTAGGTCTGAACTAATAAACAATTTATCTGAGTGGGAAGGAAACGAC
ACTGTTAAATTCCTAATAACTACTTACATCAGTAAGGGTATAATGGCAAT
GAACAGCTACAATCACATGGGTCAGGGCATTCACCATGCCACATCATCGT
TGTTGACCTCTATGATGGCAGAAACTTTTGAAGAACTTGCTGTGGATTAC
ATAAAGAAACACTTTCCCGGCCTTACAGTGAATGTTGATCATGCTGGAAG
CTCAGATGACTATGCCAAATGTATTGTGGTATCAGGGCTGGTTTCAAGGG
ACATTTACACTAGATATGATGAAGTGTTTTGGAGACATATGTGTAGACTG
AAAAACTTCTTAGCTGCTGTGCAACGCTGTTGCCAAATGAAGGATAGTGC
AAAAACATTAGTAGGTGATTGTTTTCTTGAATTTTATAGTGAGTTTATGA
TGGGCAATCGGGTAACTCCTGCAGTTATAAAATTTATATTTACAGGGTTA
ATTAATAGCTCAGTAACCTCCCCACAGAGTTTAGTTCAGGCTTGTCATGT
TTCTAGTCAACAAGGTATGTACAATAGTGTTCCCTTAGTGACAAACACTG
CATTCACGATACTTAGGCAGCAAATCTTTTACAATCATGTTGAAGATTTT
ATAAGAAGATATGGACTCATTACATTAGGTGCAGTTTCTTCATTTGGGAG
ACTTTTCCTTCCCAAGTTCTCAGGCCTTGTGAGTTCCTCGGTAGCTTTAG
AAGATAGTGAAACGATCTCAAAGGCTGCTGCTGAAATCAATTCTAATGAT
ATCTTTTTTAATACAAGTAGCTTGAGTAATCTTGACAAAATTGAGCAGAG
TCCTGACAGTTCTGGCTTGGATGATGATAGTGCAGTTAGCATAACCACAG
TTGAGTCATCAGACTCAAAAGGCTCTTCATCAAGTTTTACCTTTGATTTG
AACCGACCACTTTCAGAAACTGAAGTCAAATTTCTAAAACTTCTGAGGGA
ACTAACATCCACAACTGCCTGTGAACTGCTTCAGGAGAAAATCAATATAC
TCTACAGTGATTCTAGAGAAGGCCCCTTAGATAGACACAACATCCTCCAG
AATTGCAGGCTTTCTGAATCGTGTGACTGGCTGATTGACGGCAAAAAAAG
AGGTTTGCTTGAACTTTCCAGGAGAGTGGCTTGCTTACTCAATGTACTAA
TTGCAGGGTATTACCGTTCCTTTGGGAGCGAAGGGACAGAAAAGCAAGTT
AAAGCTTCTTGGTCTAGAGATGACAACAGAGTGATTGAAGACCCAATGAT
CCAACTCATACCTGAAAAGCTCAGAAGAGAGCTAGAAAGGCTTGGCTTGT
CCAGGATGGAAGTTGATGAACTTATGCCGGCAGTGGGTCCAGATGAAAGC
TTATCTCAACTAGTTGCTAAAAAACTCATTAGTCTAAATGTTTCAACAGA
AGAATACTCGGCTGAAGTGTCTAGACTGAAACAGACATTGACTGCTAGAA
ATGTATTGCATGGTCTTGCTGGTGGCATAAAAGAACTTTCATTGCCTATT
TACACCATATTTATGAAGTCATATTTCTTCAAGGACAATGTTTTCCTAGA
CCTTGAGGATAGGTGGAGCTCAAGACATAGCGCTAATTATAGAGATAGTT
CAGGCAAAATGCTGACTGGAAAGGTAGTAACGAAATTTACTCATTGGTTA
GACACATTCCTTTCCTGTGTTGTCAGTGCTAACCGCTCTCAGGAAATCAA
GGAGTGCTCCCTTTTCAACCCCAATCTTAGATGTGTCAACATCATGGTAA
AGGAAGATGGTGTCAAGGAACTGTCTTATATTAGAAGCCATTTGTCTGTA
CTTTCCGTGGAGTTCGAAAACTTGAACCTTCAATTCTCTGATGTAAACAG
GCAAAAGCTAAAAATTGTCGAAAGTAGACCTCCGGAGTGTGAACTTGAAG
CAAACAAGGCAATCATAGTTAAATCCAAGTTGTTCAGCGCAGTGGAACAT
GTCAGACTGTCAAACAATCCTGCAGTAGTCATGGGCTATCTTTTAGAGGA
ATCTTCAATTTCTGAAATTAAGCCGACTAAAGTTGATTTTTCAAATTTGT
TAAAAGACAGATTCAAACTCATGCAGTTCTTTCCTTCTGTTTTTACTTTG
CTGAGAGCATTGCAATGTGAGTCAAAAGAGTTAGAGAGAATGGGAGAGCC
AGTGGATATGCATCAAGTTTCAAAATATGCAAACCACCTAACGCTTCTTT
GCAGAATGATTCAGCAATCAAAACCTTCATTAACTGTATTTTACATGCTC
AAAGGCAGTCAAATGAACACAGAGCCTACAGTGTCTGAACTTGTAAGTTA
TGGAATTAAAGAAGGTCGGTTCCTAAAGCTTCCTGAGATTGGTCTAGATG
CTAGCACATACTCAGTGAGGTACTGGAAAATATTACACTGTATCTCTGCA
ATTGGTGAGATGCCTCTAAGTAGCAAAGATAAAACATCATTGCTAATAAG
CTTTCTAAATTGGAAAGTCACATCAGACTGTGTAGATGACTGTTGTCCTT
TAGAAAAACATGATAAGGCAATAATTAGTGAGTTCTCTGGCCAAGTTTTG
ATTAACACGCTAGCCAGTGAGCTTAGCTCTGTTAGGAAGGACCAAGAGAG
AGAAGGTCTAACAGATTTGATTGATTACATCAACTCGCCAAATGAACTGC
TAAAAAAGAAGCCCTATCTTGGAACAACCTGTAGGTTTCAATGTTGGGGC
GAAGGAGCAAAGTCTGGAAAGTTTACCTATAGCAGCCGAACTGGTGAAGC
AATTGGCATATTTGTTGCTGGCAAATTACATATTCATCTTACTTCAGATT
CGCCTGGTTTACTGTGTGAGGTAGAGAGGCAGGTGTTGAGCTGGCTTGGG
AAAAGGAGAACAGATGTCTTAACGAAGGAACAGCATCAGTTTTTCATGGA
CTTCCTCCCCAACCTTAGTGAAGTTGTCCAGAAAAATAGAGATGGTACCG
TGCTAGGGGTCGCAATGGACAATGCAAATGTTAGAATGCTTAAGTATATG
CCTCCCAAGAAAAACACTCCTGTGGTAAAGATCAAAAAGCAAATACTAAC
AGTGAAGAAGCAGACCACGTTAGTTGTAGAAAGTGAACCAAGAATAGTGT
GGGGTCATGGTCAGCTATCCATTGTGTATGATGAGTGCGAGACAGAAACT
ACATATCACGAGAATCTTATTAAAATCAAGAAGCTTGTAGATCTAGCTTC
AGGCACATCCGATAAACTTCCTGCAGCCATTTTCTCTGACACTAGAGTCA
CATTGGCAAAAGTGAGGTTCAAAACAGAACTCTTGCTAAATTCACTGTGT
TTACTTCACTGCTTCTTGAAACATACGAGCCAAGATGCCATCCAGGAAGT
GGAGAGCAAATGCAATGTGTTAGAAAGGTACTTAAGATCAGGAGGCATTC
AATTCAAACCCATGAGTGAGTCATTAGACAAAAAACTGACCAAAGCACAT
TTGCAATGTCAATCAGATAGGGAGATCGATAAAGAGGTCAGCTTTTGTGA
GGATTTGACTAGAATCTTTTCCCAAGAGAATGTCCCTTTAAGCTCCTGGT
CCGAGGTACAGTCTTACATCGAAGAAGTAGGGTTTGGGAACATCTTAGTA
CAAGTTGAAAAGAATCCTACCAGAAGTGACCTCATTTGGCGGTTTTCAAT
AGATTCAGTTGGTGGCAGCTTTGGACCAATCAGAGACATCAGAACACTAG
TAACATATATGAGCACTGAAACAATACCTAAGTTTTTATTGCCTTTTCTA
CTCTTTGAAAACCAGCTTAAAAGTCTTATGACTAGTTGTATTGAACTGCG
TGATGCACTTAATGGCTCAGGTATAAATGACAAAGAAATTGCTGTTGTTG
CGTTGTTTACCTGCTTTTACTACCAGCTGGACTCAGTCAAAAGGCCAGGG
CCTATATGTTCTATTTCCTCATTCTGTAACTTGATAGGAGATGATCTGTT
GCTGTTAGATAGCAGGTTGCAAGCGAGAATTCTCCCTGAGCAAGAAAATG
TGAAGCTGAACTTCAGACTCAACCTTACAACTGATAGCACTCTCAGCAAA
AAAGATAAGGCAGTACAGGCAAAAAAGATTGTAAATAGGTACTTAAAATT
GATATTCAGCGAAGAAGATATGGATCTCAAGAAACTTAAAAATGAAGCCA
CAAATGTTAAGCTGTTATCTGATAGAGAATGTGAGTTCTTGGAATTCTGT
CTACATAGCGATCTCTCATATGCACTTAATTATAGAGTGTTGTTAGAACA
GCTCATTGACTTAGAAGATAAGGCCAAAAAAACAGCCTGTGTCCTTATAG
AAGAGTTCATTTTAATGTTGGCAGGAAGGCTGACTATCTCTAGTGCGGTA
GATATGGATAGCATGAAGCCTACAGAGGATGAGGCTTTATGCTTAGAAGA
TTTACTTGATAGTGATGATGAAAATAGTCAGCGAAAAACAGATGATGAAG
AACAAGTAGCACTGCAAACTGGGAAACTTAATTTTAACTGGGATTCTGAT
TAG
>EU697949_Nairobi_sheep_disease_virus
ATGGAGTTCCTGAACAGCATTCCTTGGGAAGAGGTTGTTCCAGGGCAGTT
CACTGCAAACCCTGGTTTTCAGGTCACGGATTACTTTGAGATAGTCAGAC
AGCCTGCTGATGGCAACTGTTTTTACCACAGCATTGCTGAACTCTTTGTG
CCAAATAAAAATGACTTTTCTTTCAGACTTGTGAAGCAGCATCTTGAGTT
GGCAGCGAGAAGATTCTTTGAGGAGGAATCCGAAGCCAAAGGACTAGGCC
TGAGTCTTGAGAAGTATTTAGAGGTTGCTATGTGTGACAATGAGTGGGGA
GGGAGTCTGGAAGCTTCGATGTTGGCAAAGCACCTAGACATCACTATTGT
CATATGGGTGATAGAAGGTCCTAGCAGAGTGGCTGCAGCAGTGAAATTTG
GACCTGGAGATGTTGCTGGCGCAATAAATCTCCTACACACCGGTTACAAT
CACTTCGATGCCTTAAGACTGTTAGTTGATGACAGCCAAGTCAGCCGTCA
ACCTAGAGACATCACAGAACGCATAGAAATAGTTGAAGAGGTGCTGTCTG
AAGACAGAGAAGAAACCTTCTTTGAAGAAGATCTGCTCAACTTTGCCACC
ACAGAGACTGTAGAAGAGAAGCTGACCAGGCAAGATAAGAAGGTTCAGGA
TGAAATGCAGCGTAGGGCAGCATTACTAGGGAAAATCATAAAGAAAGGTG
AAAACATCCCTGTGAGAGTAGGAAGGGTACTTGACTGTCTGTTCAACTGC
AAATTGTTTGTAGAGCTAAGAGATGGACTACTGGTGTTAAAGCCAGAGTC
GAAAGAGGATCCAAGCATGGGGTGCAGTCTGAGGCAGCTAGGCCACAAAC
TGCTAACAAGAGACAAGCAAATAAAACAGGAATATGCTAAGTCTAAGCTA
TACCTGACAAAAGATCTTTTGGACCACCTAGATGCTGGTGGACTCTTGCG
CTCAGCATTTCCAGGGATGGGATTAGAGAGAAATCTGCAGTTCTTGCACT
CCGAGGTTCTACTTGATGTGTGCACAGTGGTTGTTGCTGTTCTACTGTCC
TCCTTCCTGTATGGGTCAAACAACAGAAACAAGAAGACATTCATAACAAA
CTGCTTGCTGAACACGAGCCTTTCAGGGAAGAGAGTCTTCAAGGCATTAG
GAAAGCTGACAGGTACCACTCTTTACAGAAGTCCTAGGAATGCCTTGTCT
CATGTGTGTCAGACTCTTTATGGCAAGATGATGGGTAGGCTACAGAGCTA
CATTTCAGTCATGAGTCCAATAAGTTTGTTAGCTCTACGAAATCTCGACT
TTGACAACATGTCTGTTAAAGACTACATGGAAATGCTAAAAGAGATGTCA
GTGATAGACAATACAGATGTTGACTACACCCACAGAGAGATTGCTGACCT
CAATCAGCTCACAGATAAGCTTCAAAAGTTATTTAAAGAGGGAAGGGCAG
ATGAGCTGAAGAACTGGTACAAAGAGGAAGAATTGACAAAGCGGTCATTG
AGAAGTGTGCAAAATGCATCTGAGTTTTTAATAAGTGACTATTTTAAAAA
GAAGGACATTATGAAGTTTATATCAACAACAGGCAAGGCATCAAGCACTG
GCAATATTGGCAATGTCCTATCTTACGCACATAATCTATACTTGAGCAAA
GAGAGCCTAAAGATGACTACAGAAGACACAACACAGCTTCTGATTGAGAT
AAAGAGATTATATAGGCTTCAAGGAGAACAAAGCATTGAGCCAATTGCAA
TAATATGTGATAAGCTTGAGGAGCAATTTAGAAAACTATTCAAAGAGTTG
CCTGAAGAATGTTCACTCGAGTGTCAGACTCTGTTCAATGACATTAGAAA
CTCTGGTAGTCACAGTACAGCATGGAAGCATGCACTGAGGCTTAAAGGTA
CTGCTTATGAAGGAATGTTCTCTAGGCAATATGGATGGTCATATATTCCT
GAAGATATAAAGCCGAGCTTGACAATGCTCATACAGACTCTGTTTCCTCA
TAAGTTTGAGGAGTTTCTGGATCGAACTCAGCTCCATCCAGAATTTAGGG
ACCTGACACCTGACTTCGCCTTAACTCAGAAGGTGTACTTCAAAAAGAAC
AAGATCGTGGGAATTCAAAACACCCAGTTAGTAATTGACTCAAGCTTAGA
GGGGTCTGTTGAGGCTGTTCCCGTGGTGGAGAAGAAGATGTTCCCTCTAC
CTGAGACTCCAGTTGACGAAGTACACTCCATCCAGAGGATTATGAAAAGT
TTCAGAGACAAAGTTGAAAATGACAAAAAGAGAAAGGAGGAAGAAGGTGA
CAAAGCACCAGCAAGTGAAAGCATGGAAGACCAGAAAGGTGGTAGTGTTC
AAGACCAAGACAAGCCTGCTCCCATAACCAAGAAGGCAATGCAGGAGGAG
TCAGAAAGAGCAGGAGAATCCAAGTCCAACCTGGAATCAAGGGGAGCTGA
CAAATTACAGCCAGTTTTAGCATCAACAGGCCCCCGTGGCATGGCTCAAA
GTGCAACCAGAGGACCACTAACATACAGTGACAGAATTCTTATTGATGAA
AACAGTACAGAACTAACAGAAGAAGAAGAGTTGGAAAAGAGACAGATACT
ACTGGTTGAAGTTGGTTACCAGACCGATGTGGATGGCAAAATAACAACAG
ACTTCAAGAAGTGGAAAGACATCTTGAGGCTTTTGGAAATGTTAGAAATT
AAGTGTTCTTTCATAGCCTGCGCAGACTGCACATCAACACCTGCAGACAA
CTGGTGGATCTCAGAAGACAAGGTACGTTGTCTAAAGTCCTCCATAAGTC
ACCTGTTTAGCAGCCTCACAAAGAACTCTCCTGCGGATGTCACGGACATA
GTGGTTGGCTCTATCAGCACACAGAAGGTGAGAAGTTACTTGAAGTCTGG
ATCAGCAACCAAGACACCTGTCTCCAGCAAGGATGTTAAAGAAACTTGGC
AACGTATGCGACAGAACATAATAGAAAGGCCTACAGGGGCCATCATCATT
TCAGGCCTTGAGAGTGCCATGAGACAAGGATTAGTTGATGGAGTTGTGAT
GTCAAAAGAAGGGTGTGTGAAAACCATTGAAACTTTAAAACAAAACTGTG
ACAGGATCACTGATGAGTTTGAAAGAACAAAGTACAAACATGAACTAAAC
GAAAACAAGACAACCAGTGAAAAGCTACTTCTGGGATGGTTGTCCGAGGA
TCTCCAGGGTTGCAGATGTAGCAACTGTTTAAACATCATAAAACAAACAG
TTGAGAGTATAACAGAGAACTCAGATAGGCTTGAGTATTTAGCAAGTAGC
ACTATCCTCAAGTCGCACTGCCCTGATTGCCATCCTAGAGGGGTTAGTGT
TAGCAATAGCACCAATATAATGAACAGACTGCCTGGGCTAGAAAAGACCC
AACATTCCGACAACAAAGGCTTTGAAGACACAAATGAAGCTCTGACAGAT
CTAGATAGAGTGGTCCGGTTGACTTTACCCGGCAAAACAGAAAAAGAGAG
AAGAATCAAAAGAAATGTCGAAACACTAATCAGGCTAATGATGCAGGCGT
CAGGCCTAGAGTGCATAAAACTCCCTTCAGGGCAGATTATCACCCACAGA
CTGACCAGGAAGATCAAGCAAGAAGATGAAAATGTTTTATCAGACAAACT
GACAGAAAGGCTGGAAAGAATTAAGAAGGAACTCTCTGATGCAAAATTGA
GCAGTTACTCAGAGTATGTGAAGAAAACCTTAGGGCACTCCATACAGAGA
GTGGATAAACAGAAGGAATCCAAGTGTTCAGTGCCTAGAGCATGGCTAGA
GAAGCTTTTAAGAGATTTGAAAGTTCCTACCAAAGATGAAGATATACTAA
CAAATATTAGAGAGTCAATGTCAAAAAAGACTAACTTCATTAAAAACAAT
GACAGGCTTGTGATTAGATCTGAAGAAGAGTTAACGAGATTTGTTGAAAA
CAGGTCTGTACAGTTAATGCCTGACAAGTCTAAGAAGCTCTTTCAATCTG
ATTGTATCCTCTTCAAAGAAGTCACTGCTGAAGCAATGAAGCGGTATTAT
TCAACACCGTACGAAGGAGTTCAGGAGATGATTGTGCTACTAATAAACTT
CTTATGCAGATTCCCTTGGTTCCAAGAGGTTGTTCTCTACGGGAAAATCT
GTGAGACTTTTTTGAGATGCTGTACTGAGTTCAGTCGTTCTGGAATTAAG
CTTGTCAAGGTGAGACACTGTGATTTAAACCTAGCAATAAAGTTGCCCTC
TAACAAGAAAGAAAATATGTTATGTACTCTGTATAGCAAGGAGATGGAAC
TGCTGAAAGGACCCTTCTTCCTCAATAGAAGACAGGCTGTCTTAGGTGCT
TCGTATCCATACATAATCATCACCCTCTACATGCAAGTTTTACAACAGCA
CAGGTGTCTTGAGGTCTTAAGCACAGTTGGTGAAAGAACATTTGAAAACA
TCAAGACTTGCACCTCAGACCTGATAGCTAGCCTATCATTAGAACTGACA
TATGCTGTCAATGGGCAGTTTGAGAAGGCTTATGAAGTTAGAACAAGGCA
GTGCAAGCTAGGAGGTAACTTTTTAAACAGAAGCAGCAGAGACCACTTCA
TTACTGTGATCTCAGGTTTAAACACTGTTTATGGACTTATTGTAAGGGAT
AACCTTCTTGCAAATTCCCAACAACAAAACAAACAGCTTCAGATGCTAAG
ATTTGGCATGTTGTCTGGCTTGAGTAGGCTTTCGTGTCCAAAGGAACTAG
GAAAAAAGTTTTCCACGAGCTGCAGAAGACTCGAGGACAATATCATGCGG
CTCTATCTACAAAGCACTGTTTACTGTTCAAACAGGGACGTTGAACATAA
CATCAATGAGTGGAAGTCGAAAGATCTATGTCCTGAAGTTACAATCCCAT
GCTTCTCTGTTTACGGTGTGTTTGTGAACAGCGATCGTCAGTTAATCTTT
GACATTTACAACGTGCATATCTACAATAAAGAGATGGACAATTTTGATGA
AGGATGTATAAGTGTGTTGGAAGAGACTGCCGAAAGACACATGCTCTGGG
AAATGGATCTACTTAGGTCATTAAGCAGAGAGACAAAAGATGAGAGGTCA
GCAAGGCTTCTATTAGGATGCCCAAATGTCAGGAAAGCAATCGACAAGGA
CGGCAACAAACTAAGCAAGGCAGGTAGCACATCTCCCGATGACGGCGACA
GTGACTCATCAAGCTTAAGTGGGAGACGTTCTTACTGCTCTAGTAGAGGG
AGGATTCAGAGCATATTTGGCAGGTACAATTCCAACAAGAAACCTTTTGA
GTTTAGACCAGGTCTAGAAGTTAGAGCAGATCCAATGAATGATTTTGAGC
AAGCAGTCACAGACACATCGCAATATGCAGAGTACACACCGAATCAAGAA
AGCTTAATGAAAGATTTTATCCAAATTATAAGGACTAATCCTAGTCACAC
AATGGGCTCTTTTGAGCTCATTCAAGCAGTAACAGAATTCGGCCGAAGCA
AGTACCCAGCAGAGAACATAGAAAAAGCTAAAAGGGACCCAAAGAACTGG
GTGAGTATCTCAGAAGTAACAGAAACAACAAGCATTGTTTCACAACCCAG
AACACACATAATGCTCAAAGACTGCTTTAAAATTCTTCTCGGTACTGAGA
ATAAGAAGATCGTCAAGATGCTAAGGGGAAAGCTGAAGAAGTTAGGTGCT
ATAAACACTGATATAGAAATTGGAAGGAAGGACTGTCTGGACATGCTAAA
TACCGTTGAAGGGCTATCAGAAGAGCAAAGGAAGAACATTGTTAATGGAA
TTTTTGAGCCTTCTAAATTGTCATTCTACCACTGGAAGGAACTAGTCCAA
AAAGATGTTGAGGAGGTGCTGCTGACTGATGATGGCAACTACATCTTTTG
CTGGTTGAAAACACTGTCATCAATGCTGAAAGGGGCTTTGAAGAAAGAGC
TCCGATTCATGAACAATGGAGGTGTGCTAGAACTCAACAGTGGATTCTTC
AGTGAGGATGAATTTGAGGAGCTGCTAAACGTCAAAAAAGAACTGACTGG
AAACATGAGTCTAGACAGAGAGTTAAACACAGAGTTACTTTTGGCTTCAT
GGCTGAAGTGTGTCTACAAGCCCAAAGAAGGGGCCTCAATAGTGCAAGAA
GGTTTAGAAGCACTGAAGGCGATGGCAGGAGAACTGTATGAAATCAGATT
GCAGCATTTGGAGCTAACCAGAATGAAGAAGGACAATCCTAGTGTAAGCT
TCACCAAGGAAGAAGTTCTTGTGAAAAGGCTTGAGAAGTCATTCCTGAAG
AAATTTAACAAGGAAGCAATGAAGTTTGTTAACCTGGTGTTCTTCTGTTC
ACTCTCTGCCCCGTGGTGTGTTCATTACAAGTCTTTAGAGTCCTACTTGG
TCCGTCACCCAGAGATCCTTGAGCTAAAGGCCAAAGGTGATTTGGGATCT
GTGATTTTAGACCTTTCGGTTGCATCGGCTATATCAAGGCTAGTCCAACA
AGAAACAAACAGTGAGCTAGATTCAGAGGTGTTAAATGAGATGAAAGTGC
GCTTTGCTGTCAAGTACTTTGTAACACTGTTTACAGCTAATGGAGAGCCT
TTCTCACTTAGCCTGAATGATGGAGGTCTAGATGAGAATCTACAGAAAAC
CACAGACGAGAAGCTGTTGCATCAGACAAAAGTAGTATTTACTAAAATCG
GATTGGCAGGAAACAATTATGACTTCATGTGGACTACGCAAATGATAGCA
AACAGCAACTTCAATGTTTGCAAGCGTCTGACTGGTAGAACAACTGGTGA
AAGGCTTCCCAGAAGTGTGAGAAGCAAGGTAATTTATGAAATGGTGAAGC
TTGTTGGAGAAACTGGAATGGCAATACTACAACAGCTGGCCTTTGCTCAA
GCCCTTAATTATGACCATAGATTTTATGCAGTATTAGCACCTAAAGCCCA
GCTTGGAGGGAGCAGGGATCTGCTAGTACAAGAGACTGGTACAAAGGTCA
TCCACGCCACAACAGAAATGTTCAGTCGAAATTTACTGAAAACAACACAA
GACGATGGTTTGACAAACCCTCACTTGAAGGAAACCATACTGAATGTTGG
ACTGGATGCACTGAGCACGATGCGCTTGCTAGACGGAAGGCCAGTGTCTG
AAGACAGCAAGCTTCTGAACTTTTACAAAGTAATCTGTATATCAGGAGAC
AACACAAAGTGGGGTCCTATACACTGCTGCTCTTTCTTTTCTGGTATGAT
TCAGCAGCTTTTGAAGGATGTGCCAGACTGGAGTTCATTCTACAAGCTTG
CTTTCATCAAGAATCTTTGCAGGCAGGTTGAGATTCCTGCTGCCAGTGTA
AAGAAAATCCTGAACACACTTCGGTTTAGACTTAGTAACAAAGGAGGTGT
TGAGTCAAAGTCAGAAGAGGAGCTCAGGAAAGAGCTAAGCGATAGCACTG
AAGAATGGGGAGACAATGACACTGTCAAGTTTCTGATCACAACCTATCTA
AGCAAAGGAATCATGGCACTCAACAGCTACAATCACATGGGTCAAGGGAT
ACACCATGCCACCTCATCATTGCTGACTTCGTTAATGGCAGAACTATTCG
AAGAACTAGTGATAGACTATTTTAAAAGGCATCTACCACAGCTCACTGTC
AACGTGACACATGCTGGAAGCTCTGATGATTATGCGAAGTGCATTGTGGT
CACTGGGCTTCTGCCTAAAGAACTCTACGACAGGTATACTGAAGCTTTCT
GGAAGCATGCATGCAAAATAAAGAACTATACTGCAGCCGTCCAAAGGTGC
TGTCAGATGAAGGATAGTGCGAAGACATTGGTAGGAGATTGCTTCCTCGA
GTTCTACAGTGAGTTCATGATGGGCAATAGAGTAACTCCAGCTGTGATCA
AGTTCATATTCACTGGCCTCATAAACAGTTCAGTGACTTCACCACAGAGC
TTAGTGCAAGCCTGTCATGTATCTTCTCAACAAGCAATGTATAACAGTGT
CCCGTTGATGACTAATGCAACCTTCACTCTTCTTAGACAGCAAGTTTTCT
TCTCACATGTGGAGGATTTTGTGCGCAGATATGGGCTGATTACACTAGGC
ACTGTGTCATCCTTCGGTCGCCTGTTTGTTCCCACGTTTTCTGGCCTAGT
TAGTTCTGCGGTTGCCTTAGAAGACAGCGAAGTCCTGGCGAAGTCAGCTG
CTGAAATCAACGAAAACAACATTTTTCTAGATAGCAGCAGTCTCTCCAAT
CTAGACAACCTAAAAGACACCGACAGTGCTAAAGCTAGGGATGATGAGAG
TTCCATAAGTGAGACCACAATTGAATCCACTGAATCAGGAAGTTCCTCTT
CTAGTTTCACTTTTGAGCTGACAAGACCGCTATCTGAAACAGAACTGCAG
TTTCTCAAAACATTAAAGTCGACCACTTCTGTAACTGCATGTGAAATAAT
ACAGGACAAGCTGACTCCACTATATGCAGACAGTCAAGAAGGTGCGTTAG
ATAAATACAATGTGCTGTACAACAGCAGATTGACTGCTTCTTGTGATTGG
CTCAGACAAGGAAGGAAAAGGGGACCTCTTGAATTAGCTAGGAGGTTGCA
ATGTATCTTGAACATTCTGATTGTGGGTTATTACAGATCATTTGGTAGTG
ATGGGACAGACAAGCAAGTCAAGGCATCCCTCAATAGAGATGACAACAGA
GTCATCGAAGACCCCATGATTCAACTAGTACCTGAGAAGCTAAGAAGAGA
GTTAGAGAGATTAGGAGTCTCCAGAATGGAAATCGATGAACTTATGCCTT
CCATCAAGCCTGATGAAACTCTCTGTCAGCTGGTGGCCAAAAAACTCATC
AGCCTGAACGTTGCAACAGAAGAGTACACTGCAGAAGTCTCTAGGCTGAA
GCAGACCTTGACAGCCAGAAATGTCTTGCACGGCCTTGCTGGAGGCATCA
AGGAGCTGTCACTTCCAATTTACACCATCTTCCTCAAGTCATACTTTTTC
AAGGACAATGTCTTCTTAGACCTAGAGGATAGATGGTCAACGAAGCATAG
CTCTAATTACAGGGACAGTTCTGGTAGAATGCTAACTGGTAGAGTAATCA
CAAAATTCACTCATTGGTTAGACACATTTCTGAACTGTACGGTGAGCATT
AACAGGACACAAGAAATCAAGGACAATTCTCTTTTCAACCCTGACCTCAG
ATGTATAAACATTCTAGTGAGAGAGGACAATGTGAAGGAGATGTCAATTG
TTCAAAGCCACCTTAGGGTTGTCACTTCAGAATTCAACAACCTCAATCTT
CAGTTCTCTGACTGCAACAGACAAAAACTGAAGGTGGTTGAGTCTAGACC
GCCTGAATGTGAGCTAGAGGCCAATAAGGCGGTAATTGTAAAGTCGAAGT
TGTTCAGTGCTGTTGAGCAGGTCAGACTTGCAAATAACCCTGCAGTGGTT
ATGGGCTACCTCCTTGAGGAGTCATCAATCTCAGAAGTGAAACCCACCAA
GGTAGACTTTTCTAACCTGTTGAAAGATAGATTCAAACTGATGCAGTTCT
TCCCCTCCGTCTTTGCTTTGCTGAAGCACCTTCAGTCTGAGTCGTCAGAG
ATGGAGAAACTAGGGGCACCAGTGGATATGCAGCAGGTGTCAAAGTATTC
AAACCATTTGACACTATTGTGTAGAATGATACAGCAGGCTAGGCCTTCGC
TGACAGTTTTCTACATGCTGAAAGGCAATCAGATGAACACTGAGCCTACA
GTGTCTGAGCTGGTCAGCTATGGGATCAAGGAGGGCAGATACCTAAGACT
GCCTGAAATAGGTCTTGATGCCAGCACATACTCTGTTAAGTACTGGAAAA
TACTTCACTGCATTTCTGCCATAGGTGAATTACCACTTAGTGACAGAGAT
AAAACATCCCTACTTATAAGTTTCCTCAACTGGAAAGTTCCATCTGACTC
AATGGCACAAGATTGTCCGCTTTACAAACAAGAGCATGCTGTTATCAGTG
AATTTGCAGGACAGGTTGTTGTGAACACTCTTGCTAGTGAGCTCAGCTCT
GTTAGGAGAGATGCTGAGAGAGATAGCCTTACTGACCTGATTGATTATGT
GAATTCACCTACAGAGCTACTCAAGAAAAAACCCTACCTCGGTACAACAT
GTAAATTCACTACCTGGGGTGAAAACAACAGGAACGGCAAGTTTACATAC
AGCAGTCGGTCGGGAGAGGCAATTGGCATCTTCATTGCAGGAAAACTCCA
CATACATCTGAGCAGGGAATCAACTGGTCTGCTATGTGAGGTGGAAAGAA
ATGTGCTTGGCTGGCTTGGGAGACGTAGGACAGATGTACTAACAAAGGAG
CAGCACCAACAATTTTTAGAGTTCCTTCCTACGCTAAGCGAGGTGTCACA
AAAAAATAGGGACGGCACCACACAAGGTCTATGTCAGGACAACACAAATG
TCCGTATGCTGAGATTTGTGCACCCAAAAAAGAACACTCCTGTTGTCAAG
ATCAAGGGGCAGATTCTGACAGTGAAAAAACAGGTTAGTTTTGAGGCAGA
GAGTGAGCCTAGACTCATGTGGGGGCATGGTTGTGTCTCAGTAGTTTACG
ATGAGTGTGAGACTCAGACTACGTACCATGAAAATTTACTCAAGATAAAG
CAGATGGTTGATAGCACAACTGATAGAGCTAGAAGCCTCCCACAGTCAGT
ATTCTCAGACACCAAAGTGATTCTTGCCAGAATCAAGTTCAAATCCGACC
TTCTGCTGAACTCACTTTGCCTGTTGCACAGCTTCCTAAGACACACAACT
ACTGATGCTGTGCTGGAGGCAGAAAGCAAGTGTGCACTGCTAGAAAGGTA
CCTGCAGTCAGGAGGGGTGAGAGTAAAGTCAGCAGATGAAACTTTAGAGA
GAAAGTTATGCAGCAAGGTGATAGAATGTAAGCTTGAGCAAACTCTTGAT
GAAGAAATTGAAGTCTGTGATAGCCTCAACAAAGTGTTCTCCGAGACTCC
TGTTCCCGTCAGTAGCTGGTCGGAAGTGCAGTGCTACATTGAGGATGTGG
GCTTCAGCAACATCCTAATAACACTTGACAAAACAAGCACTAAGGGAGAA
CTGATCTGGAAATTTTCTCTAGACAATACAAGCAACATAGCTGGTAGCAT
CAAGGACATAAGGTCGCTTGTTTCCTACATAAGCACCGAAACTATACCAA
AATTCTTGCTACCTTTCCTGCTCTTTGAGAACCTGCTCTCCAGCATTCTC
AAGCAAAGCTTGACAGTGAAGGAGACATTACATGCTACAGGCATCTCTGA
CAAAGAAATTGAAGCAGTTGCCACCTTATTTGCTTTCTGCTTCCAAAACG
ACAAGGTCAAAAGAAAAGGCCCCCGATGTTCAATGTCCTCTATCCTAAAC
TTAACCAAAGGTGATTGGGTGGAAGTAGGGCAGAGAATGAAACTTCAGGC
ACATCTGGATTCGGACACTGTCCGGCTGAGTGTTCAGTTAGCAATCTCTA
TCGATGCAGATCAAACAGCTGATAAAAAAGCTCGAGTGTCAATGGCAAAG
AAAGTGATAGCTTCTCAACTAACACTACTACTGCAAGAGGATGGTATTGA
CATTAAAAAACTTAAGGACATAGCTGTTAATGTTCAGGTTAGGAAAGAAA
AAACTGGTGAGGTACTAGATTTTACACTTCTTGATGACCAAGCAGGTAAC
CTGAACTATATCGGAGTGTTGGAGACAATAATGGATAGAAGAAAGAAAGG
TCCTGCCATCAGTGCACTTGAAGACTTCTTTCTTCTACTAACAGGCATGG
CCGAAAGCAACATACAACAGGACACAGCAATCAAAAGTGAAGAAGCTTGC
AGTGACGACATATGTCTCGAAGACCTTCTTGAACCCAGTGAGGAATCATC
CAGCAGCTCCGGTGCGCAGGACAAAGAAGCTGTACCCGACAGAGTAACAT
TCAACTGGGATTCTGACAGTGATTGA
>GU477492_CCHFV_strain_79121M18
ATGGACTTCTTGAGAAACCTTGACTGGACTCAGGTGATTGCTGGTCAATA
TGTGACCAACCCCAGGTTCAATATCTCTGATTACTTCGAGATTGTGCGGC
AGCCTGGTGATGGGAATTGTTTTTATCATAGTATTGCTGAGTTGACCATG
CCCAATAAAACGGATCACTCATACCATAACATTAAACATCTAACAGAGTT
GGCAGCACGAAAGTACTACCAAGAGGAGCCTGAGGCTAAGCTTATTGGCC
TGAGTTTGGAGGATTATCTTAAGAGGATGCTATCTGACAATGAGTGGGGG
TCAACCCTCGAGGCATCCATGTTGGCTAAGGAAATGGGTATAACTATTAT
CATTTGGACTGTTGCTGCCAGTGATGAAGTGGAAGCAGGCATAAAGTTTG
GAGATGGTGATGTATTTACAGCTGTAAATCTTCTGCACTCTGGACAAACA
CATTTTGATGCTCTTAGAATACTGCCACAGTTTGAAGCAGACACAAGGGA
GACCTTAAGTTTGGTGGATAAGGTTATAGCTGTGGATCAGTTGACTTCAT
CCTCTAGTGATGAACTGCAAGACTATGAAGACCTTGCATTAGCACTCACA
AGTGCAGAAGAACCATATAGACGATCGAGCCTAGATGAAGTCACTTTGTC
TAAGAAACAAGCAGAGATGTTGAGGCAAAAGGCATCTCAGTTGTCTAAAC
TGGTCAACAAAAGTCAGAATATACCAACTAGAGTCGGCAGGGTTCTAGAC
TGCATGTTCAATTGCAAACTATGTGTTGAGATATCAGCTGACACTTTAAT
TCTGCGGCCTGAATCCAAAGAGAGAATCGGTGAAGTTATGTCGTTGCGGC
AGCTAGGGCATAAGTTGTTGACACGAGACAAACAGATTAAGCAGGAATTC
TCTAGAATGAAACTCTACGTCACTAAAGATTTACTTGACCATCTAGATGT
TGGCGGGCTATTACGGGCAGCCTTCCCTGGTACAGGAATAGAAAGGCATA
TGCAGCTACTACACTCCGAGATGATACTGGACATCTGTACGGTGTCACTT
GGTGTCATGCTGTCAACATTCTTATATGGCTCCAACAATAAAAACAAGAA
GAAGTTCATCACAAATTGTCTGCTCAGCACAGCTTTGTCCGGAAAGAAAG
TGTACAAGGTTCTTGGCAACCTAGGGAATGAGCTGCTGTACAAGGCACCC
AGGAAGGCCTTAGCAACCGTCTGTAGTGCCTTATTTGGGAAGCAGATAAA
CAAGCTGCAGAACTGCTTCAGAACCATAAGCCCTGTTAGCTTGCTTGCAT
TAAGGAATTTGGACTTCGATTGTCTCAGTGTGCAAGACTACAATGGTATG
ATAGAAAATATGTCTAAACTAGACAACACTGATGTTGAATTCAACCACAG
GGAGATAGCTGATCTCAATCAATTAACTTCTCGGCTTATTACATTGAGGA
AAGAAAAAGACACTGACCTTCTCAAGCAATGGTTTTCTGAAGGTGATCTT
ACCCGCAGAAGTACCAGAAACGTTGCAAATGCAGAGGAATTTATCATATC
TGAGTTCTTTAAGAAGAAGGACATTATGAAATTCATTAGCACCTCCGGCA
GAGCAATGAGTGCAGGCAAGATTGGTAATGTCCTTTCCTATGCACATAAT
CTTTATCTGAGCAAGTCTAGTCTAAATATGACTTCTGAAGACATCTCACA
GCTCTTGATTGAGATCAAGAGATTGTATGCTCTACAAGAAGATTCTGAAG
TAGAGCCAATAGCCATAATTTGTGATGGCATAGAGGGCAACATGAAACAG
TTGTTTTCTATATTGCCTCCAGATTGTGCAAGAGAGTGTGAGGTCCTCTT
TGATGACATAAGAAATTCTCCAACGCACAGCACAGCTTGGAAGCATGCTC
TTCGACTGAAGGGGACCGCATACGAAGGTCTGTTTGCAAACTGCTATGGA
TGGCAGTATATCCCTGAGGATATCAAACCAAGTCTGACCATGTTGATACA
GACTCTGTTTCCTGACAAGTTTGAGGACTTCTTGGACCGAACCCAGTTGC
ACCCAGAGTTCAGAGATCTAACTCCTGACTTCTCGCTTACACAAAAGGTT
CACTTCAAAAGAAACCAGATACCCAGTGTTGAAAATGTGCAGATCTCCAT
TGATGCTACATTGCCTGAATCTGTGGAGGCAGTGCCAGTGACAGAAAGAA
AGATGTTTCCTCTACCTGAGACTCCACTGAATGAAGTGCATTCAATAGAG
CGTATTATGGAAAATTTCACCCGCCTCATGCATGGAGGAAAGCCCTCAGC
CACAAAAAAGGATGAAGATCTGACAGAGCAAGATAGCCAACAAAACGCCA
TTGAACATGAGAGCTCGAGCATCTCGGCCTTCAAGGATTATGGAGAGAGA
GGAATAGTTGAGGGGAATCACATGAGGTTCAGTGAGGAGGATCAACTGGA
AACAAGGCAGCTGTTGTTGGTGGAAGTTGGTTTTCAAACAGATATCGACG
GGAAAATAAGGACAGATCACAAAAAATGGAAAGATATATTGAAGCTGTTA
GAGTTACTAGGAATCAAGTGCTCATTTGTCGCCTGTGCAGACTGCTCATC
TACACCGCCAGACAGATGGTGGATAACGGAGGACAGAGTGCGAGTCTTAA
AGAACTCAGTCAGCTTCCTCTTCAACAAACTCTCTAGAAACTCACCTACA
GAGGTGACTGATATTGTTGTTGGAGCTATAAGCACTCAGAAGGTAAGGAG
TTACCTAAAGGCAGGGACTGCAACAAAGACCCCTGTCTCAACTAAAGATG
TTCTAGAGACTTGGGAAAAGATGAAAGAGCATATACTTAACAGGCCAACC
GGATTGACGCTACCCGCTAGTTTGGAACAGGCAATGCGCAAAGGACTAGT
CGAAGGTGTAGTCATCTCTAAGGAGGGCTCTGAATCATGCATCAACATGT
TGAAAGAAAACCTAGACCGAATAACTGACGAGTTCGAGCGGACAAAATTT
AAACATGAGCTTACACAGAATGTTACCACTAGTGAAAAGATGCTGTTGAG
CTGGTTAAGTGAAGATATTAAGTCATCAAGGTGTAGTGAATGCCTCGTCA
ACATAAAGAAAACTGTTGATGAAACTGCTAACTTATCAGAAAAGATTGAG
CTGCTTGCTTATAACCTACAACTTACAAGTCACTGTGGTAACTGTCACCC
CAATGGTGTAAACATTAGCAATACATCCAATGTGTGCAAGAGGTGTCCCA
AGATAGAGGTAGTTAGTCATTGTGAAAACAAGGGCTTTGAGGACAGCAAT
GAATGCTTGACCGACCTAGACAGGCTTGTTAGGCTCACATTGCCAGGGAA
AACTGAGAAAGAAAGAAGAGTTAAGCGTAATGTGGAATATCTGATAAAAT
TGATGATGAACTTGTCAGGCATCGACTGTATAAAGTATCCCACAGGCCAG
CTTATCACCCATGGAAGAGTGAGTGCAAAACATAACGATGGGAACTTGAA
GGACAGGAGTGATGACGACCAAAAACTAGCAGAGAAGATAGACATTGTTA
GAAAAGAGCTTTCAGAGACCAAGCTAAAAGATTATTCAACCTATGCAAAA
GGAGTAATCTCAAATTCACTAAAAAATCTCTCTAAACAGGGGAAATCGAA
GTGTTCTGTGCCAAGGTCTTGGCTGGAAAAGATACTGTTTGACTTAAAAG
TGCCTACTAAAGATGAAGAAGTGCTAATAAACATCAGAAATTCATTAAAG
GCTAAATCTGAGTTTGTTAGAAACAATGATAAACTACTCATAAGGTCAAA
GGAAGAGTTGAAGAAATGCTTCGATGTGCAGTCATTCAAATTGATGAAAA
ACAAGCAGCCTGTGCCTTTTCAAGTTGACTGTATACTATTTAAAGAAGTA
GCAGCTGAATGCATGAAAAGGTACATTGGTACACCCTATGAAGGTATTGT
AGACACCTTAGTTTCCCTGATCAATGTATTAACAAGGTTCACTTGGTTTC
AAGAGGTAGTGCTTTATGGTAAAATATGTGAAACCTTTCTGAGATGCTGT
ACAGAATTTAATAGATCAGGAGTTAAACTAGTAAAGGTAAGGCACTGTGA
CATTAACCTATCAGTTAAGTTACCGTCAAACAAAAAGGAAAACATGTTGT
GTTGTGTATACAGTAGCAACATGGAGCTCTTACAAGGACCTTTCTTTTTG
AACAGAAGGCAAGCTGTCCTTGGCTCATCATACCTTTACATTGTCATTAC
ACTTTACATACAAGTTTTGCAGCAGTATAGGTGTCTAGAGGTTATAAACA
ATGTAAATGAAAAAACATTGCAAGACATTGAGAACCACTCTATGACTCTG
CTAGAAGATGCATTCAAAGAACTTACATTTGCTCTCGAAGGTAGATTTGA
AGAATCTTACAAAATACGGACCTCAAGGTGCAAGGCTAGCGGAAACTTTC
TAAACAGAAGCAGCAGAGATCACTTTATAAGCATCATCTCAGGCTTGAAC
CTAGTTTATGGCTTCCTTATAAAGGATAATTTATTGGCCAACTCCCAACA
ACAGAATAAACAACTCCAAATGCTCCGCTTTGGCATGCTTGCAGGACTCA
GTAGGCTTGTTTGTCCTAATGAGCTGGGAAAAAAGTTTTCAACGAGCTGT
AGAAGGATTGAGGATAATATTGCAAGACTTTACCTACAGGCTTCTATATA
CTGCTCAGTTAGAGATGTGGAAGATAATATTAAGCACTGGAAGCAAAGAG
ATCTATGCCCTGAGGTGACCATTCCATGTTTTACAGTCTATGGCACCTTT
GTTAACAGCGACAGACAACTGATCTTTGACATTTACAATGTACATATATA
TAATAAAGAAATGGACAATTTTGATGAAGGATGTATCAGCGTCTTGGAAG
AAACAGCAGAAAGGCATATGCTCTGGGAACTCGATCTGATGAACTCACTT
TGTTCTGACGAGAGGAAAGATGCTAGAACCGCAAGACTGCTGCTAGGCTG
TCCAAATGTTAGAAAAGCTGCAAACAAAGAAGGGAAAAAGCTATTGAAGC
TGAACAGCGATACATCCACTGATACACAGAGCATTGCTTCTGAAGTATCA
GACAGGAGGTCCTACAGCTCAAGCAAAAGTAGGATCCGAAGTATTTTCGG
AAGGTACAATTCTCAGAAAAAGCCATTTGAGCTAAGGTCAGGCCTTGAAG
TCTTCAATGACCCCTTTAATGACTATCAGCAGGCAATAACAGACATCTGC
CAGTTTTCTGAGTATACACCAAACAAAGAAAGCATTTTGAAAGACTGCCT
TCAAATCATAAGAAAGAACCCTAGCCACACAATGGGATCTTTTGAGCTGA
TCCAGGCAATTTCAGAATTCGGCATGAGCAAGTTTCCTCCTGAGAATATA
GATAAGGCAAGAAGAGACCCAAAGAACTGGGTTAGCATATCTGAAGTGAC
AGAAACAACAAGTATAGTTGCATCGCCCAAAACTCATATGATGCTCAAGG
ACTGCTTCAAAATCATACTAGGCACTGAGAATAAGAAGATAGTCAAAATG
CTTCGAGGGAAGCTAAAAAAACTCGGTGCCATATCAACAAACATAGAGAT
AGGGAAAAGGGATTGCCTGGATCTACTTAGCACTGTGGATGGTTTAACAG
ATCAACAGAAAGAAAACATTGTAAACGGGATATTTGAGCCCTCAAAGTTG
TCCTTCTACCATTGGAAAGAATTGATCAAAAAAAACATTGACGAGGTACT
ACTTACTGAGGATGGAAATCTGATCTTTTGCTGGTTAAAAACGATCTCTT
CTTCAGTCAAAGGAAGCTTAAAGAAGAGGCTCAAGTTCATGAATGTGCAT
TCTCCAGAGCTGATGCCAGAAAACTGTCTCTTCTCTAGTGAAGAATTTAA
TGAGTTGATCAAGCTAAAAAAGCTTCTCCTCAATGAGCAACAGGATGAAC
AGGAGCTGAAGCAAGACCTTTTAATATCTTCTTGGATTAAGTGCATGACA
GCCTGTAAGGATTTTGCAAGCATCAATGATAAGATCCAGAAATTCATTCA
CCACCTTTCTGAAGAACTGTATGACATAAGGCTGCAGCACCTGGAACTGT
CAAAGCTTAAGCAAGAGCACCCCAGTGTCAGCTTCACTAAAGAAGAGGTC
TTAATAAAACGGCTGGAGAAAAACTTTCTTAAGCAGCACAATCCGGAAAT
TATGGAAACAGTAAATCTCATATTCTTTGCTGCTCTTTCAGCTCCTTGGT
GCTTGCACTACAAAGCACTAGAGTCTTATCTGGTGAGACATCCCGAGATA
CTTGACTGTGGATCTAAAGAGGATTGTAAGCTCACCTTGCTTGATCTGTC
AGTTTCTAAACTCTTAGTCTGTTTGTATCGAAATAACGATGAAGAGCTAA
CAAATAGCTCAAGTTTGAAACTTGGTTTTTTGGTAAAGTATGCTGTCACC
TTATTCACATCCAATGGTGAGCCTTTTTCGCTTAGTCTGAATGATGGGGG
TTTGGATCTTGATCTACATAAGACCACTGATGAAAAGCTGCTACATCAAA
CAAAGATAGTATTTGCTAAAATTGGTCTATCCGGAAATAGTTATGACTTC
ATCTGGACCACCCAAATGATAGCAAATAGCAACTTCAACGTCTGCAAAAG
GTTGACTGGAAGGAGCACCGGAGAAAGACTTCCAAGAAGTGTTAGGAGTA
AGGTCATTTATGAGATGGTAAAACTAGTAGGAGAAACAGGCATGGCAATA
CTGCAACAATTAGCCTTTGCACAGGCGCTAAATTATGAACACCGCTTCTA
TGCAGTTTTAGCACCTAAAGCACAGCTTGGAGGAGCAAGAGATCTGTTGG
TGCAAGAGACTGGGACCAAAGTCATGCATGCAACTACGGAAATGTTCAGT
AGAAACCTCTTGAAAACTACACCTGATGATGGCCTAACAAACCCGCATCT
TAAGGAGACAATCCTTAACGTAGGTTTGGACTGTCTCACTAACATGCGAA
ACCTCGATGGAAAACCCATAAGTGAGGGTAGCAACTTGGTCAATTTCTAC
AAAGTTATTTGCATCTCGGGTGATAATACCAAGTGGGGCCCGATACACTG
CTGCTCCTTCTTTTCTGGTATGATGCAGCAGGTTCTAAAAAGTGTTCCAG
ACTGGTGTGCATTCTACAAATTAACATTCATCAAGAACTTATGTAGGCAG
GTAGAAATACCTGCCGGCAGCATTAAGAAGATCTTAAATGTTCTCAGATA
CAAGTTGTGTAGCAAAGGAGGTGTAGAACAACACAGTGAAGAGGATCTGA
GGAAGCTGTTGGTAGACAATTTAGACAGTTGGGAAGGAAATGACACAGTC
AAGTTTTTGGTTACAACCTATATAAGCAAAGGGCTTATGGCATTAAACAG
TTACAACCATATGGGTCAAGGTATTCATCATGCAACTTCTTCAGTGTTAA
CATCTTTAGCTGCCGTACTCTTTGAGGAGCTAGCAATTTTTTATCTAAAA
AAAAGCTTACCCCAGACGACAGTACATGTTGAGCATGCCGGTAGTTCTGA
TGATTACGCAAAGTGCATAGTGGTAACTGGCATACTGTCAAAAGAGCTTT
ACTCCCAGTATGATGAAACGTTTTGGAAGCATGCTTGTAGACTTAAGAAC
TTCACAGCTGCTGTACAGAGATGTTGTCAAATGAAAGACAGTGCCAAGAC
CTTGGTGAGCGACTGTTTCCTTGAGTTTTATAGTGAATTTATGATGGGCT
ACAGAGTGACCCCAGCTGTGATTAAGTTCATGTTCACTGGACTGATAAAT
AGCTCTGTAACCTCACCTCAGAGTTTGATGCAAGCATGCCAAGTTTCATC
CCAACAAGCTATGTATAATAGTGTTCCTCTTATCACCAACACTGCCTTTA
CCCTACTAAGGCAACAAATTTTCTTTAATCACGTTGAAGACTTTATTAGA
AGGTATGGTATATTAACTCTTGGGACCTTATCTCCCTTTGGCAGACTGTT
TGTACCAACCTACTCAGGGTTAGTTAGTTCAGCAGTTGCTCTAGAAGATG
CTGAAGTCATTGCTAGAGCAGCTCAGACACTTCATATGAACAGTGTATCA
ATCCAGTCAAGTAGCCTGACCACACTAGACAGCTTGGGTCGCAGTAGGAC
AAGTTCCACAGTTGAAGACAGCAGCAGTGTAAGCGACACCACTGTTGCTT
CTCATGATTCAGGATCTTCATCCTCAAGCTTCTCTTTTGAGCTCAATAGG
CCTCTGTCTGAAACTGAATTACAATTCATCAAAGCACTAAATAGCCTTAA
GTCAACTCAAGCCTGTGAAGTAATTCAGAATAGAATTACAGGTCTTTATT
GTAATAGCAATGAAGGGCCTCTTGATAGGCACAATGTTATTTACAGTAGC
AGAATGGCAGATTCTTGTGATTGGCTGAGAGATGGTAAGAGAAGAGGGAA
TCTAGAACTGGCAAATAGAATCCAGTCTGTGTTATGTGTCCTGATAGCAG
GGTATTACAGATCATTTGGAGGAGAAGGAACTGAGAAACAGGTAAAAGCA
TCATTGAATAGAGACGACAACAAAATCATTGAGGATCCTATGATACAGCT
AATTCCAGAAAAACTGAGGAGAGAGTTGGAAAGGTTGGGAGTTTCTAGAA
TGGAAGTTGATGAACTGATGCCAAGCATTAGCCCCGACGACACCTTAGCC
CAGCTTGTGGCAAAAAAACTCATCAGCCTCAATGTTTCGACAGAAGAATA
CTCAGCTGAAGTATCTAGGCTCAAACAAACACTAACAGCCCGAAATGTTC
TGCATGGGCTGGCTGGAGGAATAAAAGAGCTTTCGCTTCCAATATACACG
ATATTCATGAAATCATACTTCTTCAAAGACAACGTCTTTTTGTCACTAAC
AGACAGATGGTCCACCAAGCACAGCACAAACTATCGTGACAGTTGCGGTA
AACAACTGACTGGTAGAATAATTACCAAGTATACTCATTGGTTGGACACT
TTTCTCAGCTGTTCTGTATCCATTAACAGGCATACCACTGTCAAAGAGCC
TTCCCTGTTTAATCCAAATATCAGGTGTGTTAACCTGATCACATTCGAAG
ACGGCCTGAGAGAACTCTCAGTGATACAGAGTCACCTCAAAGTCTTTGAG
AATGAATTTACTAACTTAAACCTTCAGTTTTCTGATCCGAACAGACAGAA
ACTTAGAATAGTTGAGTCTAGACCTGCAGAATCTGAGCTGGAGGCCAATC
GTGCAGTGATAGTCAAGACCAAGTTATTTTCGGCAACTGAACAGGTCCGA
CTGTCCAACAACCCTGCAGTTGTCATGGGCTACCTATTGGATGAATCAGC
AATTTCTGAAGTCAAACCTACCAAGGTTGACTTTTCGAATCTGCTCAAAG
ACCGCTTTAAAATAATGCAATTCTTCCCCTCTGTGTTTACTTTGATCAAA
ATGCTAGCAGATGAATCAACAGATTCAGAAAAAAATGGTCTTAGTCCAGA
TCTGCAGCAAGTTGCAAGGTACTCAAACCATTTGACTTTGCTTAGCAGAA
TGATACAACAAGCAAAGCCAACCGTAACTGTTTTCTACATGCTAAAGGGC
AACTTGATGAATACAGAGCCGACAGTTGCTGAGCTTGTCAGTTACGGTAT
AAAGGAAGGTAGGTTTTATAGGCTTTCCGACACCGGAATTGATGCAAGCA
CATACTCCATAAAATACTGGAAAATTCTTCACTGCATTTCTGCCATTGGA
TGCCTACCTTTGAGTCAGGCAGACAAGTCTTCACTGCTTATGAGTTTCCT
AAATTGGAGGGTGAACATGGACATTAGAGCTTCTGACTGTCCATTGTCTA
GCCATGAAGCAAGTATACTAAGTGAATTTGATGGACAAGTCATTGCTAAT
ATACTTGCCAGTGAATTGAGTTCTGTAAAACGAGACTCTGAACGAGAAGG
TCTAACTGATCTCCTTGATTACCTGAACTCTCCCACAGAACTGTTGAAGA
AGAAGCCTTACTTAGGGACAACCTGCAAGTTCAACACTTGGGGAGACTCA
AACAGGTCTGGGAAGTTCACATACAGTAGTAGATCTGGGGAGTCCATAGG
CATCTTCATTGCAGGGAAGCTGCACATCCATCTCTCATCTGAGTCCATTG
CTCTGCTATGTGAGACTGAGAGGCAAGTGCTCTCTTGGATGAGCAAAAGG
AGAACTGAGGTAATAACTAAAGAACAGCACCAGTTGTTCCTAAGCCACCT
TCCCCAGTCTCATGAATGCTTACAAAAGCACAAGGATGGCAGTGCGCTAT
CAGTAATACCTGATGGCAGCAACCCCCGACTACTCAAATTTGTGCCTCTC
AAGAAAGGCCTGGCAGTGGTTAAAATCAAAAAGCAAATTTTGACAGTTAA
GAAGCAAGTTGTGTTTGATGCAGAGAGCGAGCCTAGATTACAGTGGGGAC
ATGGCTGCCTGTCCATTGTTTATGATGAAACTGACACTCAGACTACATAC
CACGAGAATCTGTTAAAGGTGAAGCAGCTTGTTGACTGCTCTACAGACAG
AAAGAAGCTTTTACCTCAGTCAGTGTTTTCTGACTCCAAAGTCGTCCTCT
CAAGGATCAAGTTCAAAACGGAGCTTCTCCTTAACTCATTAACACTGCTC
CACTGTTTCCTGAAACATGCTCCTAGCGATGCTATAATGGAAGTAGAAAG
TAAAAGTAGCTTACTACACAAGTTCCTCAAATCAGGAGGTGTCAGGCAGC
GGAACACTGAAGTGCTTTTTAGAGAAAAAATGAACAGGGTTGTCATAAAG
GACAATCTTGAACAGGGTATGGAAGAGGAGATTGAGTTCTGCAATAACCT
AACCAAAACTGTTTCAGAGAACCCGCTGCCTCTCAGCTGTTGGTCTGAAG
TTCAAAATTATATTGAAGATATAGGCTTCAACAATGTGCTTGTCAACATT
GACAGAAACACAGTGAAGAGTGAACTCCTATGGAAATTTACGCTAGACAC
CAATGTGAGCACCACAAGTACCATTAAAGATGTGAGGACTCTTGTATCTT
ATGTCAGCACTGAAACCATACCTAAGTTTCTGCTTGCATTTCTCCTTTAT
GAGGAGGTGTTAATGAACTTAATCAGCCAGTGCAAGGCAGTGAAGGAACT
CATCAACAGCACAGGACTCTCAGACTTAGAGCTTGAAAGCTTGCTTACTC
TGTGTGCCTTCTATTTCCAGAGTGAGTGCAGTAAGAGAGATGGGCCTAGA
TGTTCCTTCGCAGCACTGTTAAGCCTAGTTCATGAGGATTGGCAAAAGAT
AGGAAAAAATATCCTTGTTCGTGCAAACAATGAGCTAGGTGATGTGTCAC
TAAAGGTTAACATTGTCTTAGTGCCTCTCAAGGACATGTCCAAGCCAAAA
CCCGAGAGAGTAGTCATAGCCAGAAGGTCACTAAATCATGCTCTGTCCTT
AATGTTTTTAGACGAGATGTCATTACCTGAGCTAAAATCCTTATCTGTGA
ATTGCAAAATGGGGAGCCTTGAAGGGCAGGAGTGTTTTGAGTTCACCATT
CTAAAGGACAGTAGCACAAGATTAGACTACAACAAGCTAATCGACCACTG
TGTGGACATGGAAAAAAAGAGAGACGCAGTTAGAGCAGTAGAAGATTTGA
TTCTGATGTTGACGGGCAAGGCAGTCAAACCTAGTAATGTGACACAAATT
GCACGCGAAGATGAGCAGTGCCAAGAGCAAATAAGCTTAGACGATCTAAT
GGCAAGTGACACAGTGATAGACTTGCCTGACAGGGAAGCAGAAGCTCTCA
AAACAGGTAATCTTGGCTTCAACTGGGATTCAGATTGA
>HM452307_CCHFV_strain_Afg09-2990
ATGGACTTTTTAAGAAACCTTGACTGGACTCAGGTGATTGATGGTCAGTA
TGTGACCAACCCCAGGTTCAACATCTCTGATTACTTTGAGATTGTGCGGC
AGCCTGGTGATGGAAACTGCTTCTATCACAGTATAGCTGAGTTAACCATG
CCCAACAAAACAGATCACTCATACCACAACATCAAACATCTAACTGAGGT
GGCAGCACGGAAGTATTACCAGGAAGAGCCTGAGGCTAAGCTTATTGGCC
TGAGTTTGGAAGACTATCTTAAGAGGATGCTATCTGACAACGAATGGGGA
TCGACTCTTGAGGCATCCATGTTGGCTAAAGAAATGGGTGTTACCATCAT
CATTTGGACTGTTGCAGCTAGTGATGAAGTGGAAGCAGGCATAAAGTTTG
GAGATGGTGATGTGTTTACAGCCGTGAACCTTCTGCACTCTGGACAGACA
CACTTTGATGCTCTCAGAATACTGCCACAATTTGAAGCTGACACTAGAGA
GACCTTGAGTCTAGTAGACAAGGTTATAGCTGTGGACCAATTGACCTCAT
CTTCAAGTGATGAACTGCAGGACTACGAAGACCTTGCTTTAGCACTTACT
AGCGCGGAGGAACCGTATAGACGGTCTAGCCTGGATGAGGTTACCCTGTC
TAAGAAACAAGCAGAGGTATTGAGGCAGAAGGCATCTCAATTGTCTAAAC
TGGTTAGTAAAAGTCAGAACATACCGACTAGAGTTGGCAGGGTTCTGGAC
TGCATGTTTAACTGCAAACTATGTGTTGAGATATCAGCTGACACTCTAAT
TCTGAGACCAGAATCTAAGGAAAGAATTGGTGAAGTCATGTCGTTGCGGC
AGCTAGGGCACAAGTTGCTAACACGAGACAAACAAATCAAGCAGGAATTC
TCAAAAATGAAGCTCTACGTTACCAAAGATCTGCTTGATCATCTAGATGT
CGGTGGGCTGTTGAGAGCAGCCTTCCCTGGAACAGGGATAGAGAGACATA
TGCAGCTGCTACACTCTGAAATGATACTGGACATTTGTACTGTGTCACTT
GGCGTCATGTTATCAACATTCTTATATGGATCTAACAATAAGAACAAGAA
AAAATTCATCACCAACTGCCTGCTTAGCACAGCCCTGTCTGGAAAGAAGG
TGTACAAGGTTCTTGGTAACTTAGGAAATGAACTGTTATATAAGGCGCCC
AGAAAGGCCTTGGCAACCGTCTGTAGTGCCCTATTTGGGAAACAAATAAA
CAAGCTTCAGAACTGCTTCAGGACTATAAGTCCTGTTAGTCTGCTTGCAT
TAAGAAATCTGGACTTTGACTGTCTTAGTGTGCAGGACTACAATGGTATG
ATAGAAAATATGTCCAAATTGGACAACACTGATGTTGAGTTCAACCACAG
GGAGATAGCCGATCTCAACCAGTTAACTTCTCGGCTTATTACGTTAAGAA
AAGAAAAGGACACTGACCTCCTTAAGCAATGGTTTCCTGAGGGTGATCTC
ACTCGTAGAAGCACCAGGAATGTTGCAAATGCAGAAGAATTTGTTATTTC
TGAGTTCTTTAAGAAGAAGGACATTATGAAATTCATTAGTACCTCAGGCA
GAGCAATGAGTGCAGGCAAGATTGGTAATGTCCTTTCCTATGCACACAAC
CTTTATTTAAGTAAGTCCAGCCTAAATATGACTTCTGAAGACATTTCACA
ACTTCTGATCGAGATCAAGAGGTTATATGCGCTACAGGAAGATTCTGAAG
TAGAGCCAATAGCCATAATTTGTGATGGCATAGAAAGCAACATGAAGCAG
TTATTTGCTATATTACCTCCCGACTGTGCAAGAGAGTGTGAAGTTCTCTT
TGATGACATAAGAAACTCTCCAACGCACAGTACAGCCTGGAAGCATGCCC
TTCGATTAAAGGGAACTGCATATGAGGGTTTGTTTGCCAACTGCTATGGA
TGGCAACACATCCCAGAAGACATCAAACCAAGTCTGACCATGTTGATACA
GACATTGTTTCCTGACAAATTTGAGGATTTTTTGGACCGAACTCAATTAC
ATCCAGAGTTCAGGGATTTAACTCCTGACTTTTCGCTTACACAAAAGATT
CACTTCAAAAAGAATCAGATTCCCAGTGTTGAGAATGTGCAGATCTCCAT
AGATGCAACATTGCCTGAATCTGTAGAGGCAGTGCCAGTGACAGAAAGGA
AGATGTTCCCTCTACCTGAGACTCCATTAAGTGAGGTGCATTCAATAGAG
CGCATCATGGAAAATTTCACTCGCCTCATGCATGAAGGAAAGTCTTCAAC
CAAGGGAAAAGATGAAGATCCAACAGGACAAGACAGTCAGCAGAGTGCTG
CTGAACGTGAAGGCCCAAGCATTCTGGCTTTCAAGGATTATGGCGAAAGA
GGAATAGTTGAGGAGAATCACATGAGGTTTAGTGAAGAGGATCAGCTGGA
AACGAGGCAGCTGTTGTTAGTAGAAGTTGGTTTTCAAACTGATATTGATG
GGAAAATAAGAACAGACCACAGAAAATGGAAAGATATATTAAAGCTGTTG
GAGTTACTGGGAATCAAATGCTCATTCATAGCCTGTGCTGACTGCTCGTC
TACACCGCCAGACAGATGGTGGATTACTGAGGATAGAGTGCGAGTCTTGA
AGAACTCAGTCAGCTTCCTCTTTAACAAACTCTCTAGAAATTCACCTACA
GAGGTCACTGATATAGTTGTTGGGGCTATAAGCACTCAAAAGGTTAGAAG
TTACTTAAAAGCAGGGACTGCTACCAAAACCCCTGTGTCAACAAAAGATG
TTCTAGAGACTTGGGAAAGAATGAAAGAACATATACTTAACAGGCCCACA
GGTTTGACACTGCCTACCAGTTTGGAGCAGGCAATGCGCAAAGGACTAGT
CGAGGGTGTGGTCATCTCCAAGGAGGGCTCTGAATCATGCATCAACATGT
TGAAAGAAAATTTGGACCGAATAACTGATGAATTTGAGCGGACTAAATTT
AAACATGAGCTTACACAGAATGTTACTACTGGTGAAAAGATGCTGTTAAG
TTGGTTAAGTGAGGACATTAAATCATCAAGGTGTAGTGAGTGCCTTGCTA
ACATAAAGAAAACTGTTGATGAGACTGCCAACCTTTCAGAAAAGATTGAA
CTGCTTGCTTATAATTTGCAGCTTGCCAGCCACTGTAGTAACTGTCACCC
CAATGGTGTGAATATTAGCAACATGTCAAATGTACACAAGAGGTGTCCAA
AAATAGAAGTGGTCAGCCATTGTGAAAATAAAGGTTTTGAGGATAGCAAT
GAATGCTTAACAGATTTGGATAGGCTTGTTAGGCTCACATTACCAGGAAA
GACTGAGAAGGAGAGAAGAGTCAAACGTAATGTGGAATATCTGATAAAAT
TGATGATGAGCATGTCTGGCATTGACTGTATAAAGTATCCTACAGGCCAG
CTTATCACTCATGGAAGGGTAAGTGCAAAACACAATGACGGAAACTTGAA
AGATAGGAGTGATGACGACCAAAGACTAGCTGAGAAGATAGATACTGTAA
GAAAAGAGCTTTCGGAAACTAAATTAAAAGACTATTCAGCTTATGCAAGA
GGAGTAATCTCGAATTCGCTAAAAAACCTCTCAAAGCAAGGCAAATCAAA
GTGTTCTGTGCCAAGGTCTTGGCTTGAAAAGATATTATTTGACTTAAAGG
TGCCCACTAAAGATGAAGAAGTACTGATAAACATCAGAAATTCACTGAAG
GCTAGATCTGAGTTTGTTAGAAACAATGACAAACTACTTATAAGATCCAA
AGAAGAGCTGAAAAAATGTTTCGATGTGCAGTCTTTTAAATTGATGAAAA
ACAAGCAACCTGTGCCTTTTCAGGTTGATTGTATACTGTTTAAGGAAGTA
GCAGCAGAATGCATGAAGAGATATATTGGCACACCTTATGAAGGAATTAT
AGACACTTTAGTTTCCTTAATCAATGTGTTAACAAGATTCACTTGGTTTC
AGGAAGTAGTGCTGTATGGTAAGATATGTGAAACCTTCTTAAGGTGTTGC
ACAGAATTCAATAGATCAGGGGTTAAGCTAGTCAAGGTAAGACACTGTGA
CATTAATCTATCAGTCAAGCTGCCATCAAACAAAAAAGAGAACATGTTAT
GTTGCATATATAGTAGTAACATGGAGCTCTTACAAGGACCTTTCTATTTG
AACAGGAGGCAAGCTGTCCTTGGCTCATCATACCTTTACATCGTCATTAC
CCTCTACATACAAGTATTGCAACAGTACAGGTGTCTAGAAGTCATAAACA
GTGTGAATGAGAAAATCTTGCAAGACATTGAAAATCACTCTATGACTCTG
CTCGAAGATGCATTCAAAGAACTCACTTCTGCACTTGAGGGTAGATTCGA
AGAATCTTACAAAATACGAATTTCAAGGTGCAAAGCTAGTGGGAATTTTT
TAAACAGAAGCAGCAGAGACCACTTCATAAGTGTTGTTTCAGGCTTAAAC
CTGGTTTATGGCTTTCTCATGAAAGATAATTTATTGGCTAACTCTCAGCA
ACAAAACAAACAACTTCAAATGCTTCGTTTTGGTATGCTTGCAGGGCTTA
GTAGGCTTGTCTGTCCTAATGAGTTGGGAAAAAAGTTTTCAACGAGTTGT
AGAAGAATTGAGGACAACATTGCAAGACTTTACCTACAAACCTCTATATA
TTGCTCAGTTAGAGATGTGGAAGACAATATCAAGCACTGGAAGCAAAGAG
ATTTGTGCCCTGAAGTGACTATTCCATGTTTCACAGTCTATGGCACCTTT
GTTAACAGCGACAGACAGCTGATTTTTGATATTTACAATGTGCATATATA
CAACAAAGAAATGGACAACTTTGATGAAGGTTGTATCAGCGTCTTGGAAG
AAACAGCAGAAAGGCATATGCTTTGGGAGCTTGATCTGATGAACTCACTC
TGTTCTGACGAGAAAAGGGATGCTAGAACTGCAAGACTGCTATTAGGCTG
CCCAAATGTAAGGAAAGCTGCAAATAAAGAAGGGAAAAAGCTATTAAAGT
TAAACAGCGATGCATCCACTGACACACAAAGTGTTGCTTCTGAAGTGTCA
GACAGGAGGTCCTATAGCTCAAGCAAGAGTAGAATTCGTAGCATTTTTGG
AAGATACAATTCTCAAAAAAAACCATTTGAACTAAGGTCAGGCCTCGAAG
TCTTTAATGACCCTTTCAATGATTATCAGCAGGCAATAACAGACATTTGT
CAATTTTCTGAGTACACACCAAACAAAGAAAGCATTTTGAAAGACTGCCT
TCAAATCATACGGAAAAATCCCAGCCACACAATGGGCTCTTTTGAGTTGA
TCCAGGCAGTCTCAGAGTTCGGCATGAGTAAGTTTCCTCCCGAAAATATA
GACAAGGCAAGAAGGGATCCAAAGAACTGGGTCAGCATCTCTGAAGTAAC
AGAGACAACAAGTATAGTCGCATCACCGAAAACTCACATGATGCTAAAGG
ACTGCTTTAAAATTATACTGGGCACTGAAAATAAAAAGATAGTTAAAATG
CTTCGAGGGAAGCTAAAAAAACTCGGTGCCATCTCTACAAACATAGAGAT
AGGGAAAAGGGACTGCTTAGATCTACTCAGCACAGTTGATGGTCTAACAG
ATCAACAGAAAGAAAACATCGTGAATGGTATATTTGAGCCTTCAAAGTTG
TCCTTTTACCACTGGAAAGAACTGATCAAAAAAAACATAGACGAGGTTTT
GCTTACTGAGGATGGAAATCTGATCTTCTGCTGGCTAAAGACAATCTCAT
CCTCAGTTAAGGGAAGCCTGAAGAAGAGGCTCAAGTTCATGAACATACAT
TCTCCTGAACTGATGCCAGAAAACTGTCTCTTTTCTAGTGAGGAGTTCAA
TGAGTTGATTAAGCTAAAGAAACTTCTCCTCAACGAACAACAGGATGAAC
AGGAGCTGAAGCAAGACCTTTTAATATCCTCTTGGGTCAAGTGTATAACA
GCTTGTAAAGACTTTGTAAGCATCAATGACAAGGTTCAGAAATTTATTTA
TCACTTGTCTGAAGAGTTATATAACATAAGGCTACAACATCTGGAATTAT
CAAAGCTTAAGCAGGAGCACCCCAGTGTTAGCTTCACCAAGGAGGAGGTC
TTAATAAAGCGGCTGGAGAAAAATTTCCTTAAGCAACACAATCTAGAAAT
TATGGAAACAGTGAACCTCATATTCTTCGCTGCTCTTTCAGCTCCATGGT
GCTTACACTACAAAGCACTAGAGTCTTATCTGGTAAGACACCCAGAGATA
CTTGACTGTGGATCTAAGGAGGATTGTAGGCTCACTCTACTTGATCTATC
AGTCTCTAAACTCTTAGTTTGTTTGTATCGAAGAGATGACGAAGAACTAA
CAAACAGCTCAAGTTTAAAACTTGGGTTCTTAGTGAAGTATGCTGTCACC
CTATTTACATCCAATGGTGAGCCTTTTTCGCTTAGTCTAAATGACGGAGG
TTTAGACCTTGATTTGCACAAAACCACTGACGAGAAGTTGCTACATCAAA
CCAAGATAGTTTTTGCCAAAATTGGTCTGTCCGGGAACGGTTATGACTTC
ATCTGGACCACTCAGATGATAGCAAATAGCAACTTCAACGTCTGCAAAAG
ATTGACTGGAAGGAGTACTGGGGAAAGGCTTCCGAGAAGCGTCAGAAGTA
AGGTCATTTATGAGATGGTAAAGCTGGTAGGAGAAACAGGAATGGCAATA
TTGCAACAGTTAGCTTTTGCACAGGCACTAAATTATGAACACCGTTTTTA
TGCAGTTTTAGCACCTAAAGCACAGCTAGGAGGTGCAAGAGACCTGTTAG
TGCAAGAAACTGGCACCAAAGTCATGCATGCAACTACTGAAATGTTCAGT
AGAAACCTCTTAAAGACAACATCAGATGATGGCCTTACAAACCCACACCT
TAAAGAGACAATACTTAATGTAGGATTAGACTGCCTTACCAACATGCGAA
ACCTTGACGGAAAGCCCATAAGTGAAGGTAGCAACTTGGTCAACTTCTAC
AAAGTCATTTGCATTTCAGGTGATAATACCAAGTGGGGCCCGATACACTG
CTGTTCCTTCTTCTCAGGCATGATGCAACAGGTTCTTAAAAATGTTCCAG
ATTGGTGTTCATTCTATAAATTAACATTTATTAAAAACTTATGTAGGCAG
GTTGAGATACCAGCAGGTAGTATTAAAAAAATCTTAAATGTTCTTAGATA
CAAACTGTGCAGCAAGGGAGGTGTAGAGCAGCACAGTGAAGAGGATTTAA
GAAAGTTTCTGGTAGACAATTTAGACAGCTGGGATGGCAACGACACAGTC
AAGTTCTTAGTCACAACCTATATAAGCAAGGGGCTCATGGCACTAAACAG
TTACAACCATATGGGTCAGGGCATTCACCATGCAACCTCCTCAGTGTTAA
CTTCTTTAGCTGCCGTACTTTTCGAAGAGCTAGCAATATTTTATCTTAAG
AGAAGCTTACCTCAGACAACAGTACATGTTGAGCATGCAGGCAGTTCTGA
TGATTACGCAAAGTGTATAGTAGTAACTGGCATACTATCCAAGGAGTTGT
ATTCCCAGTATGATGAAACATTTTGGAAGCATGCCTGTAGACTTAAGAAC
TTCACAGCTGCTGTACAAAGGTGTTGTCAAATGAAAGATAGTGCCAAAAC
ATTAGTAAGCGACTGTTTTCTTGAGTTTTACAGCGAGTTTATGATGGGCT
ACAGAGTGACTCCTGCTGTGATCAAATTCATGTTCACTGGACTGATAAAT
AGCTCTGTAACCTCTCCTCAGAGTTTGATGCAAGCATGCCAGGTTTCATC
CCAACAAGCCATGTATAATAGTGTGCCCCTTGTCACCAATACCACCTTTA
CCCTACTGAGGCAACAGATTTTCTTTAATCATGTTGAAGACTTTATCAGA
AGGTATGGCGTATTAACTCTCGGAACCTTATCTCCCTTTGGCAGGCTGTT
TGTACCGACCTACTCTGGATTGGTCAGCTCAGCAGTTGCTCTGGAAGATG
CTGAAGTCATTGCTAGGGCAGCTCAAACACTTCATATGAACAGTGTGTCG
ATCCAGTCAAGTAGCTTGACCACATTAGACAGCTTAGGACGTAGTAGGAC
AAGTTCTACAATTGAAGACAGCAGCAGTGTGAGCGACACCACTGTTGCTT
CACATGATTCGGGATCATCATCATCAAGCTTCTCTTTTGAGCTCAATAGG
CCTCTGTCTGAGACTGAACTACAATTTATCAAAGCACTAAACAGCCTCAA
ATCGACTCAAGCTTGTGAGATAATTCAGAACAGGATTACAGGTCTTTATT
GTAATAGCAATGAAGGACCTCTTGATAGGCACAATGTTATTTACAGCAGT
AGAATGGCAGACTCTTGTGATTGGCTAAGAGATGGTAAGAGAAGAGGGAA
TCTAGAACTAGCAAATAGAATCCAGTCTGTACTATGTGTTCTAATAGCTG
GTTACTACAGATCATTTGGAGGGGAGGGGACTGAAAAACAGGTAAAGGCA
TCATTGAATAGGGACGACAACAAAATCATCGAAGACCCTATGATACAACT
GATTCCAGAGAAACTGAGGAGGGAGTTAGAGAGGTTAGGGGTTTCTAGAA
TGGAAGTCGATGAACTGATGCCAAGTATTAGCCCTGATGACACCTTGGCC
CAACTTGTGGCAAAAAAACTAATCAGCCTCAATGTTTCGACAGAAGAATA
CTCGGCAGAGGTATCTAGGCTCAAGCAAACACTAACAGCCCGAAATGTTT
TGCACGGGTTGGCTGGAGGAATAAAAGAGCTCTCGCTTCCTATATATACA
ATATTCATGAAATCATACTTCTTCAAAGACAATGTTTTCCTGTCACTGAC
AGACAGATGGTCCACCAAGCATAGCACGAACTACCGTGACAGTTGCGGCA
AACAATTAACTGGTAGGATAATCACTAAGTACACTCACTGGTTGGACACT
TTTCTAAGCTGCTCTGTTTCCATTAACAGGCACACAACTGTCAAGGAGCC
TTCCCTTTTTAACCCGAACATCAGATGTGTCAACTTGATCACATTTGAAG
ATGGTCTGAGGGAACTTTCAGTGATACAAAGTCATCTTAAAGTCTTCGAG
AATGAATTTACCAATTTAAATCTTCAGTTCTCTGACCCAAACAGGCAGAA
ACTTAGAATAGTTGAATCCAGACCTGCAGAATCTGAGTTAGAGGCAAATC
GTGCAGTGATTGTTAAGACTAAACTGTTCTCAGCAACTGAACAGGTTCGA
TTATCTAATAATCCTGCAGTCGTCATGGGTTATCTATTAGATGAATCAGC
AATTTCTGAAGTTAAACCCACCAAGGTTGATTTTTCGAACTTACTTAAAG
ACCGCTTCAAAATAATGCAGTTCTTCCCTTCTGTTTTCACTTTAATCAAA
ATGTTAACAGATGAGTCATCAGACTCAGAAAAGACCGGTCTTAGTCCAGA
TTTGCAACAGGTTGCAAGATACTCCAACCATTTAACCCTACTTAGTAGAA
TGATACAACAAGCAAAGCCAACTGTAACTGTTTTCTACATGCTAAAGGGT
AACTTAATGAACACGGAACCAACAGTTGCTGAGCTTGTCAGTTATGGCAT
AAAGGAAGGTAGGTTCTATAGGCTTTCCGACACCGGAATCGATGCAAGTA
CATATTCTGTAAAATACTGGAAGATTCTCCACTGCATTTCTGCTATCGGG
TGCCTACCTCTGAGTCAAGCAGATAAGTCCTCACTGCTCATGAGTTTCTT
AAACTGGAGAGTGAATATGGACATTAGAGCTTCTGACTGCCCATTGTCTA
GTCATGAAGCAAGTATACTTAGTGAATTTGACGGACAAGTTATTGCTAAT
ATACTTGCTAGCGAATTAAGTTCTGTGAAACGAGACTCTGAACGCGAAGG
TCTAACTGATCTCCTTGATTACCTAAACTCACCTACTGAACTGTTGAAGA
AGAAGCCTTATTTAGGAACAACCTGCAAGTTCAACACTTGGGGAGACTCA
AACAGGTCTGGTAAGTTTACATACAGTAGTAGGTCTGGAGAGTCAATTGG
CATCTTCATTGCAGGAAAACTGCACATCCATCTCTCATCTGAGTCCATTG
CCCTATTGTGTGAAACCGAAAGGCAAGTGCTCTCTTGGATGAGCAAAAGG
AGGACTGAGGTAATAACTAAAGAACAACATCAATTATTCCTGAGCCTCCT
TCCACAATCACATGAATGTTTACAAAAGCACAAAGATGGCAGCGCACTGT
CAGTCATACCTGATGGTAGCAATCCTCGGCTACTAAAATTTGTGCCTCTC
AAGAAGGGGCTAGCAGTGGTGAAGATTAAAAAACAAATTTTGACAGTGAA
GAAGCAAGTCGTGTTTGATGCTGAAAGCGAGCCCAGATTACAGTGGGGAC
ATGGGTGCTTGTCTATTGTTTATGATGAAACCGACACTCAGACCACATAC
CACGAAAACCTCTTGAAGGTGAAACAGCTTGTTGACTGCTCTACAGACAG
GAAAAAGCTTTTACCCCAGTCTGTGTTTTCTGATTCCAAAGTTGTCCTTT
CAAGGATTAAATTCAAAACGGAGCTCCTCCTTAACTCATTGACATTGCTC
CACTGTTTCTTGAAACATGCTCCCAGTGATGCTATAATGGAAGTGGAGAG
TAAAAGCAGCCTACTACATAAGTACCTCAAATCAGGAGGTGTTAGGCAGC
GGAATACTGAGGTGCTCTTTAGGGAAAAGTTGAACAAGGTAGTTATAAAG
GATAACCTTGAGCAAGGTGTAGAAGAAGAGATTGAGTTCTGCAACAACCT
GACCAAGAATGTTTCGGAGAACCCGTTGCCACTCAGCTGTTGGTCTGAAG
TTCAAAACTATATTGAAGACATAGGCTTCAACAATGTGCTTGTAAACATT
GACAGAAACACAGTGAAAAGTGAACTTCTGTGGAAATTTACGTTAGATAC
CAATGTGAGTACTACAAGTACCATCAAGGATGTGAGGACACTGGTGTCCT
ACGTCAGCACTGAAACGATTCCTAAGTTTCTACTTGCATTTCTTCTTTAT
GAAGAAGTGTTGATGAACTTAATCAGCCAGTGCAAGGTAGTGAAAGAACT
TATTAACAGCACAGGTCTCTCAGATCTGGAACTGGAGAGCTTGCTCACTT
TGTGTGCTTTCTATTTCCAAAATGAGTGTAGTAAGAGAGATGGACCTAGG
TGTTCATTCGCAGCACTGTTAAGCTTAGTTCATGAAGATTGGCAAAAGGT
AGGGAAAAACATCCTTGTTCGTGCAAACAATGAGCTAGGTGATGTGTCGC
TGAAGGTTAACATTGTCCTGGTGCCTCTCAAAGACATGTCCAAGCCAAAA
CCTGAGAGAGTGGTTATAGCCAGAAGGTCACTAAATCATGCTCTGTCCTT
AATTTTTTTGGATGAAATGTCATTACCTGAGCTTAAATCCTTATCTGTGA
ACTGCAGAATGGGAAACTTTGAAGGGCAGGAGTGCTTTGAGTTCACTATT
TTAAAAGACAACAGCACAAGGCTAGATTATAACAAATTAGTTGACCACTG
TGTGGACATGGAAAAAAAGAGGGATGCAGTTAGAGCAGTGGAAGATTTAG
TTCTGATGTTGACGGGTAGGGCAGTCAAACCTAGCACTGTGACACCAGCT
GCACATGAGAACGAGCAGTGTCAGGAACAAATAAGCCTAGATGATCTAAT
GGCAAGTGACACAGTGACAGACCTGCCCGATAGGGAGGCAGAGGCCCTCA
AAACAGGCAATCTTGGCTTTAACTGGGATTCAGATTGA
>HQ378180_CCHFV_strain_Sudan_Al-Fulah_3-2008
ATGGACTTCTTGAGAAACCTTGACTGGACTCAAGTGATTGCTGGCCAATA
TGTGTCCAACCCTAGGTTCAACATTTCTGATTACTTCGAAATTGTGCGAC
AACCTGGTGATGGAAACTGCTTCTACCACAGCATAGCTGAGTTGACCATG
CCCAACAAAACAGATCACTCATATCATAACATCAAACGCCTGACCGAGTC
GGCAGCACGGAAGTATTATCAAGAGGAGCCTGAAGCAAGACTAGTTGGCC
TGAGTTTAGAAGACTATCTTAAGAGGATGCTGTCTGACAACGAGTGGGGA
TCAACTCTGGAGGCATCTATGTTAGCTAAAGAAATGGGCATTACTATCAT
CATTTGGACTGTTGCTGCCAGTGATGAAGTGGAAGCAGGTATAAAGTTCG
GAGACGGTGATGTGTTTACAGCTGTGAATCTTTTGCATTCTGGACAGACA
CACTTTGATGCACTCAGAATACTGCCACAGTTTGAAACAGACACGAGGGA
AGCCTTAAGCTTGATGGACAGGGTTATAGCTGTGGACCAGTTGACATCAT
CTTCTAGTGATGAACTGCAAGATTATGAAGACCTTGCCTTGGCACTCACA
AGCACAGAAGAGTCGCACAGACGGTCAAGCTTGGATGAGGTCACATTGTC
TAAGAAACAAGCAGAGATACTGAGGCAAAAAGCATCTCAGCTGTCGAAGC
TGGTCAACAAAAGTCAGAACATACCGACCAGAGTCGGTAGGGTCTTGGAT
TGCATGTTCAACTGCAAATTATGTGTTGAGATATCAGCTGAAACTTTAAT
TCTAAGGCCAGAATCAAAAGAGAAAATTGGTGAAATCATGTCATTGCGGC
AGCTGGGGCATAAGCTGCTAACACGAGATAAACAAATCAAGCAAGAATTC
TCTAGAATGAAACTCTACGTCACTAAGGATTTGCTAGACCATCTAGATGT
TGGTGGGCTTTTAAGGGCTGCTTTCCCTGGAACAGGAATAGAAAGGCATA
TGCAGCTGCTACACTCCGAGATGATACTAGACATCTGCACTGTATCACTT
GGTGTCATGCTGTCAACATTCTTGTATGGCTCCAACAATAAAAACAAGAA
GAAATTCATCACCAACTGTCTACTCAGTACAGCTCTGTCTGGAAAGAAGG
TGTACAAGGTTCTCGGTAACCTAGGAAATGAACTGTTGTATAAGGCACCC
AGAAAGGCCTTAGCAACTGTTTGTAGTGCCTTGTTTGGGAAGCAAATAAA
CAAACTTCAGAATTGCTTCAGGACCATAAGCCCTGTTAGCTTACTTGCAT
TAAGAAATCTAGACTTTGACTGTCTCAGTGTGCAAGACTACAACGGTATG
ATAGAGAATATGTCTAAGTTAGACAATACTGATGTTGAGTTCAACCACAG
GGAGATAGCTGATCTCAATCAATTAACTTCTCGGCTTATTACATTAAGAA
AAGAGAAAGACACTGACCTTCTCAAACAGTGGTTTCCTGAAAGTGACCTC
ACCCGCAGGAGCACTAGGAATGCTGCAAATGCGGAGGAATTTGTCATATC
TGAATTTTTCAAGAAGAAGGACATAATGAAATTCATCAGCACTTCAGGCA
GAGCAATGAGTGCAGGTAAGATTGGCAATGTTCTTTCTTATGCACATAAT
CTTTATTTGAGTAAGTCAAGCCTAAATATGACCTCTGAAGACATCTCACA
GCTCTTAATCGAGATTAAACGATTGTATGCCCTACAAGAAGATTCTGAAG
TGGAGCCAATAGCCATAATTTGTGATGGCATAGAAAGCAACATGAAGCAG
TTATTTGCTATACTGCCTCCCGACTGTGCAAGAGAGTGTGAGGTCCTTTT
TGATGACATAAGAAACTCTCCAACCCACAGCACAGCTTGGAAGCATGCAC
TGCGGCTAAAAGGAACTGCGTACGAAGGTCTGTTTGCAAACTGTTATGGC
TGGCAATACATTCCAGAGGACATTAAACCAAGCCTAACCATGTTGATACA
GACTTTGTTTCCTGACAAGTTTGAGGATTTCCTGGACAGAACCCAGTTGC
ATCCAGAGTTCAGAGATCTAACTCCTGACTTTTCACTCACACAAAAGGTT
CACTTCAAGAGAAATCAGATACCCAGTGTCGAAAATGTACAAATCTCTAT
TGATGCAACACTGCCTGAATCTGTGGAAGCAGTGCCGGTGACAGAAAGAA
AGATGTTCCCTCTTCCAGAAACTCCGCTAAGTGAGGTGCATTCAATAGAG
CGTATAATGGAGAATTTTACCCGCCTCATGCATGGAGAAAAACTTTCTGC
CAAGAAAAAAGATGGAGATCTGGCGGAACAAGGCAGCAAGCAGAGCACCA
CTGAACACGAGAGCTCTAGCATCTCTGCCTTTAAAGACTACGGAGAGAGA
GGAATAGTTGAGGAAAATCATATGAGGTTTAGTGAAGAGGACCAGTTAGA
AACAAGGCAGCTGTTGCTGGTGGAAGTTGGTTTTCAAACTGACATTGATG
GGAAAATAAGGACAGACCATAAGAAGTGGAAAGATATATTAAAGCTGTTG
GAGTTACTGGGAATCAAGTGCTCATTCATCGCCTGTGCAGACTGCTCATC
CACACCACCGGACAGATGGTGGATCTCGGAGGACAGAGTGCGAGTCCTAA
AAAATTCAGTCAGCTTCCTATTCAATAAACTCTCCAGAAACTCACCTACA
GAAGTAACTGACATAGTTGTTGGAGCTATAAGTACTCAAAAAGTTAGAAG
TTATCTAAAGGCAGGGACTGCAACAAAAACCCCCGTGTCGACAAAAGACG
TTCTGGAAACTTGGGAAAAAATGAAGGAGCACATACTCAACAGACCGACT
GGACTGACGCTGCCCACTGGTTTAGAACAGGCAATGCGCAAAGGACTAGT
CGAAGGTGTGGTCATCTCTAAGGAAGGTTCCGAATCATGCATTAACATGT
TGAAAGAGAACTTGGACCGAATAACTGATGAATTCGAGCGAACAAAATTT
AAACATGAATTAACACAGAATATTACCACAAGTGAAAAGATGTTGTTAAG
TTGGTTGAGTGAGGACATCAAATCATCGAGATGTGTTGAGTGCCTCACAA
ATATAAAGAAAACCGTTGATGAAACTACCAACCTGTCAGAAAAGATTGAG
CTGCTTGCTTATAATCTCCAACTCAACAATCACTGCAGCAACTGTCACCC
CAATGGTGTGAACATTAGTAACACATCAAATGTGTGCAAGAGATGCCCCA
AGATAGAAATGGTCAGCCACTGTGAAAATAAAGGCTTTGAGGACAGCAAT
GAATGCTTAACAGACCTAGATAGGCTTGTTAGGCTTACATTGCCAGGAAA
GACTGAGAAGGAGAGAAGAGTCAAACGTAATGTGGAATATCTTATAAAAC
TAATGATGAGCATGTCAGGCATTGATTGTATAAAATATCCCACAGGACAG
CTTATCACCCATGGAAGAGTGAGTGCAAAACATAACGATGGAAATTTGAA
AGATAGAAGTGATGATGACCAAAGATTAGCTGAGAAGATAGACACTGTTA
GGAAAGAGCTTTCTGAATCTAAACTGAAAGATTATTCAACTTATGCAAGA
GGAGTGATCTCAAATTCATTAAAAAACCTCTCAAGGCAAGGTAAATCAAA
GTGTTCTGTGCCAAGATCTTGGCTCGAGAAGATACTGTTTGACTTAAAGG
TACCCACCAAAGACGAAGAAGTACTTATAAACATCAGAAACTCATTGAAA
GCTAGATCCGAGTTTGTGAGAAATAACGATAAACTACTCATAAGGTCAAA
AGAAGAATTGAAAAAATGTTTCGATGTGCAATCTTTTAAATTGAAAAAAA
ACAAGCAACCTGTGCCCTTTCAAGTTGACTGTATACTGTTCAAAGAGGTG
GCAGCTGAATGCATGAAGAGGTACATTGGCACACCTTATGAAGGAATTGT
AGATACCTTAGTTTCTCTGATTAATGTGTTAACAAGGTTTACCTGGTTTC
AGGAGGTGGTACTATATGGCAAAATATGTGAGACCTTCCTGAGATGCTGT
ACAGAATTTAATAGATCAGGGGTCAAACTGGTTAAGATAAGGCACTGTGA
CATTAACCTATCAGTCAAACTGCCATCAAATAAGAAAGAGAACATGTTAT
GTTGTCTATATAGTGGCAACATGGAGCTCTTACAAGGACCTTTCTATCTG
AACAGGAGACAAGCTGTCCTTGGCTCTTCATACCTTTACATTGTCATTAC
ACTTTATATACAAGTGCTGCAACAGTATAGATGTCTGGAAGTCATAAACA
GTGTAAATGAAAAAACATTGCAAGACATTGAAAATCATTCCATGACTCTA
CTAGAAGATTCATTCAGGGAGCTCACTTTTGCTCTTGAAGGTAGGTTTGA
AGAGTCTTATAAAATACGAACCTCAAGGTGCAGAACCAGCGGGAATTTTC
TGAATAGAAGCAGTAGAGACCACTTTGTAAGCGTTGTTTCAGGCTTGAAC
CTGGTTTATGGCTTCCTCATAAAGGACAACTTACTAGCTAACTCTCAGCA
ACAGAACAAACAACTACAGATGCTTCGCTTTGGCATGCTTGCAGGGCTTA
GTAGGCTCGTTTGTCCTAATGAGCTAGGGAAAAAGTTTTCAACAAGTTGC
AGAAGGATTGAAGACAACGTTGCAAGGCTTTATCTACAAACATCCATATA
TTGTTCAGTTAGGGATGTGGAAGACAATGTTAAACACTGGAAACAAAGAG
ACCTATGTCCTGAAGTGACCATTCCATGCTTCACAGTTTATGGAACCTTT
GTCAACAGCGATAGACAACTGATCTTTGACATTTACAACGTGCACATATA
TAATAAAGAAATGGATAACTTTGATGAAGGATGTATCAGCGTCTTGGAAG
AAACAGCAGAAAGGCACATGCTTTGGGAACTTGATTTGATGAATTCACTT
TGTTCTGACGAAAAAAGGGATACTAGAACCGCAAGACTACTACTGGGCTG
CCCAAATGTGAGGAAAGCAGCAAACAAAGAAGGGAAGAAGCTGTTGAAGT
TAAATAGCGACACATCCACAGATACACAGAGCATTGCTTCTGAGGTGTCA
GATAGAAGATCCTACAGCTCAAGTAAGAGCAGAATCCGTAGTATCTTTGG
AAGATATAACTCTCAGAAGAAACCATTTGAATTGAGGTCAGGTCTTGAGG
TTTTCAATGACCCTTTCAATGATTATCAGCAGGCAATAACAGACATCTGT
CAATTTTCTGAATACACACCAAACAAAGAAAGCATCTTGAAAGACTGTCT
TCAAATCATCCGGAAAAACCCTAGCCACACAATGGGTTCTTTTGAGCTAA
TCCAAGCAATCTCAGAGTTCGGCATGAGCAAGTTTCCTCCCGAGAATATA
GATAAGGCAAGAAGGGATCCAAAAAACTGGGTCAGCATCTCTGAAGTGAC
AGAAACAACAAGTATAGTTGCATCACCTAGAACTCATATGATGCTCAAGG
ATTGTTTTAAAATTATACTAGGTACTGAGAATAAGAAGATAGTCAAAATG
CTTCGAGGGAAGCTAAAGAAGCTCGGTGCTATCTCAACAAATATAGAGAT
CGGGAAAAGGGATTGCCTGGATCTACTCAGCACAGTGGATGGTCTGACAG
ACCAACAAAAAGAAAATATCGTAAACGGAATATTTGAACCCTCGAAGTTG
TCCTTCTACCATTGGAAGGAACTGGTTAAAAAAAACATTGATGAAGTTTT
ACTTACTGAAGATGGGAATCTGATCTTCTGCTGGCTGAAAACAATTTCCT
CTTCGGTCAAAGGAAGTCTGAAGAAGAGACTCAAGTTCATGAATGTACAT
TCTCCAGAGCTGATGCCAGAGAACTGCCTCTTTTCCAGTGAGGAATTCAA
CGAGCTGATTAAGTTGAAGAAACTCCTCCTCAACGAACAGCAAGATGAAC
AGGAGCTGAAACAGGACCTTTTGATATCTTCCTGGATCAAGTGTATAACG
GCTTGTAAAGATTTTACAAGCATCAATGATAAGATTCAGAAATTCATTTA
CCACCTTTCTGAAGAGCTATATGACATAAGGCTGCAGCACTTAGAACTGT
CAAAACTTAAGCAAGAGCATCCTAGTGTCAGCTTTACAAAAGAAGAAGTC
TTAATTAAGCGGTTGGAGAAAAATTTCCTAAAGCAGCATAATCTGGAAAT
CATGGAAACAGTGAATCTTATATTCTTTGCAGCCCTCTCAGCTCCTTGGT
GTTTACACTATAAAGCACTGGAATCTTATCTGGTAAGACATCCAGAAATA
CTTGACTGTGGATCCAAAGAGGATTGCAAGCTCACTTTGCTTGATTTGTC
AGTTTCTAAGCTTTTGATTTGTTTGTATCAAAAAGATGATGAAGAATTGG
CAAATAGCTCAAGTTTAAAACTTGGTTTTTTAGTGAAATATGCTGTCACC
TTGTTCACATCAAATGGTGAACCATTTTCACTCAGTCTTAATGATGGTGG
TTTGGATCTTGACTTACACAAGACCACTGACGAAAAGCTGCTACATCAAA
CAAAGATAGTTTTTGCTAAAATTGGTTTATCTGGGAACAGCTATGATTTC
ATCTGGACTACTCAAATGATAGCAAACAGCAATTTTAACGTCTGCAAAAG
ATTAACAGGGAGGAGTACTGGGGAAAGGCTCCCAAGAAGCGTTAGAAGCA
AGGTCATTTATGAGATGGTAAAACTAGTGGGAGAAACAGGCATGGCAATA
CTACAACAGTTAGCATTCGCACAGGCACTAAACTATGAGCACCGCTTCTA
TGCAGTTTTGGCACCTAAAGCACAACTAGGAGGAGCAAGAGATTTGTTAG
TGCAGGAGACTGGGACTAAAGTCATGCATGCAACCACTGAAATGTTTAGT
AGAAATCTTTTGAAGACGACGTCAGATGATGGCCTCACAAACCCACATCT
TAAAGAAACAATCCTTAATGTGGGATTGGACTGTCTTGCTAACATGCGAA
ATCTTGATGGTAAGCCCATAAGTGAAGGTAGTAACTTGGTCAATTTCTAT
AAAGTCATATGCATCTCAGGTGATAATACCAAATGGGGCCCGATTCATTG
CTGCTCTTTCTTTTCTGGCATGATGCAGCAGGTTCTTAAGAATGTACCAG
ACTGGTGTTCATTTTATAAATTAACTTTTATTAAGAACTTGTGTAGGCAG
GTAGAAATACCTGCTGGTAGCATTAAGAAGATCTTAAATGTTCTTAGATA
CAGATTGTGCAGCAAAGGAGGTGTAGAGCAGCATAGTGAGGAGGATCTAA
GAAGGTTGTTAACAGAAAATTTAGATAGTTGGGACGGAAACGACACAGTT
AAGTTTTTAGTCACAACCTATATAAGCAAGGGACTCATGGCGTTAAACAG
TTACAATCACATGGGTCAGGGTATTCATCATGCAACATCTTCGGTGTTAA
CTTCCCTAGCTGCCGTGCTCTTTGAGGAACTAGCAATCTTTTATCTTAAG
AGAAGTTTACCCCAAACAACAGTACATGTTGAACATGCAGGTAGTTCAGA
TGATTACGCAAAATGTATAGTGGTGACAGGCATACTGTCTAAAGAGCTCT
ACTCCCAGTATGATGAGGCATTTTGGAAACACGCTTGTAGACTTAAGAAC
TTCACAGCTGCAGTACAGAGGTGTTGTCAGATGAAGGATAGTGCCAAAAC
CTTAGTGAGCGACTGCTTTCTTGAGTTTTACAGTGAGTTTATGATGGGCT
ACAGAGTAACCCCTGCTGTGATTAAGTTTATGTTCACTGGGCTGATAAAT
AGCTCTGTGACCTCTCCTCAAAGTTTAATGCAAGCATGTCAAGTTTCATC
TCAACAAGCAATGTATAATAGTGTCCCTCTTGTTACCAACACTGCCTTTA
CTCTACTGAGGCAGCAAATATTCTTTAACCATGTTGAGGATTTTATCAGA
AGATATGGTATATTAACACTTGGGACTTTATCACCTTTTGGTAGGCTGTT
TGTACCAACCTACTCTGGATTAGTCAGTTCAGCAGTTGCTTTAGAAGATG
CTGAAGTCATTGCTAGAGCAGCTCAAACACTTCATATGAACAGTGTATCA
ATACAGTCAAGCAGCTTGACCACATTAGACAGCCTAGGTCGTAGTAGGGC
AAGTTCTACAGCTGAAGATAGCAGCAGTGTGAGTGACACTACTGCTGCTT
CTCATGACTCAGGATCATCATCCTCAAGCTTCTCTTTTGAGCTCAACAGG
CCCCTGTCTGAAACTGAACTACAGTTCATTAAGGCACTAAGTAGCCTTAG
ATCAACACAAGCCTGTGAAGTAATTCAAAATAGAATTACAGGTCTTTACT
GCAATAGCAATGAAGGACCTCTTGACAGGCATAATGTTATTTACAGTAGC
AGAATGGCAGACTCTTGCGATTGGCTAAGGGATGGTAAAAGAAGAGGGAA
TCTAGAACTTGCAAATAGAATCCAGTCCGTACTGTGTATTCTGATAGCAG
GGTATTACAGGTCATTTGGAGGTGAAGGAACTGAGAAACAAGTAAAAGCA
TCATTGAATAGAGACGACAACAAAATCATTGAGGATCCTATGATACAACT
AATTCCAGAGAAGCTGAGAAGAGAGTTAGAAAGGCTGGGTGTTTCGAGAA
TGGAAGTCGATGAACTAATGCCAAGCATTAGTCCTGATGACACCTTAGCC
CAGCTTGTAGCAAAAAAACTCATCAGTCTCAATGTATCGACAGAAGAATA
CTCGGCTGAAGTGTCTAGACTCAAACAAACACTGACAGCCCGAAATGTTC
TGCACGGGCTGGCTGGAGGAATTAAGGAGCTATCGCTCCCAATATACACG
ATATTCATGAAATCCTACTTCTTTAAAGACAACGTCTTCTTGTCACTAAC
AGACAGATGGTCCACCAAGCATAGTACAAACTATCGTGATAGTTGTGGCA
AACAATTAACAGGTAGAATAATCACCAAGTATACTCACTGGTTGGATACT
TTTCTAGGCTGTTCTGTCTCCATCAATAGGCATACTACTGTCAAAGAGCC
CTCCTTATTCAATCCTAATATCAGATGTGTTAACCTGATCACGTTCGAGG
ATGGCCTGAGGGAACTATCAGTGATACAGAGTCACCTTAAAGTCTTTGAA
AATGAATTCACCAACTTAAATCTTCAATTCTCTGATCCGAACAGACAGAA
GCTTAGAATAGTTGAGTCTAGACCTGCGGAGTCTGAGCTGGAGGCAAACC
GTGCAGTAATTGTCAAGACCAAATTGTTTTCGGCAACTGAACAAGTTCGA
CTATCTAACAACCCTGCAGTTGTTATGGGCTACCTGTTGGATGAATCAGC
AATTTCTGAAGTCAAGCCTACCAAGGTTGACTTCTCGAACTTACTTAAAG
ACCGCTTCAAAATAATGCAATTTTTTCCTTCAGTGTTCACTTTGATCAAG
ATGCTGACAGATGAATCGTCAGATTCAGAAAAGAATGGCCTTAGTCCAGA
TTTGCAACAAGTTGCAAGATACTCAAACCACTTGACCTTGCTCAGTAGGA
TGATACAACAAGCAAAGCCAACTGTGACTGTGTTCTACATGCTGAAAGGT
AACTTGATGAACACAGAGCCGACAGTTGCTGAGCTTGTCAGCTATGGTAT
AAAGGAAGGTAGGTTTTATAGGCTTTCCGACACCGGAATCGATGCAAGCA
CATATTCCGTAAAGTATTGGAAAATTCTTCACTGCATCTCTGCCATCGGA
TGTTTACCTTTGAGTCAAGCAGACAAGTCTTCATTACTTATGAGTTTCTT
AAACTGGAGGGTCAATATGGACATTAGAGCATCCGACTGTCCACTATCTA
GTCATGAGGCAAGTATATTGAGTGAGTTTGATGGACAAGTTATTGCTAAT
ATACTTGCCAGTGAGTTGAGTTCTGTAAAACGAGATTCTGAACGCGAAGG
TCTAACTGACCTCCTTGATTATCTAAATTCACCAACTGAACTGTTGAAAA
AGAAGCCTTACTTAGGGACAACTTGTAAGTTCAACACCTGGGGAGACTCA
AATAGATCTGGAAAGTTCACATACAGCAGCAGATCCGGGGAGTCCATTGG
GATCTTCATTGCAGGGAAACTACACATCCACCTCTCATCTGAATCCGTTG
CCTTGTTGTGTGAAACTGAAAGACAAGTGCTCTCTTGGATGAGTAAGAGG
AGGACTGAAGTAATAACCAAAGAACAGCACCAATTGTTTCTGAGTCTTCT
CCCACAGTCACATGAATGTCTGCAAAAGCACAAGGACGGCAGCGCGCTGT
CAGTCATACCTGATAGCAGCAATCCCCGACTACTTAAGTTTGTGCCTCTC
AAGAAAGGTCTAGCGGTGGTGAAAATCAAAAAACAAATTCTAACAGTGAA
GAAGCAGGTTGTGTTTGATGCTGAGAGCGAACCTAGATTACAGTGGGGGC
ATGGCTGCTTGTCCATTGTTTATGACGAAACTGACACTCAGACTACATAC
CATGAGAATCTTTTGAAGGTGAAGCATCTTGTTGACTGCTCTACAGATAG
AAAGAAACTTTTGCCTCAGTCAGTGTTCTCTGATTCCAAAGTTGTCCTGT
CAAGAATCAAGTTCAAGACAGAGCTTCTCCTCAACTCATTGACACTGCTC
CACTGTTTTTTAAAACATGCTCCTAGTGATGCCATAATGGAGGTGGAAAG
TAAAAGCAGCTTGCTGCACAAGTACCTCAAATCAGGAGGTGTCAGACAGC
GGAATACTGAAGTGCTCTTCAGGGAGAAGTTAAACAAAGTTGTTATAAAA
GACAACCTTGAGCAAGGTGTGGAAGAGGAGATTGAGTTTTGCAACAACCT
AACTAAGACTGTTTCAGAGAACCCATTGCCACTTAGCTGTTGGTCTGAAG
TTCAAAACTACATCGAAGACATAGGCTTCAACAATGTACTTGTTAACATT
GACAGAAACACAGTGAAAAGTGAACTTCTATGGAAATTCACGTTAGACAC
CAATGTAAGCACTACAAGTACCATAAAAGACATGAGGACACTGGTGTCCT
ACGTTAGCACTGAGACTATCCCTAAGTTCTTACTTGCATTTTTACTTTAT
GAAGAAGTGTTAATGAACTTAATCAACCAGTGTAAGGCAGTAAAAGAACT
CATCAACAGCACAGGACTCTCAGATTTGGAACTAGAGAGCTTGCTTACTT
TATGTGCTTTCTATTTCCAAAATGAGTGTAGTAAGAGAGATGGTCCTAGA
TGTTCCTTTGCAGCACTGTTAAGTCTAGTTCATGAGGATTGGCAGAGGAT
AGGTAAGAATATTCTTGTTCGTGCAAACAATGAGCTAAGTGATGTGTCAT
TGAAGGTTAACATTATCTTGGTGCCTCTCAAGGACATGTCTAAGCCAAAG
CCTGAGAGAGTGGTCATGGCCAGAAGGTCTCTAAATCATGCTCTATCCTT
AATGTTTCTGGATGAGATGTCATTGCCTGAGCTAAAATCCTTATCCGTGA
ACTGCAAAATGGGAAACTTTGAAGGGCAGGAGTGCTTTGAGTTCACTATT
CTGAAGGACAATAGTGCAAGGCTAGATTACAACAAGTTGATTGACCACTG
TGTAGACATGGAAAAAAAGAGGGAAGCGGTTAGAGCAGTGGAAGATTTGA
TTCTGATGTTGACAGGCAGAGCAATCAAAACCAGTGCTGTGACACAATAT
GTACACGAGGATGAGCAATGTCAAGAGCAAATAAGCTTAGATGATCTAAT
GGCAAGCGATACGGTAACAGACTTGCCTGACAGGGAAGCAGAAGCTCTCA
GAACAGGAAATCTTGGCTTTAACTGGGATTCAGATTGA
>JF785543_Dugbe_virus
GACAGTCTAATTTGGGAGAGGGTTGTTGATGAACAATACATCACTAACCC
AACATTCTGTGTTAGTGACTATTTTGAAATTATCAGGCAGCCAGGTGATG
GAAACTGTTTCTACCATAGCATTGCAGAACTGTTCTTTGATGTAAAAACA
CCATCCAGCTTTAGAAAGGTAAAGGAGCACTTACAGCTAGCAGCAGAAGA
GTACTATGACACTGAGCCTGAAGCGGTAGGAACCGGGATTTCCAAAGATG
AGTACATTAAGGTTGCAATGAAAGATAATGAATGGGGAGGTTCCCTAGAA
GCCTCAATGCTATCAAAGCATCTCCAGACAACCATCATCTTATGGGTTGT
TAATTCAACAGAACAAGTCACGGCTGCCATTAAGTTTGGACCAGGTAGAG
TGTCAACAGCTCTTAATCTTATGCATGTCGGCCGAACACACTTTGATGCA
CTTAGGATAATAGGTCAGCTGGAGAATAACCAACCTCAAAGTAGGAATAG
GCTAGACATAGCAGACAGAATTGCAGCTGCAGAGGTTTATGTAAGCCAGT
CCATTGAGGATAATCTGCAAGAAGACGAATTCTTTGACTATGCAAGAGAG
GATGAAATTTCAGAAGATGTCAGTGCTCCAGGAGACCCCAAAGAAGCAAC
CGAGCTCAAAAGGAAAGCGATACTTCTGAACAAAACTGTTAAAAGAGGGG
AAAACATACCGATAAGGGTAGGCAGAGTCCTTGACTGTCTATTCAGCTGT
AAAATTGTAGTCAGTTTAGACGAAGGGCTACTCTGTTTAAGGCCTGAAAC
CAGGGGAAGTGAAGCCACCTCAATTTCTCTAAGACAACTCGGACATAAGC
TGCTAACTCGTGACAAGCACATTAAAATGGAGTATGCTAGATCCAAACTC
TATGTGACTAGGGATCTCATAGATCACCTAGACATAGGTGGTCTGCTTAG
ATCATCATTTCCTGGCCTAGGATTAGAGAGATACATACAGTTGTTGCATT
CAGAACTTGTGTTAGACTTAGTGACAGTGGTGCTTGCTGTACTGCTATCA
ACTTTCTTGTATGGTTCAAACAACAAAAACAAGAAACAGTTTATAACAAA
CTGCTTATTGAATACTAAGCTTTCAGGCAAAAGAGTGTTTAAAGCATTGT
CCAAATTAACCGGTCAGATGCTGTACCGTACTCCGAAAAAAGCAGTATCA
ATTGTGTCACAGGAGCTCTATGGAAAGCTAATGCTAAAAGTGAAGAATAA
CTTGGAAGGTATGGGACCGATAAGCATGCTAGCATTAAGGAATCTGGATT
TTGATAATATGCAGCTTCAAGACTATCTGGAAATGTTATCTGAAATGTCC
AAAATTGACAATTCTGACGTTGAGTACACTCACAGAGAAATAAGTGACCT
TCACACGTTAGTTGAAAGGCTAAGCAAACTTCAGAAATCTCAGGATGTCA
ATGACCTCAAGCTGTGGTTTAAGGAAGAGGCATTGACAAAAAGGTCACAA
AGGAGTGTTAGCAATGCTTTCGAGTTTTTAATCAATGATTATTTTAAGAA
AAAGGATATCATGAAATTTGTTTCCACATCAGGGAAGGCATCAAGTACTG
GAAACATTGGAAATGTGTTATCATATGCACACAATCTGTACCTCAGTAAA
GAAAGTCTTAGAATGACTTCTGAAGATGTTACCCAACTACTAATAGAGAT
CAGAAAGTTGCATAAGCTACAGGGTGATCTTAGCATTGAACCAGTAGCTA
TAATTTGCGATAAGCTAGAGGACCAATTCAGAAAGTTATTTAGGGAGTTG
CCTGAAGAGTGCAGTAGTGAATGCCAGACACTATTCAATGATATACGCAA
TTCTCCAAGCCATAGTGTTGCATGGAAACATGCTCTTAGGTTGAAGGGAA
CAGCATATGAAGGGATGTTTGCAAAACAATATGGTTGGTCTTACATTTCA
GAAGACATCAAACCTAGTCTAACAATGATTGTGCAAACCCTTTTCCCAGA
GTCCTTTGAGGCATTTCTGGATAGGACTCAACTACATCCAGAGTTTCGGG
ATCTCACCCCTGATTATGCTCTAACTCAAAAAATCTTTTTCCCAAAAAAC
ACAATACCTAGAACGGAAAACAGACAGCTTGCAATAGATGTTTCACTGGA
GGGCTCTGTTGAGGCTGTGCCTGTAGTTGAAAAAAGAATGTTTCCTCTTC
CTGAGGTTCCAATTGGGGAGGCTAACTCAATCAGCAGGGTTATGGATATA
TTCAAGGAAAAGAGGGAGGAAAGCATGCAGAGAAAACTTGAACATGATAG
GCAGGCAGAAGCAAATCGACTAAAGTGTGCTGAATCAAGTGCTTCCAAGG
CAGAGCAGGAAACNNNNNNNNNNNNNNNNNNNNNNNNNNNNNNNNNNNNN
NNNNNNNNNNNNNNNNNNNNNNNNNNNNNNNNNNNNNNNNNNNNNNNNNN
NNNNNNNNNNNNNNNNNNNNNNNNNNNNNNNNNNNNNNNNNNNNNNNNNN
NNNNNNNNNNNNNNNNNNNNNNNNNNNNNNNNNNNNNNNNNNNNNNNNNN
NNNNNNNNNNNNNNNNNNNNNNNNNNAAAGGTTGTGGATGCCCCATCAGT
AGAAGATAGCTCTGAACAAGCATCTAGTGATTTTCCAGACTATGGATACC
ACTTTAAAAGGATTGTCATGGATGAGAATGGCACAGTGCTGACTGAAGAG
GCACAACTAGAAAAGAGACAGTTACTCTTTATTGAAGTGGGTTACCAGAC
AGATGTTGATGGTAAAATTACTACAGATTACAAAAAATGGAAGGACATTC
TAAGGTTGCTAGAACTCCTAAACATCAAGTGTTCCTTTATTGCGTGTGCA
GACTGCTCCTCAACACCATCGAACAATTGGTGGATTAGTGAAGATAAAGT
CAGGCTCTTAAAAAATTCGATCAGTCACCTATTTTCAAAGTTGACCCAGA
ACTCTCCTGCAGATGTTACAGACATAGTGGTTGGCTCCATAAGCACACAA
AAGGTTAGAAGCTATTTAAAGTCTGGTACAGCAACCAAAACACCTATCTC
ATTGAAGGATGTACAAGAAACATGGTTTAAAATGAAAGACTATATAGTAA
ACAGGCCTACTGGAGTCTCACTAAACAAAGAATTAGTTAGTGCCCTTTAC
CAAGGTCTTGTGGAGGGAGCTATAATCAGTAAAGAAGGTACAGTCAACTT
AATACAGATGCTAAAAGACAAGCAGGAAAAGATCACAGATGAGTTTGAAA
GAACAAAGTTAAAGCATGAAGTCAATGAAGATGTCAAAACAAGTGAAAAA
TTATTATTAGGTTGGTTAATGGAGGACCTTAAAGGCTGCCGTTGCATGGG
ATGTTTAACTAAAATTAAGGAACTTTCTGAATCAATGTCAGCAAATCAGG
ATAGGCTGGAATACTTGTCAACCAACTGCCAAACAAAGAGTCATTGCACT
GAATGTCACCCAAGAAGCTTAGAGTATAGAAACACCTCAAATGTGGACAA
TAGAGTTCCCAATATGCAGAGAGTCAGCCATTCAAGAAATGAAGGTTTTG
AAGATACAAATGAAACACTTACTGAATTAGATAGGCTTGTAAGATTAACA
CTACCAGGTAAAACAGAGAAAGAGAGAAGAGTGAAACGTAATGTTGAAGG
TCTAATCAGGTTCATGATGCAACAGTCAAGCTTGGATTGTATAAAGCTAC
CTTCTGGACAAATAATTGCTCACAGGTGCAATAAAAAATTTAAAAATAGT
TCAGAAGCCGAAGAGAAGTGCAATGAAAGGTTCGAGAGGTTGATGAAAGA
ATTATCAGAACAGAAGCTTAAGCCTTACTCAGATCATGTAAAGAAGACAA
TTGCAAGTTCGTTAAAAAAAACAGATAAGCAGGCAGGTTCTAAGTGTGCT
GTGCCGAGATTATGGCTGGAGACACTGATCAGAGACCTAAAGGTTCCTAC
AAAGGATGAGGAGATTCTTCTTAATATACGTACAAGCATGCAAAGTAAGA
CCAACTTTATTAGAAATAATGATAAACTTATTATCAGAAGTAACAAGGAA
ATTGCTGATTATCTAGAAACTAAAAGGGGAAATTTATTGTCAGGAAAGGC
CACCGACAAAATCTTTTCATCTGATTGTATACTTTTTAAAGAAGTTGTAG
CAGAGGCTCTTAGAAGGTACTACAGCACTCCCTATGAAGGTGTTCCAGAA
ACAATAGTGAAGCTCATCAATTTCTTATGCACATTCGGTTGGTTTCAAGA
GACTGTCTTATATAGCAAAATCTGTGAAACTTTTTTGAGATGTTGTACAG
AGTTTAGTAGATCTGGAATTAAACTGGTGAAGGTAAGGCACTGTGACATC
AATTTATCAATAAAGCTACCATCAAATAAAAAAGAAAACATGCTTTGCTG
CCTCTATGACAAAAACATGTCCCTCTTAAAAGGACCTTTTTTCTTAAATA
GAAGACAAGCAATACTCGGCAGTGCCTATCCTTACATACTAATAACTTTG
TATATTCAAGTTTTGCAGCAACACAGATGTCTGGAGGTATTAAACAGTGT
TAATGATAGAGTTATTAACAATATTAACACCTGCACCAACGGTCTTTTAA
ACATAGTTAAGGCAGAACTAACACTGGTGAACTCTGGACTTTTTGAAAAA
GCCTATGAATGCAGAACTGAGCAGTGTAGATTAGGTGGCAATTTTTTAAA
TAGAAGTAGCAGGGACCATTTCATTTCGACTATATCAGGCCTTAATGTTA
TTTATGGTGCACTGATCAAAGACAATCTGCTGGCAAACTCTCAGCCACAG
AACAAGCAATTACAAATGCTCAGATTTGGTATGTTATGCGGGCTAAGCAG
GCTGTCCAGTGCTTTAGAGCTGGGTAAGAAGTTTTCTACAAGCTGCAGAA
GAATTGAGGACAATATTATGAGACTGTATTTGCAGTCAACAATCTACTCT
GCAAACAGGGATGTAAGTCAGAATGTGCAAAATTGGAAGTTGAAAGATTT
GTGTCCGGACATCACTATTCCTTGTTTCTCAGTTTATGGGCTTTTTGTCA
ACAGTGATCGACAGCTTATATTTGATATTTACAATGTACACATTTACAAC
AAAGAAATGGACAACTTCGATGAGGGGTGCATCACAGTCTTAGAGGAGAC
TGCTGAAAGACATATGCTTTGGGAGCTTGACCTTCTAAGATCTTTGGAAG
GGGATACTAAAGATGTACGAGCAGCAAGGCTCTTGCTGGGTTGTCCTAAT
ATAAGGAAGGCAACTGACAGAGATGGAAACAGGCTAATGAGAAGGGGAGT
TACAGATGACCCAAGGGAAGAAGCTGGTAGTGACTCATCTAGTGTTAGTG
GCAGAAGATCATATGCCTCAAGTGGTACCAGAGTTAAAAGCATGTTTGGC
AAGTATAATTCTTCCCAAAAACCGTTTGAGCTCAAGCCTGGTTTAGAAGT
AGTAAACGATCCTCTTCATGATTACAAGCAGGCTGTGCAAGATAGCTTCT
GTTACTCAGAATACACCCCTAACACAGAAAGTGTGTTGAAGGATTGTATT
CATATAATCAGAACAAATCCAAGTCACACAATGGGTTCATATGAGTTAAT
TCAAGCAGTGACAGAAAATGCGAGACGCAAATATCCTCCAGAAAATATAG
AAAGGGCAAGAAAAGACCCAAAAAACTGGGTCAGCATATCTGAAGTCACT
GAAACGACAAGTATCGTCTCACAACCTAGAACACATTTTATGCTCAAAGA
CTGCTATAAAGTTCTATTAGGAACGGAGAACAAAAAAATTGTGAAAATGT
TAAGAGGTAAGCTCAAGAAATTAGGTGCAATGAGGACAGACATTGAGATA
GGGAAGAAGGATTGTCTGGATCTGTTGACAACTGTTGATGGTCTATCTGA
GGAACAGTGCAAGAATATAGTAAATGGCATATTCGAGCCTTCTAAACTAT
CCTTCTACCACTGGAAAGATCTACTAAAGAAAGAATTAAATGAGGTCTTA
CTAACTGATGATGGTAATTACATCTATTGCTGGCTCAAAACATTGTCTTC
AATGGTCAAACACTCCTTGAAAAAAGACTTGCGATTTATGACTGGCAAAA
ATTCCCTGGATATAAAACCAGAAATGTTCACAGATGAAGAATATTCAGCT
CTGAACATTATGAAGTTAGAACTGTTAGGTGAACAAGCCGATGGAATACA
GGGCAAAACCAACTTCCTTTTGAGTTCTTGGAAAAAGTGCGCCCTAAAGC
CCAAAGAAGGCCAGTCAATATTAAACATGGGGCTAAATAGCCTGGCAGCA
CTACATGATGAGCTCTATGATATTAGGCTGCAGCATCTTGAGCTAACTAG
AATAAAGAAAGAGAACCCAACTGTTAGCTTCACAAAAGAAGAAATTTTAG
TCAAGCGGCTTGAGAAAGGATTCTTATACAAGTATAAGAAAGAAGTAATG
GAGGCAGTCAATTTGATCTTTTATTGCTGTTTAACAGCACCTTGGTGTCT
ACACTACAAATCACTAGAGGCATATCTAGTTCGGCACCCGGAGATACTTG
AAACAGAATGCATCAAAGAAAATGACATACCTCTTCTAGACTTGACTGTC
ACCAGTCTAATCAGGAGCCTTATTGATGATATTGAAGGTGAGTCAAACTT
TAATGAATCTTCAGATATCAAAGTCAGCTTTGCAGTTAAGTATCTGATAA
CTTTGTTTACTGCAAATGGTGAGCCATTCTCTCTTAGTTTGAATGATGGT
GGACTGAATGATGATCTTCAGCTGACAACTGATGAAAAGCTACTGTATCA
AACAAAAAAAGTTTTTGCTAAACTTGGCCTGTCAGGTAATAATTATGATT
TTATTTGGACTTTACAGATGATTGCCAATAGCAATTTTAATGTTTGTAAA
AGACTTACAGGTAGAACAACTGGGGAAAGGCTGCCAAGAAGTGTGAGGAG
CAAAGTTATCTATGAAATGGTTAAGCTAGTTGGAGAAACTGGAATGGCAA
TACTACAGCAGTTAGCATTCTCTCAAGCCCTGAACTACGACCACAGATTT
TATGCAGTCCTGGCACCTAAAGCACAACTTGGCGGTTCTCGAGACTTACT
AGTCCAGGAAACAGGCACTAAAGTGATTCATGCTACAACAGAAATGTTTA
GTAGAAATTTGCTTAAGACGACATCTGACGATGGTCTTACAAACCCACAT
CTGAAAGAATCAATACTAAACATCGGACTCGACATGTTAAGCACAGCCAG
AGCACTAGACGGGAAGCAGGTCTCTGATGATAGCAATTTATTAAATTTTT
TTAAGGCAGTCTGTATATCTGGTGATAACACTAAGTGGGGCCCAATCCAC
TGCTGTTCCTTTTTTTCAGGTATGATGCAGCAGCTACTCAGGGATGTTCA
AGACTGGAGTTCATTCTACAAGCTAACATTTATCAAAAACTTATGTAGAC
AGATTGAGATCCCTGCGCCTAGCATTAAGAAGATACTGAATGTACTTAGA
TTTAAGTTGAGTGACAAGGGAGGTGTAGAGAAGCTTTCAGAAGAGGCTAT
AAGGTCGGAATTGATCAACAATCTAACAGAGTGGGAAGGGAACGACACTG
TTAAATTTTTAATAACAACCTACATCAGTAAAGGCATCATGGCAATGAAT
AGTTACAACCACATGGGACAGGGCATTCATCATGCTACTTCTTCATTGTT
GACATCTATGATGGCAGAGACATTTGAAGAACTTGCTGTAGATTATATGA
AGAAGCATTTTCCTGGCCTTACAGTGAATGTAGATCATGCAGGAAGTTCA
GATGACTATGCTAAGTGTATAATAGTTTCTGGCTTAGTTTCCAAAGATAT
TTATAAAAGGTATGATGAGGCCTTTTGGAGACATGTGTGCAGACTTAAAA
ATTTCTTAGCTGCGGTACAGCGCTGCTGTCAGATGAAAGATAGTGCAAAA
ACCTTGGTTGGAGATTGTTTCTTAGAGTTTTACAGTGAATTCATGATGGG
AAACCGGGTGACTCCAGCAGTCATTAAGTTTATATTTACAGGGTTAATAA
ATAGTTCTGTTACATCCCCTCAAAGCCTGGTTCAAGCTTGCCATGTCTCT
AGTCAACAGGGCATGTACAACAGTGTTCCTTTAGTAACAAATGCTACTTT
TACAATTCTTAGACAGCAAATCTTTTACAATCATGTTGAAGACTTTATTA
GGAGGTACGGGCTGATTACACTTGGGGCAGTCTCTCCATTTGGCAGGCTT
TTCTTACCTAAGTTTTCAGGACTGGTCAGTTCTTCAGTAGCTCTAGAAGA
CAGTGAGACTATCTCAAAAGCAGCTGCTGAGATCAACTCCAATGACATTT
TTTTTAATACAAGTAGTCTAAGTAACCTAGATAAGTTAGAGCAAAGTCCC
GACAGTTCAGGTTTGGATGATGACAGTGTGGTAAGTACAACTACAGTAGA
ATCATCAGACTCGAAAGGGTCATCATCAAGTTTCACTTTTGACTTAAACC
GTCCTTTGTCAGAGACTGAAGTCAAATTTTTGAAGCTTTTGAAAGAATTA
ACATCAACAACTGCATGTGAAATGCTGCAAGAAAAAATAAACATCCTCTA
CAATGATTCTAGAGAAGGTCCTTTAGATAGGCATAACATCTTACAAAACT
GTAGACTGTCTGAGTCATGTGATTGGTTGCTTGACGGTAAAAAAAGAGGT
CTGCTTGAATTGTCAAGAAGGATAGCTTGCCTGCTTAATGTTTTGATTGC
AGGTTATTACAGGTCATTTGGAAGCGAAGGAACAGAAAAACAAGTAAAGG
CCTCTTGGTCTAGAGATGATAATAGGGTTATTGAAGATCCCATGATTCAA
CTGATACCAGAGAAGCTTAGAAGGGAGCTAGAAAGACTTGGTCTATCAAG
AATGGAAGTGGATGAGCTAATGCCAGCCGTAGGTCCTGATGAGAGCCTCT
CCCAACTAGTAGCAAAGAAACTTATCAGCTTGAATGTATCAACTGAGGAA
TATTCAGCTGAAGTATCAAGGTTAAAGCAAACTTTAACTGCTAGGAACGT
GCTGCATGGGTTAGCTGGCGGCATAAAGGAGTTATCATTGCCTATATACA
CCATATTCATGAAATCCTACTTCTTCAAGGATAACGTGTTCCTAGACTTA
GAAGACAGATGGAGTTCCAGGCACAGTGCCAACTACAGAGACAGCACGGG
TAAAATGCTGACAGGTAAAGTGGTAACTAAGTTCACCCATTGGTTAGACA
CTTTCTTGTCCTGTGTTGTGAGTGCCAATCGTTCACAAGAGATTAAAGAA
TGCTCTCTTTTCAACCCAAATCTCAGATGTGTGAATATAATGGTGAAGGA
GGACAATATAAAGGAACTATCTTACATTAGAAGTCACTTATCAGTGCTTT
CTGTTGAGTTTGAGAATTTGAATTTGCAGTTTTCTGATGTGAACAGACAA
AAGCTTAAAATTGTTGAAAGCAGACCGCCAGAGTGTGAATTGGAAGCAAA
TAAGGCAGTCATTATCAAATCCAAATTATTTAGTGCAGTGGAACATGTTA
GACTTTCAAACAACCCTGCTGTTGTGATGGGTTACCTTTTAGAAGAGTCT
TCAATATCAGAGATTAAACCGACCAAGGTTGACTTCTCCAATTTGCTAAA
AGACAGGTTTAAACTCATGCAATTCTTTCCTTCTGTTTTCACTTTACTGA
GATCCTTGCAATCTGAGTCAAAAGAACTAGAAAAGCTAGGTGAGCCGGTA
GACATGCATCAAGTTTCAAAATATGCCAATCATCTAACCCTGCTCTGTAG
AATGATACAGCAGTCAAAACCTTCATTGACTGTCTTTTATATGCTGAAGG
GTAGCCAAATGAATACAGAACCGACAGTTTCTGAGCTGGTAAGCTACGGA
ATCAAAGAGGGTCGATTCTTGAAACTACCAGAAATAGGGCTAGATGCTAG
TACATATTCTGTAAGGTATTGGAAGATATTACACTGCATTTCGGCAATTG
GCGAGCTTCCTTTGAGCAGCAAAGATAAAACTTCTCTACTTATAAGTTTC
TTGAACTGGAAAGTAACCTCTGATTGTGTTGATGATTGTTGCCCACTAGA
AAAATATGACAAGGCTATTATAAGTGAGTTTTCAGGCCAAGTATTGATCA
ACACTTTAGCTAGCGAATTGAGTTCTGTTAGAAAGGACCAAGAAAGAGAA
GGCCTAACTGACCTAATTGATTACATTAATTCACCAAGTGAACTGTTGAA
AAAGAAGCCCTATTTAGGAACAACTTGCAGGTTCCAATGCTGGGGAGAAG
GAGCCAAATCTGGAAAATTCACTTACAGCAGTAGAACTGGAGAAGCCATC
GGTATCTTCGTAGCTGGTAAGTTGCACATTCACCTTACCTCTGACTCACC
TGGCTTACTTTGTGAGGTCGAAAGGCAGGTCTTAAGCTGGCTTGGCAAAA
GAAGAACTGATGTACTAACAAAAGAACAACATCAATTCTTCTTAGATTTC
CTTCCAGATCTCAGTGAGGTAGTGCAAAAAAATAGAGATGGTGCTGTTCT
AGGTGTGGCAATAGATAATACAAATGTTAGAATGCTGAAGTATGTTCCTC
CTAAAAGGAGTACTCCTGTTATCAAGGTCAAGAAACAAATACTGACAGTC
AAAAAACAAACAACCTTAGATGTGGAAAGTGAGCCAAGAATAGTCTGGGG
ACATGGTCAATTATCGATAGTGTATGATGAATGCGAAACTGAAACCACAT
ATCATGAAAACTTAATCAAAGTTAAAAAACTTGTTGATCTGGCATCAGGA
ACTGCAGATAAGCTTCCAACAGCTATCTTTTCAGACACCAGGATTACATT
AGCTAAAGTGAGGTTTAAGACAGAGCTCCTGCTAAACTCATTATGTTTAC
TTCACTGTTTCTTAAAGCACACTAGCCAAGATGCCATCCAAGAAGTTGAG
AGCAAGTGTAATGTACTGGAAAGGTATCTAAGATCAGGTGGTGTACAGTT
TAGACCAATGAGTGAGTCACTGGATAAAAAAGTGACCAAAATTCCTTTGC
AATGTCAGTCCGACAAAGATGTTGACAAAGAAATCAACTTCTGTGAGGAC
TTAACTAAAATCTTTTCTAATGAGAACGTGCCATTAAGTTCATGGTCAGA
GGTCCAGTCTTACATAGAAGAAGTTGGCTTTGGTAACGTGCTTGTACATG
TTGAAAAAAATCCAACAAGAAGTGATCTGATATGGCGGTTTTCGATAGAC
TCAATTGGCGGAAATTTTGGGCCAATAAAAGACATTAGAACATTAGTAAC
CTATATGAGTACTGAAACAGTACCAAAGTTTCTTCTGCCTTTTCTACTTT
TTGAAGAGCAGCTCAAACACCTTATAGCTAGCTGTGTGGAATTGAGAGAT
GCATTAAACAGCTCGGGGATAAACGACCGAGAAATTGCAATTGTTGCACT
ATTCACTTGTTTTTATTACCAATCTGATTCAGTCAAAAGACAGGGGCCTG
TGTGCTCAATATCCTCATTCTGTAGCTTGATGGGAGATGATCTGCTGCTA
CTTGACAACAGACTTCAAGCCAGAGTCCTTCCTGAACAGGACAATGTTAA
ACTTCACTTCAAACTCAATCTCACAACAGAGAGCACCTTAGGTAAAAAGG
ACAAAGCAACTCAGGCTAAAAAAATCATTGGCAGGTATTTAAGGCTCATA
TTCACAGAAGATGACATGGACTTAAAAAAGCTCAAAAATGATGCCACAAA
CGTGAAATTGTCGTCTGAAAGGGAGTGTGAATTTTTAGAATTTTACCTAC
ACAGTGATCTTTCTTACGCCTTGAACTACAGAGTGCTACTAGAACATCTC
ATAGACTTAGAAGACAGAACTAAAAAGACAGCTTGCACACTTATTGAAGA
ATTTATTCTGATGCTAACTGGAAGATTGATGATCTCAAGTACAGTTGACC
TAGAAAGCAAAAAAACATTAGAGGATGATGCCCTTTGTTTAGAGGATCTA
CTTGACAGTGACAATGAGGCATCTAGCACTAAGTCTGACAACGAAGAACA
GATAGCACTACAAACTGGTAAATTTAATTTCAACTGGGATTCAGACTAA
>KJ682804_CCHFV isolate SPU 497/88
CTCAAAGATATCAATCCCCCCATTACCCACGTTTACACAGAGAGCTCCAG
TAGTGGTCTTTGCCTTTGCGAAACCATGAACTTCTTGAGAAACCTTGATT
GGATTCAAGTGATTCCCGGTCAATATGTGTCCAACCCTAGGTTCAACATT
TCTGATTATTTCGAGATTGTGCGGCAGCCTGGTGATGGGAACTGCTTCTA
TCACAGCATAGCCGAGTTAACCATGCCCAACAAAACAGATCACTCATATC
ACAACATCAAACGCTTAACCGAGTCGGCAGCACGGAAGTATTACCAAGAG
GAGCCTGAAGCTAGACTTGTTGGCTTGAGTTTAGAAGACTACCTTAAGAG
GATGCTGTCTGACAACGAGTGGGGATCTACTCTAGAGGCATCTATGTTGG
CTAAAGAAATGGGCATTACTATCATCATTTGGACTGTTGCTGCTAGTGAT
GAAGTAGAAGCAGGTATAAAGTTCGGAGACGGTGATGTGTTTACAGCTGT
GAACCTTTTGCACTCTGGACAAACACACTTTGATGCGCTTAGAATACTGC
CACAGTTTGAAGCAGACACGAGAGAGACCCTGAGCTTGATGGACAGGGTT
ATAGCTGTGGATCAGTTGACATCATCTTCTAGTGATGAACTGCAAGATTA
TGAAGACCTTGCATTGGCACTCACGAGCGCAGAAGAATCATATAGACGGT
CAAGCTTGGATGAGGTCACATTGTCCAAGAAGCAAGCAGAGATACTAAGG
CAAAAAGCATCTCAGTTGTCTAAATTGGTCAATAAAAGTCAGAACATACC
GACCAGAGTCGGTAGGGTCTTGGATTGCATGTTCAACTGCAAATTATGTG
TTGAGATATCAGCTGATACTTTAATTCTGAGGCCAGAATCAAAAGAGAAG
ATTGGTGAAATCATGTCATTGCGGCAGCTGGGGCATAAGCTGCTGACACG
AGACAAACAAATTAAGCAAGAGTTCTCTAGAATGAAACTCTACGTCACTA
AGGATTTACTCGACCATCTAGACGTTGGTGGGCTCTTGAGGGCCGCTTTC
CCTGGGACAGGAATAGAAAGGCATATGCAGCTGCTACACTCTGAGATGAT
ATTGGACATCTGCACTGTATCACTTGGTGTCATGCTGTCAACATTCTTAT
ATGGTTCTAACAATAAAAACAAGAAGAAATTCATCACCAACTGTCTGCTA
AGCACAGCCCTGTCTGGAAAGAAGGTGTACAAAGTTCTCGGCAACCTAGG
AAATGAACTGTTGTACAAGGCACCTAGAAAGGCCTTAGCAACTGTCTGCA
GTGCCTTGTTTGGGAAGCAGATAAACAAGCTTCAGAATTGCTTCAGGACC
ATAAGCCCTGTTAGCTTACTTGCATTGAGAAACCTAGACTTTGACTGTCT
CAGTGTGCAAGACTATAACGGTATGATAGAAAACATGTCTAAGTTAGACA
ACACTGATGTTGAATTCAACCACAGGGAGATAGCTGACCTCAATCAATTA
ACTTCTCGACTCATCACATTAAGAAAGGAGAAAGACACTGACCTCCTCAA
ACAATGGTTTCCTGAAAGTGACCTCACCCGCAGAAGCACCAGGAATGCTG
CAAACGCGGAGGAATTTGTCATATCTGAGTTCTTTAAGAAGAAGGACATT
ATGAAATTCATCAGCATTTCAGGCAGAGCAATGAGCGCAGGCAAGATCGG
TAATGTCCTATCCTATGCACATAATCTTTATTTAAGTAAGTCAAGCTTAA
ATATGACCTCAGAAGACATCTCACAGCTTTTGATCGAGATTAAGCGATTG
TATGCTCTACAAGAAGACTCTGAAGTAGAGCCGATAGCCATAATTTGTGA
TGGCATAGAAAGCAACATGAAACAGTTGTTTGCTATATTGCCTCCTGACT
GCGCAAGAGAGTGTGAAGTCCTCTTCGATGACATAAGAAACTCTCCAACG
CACAGCACAGCCTGGAAGCATGCACTCCGATTAAAAGGGACTGCATACGA
AGGTCTGTTTGCAAACTGTTACGGCTGGCAGTACATTCCAGAAGACATTA
AACCAAGCCTGACCATGTTAATACAGACCTTATTTCCTGACAAATTTGAG
GATTTCCTGGATCGAACCCAGTTGCATCCAGAGTTCAGGGATCTAACTCC
GGACTTTTCACTCACACAAAAGGTTCACTTCAAAAGAAACCAGATACCTA
GTGTCGAAAATGTGCAAATCTCCATAGATGCAACGTTGCCTGAATCTGTG
GAAGCAGTACCGGTGACAGAAAGAAAGATGTTCCCTCTCCCTGAGACTCC
ACTAAGTGAGGTGCATTCAATAGAGCGTATAATGGAAAACTTCACCCGCC
TTATGCACGGAGGAAAACTTTCAGCCAAGAAAAAAGATGGAGATCCGGCA
GAACAGGGCAGCCAGCAGAGTACCACTGAACACGAGAGCACCAGCATCTC
TGCCTTTAAAGACTACGGAGAGAGAGGGATAGTCGAGGAAAACCACATGA
GGTTTAGTGAAGAAGATCAGCTAGAGACAAGGCAACTGTTGTTGATGGAA
GTTGGTTTTCAAACTGACATCGATGGGAAAATAAGGACAGATCACAAGAA
GTGGAAAGATATATTAAAGCTATTAGAGTTGCTAGGAATCAAATGCTCAT
TTATCGCCTGTGCAGACTGCTCATCTACACCACCAGACAGATGGTGGATT
TCGGAGGACAGAGTGCGAGTCTTAAAAAATTCAGTCAGCTTCTTATTCAA
TAAACTCTCCAGAAACTCACCTACAGAAGTAACTGACATAGTTGTTGGAG
CTATAAGTACTCAAAAGGTTAGAAGTTATCTAAAGGCAGGAACTGCAACA
AAAACCCCCGTGTCGACAAAAGACGTTCTAGAAACTTGGGAAAAGATGAA
GGAGCACATACTCAACAGACCAACAGGACTGACACTGCCCACCAGTTTGG
AACAGGCAATGCGCAAAGGACTGGTCGAAGGTGTTGTCATCTCTAAAGAA
GGTTCCGAATCATGCATCAATATGTTGAAAGAAAATTTAGACCGAATAAC
TGATGAATTCGAGCGGACCAAATTTAAACACGAACTTGCACAGAATATTA
CCACAAGTGAGAAGATGCTATTGAGTTGGCTGAGTGAGGACATCAAATCA
TCGAGATGTGGTGAGTGCCTCTCAAGTATAAAGAAAACCGTTGATGAAAC
TGCTAATCTATCAGAAAAGATTGAGTTGCTCGCTTATAATCTGCAACTCA
CTAATCACTGCAGCAACTGTCACCCCAATGGTTTAAACATTAGTAACACA
TCTAATGTGTGCAAAAGATGCCCCAAGATTGAAGTGGTCAGTCATAGTGA
AAATAAAGGCTTTGAGGACAGCAATGAGTGCTTAACAGACCTAGATAGGC
TTGTTAGGCTTACACTACCAGGGAAAACTGAGAAGGAGAGAAGAGTCAAA
CGTAATGTGGAATATCTTATAAAACTGATGATGAGCATGTCAGGCATTGA
TTGTATAAAATATCCCACAGGACAGCTTATCACCCATGGAAGAGTGAGTG
CAAAACATAACGATGGAAACTTGAAAGATAGAAGTGATGACGACCAAAGA
TTGGCTGAGAAGATAGATGCTGTTAGGAAAGAGCTTTCAGAATCTAAACT
GAAAAATTATTCAGCTTATGCAAAAGGAGTGATATCAAATTCATTGAAAA
ACCTCTCAAGGCAAGGTAAATCAAAGTGTTCTGTGCCAAGATCTTGGCTC
GAGAAGATACTGTTTGACCTAAAGGTGCCCACCAGAGACGAAGAAGTACT
TATAAACATCAGAAACTCATTAAAAGCTAGATCCGAGTTTGTTAGAAATA
ACGATAAACTACTCATAAGATCAAAAGAAGAATTAAAAAAATGTTTCGAT
GTGCAGTCTTTTAAGTTGAAGAAAAACAAGCAACCTGTGCCCTTTCAAGT
TGACTGTATACTGTTCAAAGAAGTGGCAGCTGAATGTATGAAGAGGTACA
TTGGCACACCTTATGAGGGAATTGTAGACACCTTAGTTTCTCTGATTAAT
GTGTTAACAAGGTTTACCTGGTTCCAGGAGGTGGTGCTATATGGTAAGAT
ATGTGAGACCTTCCTGAGGTGCTGCACAGAATTTAATAGGTCAGGGGTTA
AACTGGTTAAGATAAGGCACTGTGACATTAACCTATCAGTCAAATTGCCA
TCAAATAAAAAGGAGAATATGTTATGCTGTCTATATAGTAGCAACATGGA
ACTCTTACAAGGACCCTTCTACTTGAATAGGAGGCAAGCTGTCCTTGGTT
CTTCATACCTTTACATTGTCATTACACTCTACATACAAGTGCTGCAGCAG
TATAGGTGTCTAGAAGTTATAAACAGTGTGAATGAAAAAACATTGCAAGA
CATTGAAAATCATTCCATGACTCTACTAGAGGATTCATTCAAGGAAATCA
CTTTTGCTCTTGAAGGTAGGTTTGAAGAGTCTTATAAAATACGAACCTCA
AGGTGCAGAGCCAGTGGGAATTTTCTGAATAGAAGCAGCAGAGACCACTT
TATAAGCGTTGTTTCAGGCTTGAACTTAGTTTATGGTTTCCTCATAAAAG
ATAACTTGCTAGCCAACTCTCAGCAACAGAACAAACAGCTACAGATGCTT
CGTTTTGGCATGCTTGCAGGGCTTAGTAGGCTCGTTTGTCCCAACGAGCT
GGGGAAAAAGTTCTCAACGAGTTGCAGAAGGATTGAGGACAATATTGCAA
GGCTTTACCTACAAACATCCATATACTGTTCAGTTAGGGATGTGGAAGAC
AATGTTAAGCACTGGAAGCAAAGAGATCTGTGTCCTGAAGTAACCATTCC
ATGCTTTACAGTCTATGGAACCTTTGTCAACAGCGATAGACAACTGATCT
TTGACATTTACAATGTACACATATATAATAAAGAAATGGATAACTTTGAT
GAAGGATGTATCAGCGTCTTGGAAGAAACAGCAGAAAGGCACATGCTTTG
GGAGCTCGATCTGATGAATTCACTCTGTTCTGACGAAAAAAGAGATACTA
GAACTGCAAGACTATTGCTAGGCTGCCCAAATGTGAGGAAAGCAGCAAAT
AGAGAAGGGAAGAAGCTGTTGAAGTTAAACAGTGAAACATCCACGGACAC
ACAGAGCATTGCTTCTGAGGTGTCAGACAGAAGGTCTTATAGTTCAAGTA
AGAGTAGGATCCGTAGTATCTTTGGAAGATACAACTCTCAGAAGAAACCA
TTTGAATTAAAGTCAGGTCTTGAGGTTTTCAATGATCCTTTCAATGATTA
TCAGCAAGCAATAACGGACATTTGTCAATTTTCTGAGTACACACCAAACA
AAGAAAGCATTTTGAAAGACTGTCTTCAAATCATACGGAAAAACCCTAGC
CACACAATGGGTTCTTTTGAGCTGATCCAGGCAATATCAGAGTTCGGCAT
GAGCAAATTTCCTCCCGAGAATATAGACAAAGCAAGAAGGGATCCGAAGA
ACTGGGTTAGCATCTCTGAGGTGACAGAAACAACAAGTATAGTTGCATCA
CCTAGAACTCATATGATGCTCAAGGATTGTTTTAAAATTATACTAGGTAC
TGAGAATAAGAAGATAGTCAAAATGCTTCGAGGGAAGCTAAAAAAACTCG
GTGCTATCTCAACAAACATAGAGATCGGGAAAAGGGATTGCCTAGATCTA
CTCAGCACAGTAGATGGACTAACAGACCAGCAAAAAGAAAATATTGTGAA
TGGGATATTTGAACCCTCAAAGTTGTCCTTCTACCATTGGAAGGAATTGG
TCAGGAAAAACATTGATGAAGTTTTACTTACTGAAGACGGGAATCTGATC
TTCTGCTGGTTGAAAACAATCTCTTCTTCGGTCAAAGGAAGCCTAAAGAA
GAGACTCAAATTCATGAATGTACATTCTCCAGAATTGATGCCGGAAAATT
GTCTCTTTTCTAGTGAGGAATTCAACGAGTTGATCAAGCTGAAGAAACTC
CTCCTCAACGAACAGCAAGATGAACAGGAGCTGAAACAGGACCTTTTGAT
ATCTTCTTGGATCAAGTGCATAACAGCTTGTAAAGATTTTGCAAGCATCA
ATGACAAAATTCAGAAATTCATTTACCACCTCTCTGAAGAGCTATATGAC
ATAAGGCTGCAGCACCTGGAACTGTCAAAGCTTAAGCAAGAGCATCCTAG
TGTCAGCTTCACAAAAGAAGAGGTCTTAATAAAGCGGTTGGAGAAAAATT
TCCTTAAGCAGCATAATCTAGAGATTATGGAAACAGTGAATCTTATATTC
TTTGCAGCCCTTTCAGCTCCTTGGTGCTTACACTATAAAGCACTAGAGTC
TTATTTGGTGAGACATCCAGAAATACTTGACTGTGGATCTAAAGAGGATT
GCAAGCTCACTTTGCTTGATCTGTCAGTTTCTAAGCTCTTGGTTTGTTTG
TACCAAAAGGATGATGAGGAGTTGACAAATAGTTCAAGTCTGAAACTTGG
GTTTTTAGTGAAATATGCTGTTACCTTGTTCACATCCAATGGTGAACCTT
TTTCGCTCAGTCTTAATGATGGGGGTTTAGATCTTGATTTACACAAAACT
ACTGACGAAAAGCTACTACATCAAACAAAGATAGTTTTTGCTAAAATTGG
TTTATCTGGGAACAGTTATGACTTTATCTGGACTACTCAGATGATAGCAA
ACAGCAACTTTAACGTCTGCAAAAGACTAACGGGAAGGAGTACTGGTGAA
AGGCTCCCTAGAAGCGTTAGAAGTAAGGTCATATATGAGATGGTAAAACT
AGTAGGGGAAACAGGCATGGCAATACTACAACAATTAGCTTTTGCACAGG
CACTAAATTATGAGCACCGCTTCTATGCGGTCTTAGCACCTAAAGCGCAA
CTAGGAGGAGCAAGAGATCTGTTAGTGCAAGAGACTGGGACTAAAGTCAT
GCATGCAACCACTGAAATGTTTAGTAGAAATCTTTTAAAGACAACATCAG
ATGACGGCCTCACAAACCCACATCTTAAAGAAACAATTCTTAATGTGGGA
TTGGACTGTCTTGCTAACATGCGAAATCTTGACGGTAAGCCCATAAGTGA
AGGTAGTAACTTAGTCAATTTTTACAAAGTCATATGCATCTCGGGTGATA
ATACCAAATGGGGCCCGATACACTGCTGTTCTTTCTTTTCTGGCATGATG
CAACAGGTTCTAAAAAATGTACCAGATTGGTGTTCATTTTATAAATTAAC
ATTCATTAAGAACTTATGTAGACAGGTAGAAATACCTGCTGGCAGTATTA
AGAAGATCTTAAATGTTCTTAGGTACAGGTTGTGCAGCAAAGGAGGTGTA
GAGCAACATAGTGAAGAGGATCTGAGAAGATTGTTAACAGATAATTTAGA
CAGTTGGGACGGGAACGACACAGTTAAGTTTTTGGTTACAACTTATATAA
GCAAGGGACTCATGGCGTTAAACAGTTACAACCATATGGGTCAGGGTATT
CACCATGCAACATCTTCAGTGTTAACTTCCCTAGCTGCCGTGCTCTTTGA
GGAGCTAGCAATTTTCTACCTTAAGAGAAGCTTACCTCAGACAACAGTAC
ATGTTGAACATGCTGGTAGTTCAGATGATTACGCAAAGTGTATAGTGGTG
ACTGGTATTCTATCCAAAGAGCTCTACTCCCAGTATGATGAAACATTTTG
GAAACACGCTTGTAGACTCAAGAACTTCACAGCTGCAGTGCAAAGATGCT
GTCAAATGAAAGATAGTGCCAAAACCTTAGTGAGCGACTGCTTTCTTGAG
TTTTACAGTGAGTTCATGATGGGCTATAGAGTAACCCCTGCTGTAATAAA
GTTCATGTTTACTGGACTGATAAACAGCTCTGTGACCTCTCCTCAAAGTT
TAATGCAAGCATGCCAAGTTTCATCCCAACAAGCAATGTATAATAGTGTC
CCTCTTGTCACCAACACTGCCTTCACCCTACTAAGGCAACAAATATTCTT
TAACCATGTTGAGGATTTTATCAGAAGGTATGGTATACTGACTCTTGGGA
CTTTGTCACCCTTTGGCAGGTTGTTCGTACCAACCTACTCTGGATTAGTC
AGCTCAGCGGTTGCTTTAGAAGATGCTGAAGTCATTGCTAGAGCAGCCCA
AACACTTCAGATGAACAGTGTATCTATACAGTCAAGTAGCTTGACCACAT
TGGATGGCCTAGGTCGTTGTAGGACAAGTTCCACAGCTGAGGATAGCAGC
AGTGTGAGCGACACTACTGCTGCTTCCCATGACTCAGGATCGTCATCCTC
AAGCTTCTCTTTTGAGCTCAATAGGCCTCTGTCTGAAACTGAACTACAAT
TCATTAAAGCACTAAGTAGTCTCAAGTCAACGCAAGCCTGTGAAGTGATC
CAAAATCGAATTACAGGTCTTTATTGCAATAGCAATGAAGGACCTCTTGA
TAGGCATAATGTGATTTACAGTAGCAGAATGGCAGACTCTTGCGATTGGC
TAAAGGATGGTAAAAGAAGAGGGAATCTAGAACTAGCGAATAGGATCCAA
TCTGTACTGTGTATTCTGATAGCAGGGTATTACAGGTCATTTGGAGGAGA
AGGAACCGAGAAACAGGTAAAGGCATCATTGAATAGAGACGACAATAAAA
TCATAGAGGATCCTATGATACAGCTAATTCCAGAGAAGCTGAGGAGGGAG
TTAGAAAGGTTAGGTGTTTCTAGAATGGAAGTTGATGAACTGATGCCAAG
CATTAGTCCTGATGACACCCTAGCCCAGCTTGTAGCGAAAAAACTCATCA
GCCTAAATGTTTCGACAGAAGAATACTCAGCTGAAGTGTCCAGACTCAAA
CAAACACTAACAGCCCGAAATGTTTTACATGGGTTGGCTGGAGGAATCAA
GGAGCTTTCGCTTCCAATATATACGATATTCATGAAATCTTACTTCTTTA
AAGACAACGTTTTCTTGTCACTAACAGATAGGTGGTCTACCAAGCACAGC
ACAAACTATCGTGATAGTTGTGGCAAACAACTAACAGGCAGAATAATTAC
CAAATATACTCACTGGTTGGACACTTTTCTGGGCTGCTCTGTCTCCATCA
ACAGGCATACTACTGTTAAAGAGCCCTCCTTATTCAATCCAAATATCAGA
TGTGTCAACCTGATCACATTTGAGGACGGCCTGAGAGAACTATCAGTAAT
ACAGAGTCACCTTAAAGTCTTTGAGAATGAGTTCACCAACTTAAATCTTC
AATTCTCTGACCCGAACAGACAGAAACTTAGAATAGTTGAGTCTAGACCT
GCGGAATCTGAGCTAGAGGCAAACCGTGCAGTAATTGTCAAGACCAAATT
GTTTTCAGCAACTGAACAAGTTCGACTATCAAACAACCCTGCAGTTGTCA
TGGGCTACTTATTGGATGAATCAGCAATTTCTGAGGTCAAGCCTACCAAG
GTTGACTTCTCGAATTTACTTAAAGACCGCTTCAAAATAATGCAATTTTT
CCCTTCGGTGTTCACTTTAATCAAAATGCTGACAGATGAATCATCAGATT
CGGAAAAGAACGGCCTTAGTCCAGATCTGCAACAAGTTGCAAGATACTCA
AACCATTTGACCTTGCTCAGCAGAATGATTCAGCAAGCAAAGCCAACTGT
GACTGTTTTCTACATGCTGAAAGGTAACTTGATGAACACAGAGCCAACAG
TTGCTGAGCTTGTCAGCTATGGTATAAAGGAAGGCAGGTTTTATAGGCTT
TCCGACACCGGAATCGATGCAAGCACATACTCTGTAAAATATTGGAAAAT
TCTTCACTGCATCTCTGCCATTGGATGTTTACCTTTGAGTCAAGCAGACA
AGTCTTCACTGCTTATGAGCTTCTTAAACTGGAGGGTTAATATGGACATT
AGAACATCTGACTGTCCACTGTCTAGTCATGAGGCAAGTATATTGAGTGA
ATTTGATGGACAAGTTATTGCCAACATACTTGCCAGTGAATTGAGTTCTG
TGAAACGAGATTCTGAACGCGAAGGTCTGACTGATCTCCTTGATTATCTG
AACTCACCAACTGAGCTGTTGAAGAAGAAGCCTTACTTAGGGACAACTTG
CAAGTTCAACACCTGGGGAGACTCAAATAGATCTGGAAAATTCACATACA
GCAGCAGATCTGGAGAATCCATTGGAATCTTCATTGCAGGGAAATTGCAC
ATCCATCTCTCGTCTGAATCTGTTGCCCTGTTGTGTGAAACTGAAAGACA
AGTGCTCTCTTGGATGAGCAAGAGGAGGACTGAGGTAATAACTAAAGAAC
AGCACCAACTGTTTCTAAGTCTTCTCCCACAATCATATGAGTGTTTACAA
AAGCACAAGGACGGTAGCGCGCTATCTGTCATCCCTGATAGCAGCAATCC
CCGACTGCTCAAGTTTGTGCCTCTCAAAAAAGGTCTAGCAGTGGTGAAAA
TTAAAAAACAAATTTTGACAGTGAAGAAGCAGGTTGTATTTGATGCAGAG
AGCGAGCCTAGATTGCAGTGGGGGCATGGCTGCTTGTCCATTGTTTATGA
TGAAACTGACACTCAGACCACATACCACGAAAATCTTTTGAAGGTGAAGC
ATCTTGTGGACTGCTCTACAGATAGGAAGAAGCTTTTGCCCCAGTCAGTG
TTTTCTGACTCCAAAGTCGTCCTTTCAAGGATCAAGTTCAAGACAGAACT
TCTCCTCAACTCATTGACACTGCTCCACTGTTTCTTAAAACATGCTCCTA
GTGATGCCATAATGGAGGTAGAGAGCAAAAGTAGCTTGCTGCACAAGTAC
CTCAAATCGGGAGGTGTTAGGCAACGGAACACTGAAGTGCTCTTTAGAGA
GAAGTTAAACAAGGTTGTTATTAAAGACAATCTTGAGCAAGGTGTGGAAG
AGGAGATTGAGTTTTGCAACAACCTAACTAAGACTATTTCAGAGAACCCA
CTGCCACTCAGCTGTTGGTCTGAAGTGCAAAACTACATTGAAGACATAGG
CTTCAACAATGTACTTGTTAACATTGACAGAAACACGGTGAAAAGTGAAC
TCTTATGGAAATTTACGTTAGACACCAATGTGAGCACCACAAGTACTATA
AAAGACATGAGAACACTGGTGTCCTACGTTAGCACTGAGACTATCCCTAA
GTTCTTGCTTGCATTCTTACTTTATGAGGAAGTATTGATGAACTTAATCA
ACCAGTGTAAGGCAGTAAAAGAACTCATCAACAGTACAGGACTCTCAGAC
TTGGAATTGGAAAGCTTACTTACTTTATGTGCTTTCTATTTTCAAAATGA
GTGCAGTAAGAGAGATGGCCCTAGATGCTCTTTTGCGGCACTGTTAAGTC
TAGTTCATGAGGATTGGCAGAGGATAGGTAAAAACATCCTTGTTCGTGCA
AACAATGAACTAGGTGATGTGTCACTGAAGGTTAACATTGTCTTGGTGCC
TCTCAAGGATATGTCTAAGCCAAAGCCTGAGAGAGTGGTCATGGCTAGAA
GGTCACTAAATCATGCTCTATCCTTAATGTTTCTGGACGAGATGTCATTA
CCTGAACTTAAATCTTTATCCGTGAACTGCAAAATGGGGAACTTTGAAGG
GCAGGAGTGCTTTGAGTTCACTATTCTAAAGGACAATAGCGCAAGGCTAG
ACTACAACAAGTTGATTGACCACTGTGTAGACATGGAAAAAAAGAGAGAA
GCGGTTAGAGCAGTAGAAGATTTAATTTTAGTGTTGACAGGCAAAGCAAT
CAAACCCAGTGCTATAACACAGTTTGTACACGAGGACGAGCAGTGTCAAG
AGCAAATAAGCTTAGACGATCTAATGGCAAACGACACGGTAACAGACTTG
ACTGATAGGGAAGCAGAAGCCCTCAGAACAGGGAATCTCGGCTTTAACTG
GGATTCAGATTGAACATGCCACTTATGAGCCATTAATACCCATCGGTGTC
TCAAGGAAAACTGAGGCAGTTTTAGCCACACCACTCATTGACATCAAAGC
CTTCAAACAAGCCAACTGCTCTGCATTCCTCTCAGTCAGCTCAATTGCTT
TAACTGGTCCACTTTGCAAACCTACCAGTCCTCTATTTCTCAACCATTTA
TTTCGGTTTCATCATTGTTATTCTTTTGGGGTGTGGGGGGAACGATTTCT
TTGAG
>NC_004159_Dugbe_virus
ATGGACTTCTTAGACAGTCTAATTTGGGAAAGGGTTGTTGATGAACAATA
TATCACTAACCCAACATTTTGTGTTAGTGACTATTTTGAAGTTATCAGAC
AGCCAGGGGATGGCAACTGTTTTTACCATAGCATTGCAGAACTGTTCTTT
GATGTCAAAACACCATCTAGCTTTAGAAAAGTAAAGGAGCATTTACAGTT
AGCAGCAGAAGTGTACTATGACACTGAGCCAGAGGCAGTAGGAACTGGAA
TCTCAAAAGATGAGTACATCAAGGTCGCAATGAAAGACAATGAATGGGGA
GGTTCCTTGGAAGCTTCAATGTTATCAAAGCATCTCCAAACAACCATCAT
CTTGTGGGTGGTCAATTCGACAGAACAGGTTACGGCCGCTATTAAGTTTG
GACCAGGCAGGGTATCAACAGCTCTAAATCTTATGCATGTTGGTCGCACA
CACTTCGATGCGCTTAGGATAATAGAACAGCTGGAGAACAACCAACCTCA
AGACAGGAATAGGCTAGACATAGCAGACAGAATTGCAGCTGCGGAGGTTT
ATGTGAGACAGTCTATAGAGGACAATTTGCAAGAGGACGAATTCTTTGAC
TACGCAAGAGAGGATGAGATTTCAGAAGATGTCAGTGCACCAGGAGGCTC
CAGAGAAGCAACTGAACTAAAAAAGAAGGCAATACTTTTAAACAAAACTG
TTAAAAGAGGAGAAAACATACCAATAAGGGTAGGCAGAGTCCTTGACTGT
CTATTCAGCTGCAAGATTGCAGTTAGTTTAGATGAAGGGCTACTCTATTT
GAGACCTGAAACCAGGGAAAGTGAAGCCACCTCAATTTCTCTAAGACAAC
TTGGACACAAGCTACTCACCCGTGATAGGCACATTAAAATGGAATATGCT
AGATCCAAACTCTATGTGACCAGGGATCTCATAGATCACCTAGATATAGG
TGGCTTGCTTAGATCATCATTTCCTGGCTTAGGATTAGAGAGGTACATAC
AGCTGTTGCACTCAGAGCTTGTGTTAGACTTGGTAACAGTAGTGCTTGCT
GTACTATTATCAACTTTCTTGTATGGCTCAAACAACAAGAATAAAAAACA
GTTTATAACAAACTGTTTATTAAATACTAAGCTTTCAGGCAAAAGAGTGT
TTAAAGCATTATCAAAATTAACTGGTCAAATGTTGTATCGTACTCCAAAA
AGGGCAGTATCAATTGTGTCTCAAGAGCTCTATGGGAAACTAATGCTAAA
GGTGAAGAACAACTTAGAGGGAATGGGACCAATAAGCATGCTAGCATTAA
GGAATCTAAACTTTGATAATATGCAGCTTCAAGACTATCTGGAAATGTTA
TCTGAAATGTCCAAGATTGATAATTCTGATGTTGAATATACTCACAGAGA
AATAAGTGACCTTCATACATTAGTTGAAAGGCTAAGTAAACTTCAGAAGT
CTCAAGATGTTAACGAACTCAAGCTATGGTTTAAGGAAGAGGTGTTAACA
AAAAGGTCACAAAGGAGTGTTGGCAATGCCTTTGAGTTTTTAATCAATGA
TTACTTTAAGAAGAAGGACATTATGAAGTTTGTTTCTACATCAGGGAAAG
CATCAAGTACTGGAAACATTGGAAATGTGCTATCATATGCACACAACCTG
TACCTCAGTAAGGAAAGTCTTAGAATGACCTCTGAAGATGTTACTCAATT
ACTAATAGAAATCAGAAAGTTGCATAAACTACAAGGTGATCTTAGTATTG
AGCCAGTGGCCATAATTTGCGACAAGCTAGAGGACCAATTCAGAAAGCTA
TTCAGGGAGCTGCCTGAAGAATGCAGCAGCGAATGCCAGACACTATTTAA
TGACATACGCAACTCTCCAAGCCACAGTGTTGCGTGGAAACATGCTCTTA
GACTGAAAGGAACAGCATATGAGGGGATGTTTGCAAAACAATATGGTTGG
TCGTACATCTCAGAAGATATTAAACCTAGTTTAACAATGATTGTTCAGAC
TCTTTTCCCAGAGTCCTTTGAGGCATTTTTGGATAGGACTCAGCTACATC
CAGAGTTTCGGGATCTTACCCCTGATTATGCTCTAACTCAGAAAATATTC
TTTCCCAGAAACACAATACCTAGAACAGAAAACAGACAGCTTGCAATAGA
TGTCTCACTGGAAGGCTCTGTTGAGGCTGTACCCATTGTGGAAAAAAGAA
TGTTTCCTCTTCCTGAGGTTCCAATTGGAGAGGCTAACTCAATCAGTAGA
GTTATGAATATATTCAAGGAGAAAAGGGAAGAGAGCATGCAAAAGAAACT
TGAGCATGATAGACAGGCAGAAGCGAATCGACTAAAAAGTGCTGGATTAA
GTGCCTCCAAGGCAGAGCAGGAAGTTTGCAACAGCGCTCAAGACAGAAAA
GAGGAAAAAGAAAGAACCACAGAGCCTGCTGGAAAACAGCAGAGAACAGA
AGACCTTGTTGTCATTGAGGGCAACCAAGATGAAGGTGATAGTGATCCAC
AGAAAAAAGTCGATGAAAAGACAGTTCCGGGGGAGTCAAAACAGCACTCC
AAAAGCAGTGGATCAAGTAGCACGAACCAAATGAGCCAAAAAGTTGTAGA
TGTTCCCTCAGTAGAAGATAGCTCCGATCAAGCACCTGGTGATTTTCCAG
ATTATGGATACTACTTTAAAAGAATTGTCATGGATGAGAGTGGCACAGTG
CTGACTGAAGAGGCACAATTAGAAAAGAGACAGTTACTCTTTATTGAAGT
AGGCTACCAGACAGATGTTGACGGCAAAATTACTACAGATTACAAGAAGT
GGAAGGACATTCTGAGGTTGCTAGAGCTTCTAAACATTAAATGCTCCTTT
ATTGCATGTGCAGACTGTTCTTCAACACCATCGAACAACTGGTGGATTAG
TGAAGATAAAGTTAGGCTTTTAAAAAATTCAATTAGTCATCTGTTTTCAA
AACTGACCCAGAATTCTCCTGCAGATGTCACAGACATAGTAGTTGGTTCC
ATAAGCACACAAAAAGTTAGAAGCTATTTAAAGTCTGGTACAGCAACTAA
GACACCCATTTCACTAAAGGATGTGCAGGAAACATGGTCTAAAATGAAGG
ACTACATAGTAAACAGGCCAACTGGAATTTCACTGAACAAAGAGCTGGTT
GGTGCCCTTTATCAAGGTCTTGTGGAAGGAGCAATAATTAGTAAAGAAGG
CACAGTCAACTTAATACAGATGTTAAAAGACAAGCAGGAAAGAATCACAG
ATGAGTTTGAAAGAACAAAGTTAAAACATGAAGTCAATGAAGATGTCAAG
ACAAGTGAGAAATTACTGTTAGGTTGGTTAATGGAAGACCTCAAAGGCTG
CCGTTGCATGGGATGTTTAACTAAAATAAAAGAACTCTCTGAATCAATGT
CAGTAAACCAGGATAGGCTGGAGTACTTGTCAACCAACTGCCAAACAAAG
AGTCACTGCACTGAATGCCACCCAAGAAGCTTAGAGTATAGAAATATTTC
AAATGTGGACAATAGGGTTCCCAGCATGCAGAGAGTCAGTCATTCAAGAA
ATGAAGGTTTTGAAGATACAAATGAGACACTCACTGAACTAGATAGGCTT
GTAAGATTAACACTGCCAGGTAAGACAGAGAAAGAGAGAAGAGTGAAACG
TAATGTTGAAGGTCTAATCAGGTTCATGATGCAACAGTCAAGCTTAGACT
GTATAAAGCTACCATCTGGACAAATAATTGCTCACAGATGCAGTAAAAAA
TTTAAAAACAGTTCAGAAGCTGAAGAGAAGTGCAACGAAAGATTTGAGAG
GTTAATGAAAGAATTATCAGAGCAGAAGCTTAAGCCCTACTCAGATCATG
TAAGGAAGACAATCACAAGTTCATTAAAAAAAACAGACAAGCAAGCAGGT
TCTAAGTGTGCTGTACCAAGGTTGTGGCTAGAAACACTAATCAGAGACTT
GAGGGTTCCTACAAAGGATGAGGAGATTCTTCTCAACATACGCACAAGTA
TGCAAAGTAAGACCAACTTCATCAGAAATAATGATAAACTCATTATCAGA
AGTAATAAGGAAATTGCTGATTACTTAGAAACTAAAAGGAAAAATTTGTT
GTCAGAAAAGGCCTCTGATAAAATCTTTTCATCTGATTGTATACTTTTCA
AAGAGGTTATTGCGGAAGCTCTCAGGAGGTACTACAGTACTCCCTATGAA
GGTGTGCCAGAAACAATAGTAAAACTCATCAACTTTTTGTGCACATTTGG
TTGGTTTCAGGAGGTAGTCTTATACAGCAAGATCTGTGAAACTTTTTTGA
GATGTTGTACAGAGTTTAGTAGATCAGGAATTAAACTGGTAAAGGTGAGA
CACTGCGACACCAACTTATCAATAAAACTGCCATCAAATAAAAAAGAAAA
CATGCTCTGCTGTCTTTACGATAAGAACATGTCCCTCTTAAAAGGCCCTT
TTTTCCTAAACAGAAGACAAGCAATTCTCGGCAGTGCCTATCCTTACATA
CTAATAACTTTGTACATTCAAGTTCTGCAGCAACACAGATGTCTAGAAGT
GTTAAACAGTGTTAATGACAGAGTTGTTGGCAATATTAACACCTGCACCA
GCAATCTTCTGAACACAGTTAAAGCAGAACTAACACTGGTAAACTCTGGA
CTTTTTGAAAAAGCATATGAGTGTAGAACAGAGCAGTGTAGGTTAGGAGG
CAACTTTTTGAACAGAAGTAGTAGAGACCATTTCATTTCAACTGTATCAG
GCCTTAATGTTGTCTACGGTGCATTGATTAAAGACAATCTGCTAGCTAAT
TCTCAGCCGCAGAACAAGCAATTACAGATGCTCAGATTTGGCATGTTATG
CGGGCTAAGCAGATTGTCCAGCGCTCTAGAGCTAGGTAAGAAGTTCTCTA
CAAGCTGCAGAAGGATTGAGGATAACATTATGAGACTGTATTTGCAGTCA
ACAATCTACTCTGCAAACAGAGATGTAAGTCAGAATGTGCAAAACTGGAA
GATGAAAGATTTATGCCCTGATATTACTATCCCTTGTTTCTCAGTTTATG
GTCTCTTTGTTAACAGTGACCGGCAGCGCATATTCGACATTTACAATGTA
CATATTTACAACAAAGAGATGGACAACTTTGACGAGGGGTGCATTACAGT
CTTAGAGGAGACAGCTGAAAGGCATATGCTTTGGGAACTTGACCTTCTAA
GATCTTTGGAGGGAGACACTAGGGATGTTCGAGCAGCAAGGCTCCTGCTA
GGTTGTCCCAATATAAGGAAGGCAACTGACAAAGATGGAAACAGGCTAAT
GAAAAAGGGAATTACAGATGACTGGAGGGAAGAAGCTGGTAGTGACTCCT
CTAGTATTAGTGGCAGAAGGTCATATGCCTCGAGTGGAACCAGAGTGAAA
AGCATGTTCGGCAAATACAATTCTTCTCAAAAACCATTTGAGCTTAAGCC
TGGTCTAGAAGTGGTAAATGACCCTCTTCATGATTATAAGCAGGCTGTAC
AAGATAGCTTCTGTTACTCAGAATACACCCCTAACACAGAAAGCGTGTTA
AAGGACTGCATTCATATAATTAGAACAAATCCAAGTCACACAATGGGTTC
ATATGAGTTAATTCAAGCAGTGACGGAAAATGCGAGACGAAAATATCCTC
CAGAAAATATAGAAAGAGCAAGAAAGGATCCCAAAAACTGGGTCAGCATA
TCTGAGGTCACTGAAACAACAAGCATCGTCTCACAACCTAGAACACATTT
TATGCTCAAAGACTGCTATAAAGTTCTATTAGGAACAGAGAACAAAAAAA
TTGTGAAGATGCTGAGAGGTAAGCTCAAGAAACTAGGTGCAATGAGGACA
GATATTGAGATAGGAAAGAAGGATTGTCTAGATCTGTTGACAACTGTTGA
TGGTCTGTCTGAGGAACAGTGTAAGAATATAGTAAATGGTATATTTGAGC
CTTCCAAACTATCTTTCTATCACTGGAAGGATCTTCTAAAGAAAGAATTA
AGTGAGGTTTTACTAACTGATGATGGTAACTACATTTATTGCTGGCTCAA
AACATTATCTTCAATGGTCAAACACTCGTTGAAAAAAGACTTGCGGTTCA
TGACAGGTAAAAATTCCTTGGATATAAAGCCAGAAATGTTCACAGACGAA
GAATATTCAGCTCTGAACATTATGAAGTTAGAATTGTTGGGCGAACATAC
TGATGGAATACAGGGCAAAACTGACTTCCTCTTGAGTTCTTGGAAAAAAT
GTGCCCTAAAGCCCAAAGAAGGCCAGTCAATATTAAATGTAGGGCTAAAT
AGTCTGGCTGCACTACATGATGAGCTCTATGATATTAGATTGCAGCATCT
TGAGCTAACCCGAATAAAGAAAGAGAACCCAACTGTTAGCTTCACAAAAG
AAGAAATTTTAGTCAAGCGGCTTGAAAAAGGATTCTTAAACAAGTATAAG
AAAGAGGTGATGGAGGCAGTCAATTTAATCTTTTATTGCTGCTTAACAGC
GCCTTGGTGTCTGCACTACAAATCACTAGAGGCATACCTTGTCCGACACC
CAGAGATACTTGAAACAGAGTGCATCAAAGAAAATGACATACCTCTTCTA
GACTTAACTGTCACCAGTCTAATTAGGAGCCTCATTGATGATATTGAAGG
TGAGTCAAGCTTTAATGATTCTTCAGATATTAAAGTCCGCTTTGCAGTTA
AGTATTTAATAACCCTGTTTACTGCAAATGGAGAGCCATTTTCCCTCAGT
TTAAATGATGGTGGGCTCAATGATGATCTTCAGTTGACAACTGATGAGAA
GCTACTATATCAAACAAAAAAAGTTTTTGCTAAACTTGGCCTCTCAGGAA
ATAATTATGATTTTATTTGGACTTTGCAGATGATTGCCAACAGCAATTTT
AACGTGTGTAAAAGGCTTACAGGCAGAACAACTGGGGAGAGGTTACCAAG
AAGTGTAAGGAGCAAAGTCATCTACGAAATGGTTAAGCTAGTAGGGGAAA
CTGGAATGGCAATACTACAGCAGTTAGCATTTTCTCAAGCCTTGAACTAC
GACCATAGATTTTATGCAGTCTTGGCACCCAAAGCACAACTTGGTGGCTC
TCGAGACTTGCTAGTTCAGGAAACAGGCACTAAAGTAATTCATGCCACAA
CAGAGATGTTTAGCAGGAATTTGCTTAAGACGACATCTGACGATGGCCTT
ACAAACCCACATCTGAAAGAAACAAGATTAAACATTGGACTTGACATGTT
AAGTACAGCCAGAGCACTGGACGGGAAGCAGGTTTCTGACGATAGCAACC
TGTTAAATTTCTTTAAGACAGTCTGCATATCTGGTGATAACACCAAGTGG
GGCCCAATCCATTGCTGTTCTTTTTTTTCAGGTATGATGCAGCAACTACT
CAAGGATGTTCAAGACTGGAGTTCGTTCTACAAGTTGACATTTATTAAAA
ACTTATGCAGGCAAATTGAGATCCCTGCACCTAGCATTAGGAAAATACTG
AATGTACTTAGATTCAAGCTGAGTGACAAGGGAGGTGTAGAAAAGCTTTC
AGAAGAGGCCATAAGGTCAGAATTAATCAACAATCTAGCAGAATGGGAAG
GGAACGATACTGTTAAATTTTTAATAACAACCTACATCAGTAAAGGCATT
ATGGCAATGAATAGCTACAACCATATGGGACAGGGCATTCATCATGCCAC
TTCTTCATTGTTAACATCCATGATGGCAGAGACATTTGAAGAACTTGCTG
TTGATTATATGAAGAAGCATTTTCCAGGCCTCACAGTGAATGTAGACCAC
GCAGGAAGTTCAGATGACTATGCTAAGTGTATAATAGTTTCTGGTCTGGT
TTCCAAAGACATGTATAAAAGGTATGATGGAGTTTTTTGGAGACACATGT
GTAGACTCAAAAATTTCTTAGCTGCGGTACGACGCTGCTGTCAGATGAAA
GATAGTGCAAAAACCCTAGTTGGAGATTGTTTCTTAGAGTTTTACAGTGA
ATTTATGATGGGAAATCGAGTAACTCCAGCAGTCATTAAATTTATATTTA
CAGGATTAATAAACAGTTCTGTCACTTCTCCCCAAAGCCTGGTTCAGGCT
TGTCATGTTTCTAGTCAACAGGGCATGTACAATAGTGTCCCCTTGGTAAC
AAATGCTGCTTTTACAATTCTTAGACAACAAATCTTTTACAACCATGTTG
AGGATTTTATTAGAAGATATGGACTAATAACGCTTGGGGCAGTCTCGCCA
TTTGGCAGACTTTTCTTACCTAGGTTTTCAGGACTGGTCAGTTCATCAGT
GGCCCTAGAAGACAGTGAAACTATCTCAAAAGCAGCTGCTGAGATTAACT
CCAATGACATTTTCTTCAATACAAGTAGTCTAAGCAACCTTGACAAATTA
GAACAAAGTCCTGATAGTTCAGGTTTAGATGATGATAGTGTAGTAAGTAC
AACTACAGTAGAGTCATCAGACTCAAAAGGATCATCATCAAGTTTCACTT
TTGACTTAAACCGTCCGCTGTCGGAGACTGAGGTCAAATTTTTGAAGCTT
TTGAGAGAATTGACATCAACAACTGCATGTGAAATGCTACAAGAAAAGAT
AAACACTCTCTACAATGATTCTAGAGAAGGCCCTTTGGATAGGCATAACA
TCTTACAAAACTGTAGATTGTCTGAGTCATGTGATTGGTTGCTTGACGGT
AAGAAGAGGGGTCTGCTTGAATTATCAAGAAGGATGTCTTGTCTGCTCAA
TGTTTTGATTGCAGGTTATTATAGGTCATTTGGAAGTGAAGGAACAGAAA
AACAGGTAAAGGCCTCCTGGTCTAGAGACGACAATAGAGTTATTGAAGAT
CCTATGATTCAACTTATACCAGAGAAGCTAAGAAGAGAGCTAGAAAGACT
TGGTTTATCAAGGATGGAAGTGGATGAGTTAATGCCAGCTGTAGGCCCTG
ATGAGAGCCTTTCTCAATTAGTAGCAAAGAAACTCATCAGCTTGAATGTA
TCAACTGAGGAGTATTCAGCTGAGGTGTCAAGGTTGAAGCAGACTTTAAC
TGCCAGGAATGTGCTACATGGGTTAGCTGGCGGAATTAAGGAGTTATCAT
TACCTATATACACCATATTCATGAAGCCTTACTTCTTCAAAGACAATGTG
TTCCTGGACTTAGAAGACAGATGGAGCTCTAGGCACAGTACTAATTACAG
AGACAGCACAGGTAAAATGTTGACAGGGAAAGTAGTAACCAAGTTTACCC
ACTGGTTGGATACTTTCTTGTCCTGTGTTGTGAGTGCCAACCGTTCACAA
GAGATTAAAGAATGCTCTCTTTTCAACCCAAATCTTAGATGTGTGAATAT
AATGGTGAAAGGAAACGGTATAAAGGAACTGTCTTACATTAGAAGCCATT
TATCAGTGCTTTCTGTTGAATTTGAGAATTTGAACCTGCAATTTTCTGAT
GTGAACAGGCAAAAGCTTAAAATTGTTGAAAGTAGACCACCGGAGTGTGA
ATTGGAAGCAAATAAGGCAGTTATTATCAAATCCAAATTATTTAGTGCAG
TAGAACATGTTAGACTTTCAAATAACCCTGCTGTTGTAATGGGTTACCTC
TTGGAAGAGTCTTCAATATCAGAGGTCAAACCTACTAAGGTTGACTTTTC
AAATCTGCTGAAACATAGGTTTAAACTTATGCAGTTCTTCCCTTCTGTCT
TTACTTTACTGAGGTCTTTACAATCTGAATCAAAAGAATTAGAAAAACTA
GGTGAGCCAGTTGACATGCATCAGGTTTCAAAATATGCTAATCATCTGAC
TCTGCTCTGTAGAATGATACAGCAGTCAAAACCCTCATTGACTGTCTTTT
ATATGCTGAAGGGTAGCCAAATGAATACGGAACCAACAGTTTCTGAATTA
GTAAGCTATGGAATTAAAGAAGGTCGGTTCTTGAAGCTACCTGAGATAGG
GTTGGATGCTAGTACATATTCTGTAAGGTATTGGAAAATATTACACTGCA
TCTCAGCAATTGGAGAGCTCCCTTTGAGCAGCGAAGATAAAACTTCTCTA
CTTATAAGTTTCTTAAATTGGAAAGTAACTTCTGATTGTGTTGATGATTG
TTGCCCATTAGAAAAATATGATAAGGCCATAGTAAGTGAATTTTCAGGAC
AAGTATTAATCAACACTTTAGCTAGTGAACTGAGTTCTGTTAGAAAGGAC
CAAGAAAGAGAGGGCCTAACTGACCTGATTGATTACATTAATTCACCAAG
TGAACTGTTGAAAAAGAAGCCTTATTTAGGTACAACCTGCAGGTTCCAAT
GCTGGGGAGAAGGAGCCAAATCTGGAAAGTTCACTTACAGCAGTAGAACT
GGAGAAGCCATCGGCATCTTTGTGGCTGGCAAATTGCACATCCATCTTAC
TTCTGACTCACCTGGTTTGCTTTGTGAAGTCGAGAGGCAGGTCTTAAGCT
GGCTTGGTAAGAGAAGAACTGATGTGCTAACAAAGGAACAACATCAGTTC
TTCTTAGACTTCCTTCCAAACCTTAGTGAGGTGGTGCAAAAAAACAGAGA
TGGTGCTATTTTGGGTGTTACAATAGACAGCACAAATGTCAGAATGCTGA
AGTATGTCCCTCCTAAGAGAAATACTCCTGTGATTAAGATCAAGAAACAA
ATACTAACAGTTAAGAAACAAACAACTTTGGATGTGGAAAGTGAGCCAAG
AATAGTCTGGGGACATGGTCAATTATCGATAGTGTATGATGAATGCGAAA
CTGAAACCACATATCATGAAAACTTAATCAAAGTTAAAAAACTTGTTGAT
CTGGCATCAGGAACAACAGACAAACTCCCAACAGCTATCTTTTCAGACAC
AAGGATCACATTAGCCAGAGTGAAGTTTAAGACAGAGCTCCTGTTGAATT
CACTATGTTTGCTTCACTGCTTCCTAAAGCACACTAGCCAAGATGCCATC
CAAGAAGTTGAGAGCAAGTGTAATGTGCTGGAAAGGTATCTAAGATCCGG
TGGTGTACAATTTAGACCGATGAGTGAGTCATTGGACAAAAAAGTAACTA
AACTTCCTTTACAGTGTCAGTCTGATAAAGACGTTGATAAAGAGATTAAC
TTCTGTGAGGACTTGACTAGAGTCTTTTCTAATGAAAATGTGCCATTGAG
TTCATGGTCAGAGGTCCAGTCTTACATAGAAGAGGTTGGTTTTGGTAATG
TGCTTGTACATATTGAGAAAAATCCAACAAGAAGTGATTTAATATGGCGG
TTTTCAATAGACTCAATCAGCGGAAATTTCGGACCAATAAAGGACATTAG
AACATTAGTGACTTATATGAGCACTGAAACAGTACCAAAGTTTCTACTAC
CCTTTCTGCTCTTTGAGGAGCAGCTTAAGCACCTCATAGCTGGCTGTGTA
GAATTAAGAGATGCACTAAACAGCTCAGGGATAAATGACCGAGAAATTGC
AATTGTTGCGCTATTTACTTGTTTTTATTACCAATCTGACTCAGTTAAGA
GGCAAGGGCCTGTATGCTCAATATCCTCATTTTGTAGTTTAATAGGAGAT
GATTTACTGCCACTTGACAACAGACTTCAAGCCAGAGTTCTTCCTGAACA
GGACAATGTTAAACTTCACTTCAAACTCAATCTCACAACAGACAGTGCAT
TAGGCAAAAAAGACAAAGCAATTCAAGCTAAAAAAATCATCAGCAGATAT
TTAAGGCTCATATTCACAGAAGATGACATGGATTTAAAGAGACTCAAAAG
TGATGCCACCAAAGTAAAACTGTCGTCTGAAAAGGAGTGTGAATTCTTAG
AATTTTGCCTACACAGTGACCTTTCTTATGCCTTGAACTACAGAGTACTA
TTAGAACATCTTATAGACTTAGAAGACAGAGCTAAAAAAACTGCTTGTGT
GCTCATTGAAGAATTTATTCTGATGCTAACAGGAAGGTTGATGATCTCAA
GTACAATTGACTCAGATAGCAAAAGGACATTAGAGGATGATGCCCTCTGT
TTGGAGGATCTGCTTGATAGTGACAATGAGGCATCCAGCTCAAAGTCTGA
CAATGAAGAACAGATAGCACTACAAACTGGTAAATTTAACTTCAACTGGG
ATTCAGACTGA
>NC_005301_CCHFV
ATGGACTTCTTGAGAAGCCTTGACTGGACTCAAGTGATTGCTGGTCAATA
TGTGTCCAACCCTAGGTTCAACATTTCTGATTATTTTGAGATTGTGCGGC
AGCCTGGTGATGGGAACTGCTTCTATCACAGCATAGCTGAGTTAACCATG
CCTAACAAAACAGATCACTCATATCATTACATCAAACGCCTAACCGAGTC
GGCAGCACGGAAGTATTACCAAGAGGAGCCTGAAGCCAGACTTGTTGGCC
TGAGCCTGGAAGATTACCTCAAGAGGATGCTGTCTGACAACGAGTGGGGA
TCAACTCTAGAAGCATCTATGTTGGCTAAAGAAATGGGCATTACCATCAT
CATTTGGACTGTTGCTGCCAGTGATGAAGTGGAAGCAGGTATAAAGTTCG
GAGACGGTGATGTGTTTACAGCTGTGAACCTTTTGCACTCTGGACAAACA
CACTTTGATGCGCTCAGAATACTTCCGCAGTTTGAAACAGACACAAGAGA
GGCCTTGAGCTTGATGGACAGGGTTATAGCTGTGGATCAGTTGACATCAT
CTTCTAGTGATGAACTGCAAGACTATGAAGACCTTGCCTTGGCACTCACA
AGCGCAGAAGAATCAAATAGACGGTCAAGCTTGGATGAGGTCACATTGTC
CAAGAAGCAAGCAGAGATACTAAGGCAAAAAGCATCTCAGTTGTCTAAAT
TGGTTAATAAAAGTCAGAACATACCGACCAGAGTCGGTAGAGTCTTGGAT
TGCATGTTCAACTGCAAATTATGTGTTGAGATATCAGCTGACACTTTAAT
TCTGAGGCCAGAATCAAAAGAGAAAATCGGTGAAATCATGTCATTGCGGC
AGTTGGGGCATAAACTGCTGACACGAGACAAACAGATTAAGCAAGAGTTC
TCCAGAATGAAACTCTACGTCACTAAAGATTTGCTTGACCATCTAGACGT
TGGTGGGCTCTTGAGGGCTGCTTTCCCTGGAACAGGAATAGAAAGGCATA
TGCAGCTGCTACACTCTGAGATGATACTGGACATCTGCACTGTATCACTT
GGTGTCATGCTGTCAACATTCTTATATGGTTCTAATAATAAAAACAAGAA
GAAATTCATTACCAACTGTCTGCTCAGCACAGCCCTATCCGGAAAGAAGG
TGTATAAAGTTCTCGGCAACCTAGGAAATGAACTGTTGTACAAGGCACCT
AGAAAGGCCTTAGCAACTGTCTGCAGTGCCTTGTTTGGGAAGCAGATAAA
CAAACTTCAGAATTGCTTCAGGACCATAAGCCCTGTCAGCTTACTTGCAT
TGAGAAATCTAGACTTTGATTGTCTCAGTGTGCAAGACTATAATGGTATG
ATAGAAAACATGTCTAAATTAGACAACACTGATGTTGAATTCAACCACAG
GGAGATAGCTGATCTCAACCAATTAACTTCTCGGCTCATCACATTAAGAA
AGGAGAAAGACACTGACCTCCTCAAACAATGGTTTCCTGAAAGTGACCTC
ACCCGCAGAAGCATCAGGAATGCTGCAAACGCGGAGGAATTTGTCATATC
TGAGTTCTTTAAGAAGAAGGACATTATGAAATTCATCAGCACTTCAGGCA
GAGCAATGAGTGCAGGCAAGATTGGTAATGTCCTATCCTATGCACATAAT
CTTTATTTGAGTAAGTCAAGCCTAAATATGACCTCTGAAGACATCTCACA
GCTTTTGATCGAGATTAAGCGACTGTATGCTTTACAAGAAGATTCTGAAG
TGGAGCCGATAGCCATAATTTGTGATGGCATAGAAAGCAACATGAAACAG
TTATTTGCTATATTGCCTCCTGACTGTGCAAGAGAGTGTGAAGTCCTCTT
CGATGACATAAGAAATTCTCCAACACACAGCACAGCCTGGAAGCATGCAC
TCCGATTAAAAGGGACTGCATACGAAGGTCTGTTTGCAAATTGTTACGGC
TGGCAATACATTCCGGAAGACATTAAACCAAGCCTGACCATGTTGATACA
GACTTTGTTTCCTGACAAGTTCGAAGATTTCCTGGATCGAACCCAGTTGC
ATCCGGAGTTCAGAGACCTGACTCCCGACTTTTCGCTCACACAAAAGGTT
CACTTTAAAAGAAATCAGATACCCAGTGTCGAAAATGTGCAAATCTCCAT
TGATGCGACGTTGCCTGAATCTGTGGAAGCAGTACCAGTGACAGAAAGAA
AGATGTTCCCCCTTCCTGAGACTCCGCTAAGTGAGGTGCATTCAATAGAG
CGTATAATGGAAAACTTTACTCGCCTCATGCATGGAGGAAGACTTTCGAC
CAAGAAAAGAGATGGAGATCCGGCGGAACAGGGCAACCAGCAGAGTATCA
CTGAACACGAGAGTTCCAGCATCTCTGCCTTTAAAGACTACGGAGAGAGA
GGGATAGTCGAGGAAAATCACATGAAGTTTAGTGGAGAAGATCAGCTAGA
GACAAGGCAGCTGTTGTTGGTGGAAGTTGGTTTTCAAACTGACATCGATG
GGAAAATAAGGACAGACCACAAGAAGTGGAAAGACATATTAAAGCTATTA
GAGCTACTAGGAATCAAGTGCTCATTCATTGCCTGTGCAGATTGCTCATC
CACACCACCAGACAGATGGTGGATTACGGAGGACAGAGTGCGAGTCCTAA
AAAATTCAGTCAGCTTCTTGTTCAATAAACTCTCCAGAAACTCACCTACA
GAAGTAACTGACATAGTTGTTGGAGCTATAAGTACTCAAAAGGTTAGAAG
TTATCTAAAGGCAGGAACTGCAACAAAAACCCCTGTGTCGACTAAAGACG
TTCTGGAGACTTGGGAAAAGATGAAGGAGCACATACTCAACAGACCAACA
GGACTGACACTGCCCACCAGTTTGGAACAGGCAATGCGCAAAGGACTGGT
CGAAGGTGTGGTCATCTCCAAGGAAGGTTCTGAGTCATGTATCAATATGT
TGAAGGAAAATTTGGACCGAATAACTGACGAATTCGAGCGAACAAAATTT
AAACATGAACTTACTCAGAATATTACCACAAGTGAGAAGATGCTATTGAG
TTGGTTGAGTGAAGACATCAAATCATCGAGATGTGGTGAGTGCCTCTCAA
ATATAAAGAAAGCCGTTGATGAAACTGCCAATCTATCAGGAAAGATTGAG
CTGCTCGCTTATAATCTGCAACTCACCAATCACTGCAGCAACTGTCACCC
CAATGGTGTAAACATTAGTAACACTTCTAATGTGTGCAAGAGATGCCCCA
AGATTGAAGTGGTTAGCCATTGTGAAAATAAAGGCTTTGAGGACAGCAAT
GAATGCTTAACAGACCTAGATAGGCTTGTTAGGCTCACATTACCAGGGAA
AACTGAGAAGGAGAGAAGAGTCAAACGTAATGTGGAATATCTTATAAAAC
TGATGATGAGCATGTCAGGCATTGATTGTATAAAATATCCCACAGGGCAG
CTTATCACCCATGGAAGAGTGAGTGCAAAACATAACGATGGGAACCTGAA
AGATAGAAGCGATGACGACCAAAGACTAGCTGAGAAGATAGACACTGTTA
GGAAAGAGCTTTCAGAATCTAAACTGAAAGATTATTCAACTTATGCAAGG
GGAGTGATATCAAATTCACTAAAAAACCTCTCAAGGCAAGGTAAATCAAA
GTGTTCTGTGCCAAGATCTTGGCTCGAGAAAGTACTGTTTGACCTGAAGG
TGCCTACTAAGGACGAAGAAGTGCTTATAAACATCAGAAACTCATTGAAA
GCTAGATCCGAGTTTGTTAGAAATAACGATAAACTACTCATAAGGTCAAA
AGAAGAACTAAAAAAATGTTTCGATGTGCAGTCTTTTAAATTGAAAAAAA
ACAAGCAACCTGTGCCCTTTCAGGTTGACTGTATATTGTTCAAAGAAGTG
GCAGCTGAATGCATGAAGAGGTACATTGGCACACCTTATGAGGGAATTGT
AGACACCTTAGTTTCTCTGATTAATGTGTTAACAAGGTTTACTTGGTTCC
AGGAAGTGGTGCTATATGGTAAAATATGTGAGACCTTCCTCAGATGCTGC
ACAGAATTTAATAGGTCAGGGGTCAAACTGGTTAAGATAAGGCACTGTAA
CATTAACCTATCAGTCAAATTGCCATCAAATAAGAAAGAGAATATGTTAT
GTTGTCTATATAGTGGAAACATGGAGCTCTTGCAAGGACCTTTCTATTTG
AACAGGAGACAAGCTGTCCTTGGTTCTTCATACCTTTACATTGTCATTAC
ACTTTACATACAAGTGCTGCAGCAGTACAGGTGTCTAGAAGTTATAAACA
GTGTGAGTGAAAAAACATTGCAAGACATTGAAAATCATTCCATGACTCTA
CTAGAAGATTCATTCAGGGAAATCACTTTTGCTCTTGAAGGTAGGTTTGA
AGAATCTTATAAAATACGAACCTCGAGGTGCAGAGCCAGTGGGAATTTTC
TGAACAGGAGCAGTAGAGACCACTTTATAAGCGTTGTTTCAGGCTTGAAC
CTAGTTTATGGCTTCCTCATAAAAGATAACTTACTAGCCAACTCTCAGCA
ACAGAACAAACAACTACAGATGCTTCGTTTTGGCATGCTTGCAGGGCTTA
GTAGGCTTGTTTGTCCTAATGAGCTAGGAAAGAAATTTTCAACGAGCTGT
AGAAGAATTGAAGACAACATTGCAAGGCTTTACCTGCAGACATCCATTTA
CTGTTCAGTCAGGGATGTGGAGGACAATGTTAAGCACTGGAAACAAAGAG
ATCTATGTCCTGAAGTAACCATTCCATGCTTTACAGTCTATGGAACCTTT
GTCAACAGCGATAGACAACTGATCTTTGACATTTACAATGTGCATATATA
TAATAAAGAAATGGACAACTTTGATGAAGGATGTATCAGCGTCTTGGAAG
AAACAGCAGAAAGGCACATGCTTTGGGAACTCGATCTGATGAATTCACTT
TGTTCTGACGAAAAAAAAGATACTAGACCCGCAAGACTTTTACTAGGCTG
CCCAAATGTGAGGAAAGCAGCAACCAGAGAAGGGAAGAAGCTGTTGAAGT
TAAACAGTGACACATCCACAGACACACAGAGCATTGCTTCTGAAGTGTCG
GACAGAAGGTCTTATAGTTCAAGTAAGAGTAGAATCCGTAGTATATTTGG
TAGATACAACTCTCAGAAGAAACCATTTGAATTAAGGTCAGGTCTTGAGG
TTTTCAATGATCCTTTCAATGATTATCAGCAAGCAATAACGGACATTTGC
CAATTTTCTGAGTACACACCAAACAAAGAAAGCATTTTGAAAGACTGTCT
TCAAATCATACGAAAAAACCCTAGCCACACAATGGGTTCTTTTGAGCTGA
TCCAGGCAATCTCAGAGTTCGGCATGAGCAAGTTTCCTCCCGAAAATATA
GACAAAGCAAGAAGGGATCCGAAGAACTGGGTTAGCATCTCTGAAGTAAC
CGAAACAACAAGTATAGTTGCATCACCTAGAACTCATATGATGCTCAAGG
ATTGTTTTAAAATTATACTAGGTACTGAGAATAAGAAGATAGTCAAAATG
CTTCGAGGTAAGCTAAAGAAACTCGGTGCTATCTCAACAAACATAGAGAT
CGGGAAAAGGGATTGCCTAGATCTACTCAGCACAGTAGATGGGCTAACAG
ACCAGCAGAAAGAAAATATTGTAAATGGGATATTTGAGCCCTCAAAGTTA
TCCTTCTACCATTGGAAGGAACTGGTCAAAAAAAACATTGATGAAGTTTT
ACTAACTGAAGATGGAAATCTGATCTTCTGCTGGCTGAAAACAATCTCTT
CTTCAGTCAAAGGAAGCCTAAAGAAGAGACTCAAATTCATGAATATACAT
TCTCCAGAATTGATGCCGGAAAACTGTCTCTTTTCTAGTGAGGAATTCAA
TGAGTTAATTAAGTTGAAGAAACTCCTCCTCAATGAACAACAAGATGAAC
AGGAGCTGAAACAAGATCTTTTGATATCTTCTTGGATCAAGTGCATAACA
GCTTGCAAGGATTTTGCAAGCATCAATGACAAGATTCAGAAGTTCATTTA
CCACCTGTCTGAAGAGCTATATGACATAAGGCTGCAGCATCTGGAACTGT
CAAAGCTTAAGCAAGAGCACCCTAGTGTCAGCTTCACAAAAGAAGAAGTC
TTAATAAAGCGGCTGGAGAAAAATTTCCTTAAGCAGCATAATTTAGAGAT
TATGGAAACTGTGAATCTTGTATTCTTTGCAGCCCTCTCAGCTCCCTGGT
GCTTACACTATAAAGCACTAGAGTCTTATTTGGTGAGACATCCAGAAATA
CTTGACTGTGGATCTAAGGAGGACTGCAAACTCACCTTGCTTGATCTGTC
AGTTTCTAAGCTCTTGGTTTGTTTGTATCAAAAAGATGATGAGGAGCTGA
TAAATAGCTCAAGTTTGAAACTTGGGTTTTTAGTGAAATATGTTGTCACC
TTGTTCACATCCAATGGTGAACCTTTTTCACTCAGTCTCAATGACGGGGG
TTTGGATCTTGATTTACACAAGACTACTGACGAAAAGTTACTACATCAAA
CAAAGATAGTTTTTGCTAAAATTGGTTTATCTGGGAACAGTTATGACTTT
ATCTGGACTACCCAAATGATAGCAAACAGCAATTTTAACGTCTGCAAAAG
ATTAACGGGAAGGAGTACTGGGGAAAGGCTCCCTAGAAGCGTTAGAAGCA
AGGTCATATATGAGATGGTAAAATTAGTGGGAGAAACAGGCATGGCAATA
CTACAACAATTAGCTTTTGCACAAGCACTAAATTATGAGCACCGCTTCTA
TGCGGTCTTAGCACCTAAAGCGCAACTAGGAGGAGCAAGAGATTTGTTAG
TGCAAGAGACTGGGACTAAAGTCATGCATGCAACCACTGAAATGTTTAGT
AGAAATCTTTTAAAAACAACATCAGATGATGGCCTCACAAACCCACATCT
TAAAGAAACAATCCTTAATGTGGGATTAGACTGTCTTGCTAACATGCGAA
ATCTTGACGGTAAGCCCATAAGTGAAGGTAGTAACTTGGTCAATTTCTAC
AAAGTCATATGTATCTCGGGTGATAATACCAAGTGGGGCCCGATACACTG
CTGTTCTTTCTTTTCTGGCATGATGCAACAGGTTCTGAAAAATGTACCAG
ATTGGTGTTCATTTTATAAATTAACATTCATTAAAAACTTATGTAGACAG
GTAGAAATACCTGCTGGCAGTATTAAGAAGATCTTAAATGTTCTTAGGTA
TAGATTGTGCAGCAAGGGAGGTGTAGAACAACATAGTGAAGAAGATCTGA
GAAGACTGTTGACAGATAATTTAGACAGTTGGGATGGAAACGACACAGTT
AAGTTCTTAGTTACAACTTATATAAGCAAAGGACTCATGGCGTTAAACAG
TTACAATCATATGGGTCAGGGTATTCACCATGCAACATCTTCGGTGTTAA
CTTCCCTAGCTGCTGTGCTCTTTGAGGAGCTGGCAATTTTTTATCTTAAG
AGAAGCTTACCCCAGACAACAGTACATGTTGAACATGCCGGTAGTTCAGA
TGATTACGCAAAGTGTATAGTGGTGACTGGTATACTATCCAAAGAGCTCT
ACTCCCAGTATGATGAAACATTTTGGAAACACGCTTGCAGACTCAAAAAC
TTCACGGCCGCGGTACAAAGATGCTGTCAAATGAAAGATAGTGCCAAAAC
CTTGGTGAGCGACTGCTTTCTCGAGTTTTACAGTGAGTTTATGATGGGCT
ACAGAGTAACCCCTGCTGTAATAAAGTTCATGTTTACTGGACTGATAAAC
AGCTCTGTGACCTCTCCTCAGAGTTTGATGCAAGCATGCCAAGTTTCATC
CCAACAAGCAATGTATAATAGTGTTCCTCTTGTCACCAACACTGCCTTCA
CCCTATTAAGGCAGCAAATTTTCTTTAACCATGTTGAAGACTTTATCAGA
AGGTATGGTATACTGACTCTTGGGACTTTGTCACCCTTTGGTAGGTTGTT
CGTACCAACCTACTCTGGATTAGTCAGCTCAGCGGTTGCTTTAGAAGATG
CTGAAGTCATTGCTAGAGCAGCCCAAACACTTCAAATGAACAGTGTGTCA
ATACAGTCAAGTAGCTTGACCACATTAGATAGCCTAGGTCGTAGTAGGAC
AAGTTCCACAGCTGAGGATAGCAGCAGTGTGAGCGACACAACTGCTGCTT
CCCATGACTCAGGATCATCATCCTCAAGCTTCTCTTTTGAGCTCAATAGA
CCCCTGTCTGAAACTGAACTACAGTTCATTAAAGCACTAAGTAGTCTCAA
GTCAACACAAGCCTGTGAAGTGATTCAAAATAGAATTACAGGTCTTTATT
GCAACAGCAACGAAGGACCTCTTGATAGGCATAATGTCATTTACAGCAGC
AGAATGGCAGACTCTTGCGATTGGCTAAAGGATGGTAAAAGGAGAGGGAA
TCTAGAACTAGCGAATAGGATCCAATCTGTACTGTGTATTCTGATAGCAG
GATATTACAGGTCATTTGGAGGGGAAGGAACCGAGAAACAGGTAAAGGCA
TCATTGAATAGAGACGACAATAAAATCATAGAGGATCCTATGATACAACT
AATTCCAGAAAAGCTGAGGAGAGAGTTAGAAAGGTTAGGTGTTTCTAGAA
TGGAAGTCGATGAGCTAATGCCAAGCATTAGTCCTGATGACACCTTAGCC
CAGCTTGTAGCGAAAAAACTCATTAGCCTCAATGTTTCGACAGAAGAATA
CTCAGCTGAGGTATCTAGACTCAAACAAACACTGACAGCCCGAAATGTTT
TGCACGGGTTAGCTGGAGGGATTAAGGAGCTTTCGCTTCCAATATATACA
ATATTCATGAAATCTTACTTCTTTAAAGACAATGTTTTCCTGTCACTAAC
AGATAGATGGTCTACCAAGCACAGTACAAACTATCGTGATAGTTGTGGCA
AACAATTAAAAGGTAGAATAATTACCAAGTATACTCACTGGTTGGACACT
TTTCTGGGCTGCTCTGTCTCCATCAACAGGCATACTACTGTTAAAGAGCC
CTCCTTATTCAATCCGAACATCAGATGTGTGAATCTGATCACATTTGAGG
ACGGCCTGAGAGAACTATCAGTGATACAGAGTCACCTTAAAGTCTTTGAA
AATGAGTTCACCAACTTAAATCTTCAATTCTCTGATCCGAACAGACAGAA
ACTTAGAATAGTTGAGTCTAGACCTGCAGAATCTGAGCTAGAGGCAAACC
GTGCAGTAATTGTCAAGACCAAATTGTTTTCAGCAACTGAACAAGTTCGA
CTATCCAACAACCCTGCAGTTGTCATGGGCTACCTATTGGATGAATCAGC
AATTTCAGAAGTCAAGCCTACCAAGGTTGACTTCTCAAATTTACTTAAAG
ACCGCTTCAAAATAATGCAATTTTTTCCTTCAGTGTTCACTTTGATTAAG
ATGCTGACAGATGAATCGTCAGATTCAGAAAAGAGTGGCCTTAGTCCAGA
TTTGCAACAAGTTGCAAGATACTCAAACCATTTGACCTTGCTCAGCAGAA
TGATTCAACAAGCAAAGCCAACCGTGACTGTTTTCTACATGCTAAAAGGT
AACTTGATGAACACAGAGCCAACAGTTGCTGAGCTTGTCAGCTATGGTAT
AAAGGAAGGCAGATTTTTTAGGCTTTCCGACACCGGAGTCGATGCAAGCA
CATACTCTGTAAAATATTGGAAAATTCTTCACTGCATCTCTGCCATTGGA
TGTTTACCTTTGAGTCAAGCAGACAAATCTTCACTACTTATGAGCTTCTT
AAACTGGAGGGTCAACATGGACATTAGAACATCTGACTGTCCACTATCTA
GTCATGAAGCAAGTATACTGAGTGAATTTGATGGACAAGTTATCGCCAAC
ATACTTGCCAGTGAATTGAGTTCTGTGAAACGAGATTCTGAACGCGAGGG
TCTAACTGATCTCCTTGATTATCTAAACTCACCAACTGAATTGTTGAAGA
AGAAGCCTTACTTAGGGACAACTTGCAAGTTCAACACCTGGGGAGACTCG
AATAGATCTGGAAAGTTCACATACAGCAGCAGATCTGGAGAATCCATTGG
AATCTTCATTGCAGGGAAATTGCACATCCATCTCTCATCTGAGTCCGTTG
CCTTGTTGTGTGAAACTGAAAGACAAGTGCTTTCTTGGATGAGTAAGAGG
AGGACTGAGGTAATAACTAAAGAACAGCATCAACTGTTTCTAAGTCTTCT
CCCACAGTCTCATGAGTGTTTACAAAAGCACAAGGACGGTAGTGCGCTAT
CAGTCATACCTGATAGCAGCAACCCCCGATTACTTAAGTTTGTGCCCCTC
AAAAAAGGTCTAGCAGTGGTGAAAATCAAAAAACAAATTTTAACAGTGAA
GAAGCAGGTTGTGTTTGATGCAGAGAGCGAGCCTAGACTGCAGTGGGGGC
ATGGCTGCTTGTCCATTGTTTATGACGAAACTGATACTCAGACCACATAC
CATGAAAATCTTTTGAAGGTGAAGCATCTTGTAGACTGCTCTACAGATAG
AAAAAAGCTTTTGCCCCAGTCAGTGTTTTCTGACTCCAAAGTTGTCCTTT
CAAGGATCAAGTTCAAGACGGAGCTTCTCCTCAACTCATTGACGCTGCTC
CACTGTTTCCTAAAACATGCTCCTAGTGATGCCATAATGGAGGTAGAGAG
CAAAAGTAGCTTGCTACACAAGTACCTCAAATCGGGAGGTGTCAGGCAAC
GGAACACTGAAGTGCTCTTCAGAGAGAAGTTAAACAAGGTTGTTATAAAA
GACAATCTTGAGCAAGGTGTGGAAGAGGAGATTGAGTTTTGCAACAACTT
GACTAAGACTGTTTCAGAGAACCCATTACCACTCAGCTGTTGGTCTGAAG
TTCAAAATTACATTGAAGACATAGGCTTTAACAATGTACTTGTTAACATT
GACAGAAACACGGTGAAAAGTGAACTTTTATGGAAATTTACGTTAGACAC
CAATGTAAGCACCACAAGTACTATAAAAGACGTGAGGACATTGGTGTCCT
ACGTTAGCACTGAAACCATCCCTAAGTTCTTGCTTGCATTCTTACTTTAT
GAAGAAGTGTTAATGAACTTAATCAACCAGTGTAAGGCAGTAAAAGAACT
CATCAACAGCACAGGACTCTCAGACTTGGAACTGGAAAGCTTACTCACTT
TATGTGCTTTCTATTTCCAAAGTGAGTGCAGTAAGAGAGATGGTCCTAGA
TGCTCCTTTGCAGCACTATTAAGTCTAATCCATGAGGATTGGCAGAGGAT
AGGTAAAAACATTCTTGTTCGTGCAAACAATGAACTAGGTGATGTGTCAC
TGAAGGTTAACATTGTCCTGGTGCCTCTCAAGGACATGTCTAAGCCAAAG
TCTGAGAGAGTGGTCATGGCTAGAAGGTCACTAAATCATGCTCTATCCTT
GATGTTTCTGGACGAGATGTCACTACCTGAGCTAAAATCCTTATCCGTGA
ACTGCAAAATGGGGAACTTTGAAGGGCAGGAGTGCTTTGAGTTCACTATT
CTGAAGGACAATAGCGCAAGACTAGATTACAACAAGTTGATTGACCACTG
TGTGGACATGGAAAAAAAGAGGGAAGCGGTTAGAGCAGTAGAAGATTTAA
TTTTGATGTTGACAGGCAGAGCAGTCAAACCCAGCGCTGTAACACAGTTT
GTACACGGGGACGAGCAGTGTCAAGAGCAAATAAGCTTAGATGATCTGAT
GGCAAACGACACGGTAACAGACTTTCCTGATAGGGAAGCAGAAGCCCTCA
AAACAGGAAATCTTGGCTTTAACTGGGACTCAGATTGA
>NC_034502_Farallon virus isolate CalAr846_Hughes

ATGGAGGACATCAACTGGCAGCTGTTTGGTCCAAATTTATACACATCCATGGTCAAAATCGCCATACCTGACTTCTTTGA
AAGGATAAGGGTTAAAGGTGATGGCAACTGTTTTTTCAGGGCCTTTGCATACCTTTTCTTTGACACTGAAGAAATGTGGG
ACACTGTTAAAGGAACTGCACTTGGATATGCTAGACAGCATTGGAGTGAATGCCATGGTGCCAAAGGCGTATACAACTAT
AGAGCAGAAAATGAGATCAAATCAGAAAAGGCACTTTACAGCAGTGTCCTTAGGGGAAATGCTACCGAGAATGTCACAAG
AAGAGGTCTAGATCTATATCTAGAGGATGCCACAAAGGAAGGCTATTGGGGAGGCACTGATGAAGCCGAGATGTTAGCCA
GTGCACTTAATGTGACCATAGTGATATGGAATGTTAACACAGACATGAAAGTCTTAGATGTTCAAAAGTTTGGCACTGAC
AGTGTTCCTAGAGCATTTAACATCGTGAGGTGTGGAGCACACTTTGATGCTCTCAAGCTCATCAACCAACATGGAACAGA
AGCAGCCACAGTCTCAACCAAGCAACTTGAGCTGTCTCCGGTTGCTGTGATGGAGGCACTCATAGGTGATGATGGTGAAG
CTTCACTGCAGCCAGAAGCATATATACCGGAAGGTGGTGCAGGCAACATTAGTAAGAAGTCTACAAGCTCATCAGAAGAA
GTAAGTAGTGCTGATGAGGAAGATGTTAAACCAGGTGAACAGTTACAAGATGAGACTAAAACAAGGAAGGAACTGTTCAA
GGAAATGAAGGAAAAGAAGAAGCAGCAAGATCAAATGAGGAAAGCAATGGAGCTGAGTGCTCACGTTCCAGCCAAAGTAG
GTAGAGTGTTGCATAAGATATTCAACTGCAATGTTGAAGTTAGCCTCACCTCAAAAGTACTTTACCTTTTGCCTGAAGGA
TCAGACGATCCAAATAGAGTAACACTGAGCAAAATCCGACACATCATGCTGGACAAGGAAGGCCAGATGTTTGAACAATT
TAAAAACTGCACAGTAGTAATAACAAGTGGCCTGATGGAGTTTGTTAACACACCGGAATTATTAAGACAGTGTCTTCCTG
ATACTGGTATCAGTCAATACTACGACATTATCCATCCTGCATTTGTGTATGATATTTTAACTGTGTCAGTGTCGATCCTG
TTCAGCAGCTTCCTTTATGGCTCTGACTTCAAAACAAAAAGGAAATTCATCCTAAACACAGTGAGAGACAGATTTGTGAA
ACCATCAAAAGTTCCAAAACTGATGAAAGAAAAGAACAACAAAATTATATATGAACATCCTGACAAAGTTGTTAGCGATG
TCTGTCTTTCACTGTATAAAGAAATGGCAGTTATCATATCGAAAAGTATGAAAGAAATGCCTGCTACAGGTTTACTGGCT
TTAAGAAATGTCTACTTGCAGTCAATGGACTTTAATGACTATATGCAAGTTCTTGATGACCTGAGGGTGGTCTCTTATGA
TCTTGATTTCTTTAATCAAGATGAACTGCAAGACATAAAAAAACTTATTGATTGCATAGCTGAGATCAGAAAAGAAGAAG
AAGTCAAGCCAGGTTCACTAGCATCTGACTGGTCATGTATTTATCTAAGCACAACACAGGATGCACTTTTCCGAGATTCC
AAGGGAAAAGTGCTCAAAAGTTTGAGATCAAACGGCTTGGAAAGAAGACTGATTCAACACTTCTTCAGGAAAAAGCTCAT
GTTTAAGTTCATTAGTCTACAAGGAAAAGCATACTCAGGTGGGACACTCAACAATGTTTTAGCATACTGCAATAACCTTT
ACCTAACAAAAGATCAGTTAGGATTTGACACGGAGGATACTGAACATCTAAGTGCAGAGATGGTTAGAATTCGAAGTTTA
CTAGATGATCAGAGAGTTGAACCTATAGCCATAATCTGTGACAAACTAGAAAGAAGGTTTAGAGATCTATTTGAAAACTT
GCCAAATGTATGTGCTGAAGAGTGTAAATCTCTGTTTGAAGATATACGTAATGCAGAAAATCATTCCTCTGCCTGGAAAG
CAGCATTAAGATTAAAAGGTGTTGCATATGAAGGCTTTATGGCCAAAGCTTACAACTGGAATTATTTAACTGAGGACTTA
AAGCCTACTCTATCGATGATTATACAAACCTTGTATCCCGAAAAGTTTTTACAATTTTTAGAAAGAACACAGCTATGTCC
TGAACAGCGTGATTTAACACCTGACTTTGTTATGACTCAGAATCTTGTTATTAAGAAGGACAAAATAGATGCTACAGTGG
AAACTGAACAGTTGAGTCTGGATTACCTAATGAGCGGTACAGCCTCAGTTATACCAGTCTCAAAAAAAACATTTCCATTA
CCATCTGAACCTATACTAGAGGTTAATAGGTTAGAGTCAGTTATTGAAAACTTTCAAAAAATGCAAGAAAGTAAAAAAAG
AGATTCCGGGTTGTTGGTTGAATCAACAACAGTAGAAAATGATACACATGATAAGTTCACATACAGTGAATTACTAATCC
TGGAAGTAGGATATCAAACTGACATTGAAGGAAAGGTTATATCTGATATGCAGAAGTGGAAGAATATATTGAATTTGTTG
AACTTCTTAGGAATAAAAGCTTCTGTCATTTCTTGTGCAGATTGCTCTGATGTCCCTTCAGATAACTGGTGGTTACCAGA
GAGATATGTTAAAATATTAAAAGGCACTATTAGCTACCTGTTTGCAAAATTACAACAAAATTCTCCAAGTGATGTTTCAG
ACATTGTAGTTGGTGCAATTAGCACACAAAAAATAAGGTCAATAATAAGATCTGGCACAGTTGTTAAAACTCCTGTGACA
ATAAAAGATCTTAGAGAAACATGGAATAAAAACAAAGACAAAATAACTGACAGACCAACAGGCTTAAAACTTCCAGAGAG
AATTGTGTCAGCAATGCAGCTTTCTTTAATAGACGGTGTTGTACAAGAGAAGACATCCACTGATGAAATTGTCAAAACAG
TTGAAGAAAATATGGAAAAGATAGCACAGGAAGTAGAACAGACAAAGTTTAAACACACACTCAATAAAGATGAAGAAACA
AGCTTTGAACTTTTACATGCCTGGATTGTGGAAGATCTTAAAAGTGCTCGATGTAATGCATGTGTCACAAAGATATTAGA
AGATTGTAAAATGCTTAATAGCTTATCTGCATCATTTGAAATGATCTCTAAGGAGCTAATACTAACCGGACATCCAGCAT
GCTGTCATGCCATTGATGTTGACATTGGTACTTATAGTCTTTTTCAAAGAAGAACTGGTTTCTTTGATGCAGTTAACCAT
TCAGAGACTGTTCTTGACGAATACGATGAAAAACAAACTCAATTAGATCGTCTAGTTAAGCTAACTTTACCTGGAAAGAC
AGAGAAGGAGAGAAAGATCAAAAGAACAGTTGAGCAGTTGATAAGAGTCTGTATGGAACTCTCCAATATACAGTGTATCA
AAACACCAAGCTTTCAATTAATAATAGTGAAGAAAAATCTTAAAAAAAACATCAAAAGTGCAGAGACTAGCAAAGATAGA
AGAAGAGGATTATTAGTTGAGCAATTGGAAAGAATTAAGAAGACACTAAGTCCTAACAGAATGAAATCATACTCTGATCA
CTGCAAATCTGTAATACAGTCTGTACTGGATTCTCCATTTGAGCAAAAGGGATGTAGATCAGAGTTACAGCCACAGTGGT
GTGATCAAATACTTATGGACTTGAAAGCCAAAACAGAGGATGGAGAAATAATTGAAGCATTGAAAAAAACAATTGAATCA
AAAAAAACTTTAATCAAGAACAATGATAAAGTCATTGTTCCTGATTGGGATCAAATATCTTCTTATCTTGATGTTAAAGC
AGATGACTTGTTATCTTCAGGAAAGCTAATCTTTGATCTTGACTGTGTGCTGTTTAAGGAGACTTTACTAGAGACAATTT
CTCGATACTTTCAAACACCTTATTGGGAATGCCCAGTTATATTGTCCAATCTGATATCTTTTCTTCTTAGGTTCAAATGG
TATCAGAAACTAGTACTATATGGAAAGATTTGTGAAACCTTTCTTCAATGCTGTACTGAATTCCGAAGATCTGGTATAAA
GCTGGCTAAAATTAGACACACCACATGTAATCTTGCTATTAAACTACCTTCCAACAAAAAAGAAAATATGAAATGTATTG
TCTATAGTTCAAATATGGAGGCATTATCTGGTGTTTTCTTGCTAAATAGAAGAGTTGCTGTTCTTGGTGCCAGTTATTAT
TACATTATTGTTGTTTTATTCTGTCAATGCTTACAACATTATAGATGTATGAATGGATTAGAAGACACCAAAAAATTAGA
GGAAGCTGTCAGACAGGCAAATGCAAAACATCTGGATTGTGTCCATGAACAGATGAAATTGATTCACCAAGGTAGAATTA
AAGATGCGTCAAATTCATTAATAAATCTATGTAAGCAGAATGGGAACTTTCTAAGTAGAAGTACTAGATCTCACTTTATC
ACAGTGTTCTCAGGTCTCTCCGTAACGTATTCAGCACTGCTGGGTGATGCATTGTTAACTAACTCCCAGCCTCTGAATAA
GCAAATACAGATGCTAAGATTTGGTGTGCTAAATGGATTAAGCAGAATGTCTATGACTTTTGAATTAGGAAAAAAGTTTT
CTTCCAGCTGTAGGAGAATGGAATTTTACATTGCAAGGACTTATCAGATGTTGTCAGTCTTTACTTGTAATAGATTTCCT
GGTAGCAATATCCAAAACTGGACTAAAGACGATTTGTGCCCTAACATCACTATGCCTAGTGTCTCTATATATGGCCACTT
TATCAACAGCGATAGGCAGTTAGTATTTGACATCTACAATGTACATATTTACAATAAAGAGATGGATAACTTTGATGAGG
GCACAATAAAAGTGCTAGAAGAGACTGCAGAAAGACATATGACTTGGGAATTAGATCTCATGCATGCTGTAGAAAAGATG
GGAGAAGATCCTAAAAAGGATAGAAGTGCAAGGTTGTTATTATGTATAGCAAACGTGAAACCTTCAAGCTCTTCAGGCAC
CACCATCGAAGATGAAACACTCAGCCAAACTTCGGTGTCTTCAGCTCAATCTAGCATGAGTTCAAAGAAAAGAATCAAGA
CCTACTTTGGTGCAATGTCAATGAAAAAGAAACCGTTCTCATTTAGTGAGGACTTTATTGTAGAACGGGACTCAAGTGCT
GACTTTATACAAACAATAAGTGATAAGTGGACTTTCGGGGTGTATAAAGCTAAGCCAGAATCAGTTCTGAGAGACATTAT
TGAGATCGTAAGAAAGAATCCAAGCCATACAATGGGTTCTTTTGAGCTTTTACAGGCTTTCACAGAATTTGCAAGACCGA
AGTACCCTGTCGAATCAATCATAAAGGCAAAGAGAAATCCTAAAAACTACATAACAGTATCGGAGGTAACAGAGACAACA
AGTATTGTCTCTGAACCAAGAACACATGCAAGCATAAAGGATGGATTGAGAATTATAACTGGTCAAGAAAATAAGAAGTT
AGTTAAAATGCTAAGAGGCAAACTACAGAGCCTTGGGCTGTCGTTGGTGAATGATAAATCCAAAGGATCAGATCTTTCAG
AATTACTAAGCAGTGTAGAGGGTTTAAGTGAAGACCAAAAGAAGAAAATAGTGCTAGGAATAACAGAACCATCTAAGCTG
ACCTTTTATACCTGGAGAGAAATTATTAAAATGGATGTAGAGTGTGCACTAGTAACTTCTGATGGTAATTATATTTACTG
TTGGTTAAAATCCCTAGGAGGACAGGTTAAGCGTGCTCTTAAAAAATATATCAAAAACCTAAGATACGACAATGAAAGAT
TTACACCTAAGTTTTCATTGGAAACAGAAATTTTAATTGGCTTAACAGGTATACGAGAATGCTATAAGCTTATTGAAAAC
CTTAAGAGCTTAACAAAGAATGAAATACCACCTAACCCTGACATTGATAACAATAAGCTTATTGAGGTGTGGGTTAAGTT
TTGTGAATTACCTAAATGCTCAAGTGAAATTCTGTCAGAAAGTCAACAATGGATTGATGCAGTTTCCACGGAGCTGGATA
TATTAATGCTAAAATACAATGAATTAATCAAATTAAAGAATGATTATCCATCCCTGTCCTTCTCACGAGAAGAAGTAGAA
TTAAGAAGTTTGGAAACCAAATTTGTAAAGAACAACAATAATGCACTAATGAAGCTGATGAACTGTGTTTTCTATATTTG
CCTATGTTGCCCATGGTGCGTGCATTACAAATCGCTTGAAAACTTTCTCAGTAAACATATGGATGAAACAGGAGGCTACG
ACTTCGGCAATGAAACAGTAACTAAAGTAATGGAGATAACATTGGAAAAAGTTTGGTTATCATTGATTGTAAGTGATAAC
TGTCCTTCCTTAGAGACAATCAAGAGGATTGTTAAATACACTTCAGCAATGTTCACTGGAAACGGCAGGCCAATTAGCTG
TTCTCTAAATCAAGCTGAAGGTAGTATTAATGTCATGGATCATGGTCAAATGGTCGATAGACTTAGAACTTTCCTAACAA
GAGCTCAGCTATTTACAAAAGAACTTGACTTTATTTGGACTTGCCACATGATAACCAACAGCAATTTCGAGGTAACTAAA
CGATTGACAGGAAGATCCACAGGTGAAAGGTTACCAAGGAGTGTCAGGAGCAAGGTAGTATATGAGATGATTAAAGTGGT
TGGTGAGTCAGGACATGCAATACTGCAACAACTTGCATTTTCCACCATATTAAACACAAACCATGAATTTTTTGCAGTGC
TGGCACCCAAAGCACAGCTAGGTGGTCATAGAGACTTATTAGTGCAAGAAACAGGAACAAAACTTGTACATGCAACTTCC
GAGATGTTCAGTAGAACATTACTGGCAACTACTAATGATGATGGCCTAACTAATCCCCATCTTAAAGAAACAATTTTAAG
TTCAGCTCTTAATCACATTAATGTTTCGAGAAAATTGCATGGGAAGTTTATTGAGGAAGAAAGTAGTCTAGTCCAATTTT
ACAAAGTTTTCTGCATATCTGGTGACAATACTAAATGGGGACCAATACACTGTTGTGCCTTTTTTAGTGGCATGATGCAA
CAGCTTCTTAAAGATCACCCTGATTGGTCATCTTTTTATAAACTAGTGTTCCTAAAAAACCTTTATAGACAAGTGGAAAT
ACCAACTGGGTCAATTAAGAAAATATTAAATGCATTCAGATACAATAATTCCAACAAAAAACTAGAAGAGCTGAATGAAT
ATCAGCTAAGAGAGTTGCTATACAACACAATAGATAGTTGGAATGAAAATCCAATTATTAAATTCTTAGTTGTTACATAC
TTAATACAAGGGAAAATTGCAATGAGGATGTATAACCATATGGGACAAGGAATACACCATGCAACATCATCGATATTAAC
ATCTATTATGGGAGATGTTATTACACACTTCATCCAAGTGTATGCTTCTAACAACTTTAAAGGACTGACTTGTAGTGTTG
AACATGCTGGAAGCTCTGATGATTATGCTAAAATTATAACACTGTCTGGTTTGGTTACCAAAGAAGTCTTTGACAGTTAT
GAATCAGTTTTCTGGATCAAAATGTGCAGATTAAAGAACATTATTGCTGGCATATCAAGAGCTGTTCAGATGAAAGATTC
TGCCAAAACACTCTGTGGTGATGCATTCATAGAGTTTTACAGTGAATTCATGCTATCTCACCGAATAACACCTGCAGTAA
TCAAATTCATATTCACTGGATTAATCAATAGTTCTGTAACTTCACCTCAAAGCATGTCTCAGGCATGTCAGGTTTCTAGC
CAACAAGCCATGTACAATAGTGTTCCTTTACTGACAAACTTTGCATTCTCCTTATTAAGACAACAAATGTTCATGAACCA
CACAGAGTACTTTCAAAGAACTTATGGTTTAATAACTATGGGAACTCTATCATCATTTGGAAGGTTGTATTTGCCTAAAT
ACAGCAATCTCACCTGCTCATCTATTGCAATAGAGGACTCAGAAGTCATTTCACAGAACTTATCAATGATAAAGGACAAC
ACTGTTATGTTTCCTGGAACCAAAGCCTATGAAGAGGACATACCAGTTGGTGAGGTTGATAGTGGACCTGCTTCAGTGGA
ATCAAGCGGTGCTGGTTCACCATCATCGAGACTAAGCTCACTAACTCTAGGGTCAGACACAAGCCTAAAGTTTAGCCAAG
ATAAAGCTCTTACCGCTGTAGAAACTGCATATCTGAACTCAATTAAACCATCATTATCAAGAATGAGATGCAAGGCAGAA
GTTGAAATCTTTCAAAGAATATTTAAGCATAACTTGCCAAGTTGTTTTGAGAAGTTGAAAAAAAGCAGCCTTGTGAATAG
CTGTGAATACTTAAGAGAGGTAATGGATGAGCCGTGGTTGATGATACAAAGGATAAGGTCAATTGTTGTGTTGTTAATTG
CAGGATACTATAGAGCATTCAATAGTGATGGCACAGAGCATCCCGTGAAGGCCAATCTTAACAGAGATGAGAATACTGTA
ATTGAAGATCCGATGATACAGTTAATTCCTGAAAAGTTAAGAAGGGAACTAGAAAGATTAGGTCTGGCAAAGATGACAGT
AGAGGAGCTCATTCCAACACATATGTTAGAAGATGATTTTGCATCACTAGTGTCTAAGAGACTAGTCATGATGAACTGTG
CAACAGAAAACTACTCATCTGAAGTGTCTAGACTGAAACAGACTTTGAGTTCAAGAAATGTTATTCATGGATTAGCAGGA
GGGATTAAAGAACTATCAATTCCTATCTACACAATATTCTTAAAATCATACTTCTTTAAAGATAATGTCTTTTTTAAACA
TTATGATAGGTGGAATACCAAGCATAGTTTAAATTATAGAGACAGTACTGGAAAAGAGCTTAAAGACAAAATAGTAATAA
AATACACAACATGGCTTGACAAAATACTTAACTGTGATGTTAGCATTGACTATACACACTCCTCAGCAATCAAGAGTCTT
TTTGACAGCTCGTTAAAAGGAGTTCAGGTAATCCATCTGTGTAACAACACTTGTGAATTGTCAATAATCTATGATGAAGT
TGAAAGCCTACAAAAGGAGTTTGAGGCACTTGCACTCCAATTCTCAGATGTCAACAGGCATAAACTTAAAATACTAGAAA
GTCAAAGACAAGAAGCTGCAGTAGAGGCCTCAAAAGCAGTGATAGTAAAGACAACACTCTTTTCTGCAACTGATGCAGTC
AGAATCATCAACTCTCCTGCCATAGTTATTGGCTATATGATAAATGAATCAACGTTATCTGATATCAAACCAACTAAAAT
AGACATGGGGAATCTAATTAGAGATAGATTCAGAATTACCATGTTTTATAAAACATTAACAGACTTAGTCTCTGAGATTG
TAAAGGAATCAGAGCTTATTAAAAGAAAAGATGGTATTGTGGAACTTGAGAAGGTAGACCTGTACGCAAATGCATTAACC
ATGCTTTGCAGACTTGTACAGAGATCAAAACCTAGAGTATCAAGCTTTTATATCATTAAAGGAGCATCCCATGGCAATGA
ACCAACAGTTTCTGAATTGATTTCATATGGAATACAGGAAGGTCTTCTCTATATACTGCCTGATTGCCCTGTGGAAACAA
GCACATACAGTGTAAGATATTGGAAAGTCTTACAGTGTATATCTGCAATAGCAAGCCTTCCACTTTCAGATGGTGAAAAA
ACATCATTACTATCTAGTTTTTTGAACTGGAAACCAACAGTAAATGACCTAGATGCTAAATGCACAATGTTAAAGTATGA
TAAAGCTGTCCTAGAAGAATTCAATGAAAGGACCCTTCTAAATGTGCTTTCTAGTGAACTACAGAGTATTAGAAATGACA
AAGAAAGAGAATCCATTAGTGATCTAATAGAGTTTATCAGTTCACCTAGACAACTGATGCAAGACAAGCCGTACCTTGGT
GTGACTTCAACCTTTAGAAGATGGGGTGAAGGTCAAAAAAATGGAAAGTTCACTTATAGTAGTAGTAGTGGTGAAGCATC
GGGCATTTTCATAAATGGACAGTTATATCTAACCCTAAGTAAGGAAAGTACAGCTCTACTGCATGAGGTTGAACGAAAAG
TTCTAGAGTGGTTGTGTCAACTTAGAACAGATGTAACGGCAGCAGAACAGCACATGCCTTTTCTTAATCTGCTGGCATCA
TCAAGAACATGTTCCAAAAGGGCAGTTGATGGAGTATCATATAGTGTCTATTATTTAAAAGAGGACCCAAAGTTTTTACA
GCTTAAAAGATTCACTGGAAAAGGCGAATTTAAAATAGTCAAAATAAAATCACAAATACTTTCTGTAAGAAAAGAAGTAG
TAAAAGAGGTTAGAGCAGAACCACATATTGTTTGGAGACCAAGTGCATTATCCATTGTTTACGATGAGGAAACAGAAGGT
CCAAGTTACCATCACAAGATTAAAGAGATCTACGAACTAGTCAAAGATGCAACTGGTAATACCACGGGAAAGCTTAGTAG
CATTTTCTATAAGGACACAAGGCTAACTTTGTCTAAGATAAACTTACAAGATCAATTATACTTAAGCTCTCTGAGCTTGC
TTCACTGTTTTTTCTGTCACACACTAACAAGCTCTGTTATGGAAGCCTCCAGTAAAAGTGAAATACTGTCTAGATATTTT
GAACAAGGTAGAAGCTCAATCATAAGAAGTGCCAACTCAATACAGAATAGGTTGCTGGAAGTCAAGTCTCAGGATGGTGG
CTCATTAAATTCCGAAGAAGGTGAAATATGTACAAGACTACAACAAAACCTTAACAAAGGAGATTACAGTATTGATTGTT
GGGCAGAAATCCAAAGAATGTTAGACGAAAACGGATTTCATAGAATTAGTGTTTCATTATCACCGGAACCTTCTCAGTTT
AGATATAAATGGATTGTGTCTCCAGAATTTGGATTATCAAGAAATGCTGACATGTCTGACTTAAGAGACCTTTGCATGCT
ACTTTCATCAGGGATCGTGCCCAAAGCTGTTGTCTCGTATATGACAGATGACAAGCTTTTTTCTAATCTTCTTATGATTG
CAGAAAGGATCAAAATTGAGTTAAACAAAAATAGAATTGATCAGAAGAGCTTCTCTGCACTGTGCTGCTCAATACTATAT
ACTATGCAAAACAATAAAAAAGAAAGAAAAACATTACTAATGAAGATAGGAAGTATCTACAGCCTCATTAGTCTTAAAGA
AATTGACTCGAACAAAGGTCAAATCAGGTTCATTCATGAAGAAGACACAATACAGTTACAAGTGCAGGTAATAGGTTTAA
ATCAACTTGAAAGCAAGTCAATTGAGGCAAAACTGTCTAGTGCAAAAGCAAAAGAAACCAAGATAAAAGTTGGTAGAAAC
AGACTGATATCTGAGATAAGTTCATTGTTTGAGCCATTCAACAATATTAAAGAAATAATGAAATTTTCAGATGGCTTTGA
AATGCACTCTGATGATGGTAAAATAATTTTCACACTGTTTTTTACAAGACTGGTGTGTGAGAGGACTGATTTATACAAGC
TTTTAACATTCATGAATGTTAATATTCCACAATCAACAATTGACCTTGTAGTTGATTTGATTATGCTTTTGTTTGGTGCC
GAGTTCAAAAAATATACTACTGCACAAACATCTTCAAAAGATCAAGACCAACAAAGAATTGAATTGAATGAGGAAATAAC
ACTTAATGACTTGCTAGCTGAGGATGATAATGACCATGATGCAGCTAATAATGCTACTGAAGAGGAAGAGGATTACAACA
TTGATGACATAGAATTTGAGCTTTAG

>NC_034520_Dera Ghazi Khan virus isolate JD254

ATGAGTAGTTTCCATTTAGATGATATTAATTGGCAACCTAACATTGAGGGTGTTTACAACTCAGAACAGAGATTTAATCT
CAATGATTACTTTACTAGTGAAAAAGTGCCAGGAGATGGCAACTGTTTCTTTTACTCAGTCAGCTTTCTTCTTTTTGAAA
GCCTGTCAGAATGGAGGTCCATCAAGAACACCATTGCATCGTTTGCTGCTGCCAACTGGGGACAGTGTGTCCAAGCTAAA
TTAAATTATGCAAATTCCTCAGACTACAGAGCAGATATGCTGAGGAATTATTACTGGGGTGGCTCAGTTGAGGCAGAAAT
CTTGAGTAAAGCACTTAACATAACCATCATTTTATGGGAAGCTGACGTTTCAGAAAATGTAGTCACTGCCACAAAGTATG
GACCTGGACTTGTATCAACAGCACTGAATCTCAAGCTATGTCAAGGACACATTGAACCACTACAGTTAATGAAGCTAGTT
GATCAAGATGTGTTGAGGAAGTCAGGAGGTGAGATCCTCAGTATACACACTGCAGTAGTGGAGCAAGATGAGCAGTTTGA
AGACATCTTTCTGGAGGCATCTGATGAAGGCGAACGGAAACCTGTACAGCCGTCCATTGAAGCAAGAAAGCACAGGGACT
TACTTCTTAGTAGGTCATCTTCAGATAAGCTTTTAGCTCTTGCTAAACGTGCTGTGGAAGACAACAGTGGGATTTCTGTC
AGAGTGGGCAGATTGCTTTTTAGACTCTTTAACTGTGAAGTGTGTATCGAAATTGAGTCAGGTATCCTGCTACTAAAACA
GAAAACACAAGAGAACAGCAAAACAACTCTTAGTCTATCTAGGTTGGCTAATGTGCTCTTGACCTCTGATAAAAATATCC
AAACAGAGTATTCTAACCTGGTTGTTGTATTGGACACTTGTCTGTTGCAGTTCTTAAATGTCCCGGAGCTATTAAGAATA
GCCTTACCAGGCAGCTGTGCTAGTCAATTTTACGACCTTATGCATCCAAAGTTCATATATGACCTAAGTCTTTGTGTGAC
AAGTATACTGCTCAGTACATTTCTGTACAAGACTGATTTTAAAGTTAAAAAGAAATTCATCTCAAGTGCAGTGGCACCAA
GCAGGTTTCTTAACAGGCAAGCAATACAGACCTTGTCAACCTTTAACAACAAAGCTCTTTACGAAAAACTCAACAAGCTG
ATCTCAGAGCTCTGCTCAGACTGCTTTGGAAGTTATGTTCAAAATGTGGTTGAAAGCCTAAGAGAAATGCCTCCAACTGG
CCTTCTTGTGCTTAAAAACCTAAATCTTGACACAGTTAACTCTGATGATTACAGTCGAATACTACAAGATTTAAGAGTGG
TCTCAATAGATCAAGACTTCTTCCGTCTTGATGAGTTGCAAGAAATCAAGAGATTGATTGACGCACTAGTTGATTTAAGG
AAGTGTGATACTGTCATCACTGAAGACAGTATCCCAAGATCTGTTGAAACCTTCTTAGATACAGATACTTCTGTGCTGTT
CAAAACAGTGTCTGGGAAAAAGGTAAAGCAAATGAAAGCAACTACATTAGAGATGAATATCATTAAAAGATTTTTCCAAA
AGAAACTAATGATGAAGTTTGTTTCACTGCAAGGCAAAGCATACTCTGGTGCAACAGTTAACAATGTTCTGGCATACTGC
AATAACTTGTATCTCACAAAAGACCAGCTTGGGTTTAACTCAGAAGATGTTGAGCAACTACGTTGTGAAATGGTGAGATT
AAGAAGCCTTATAAATAGTGACATGAAAGAACCAGTGGCGCTCATCTGTGATAGACTTGAAATGAATTTCCATAAATTGT
TTCAGGCTTTGCCAACGAGCTGCAAAGCAGAGTGTGAATCTCTATTTGAAGATATTAGGAACTCAGATAATCATGCATCA
GCATGGAAATCAGCATTAAGACTAAAAGGCCTTGCATATGAAGGCCTAATGGCAGATAACTATAGCATGACATACATACC
GGAAGATTTGAAACCCACACTGAGTATGATTATACAAACTCTCCATCCTTCTAAGTTCCTTCAGTTTTTGGAAAGAACAC
ACTTGCATCCTGAGTTTCGAGATGTTGTACCAGACTTTATTGTCACTCAAAAATTATCACTCAAAACTGATACGTTGACT
CCGCAGGCTGAAACTCAACAGTTAACACTAAACCCGTCTAGTGAGGAAGATAGCGCTGAAGTTGTCCCAGTGGGGAAAAA
GAGGTTTCCTCTTCCTTCTCAATCCTTCAAGGAAGTGTCAAATGTGTCATGGTTTAAAGAGACCTTTGAAAAGCGTCAGG
TAGATGCCAACCGCAAGTCTGGATTAACCGTTTGTTCAACTGGAGTAGAGTTAAGTGAAATTGAAATTGTATCTGTTCCA
GAGTTATTGATACTAGAGGTAGGATATCAAACTGATGTAGAAGGCAAGGTCACCTCTGATGTTAAAAAATGGAGCGAGAT
TATCAGACTTTTGAAGTACTTAGGTATAAAGGCTACACTTATAGCTTGTGCCGACTCAAGTGAGTGCCCATCAAATGACT
GGTGGATAAAAGAAGATAAGGTTAAATTGCTAAAGAGTTCAATCAGTTATTTATTTAATCAGTTGCAGATGAATTCTCCT
AGTGAGGTCACAGACATAGTGGTAGGATCTATTAGCACTCAGAAGATTAGGTCAATGCTAAAGTCAGGCTCAGTAGTTAA
AACACCTGTAACTATCAAAGAGTTAAAAGATTGTTGGATTAAGCACAAACAACATGTTCTTAAGAGGCCAACTGAAGTTG
CTTTGCCTGACAGATTCGAGGAAATAATAGAAATATCATTAGTTGAAGGAGTAGTGGTTGAACGTAACTCAGCTAAAGAA
GTTGTCGATCATGTACTAAGCAATTCACACATATTGCTTCAAGAGTTTGAAAAGACTAAGTTTAAACATGAAGTCAATAT
TAAGTCAGTAACTGCACACAAAATGGTGAACAGTTGGTTGCTTGAGGACATCTCTCAAACCAGATGTTCTAACTGCAAAA
AGGAATTGACGAAAACGGTGAAGGCATATCATTCTCAGGCAGATGTCAGTATTAAACTTTGTGAAGCATTACCCTTCAGT
ACACACAAAGGATGCTGCCATATTGAACCGCTGTCCGTTGAAGCAAGGAGTTTCTTTCAAAAGCGTAGTGATTCTTACAA
TAATGCCCGCCATAAAGATCAGATAAATAGCAATGAAGAGAATTTCAACTTGACTGCATTAGACAAATTGGTTCGACAGA
CACTGCCAGGGAAAACCGAAAAGGAGAGGAAAGTAAAAAGGGCAGTAGAACAGCTCATCCGACTATGTATGGAATGTTCT
CAAATCAGTGCCATCAAACTCCCTAGTGGCTTAATTATTGGATCAAGAACAAAGCTGTTAGGAACTATCAGTACAATAGA
GTCCAATGGTACGAAAATATCTGATTTAAGCACCGAACAGAAAGAGAGGCTTGAAAGATTGAAAACAGCCTTGAGTCATG
ACAAGTTAAAGACATACTCATCATCATGTAAAGAATCCATAGACAATGTTATTTCATCAATCAATACACAGCAGGCCTCA
AAATGTAGACTTAATCCTGAATGGGTCAAGAGCATAATGCTTGACTTAAAAGCCGAAACGGATGATGTGACAATAATGGA
AAGATTCATGAAAACACTGAAAGAAAGACAATCGTTTAGGTTAAACAATGACAAAGTAGTCATACCAGATTGGCAAGAAC
TACAATGGTACCTTGAAAAGAAAGTGACAGATCTTCAACTGGATAAAAGTCCTGTTTTTAGCCTTGAATGTATTATTTTT
GAAGAAACGATGGTTGAATGCATCATGAGGACTTTTGATACACCTTATTGGGACTGCATAATTCTCATTAAAAGACTGAG
TGAACTGCTGTTGAAATTTAAGTGGTACCAAAAACTAGTGTACTATGGGAAAATTTGCGAAACCTTCTTGCAGTGCTGTA
CAGAGTTCACCAGGTCAGGTATCAAACTGATGAAGATAAGACACACTGATTGCAACTTAGCAGTCAAAGTTCCTTCAAAT
AAAAAAGAGAATATGAGGTGTGTTATATATGATTCTTGTATGACACCATTGACATCTGTATTTTACATGAACAGAAGGAC
CGCAGTCTTAGGTGCAAGCTATTACTACATTATTATTATAATCTTTATACAGTGCTTACAGCATTACAGATGTGTTCAAA
ATCTTAATGAAATGGTTTCAGTTGAAGCAATTCAGAAGGAGTTAGGGCGCCAATGTGAATTTATGCTGAGTATGCTAAAG
AATGCTCATCGAGGCCACTTTATTCAAGCAAAGGATAAGTTGATGAAGCTCTGTAAAACCAATGGTAATTTCTTAACAGT
AGGAAGCTCTAACCACTTTAATACTGTATTTGCAGGCCTTTCAGTCACTTATTCAGTTCTACTTGGTGACTCAATCTTGT
TAAATTCTCAACCGTTCAATAAACAGTTGCAAATGATGAGGTTTGGTATGCTTAATGGTCTGAGTATGTTGTCATCACCT
GCTGAGTTGGGGAAAAAGTTTTCCTCTTCATGTAGAAGGATAGAGCTTTGTACAGCAAGGCTTTATTTGCAAGTGATCAC
ATTTGCCTGTGTTTTTGACCCTAGTGGTAATTGCGAAGAATGGAAAAAGGCTGATCTATGTCCTAATATAACAATGCCAA
GCCTATCAGTCTTTGGTCACACAGTAAATAGTGACCGTCAACTAATATTTGATATCTATAATGTGCACATTTACAATAAA
GAAATGGATAACTTTGACGAAGGCACAATAAAAGTCCTAGAAGAGACAGCAGAGAGACACATGACTTGGGAGATAGATGT
TGCCGATGCGTGTAGGAAAATTAAAGAAGAAGGTAAAGGAAGTCGTCAATTGCGGCTACTTTTAGGTCTTCCAAATGTCA
AAAGATCGGCAGTAAACAGTGGCTACGCTTGTGACGACGATGCATTGTCTGACATTTCCAGTGTGTCTAATAAGTCTCTT
CAGTCAAGTAGTAGCAGTGATAGCAAGTTTAGATCTTATTTTGGCAGGGTGTCCATGCAGAAGAAGCCTTTCTCTATAAG
TGATGATTTTGTCATTGAACGATTTGACAAAACTGACTTCTCCCAAGCCATTTCTGATAAATGGACCCATAATGTTTACA
AGCCGAACAAATCTTCTGTGCTAAAGGACGCAGTTGAGGTGATAAGAAAGAATCCCAGCCACACTATGGGCTGTTTCGAA
CTAGTCCAATGTTTTGTGGAGACCTGTAGACAGAAGTTCCCTAATGAGTCAATTGAAAAGACACGAAGACACCCTAACAA
TTTCATAACAGTTTCGGAAGTTACAGAAACAACAAGTATAGTTGCAAGTCCTCGGACTACTTTAATGTTAAAGGACTGTT
TAAGAATATTAATGGGACAGGAAAATAAGAAGCTAGTAAAGATGGTCAGAGGTAAAATGCAAAGATTAGGACTGAGCCTA
AATCCAGATTCTAACAGAGCTGAAGACTTAAGTGTGCTTCTAGAAACTGTCGATGCTCTAACAGAGAAGCAGAAGCAAGA
CATTATTAAAGGTGTGACTGAGCCTTCCAAATTGTCATTCTTTAATTGGAAAGAAATAATTAAGAAGCCTATAGAAGTTG
CACTAATAACTCAGGATGGTAATTACATTTACTGTTGGCTTAAATCGTTAGGCCAGATGGTGAAAAGAAGCCTAAAGAAG
TATGTGAAAGGATTAAGGTATGACGTTAATTCAGCTGGTAGACAAAAACTAACTGCTGCTGCCGAGAAGAAATTTGGAGA
AAACATTGTTGCCAGTTGCAACTGGTTTATTGACAGCTTGAGGAAGCTCATACTTATGGAGCCTATAACAGATACACACC
TTATTAATCCTTCACACCCAAAGGACATGTGGACTCTTTTGACATTGGAATGTAAGTGTGGAAAGGAAATCTTGCTAGAT
GGAATGGAGGCTGTGTCTCACTCAATTTGTGATTTGGAAGAAGTGCTGGACTCATACAATGACCTAATGGAGTTGAAACA
AAATTTCCCTTCCTTATGCTTCACTCGTGAGGAGATACAATTAAGATACCTGGAATCTCAGTTTGTGAAAAAGCACAACT
TAGACTTGATGAGGATTGTGAATTGCATACTTTACATCTGTTTATGCTGTCCTTGGTGTCTTCATTATAAGTCATTGGAG
ACTCTAATGAGCAAACATCTGGATGATAATTATAAACTTGATGTTAACCAAGAAATGTTGAAAAACATTTTAGAAACATC
AATTTCAGAGGTCTGGTTAAATGCCATTGGCAAAGTAGATAAGGATAAGTTTTCAAAAGTCTATGATGCTGAATTTACAG
CCCAGATTGATTCCAAAAGACTTGATAGACTATGTAGGTATGCCTGTGCCATTTTCACATCAAACTCACAACCCATAAGT
TGTGCACTAAATCAAATAACTCAAGATGAAGTTGCAAGGGACCAAGGACAAATTGTTGAAAGATTGAAGTCAATCCTTGC
CAAACTAAGTATTGAATCTACAGGGTCTGATTTTGTCTGGACTTGCCATTTAATAGCCAATAGCAACTTTGAGGTGTGTA
AAAAGCTGACAGGTAGAACAACTGGTGAAAGATTACCTCGAAGTGTCAGAAGCAAGGTAATTTATGAAATTATAAAGTTG
GTTGGTGACACTGGAATGGCTATTTTACAGCAACTTGCATTTTCATCCATTCTCAATTCCGACCACAGATTCTTTGCTGT
CCTAGCCCCAAAGGCACAGCTAGGAGGACATAGAGACCTTTTAGTTCAGGAAGTAAATACTAAATTGATCCATGCCGCTT
CAGAAATGTTTAGTCGAACATTGCTTTCAACCACCAACGATGATGGATTGACAAACCCACATCTTAAAGAAACAATCTTA
ACCGCGGGACTTAACAAAATTGGTCTAATGCGTAAGCATCATGGTTTATCAATATCTGAGAGCTCTGAACTGTTGCAGTA
CTTTCGAGTATTATGCATATCAGGTGACAATACTAAGTGGGGACCAATTCATTGCTGCTCCATATTTAGCGCCATGATGC
AACAACTTCTTAAAGACTTTCAAGATTGGAGCTCATACTACAAGTTAACCTTTTTAAAGAACTTGTACAGACAGGTTGAA
ATACCAACTGCATCCATCAAAAAGATTTTGAATGCCCTACGCTACAACTTAGCCGGTAAAAAAAACATAGATGAGATGAC
AGAGCTGGAGCTCAGAGATCTTCTCTTGGAGCAAGTTTCAATATGGGATGAACAGCCTATTATAAGATTTATAGTCTCTA
CTTACCTCTGTAAAGGGAAGTCCGCACTAACAAGCTATAACCATATGGGGCAGGGTATACATCATGCAACATCTTCTATA
TTAACATCGATAATGGCAGATGCCCTTGCAGCCTTTATTGAAACTTACAGTCAGAAGAAATTTCCAAAACTTTCTGTTTC
AATAGAGCATGCTGGAAGCTCTGATGACTATGCCAAAGTGATTACATTTTCTGGAATTGTGGATAAGGAGACCTTTGAAT
GTTATGAAGAAACATTTTGGCCATCAGCCTGCAAGATCAAGAACCTCATTGCTGCTGTAGGACGAGTATGTCAGATGAAA
GACTCTGCTAAGACGCTTTGTGGGGACACTTTTGTTGAATTCTATAGTGAATTTATGCTGTCTCACAGAATTACGCCTGC
TGTTATCAAATTCATATTGACAGGACTTATAAATAGTTCTGTTACATCTCCACAGAGTATGACACAGGCATGTCATGTTT
CATCTCAACAGGCTCTGTACAATAGTGTTCCCTTGCTGACAAACTTAACTTTTACACTACTAAGACAGCAAATGTTTATG
AATCACACAGAATACTTTGCTAGAAATTACGGCCTTATTGTCAACGGCACTGTTTCCAGCTTCGGGAGACTGTTTATTCC
AAGATTTAGCAACCTAATTTCTTCATCCATAGCTCTAGAAGATTCAGAAACTATATGCAACGCACTCCGAGATTTGACTA
AACATGAGACAGAATTCCCTGCTACTATAGAGGAGGCTAGACCGCCTTCTGGTGGTAGTCATGAGGATATAGATGAATCA
GAAGCAGTTGAGATAGAATCCAATTCGGATTCAAGTTTGACAAGTGGATCATCATTGTCATCTGGATCCAGTTTTTCATT
TAAGGTTGATAGGGACTTGAATAGTACTGAACAAGAATATCTCAAGACTTTAAGATGCTCAATGGAAGCAGTCAGATGTA
AAAACATTGAGGAGTTTTGTAGGAAAAACATAGATAACTTTGACTCACTCCCAATTATTCAAAAACTAACTCGTAGCAAT
CTAGTAAACAGTTGCGAGTATTTATCACAAAGTAAGAATGACCCTATACTGCTTATACACAGGATTAGATGTATCCTGAT
TGCAGTTGTCTCTTCGTACTACAGGACCTTTAGTAGTGAAGGGACTGAAAAGTCAGTCAAGGCTAGCTTGAATCGTGATG
AAAACACAGTTGTTGAAGACCCAATGATACAATTAGTGCCTGAAAAACTAAGAAGGGAACTTGAAAGATTGGGTCTATCT
AAAATGACAGTGGAAGAGTTAGTGCCCCAGCCAAGCTTTGATGAAGAGTTTTCTTCAATTGTGGCTAAAAGACTTATTAC
ACTAAACTGTGCTACAGAAAGTTTTGAGTCAGAAATTTCAAGGTTGAAGCAAACACTGACCTCTAGGAACGTAATACATG
GCCTGGCAGGAGGTATTAAAGAACTATCAGTTCCCATATATACAATTTTCTTAAAGTCTTATTTTTTTAAGGATAATGTT
TTTTATGATCTCAAAGACAGATGGAACACTAAGCACAGTAGTAACTACAGAGATAGCTCAGGGAGGAAGCTTGAGGGGAA
AATAGTGACAAAATACACACACTGGCTGGATGTTTTGCTTAGCAGCAACTTGACAATAGGTGTGATGAATCAAGATTCCC
CACAAAGTCTCTTTGACCCTAACCTGAAAGCAGTAGAAGTAGTTAGACATGGCAACAAGGTGCCAGAGTTAGTTATCAAC
CCAACCAACACACAAATAATGTGTAAAGAGTTTGAGAATTTGTCCTTACAGTTCTCTGATAGCAATAGACATAAACTCAA
GGTTCTAGAAAGCTCTAGATTCAAATCTGAACTTGACTCCAACAAAGTGGTGATAGTTAAAAGTAGCTTATTCTCATCCA
CTGACTCAGTCAGAATTGAAAACAATCCTGCAATTGTTATTGGCTACATGATGTGTGAATCCTCCATTACTGAAGTAAAG
CCTGTTAAAATAGAGATGAGCAAATTATTGCAGGACCGATTTAAAATCATGCTATTTTACCCCACGTTAACACAGCTGAT
AACCAGAATTGTAAAAGAAAGCACAGAATTAACCAATTTGAATCAAATAGCAGATATTGATAAAGCAGATCAATATGCTA
AGAATCTGACCATGCTGTGTAGAATGGTTCAACAATCAAGAGCAAAGCTCACAAGCTTCTACATGATCAAGTCATCCAGT
TTAACTAATGAACCAACAGTTTCTGAACTAGTAAGCTATGGTGTTAAAGAAGGCTCCTATCTTATTTTGGCAGATCAAGA
GATAGAAACCAGCACTTACAGCATCAGGTATTGGAAAGTTCTGCAATGTATATCCTGCATTGCCAGTTTGCCTATTAACG
ATAATGAGAAGACTAGCCTTCTCATCTCCTTTCTCAATTGGAAGCCATCAATACACCAACTTGAACATAATTGCGGCTTG
TTTAAATATGACAAAGCTGTGTTGGAAGAGTTCAACGAGAAAGTAATCCTCAACATCCTTTCCAGCGAACTGCCTAGTAT
TCGAAACGAACGAGAACGTGAAGGACTTAGAGACCTAATTGAGTTTGTTGCCTTTCCTAATCAGTTGATAGTAAGGAAGC
CTTACTTGGGAGTAACTGAAACCTTCAAGAAGTGGGGAGAAGGTCAAAAGAGTGGGAAGTTTACTTTCAGCAGTTCTAAC
GGTGAAGCATCAGGGATTTTTGTCTCTGGATTGTTACATTTAACACTCAGTTGTGAAAGTGTAAGCTTGTTACATCAGGT
GGAGAAAAGAGTTTTAGAGTGGCTAGGTCATCTTAGGTCAGATATTGTCTCATTGGATCAGCATAGCACCTTCCTTTCGC
TCTTAGCAGACTCAACCACAATCAGTCGAAAATTGACTGAAGGTCGTATAATGACATTGAAGGTCGATGAGGCAAACCCT
CGTTACTTAATGCTACATCCTGTACAAGGAAGGAGGGTTTGCAAAATAGTCAAAATAAAGAAAGGTATACTGTCGGTAAG
AAAGGAAGTGGTACGACAAGTACAATCTGAACCTAGACTACTTTGGAAAGGAGGATCACTGACCATAATATATGACGAGA
ATGTAGAGACTGTTACCTTTCATGAGCAAATATTGAATATTTATAAAATAGTTGATCAGATCATCCACAAGGAAGAATCA
AAGCTACCTAGTAGCTTCTTTCAAGACAGCAAAATTGTTCTATCGAAGATTAAGTTGCAGAATCAGATGTATATCAGCTC
AGTTTCTCTCCTTCATTGTTTTTTTTGTCATACATTAAGAGACTCCGTATTGGAAGCCTGCAGTAAAAGTGCCATCCTAA
ATCAGTATCTGCAAACAGGATACAAAAGTGAGTCCAAAGAGCTATTAAGGTTGCAAATTAAATTTGTGGAAGAAACGATA
GAGGGCAGCACTTTAGAATTGTTTGCTGAAAACCAGAAAATATGCAAGGAATTAACTGACAAATTAAATTACCAGAGAAT
TCCTGAACATGCCTGGCCAGAAGTGCAGCGTATGCTGGATGAAAGCGGCCTACATAACCTGTCAGTACAGTTAGAGCAGA
AACCTAACACTGGTAATCTTGTCTGGTCCATTAACCAAGATGCAAGCATTGGATTTAATGCAGGACAGACTTCTATGAGG
AACTTCATAAACAATATGTGCTCTTTAGTGCTACCTAGATGCATGTCTCCTTTCCTAACTGATGGTTGTCTGCTTGGTGA
CATTATAGAATTGTGCTACCTTGCCAAGCAAGACATAAGCAATTACTGTCTTACTGACAAGGATATTTCTGCAATTATTC
TTGCTGCCACTTACATGTTTGATAACGAATCAAGAACAAGAAGTGAACTTTGCTTTAGCAGCACAGGAATACTAAGTATG
ATGACAGACCGTTCCTTCATTATAAGTGAACAGGCAAAAGTTGAGATTAAACAGGAGGTTGACCATCTTGTACTGACCTT
AGACATAATGATAGTAGATTTAAACATCAATCAGACCAATGCTGAGAGAATTTCCACCTCTCAGAGTAGGATCTTAACAT
ATTATAACATGCTCTTTAAAGAAGTGACTAGAGTAAGGGATGTTGTGTCTAGATCTGACTCTTACACTACCTATAAGTCA
GACAACAAACAATTTGCTCAAATATCAGTTTCTGCTGCAAACAGTCATTACACCACCTGCCCTAAAATCTATAAGGCAAT
AGCTGGGAAAAATGTTGATTATCAGGTGGACAATTTAAGCTTATTTGAGCTTTGCATAACTCTTCTAGGCAAGAATAAAA
AAGAACTGTGCGACATTAAAGCCTCTTCTTTCCAGACAGAACAGGAAGAATTGACAGTAGAACAAATATTTGGCTTGAGC
AGTGAGAGTGATAATGAGAGCGGTGTCGCCAAGGAGACAGGTCATCATGAAGAGTCTAATGAAGGCGGGACCTATGAGTT
TTGGTAA
>NC_034392_Keterrah virus isolate P61361
ATGGCTCGTGTGTTGGAAAATATTGCTTGGGAGCAAGTAACCCAGGAATTCAGCACTGCCGTTTGTGGTTTTCCTATTTT
GGGAGCCTTCACCATTGATCCGATGCAGCCAGATGGTCGTTGTTTCTTCAGGGCAATGGCCAAGTTTATGTTCAACTCTT
CGGATGAGTGGTTGATTGTGAAAAGAGCTTGCATTGAATATGCAAGACAACACTGGAACAAGTTTCTTGTCTTCACTAGA
TTGTATCAGACTCCTGCTGATTATGAGAGAGATATCATGAGAGATGATTACTGGGGTGGATCGCTTGAAGCAGAAGTGCT
TTCAGATTTGTACAATCTTACAATACACTTCTGGGTCACAAACGACCACCAGTGGATCCACCATGTACAGAGGTGGAAGA
ACAATGCTCCTCATATGAGCATAAACCTGCTATTCAACCAAAACCACTTTGACCTTTTGAACTTGATTGGATTCAATGAG
GACGAGGAGGCTTTGCCCTTAATGCCTTTAGAAGAAAAGGTTGACATTGCGATGAGGTCTGTTGTAACAGAATCAGAAGA
GGTCTCTGAACCCTCATTTCTTCGAGACATTTCAGTCGATGAGTCAACATCTACCTTCAAGAGAAATCTTGATCTTGAAT
TGATGGAGATGGCAAACATGAAAGAGCTGCTTTTGACTAGAAAGGGCAATAAAAGGAATAGACAACAGAGCTCAGATATG
AAAGAAAAAGATTTCAGAAAGGCAGTTGAGAACGGGAAGCAAATACCTTTAAAGGCAGGAAGGATACTAAACCATCTTTT
CAGTGTCCAAATAGAAGGTGTCAATGAAGGAGAATTGTTGATCTTGTACCCCAAGGATTTTAACCACAAAAGGCCAGGAG
CTTTCTCAGTTACAGATCTTGGCCACAAATTGCTAGACGGAGAAAAGGAATTCTCCAAGTCTATAAGCAAACTATCTCTT
ATCATCTCAAACGAACTCATGACTTACTTGAACAGTAGCTACTTAATTAGGATGTGCTTTCCTGGAACTGGCCTCAGTCA
GACACCAGATCTTCTACATCCTGACATAAAGATTGAAGCAACTATTCTGACATGTGCTGTGTTGATAAGCTCTTTTCTTT
ATAAGAGTTCTAATGATGTTAAAAGAAAGTTTTTGACATTGGCATGTGAACAAACAGGCATAAACTGCAACAGACTCTTT
AAAGAAATGTTGAATTACTGCAATGTTGAGATGTATGAGAGCCTCTATAAGATAGTTCAGCATTTATCAGGTATTTTCTT
AAGAAAACAAGTTGAGGAAGTTTCTGAGTTCCTAAAACGCATGGGTCCTCAAAGCAAATTAGCTCTTCAGTGTATCAATC
TAGAGTCTTGTGACATCAAACAGTATAAGAGGCTCTTACAAGAACTTAGCGAGAGGGATATGAATGATGTGGACTTCAAT
TCTGAAGAGATAAAGGACTTACATGACTGCATTGAGTTAATATCAAAACTGACAAATGCTGGTAAGCCTAACAATGAATT
GAAGGCAGAAGTCAAAGAGTACTGTTCTCATGTACCTAACAAGAGGAAGCTAGATAGAGGGAATGTAAAGGATATGATAG
GCTTGTGTATCATTGCTTTCTTTATGAAGAAGATGATATTCAAATTTGTCAGTCTGCAAGGTAAAGCATATTCAGGTGCT
TCATTGGGCAATTTGCTTGCTTATGCCCATAATTTATATTTGTCAAAAGACAGTCTTAATCTAACAATTGAAGATCTGAA
TCAGTTGGATGTTGAGATAAGAAGATTAAACACTCTAATGTCAGTTGATATGAAGAAGCCAGTGGCCCTGATATGTATGG
AACTGGAAAGGAAATTTAATAAACTATTTGACAGTTTACCTGAAGATTGCAGACATGAATGTGAAACACTATTCACTGAC
ATTAGAAATGCAGAAAGTCATTCTAGTGCCTGGAGATCAGCATTACGATTAAAAGGCACTGCATATGAAGGATTGTTTTC
AAAATACTATAATTGGTCTTACACTCCAGAAGATCTAAAACCCTCTCTTGGTATGGCTATTCAGACTCTTTACCCGGAGA
AATTTGAAATGTTTCTAGAAAGAACTCACTTACACCCAGAATTCAGAGACTTTGTCCCTGACTTTTTTCTATATAAACCT
AGAGTTATAAAAGAAGACACTTTCAAACCACCAGCAATAAGTGAAGGGATTAATACAACTGAAGAAAATTCTGGTAAGGA
TTCAACAGATGATGCATCTGTTCTTAAACTATCTACTAAGAAAAGGTTTCCGCTACCAGAAGTGAATATACAAGAGGTGT
TATCCACTCATAACTTGTATAAAAGATTTGAAAATAGGGGAAAAGAGAAGAACAGACCAGTATTAACAAAAACCACAGGA
CAGGATGTTGACGAAAACAATGATTCTAAAGTTAATGAACTGTACTTGATGGCTGTGGAGGTAGGTTACCAGACTGATGT
AGAAGGTAAAGTTATTTCTGATATGAAGAAATGGGATAGTATCATTAGACTGATGAAACATATAGGTGTTAACTTCAGTG
TTGTAGCCTGTGCTGATAGCACAAACACCCCAAAGTCAGATTGGTGGATTCAAGAGGACATGGTTCAGTTGCTACTAAAT
TCCATCAGTCACCTATTCAAAGAGCTCCAAGAAAATTCACCTATTGATGTTACTGATATAGCAGTAGGGAATATAAGCAC
GCAGAAGGTAAGAAGTGTTTTAAGATCAGGTGCAATTGTTAAAACTCCTGTTACTTTTAAAGAATTAACTGAAACGTGGT
TGGTCCTAAGAGAACACATAATAAATAGACCAACTGGTGCAGTTTTGGATAAATTCACTGAAAATGCCATAGAAGCATCA
CTTGTTGAAGGAGCCATCTTAACAAGAGATTCTGCAGAAGATATCTTAGAGTATACAATAGAAAATATGGACAAAATAAT
AGGTGAAATGCAAAAAACGAAGTTTAAACACGAGGTTAGCAAAAACCAAAAATCTGCATATAAACTTTTAATAGGATGGA
TGAATGAGGACATGCTTAATTTCAGATGTGATAAATGCCTAAAGTGTATCCAATTAAATTTGAGTAAAATAGAGAATGAA
GCTGAAATTGTATCATACCTTGCTCACGAGCTTATGCCAACTGAAAAAGAGTGCTGTAAAAGTCCTGTAAATGCATATGA
AGTCAGTTCTATACAAAGAAGAATACCAAATCTGGTTAACATAAAACATAAGCCACTAATTGTAAATGAAGAAAAGCTTG
ATAACAATGAGAAGACATGTATTCTTGACAGCTTAGTAACCCTGACGTTACCAGGCAAGACTGAAAAGGAAAGAAAGATC
AAAAGGGCAGTAGAGCAACTAATTAGAGCCATTATGAGACATTCACATCTACCTGCCATAAAACTGCCAAGTGGTCATCT
CTTACTCGACCATAACTTAAACAAACCTATTTATGATGAAGACGGTGAAAACAAAAGTTTCAAAAAGGGTGGGCTGAAAT
CACTTGAAGAAGATAAAGACCATTTCAAAAAGCTTCTATCAGAAAATAAATTGCAATCTTACTCTGAGCATGCCAAAACA
GTAATTAAACTAGCCATAGAAAACTTAGATAACTGTAAAGGAGCAAAGTGTAGTATTGGACAAATGTGGGTTAAGAACAT
ACTATATGACTTAAAGTCTGACACTTCGGATGAGGTCATAATGCAGAAAATTCAAGAAGGCTATGAAAAGAAGAAGAATT
TTGCATCAGAAAGAAAGTTCAAGTATAGACCAATTGGATGGGAACAAATAAAGGAATATTTGCTTACTAAGAAAGAATTA
TACGGAGGCATGCCAACATCAATATTTTCATTAGATTGCATACTATTTAAAGAAGTTTGTCATGAGGTGCTAAGGAGGCT
AGCAAATACACCATACCAACCCTGTATAGACTATATTGTAGAGCTCCTTAAATTGTTGTTAAAGTTTCAATGGTACCAAG
AGCTAGTTTATTATGGGAAAACATGTGAAACTTTTCTGCAAAGTTGTAGTGAATTCCACAGATCAGGAATCAAAGTCCTT
AGAATAAGGCATACAGACACAAATCTTGTTATTGCACTCCCTGCTAATAAAAAACAGAACATGAGATGCTGTATATACTC
TAAAGATTTCACACTCATAAAAGGTCCATTCATGCTTAACAGAAGACAAGCTGTATTAGGAGCAGCTTACTGTTACATAG
TTCCTATTTGTTTCTTGCAGTGCCTTCAACACTACAGGTGTGTCTCCGAACTGGAAATCCTAGATCAAAACATCATGAAA
GATATTTTAACAAGATCAGAACAACTCCATGACCTATTACTGGAGACACTAGAAATGACTTACAACGGTGTTTTTGAAAC
AGCCAAAACTACACTACTAAAGTTCTGCAAAAAATCTGGTAACTTCATGACACGAGGCACTAGAGATCAGTTTATATGTT
GTTTTAGTGGGCTGAGTGTCACATTTAACACCTTGCTAGGGGACAGTTTGCTTAACAACTCACAACCATTTAACAAACAA
ATCCAAATGATGAGGTTTGGGCTATTAAGTGCTATTAGTAGGCTCAGTTGTCCAAAGGAGTTAGGTAAAAAATTCTCCAG
TAGCTGTCGCAAGGTGGAATTTCATGTTTCCAAATTATACATGCAACTGATAGTGTTCGCAGCAAATTACAATGTTGAAA
CAAATTGTGACAACTGGGTTAAGGCTGACTTGTGCAGTCAAGCCGAGCTACCATGCTTTTCTATATTGGGAATGTTCATA
AACAGTGATAGGCAGTTTATATTTGATATTTATCTAGTTCACATTTACAATAAAGAAATGGATGATTTTGATGAAGGTTG
CATCAAGGTTCTAGAAGAGACTGCAGAACGGCATGCAGCATGGGAGTTAAGTCTTAAGAGAAACCTAGAGATAAGTCAGC
AGGGAAAGCAGAAAGACAAGACTAAAGAAAGACTATTATTTCAAGACGATAATTCAAAGGAGGTAAAACTAGCACAAAGA
AGAGTTCGGCTTTTGTTAGGTTTACCGAACATAAAGAAGATGACTGAAACTTTTATAGATTCAAGAGATGCTGAAGACGG
AGAACACTTAAGTTCTAGCTCTAGAACAAGTTCAACTATGAGTTACACCTCTAAAACCAGTAGATCTAGTGTTAAAAGTG
CTAGGTCCTTTGTTAAGAAAAGAAATCCACCAACTTCCATGTTTGGAATAAGAGCATCAAAACAAAAACCAATGAGCATT
GAAAGTGGTTTTGTTATTACGAGGGATGATAAGAGAGACTATCAACAGGCAATTACTGACAAAGGCTTGTATCATGAGTA
TAAAGCAAATAAAGAATCAGTCTTTAAAGATGTGATAACAATAATTAGAGAAAATCCAAATCATACTTTTGGCAGTTTTG
AACTTATACAAGCATGCACAGAAGTAGCTAGGTCAAAATTCCCTCCGGAAGCAATTGACAAAGCCAAGAGAGATCCGAGG
AACTGGGTCAGTGTTTCTGAGGTCACTGAAACTACTAGCATTATTGCTGAACCGAGAGACTTTATTTTCATAAAGGATGC
ATATAGAATCATAATTGGAAATGAAAATAAGAAAATGGTTAAGTTACTGAGAGGCAAGTTCCAAAGGTTAGGCATGTCGT
GCAAATCTGAAGGTCACGATAAAGTCCATTGTCAGGAATTATTATCGACAATACCATCACTAACTGATAAACAAAAGGAT
GATATTATTAAGGGAATAATCAATCCTTCAAAGCTAACATTCTACAATTGGCAAGAATTGATCAAAAAAGGAGTCAATGA
AGTCCTGTTAACCAACGACGGCAATTATATATTTTGTTGGCTTAAATCTTTAAGTCAAATGGTCAAAAGTGGGCTTCGAG
GTGAGATCAAATGTCTTAAATATGGACCAATGTTACAGAAAGGGCGGATCAGTTCTAAAAGCAAAATTCTAAGTAGTGAA
GAGCATGAATCTGTCAAAAAATTTATAGAGTTTTTGAAGTCATGCACAAAAGGTGAAGTGACTGAAGACATAACAAAGTC
AGATATCAGCATCACCTCACTTATATTGTCCTGGGTGAAATTTACCAAATCTTCGAAGTTTAGCAAAATGATAATATTGA
ATGGATTGTCATCATTGGAAAATATTTCTGAAAGACTAGGAAAGCTGGACCAAGATTATAACACTTTGATAAAACTGAAA
AAAGAATTGCCAGGTATTAGTTTTTCCAAAGAGGAAATACTACTAAGGCAGGGCGAGAAAAAATTGCTTGTTGCCCATGA
CAAGGATATTATGCACCTGACAAATCTGCTATTCTTAATTTGTTTGAGTTGTCCTTGGTGCATACAGTACAAGACATTTG
AGGCAATAATGATGAGAAACATGGCAGAAGCAGATGGCTTCAACTTGCCTAGAAGTGGTACAACAATCAGTGAGCTACAC
CCAGACTCAGTGCTCAATGCATTGATGCAAGAGACTGACATCTTCTTAGATGAACAAACTGTATCACTCTGCACTAAATA
CTGCATGTGTTTGTTTTCTATAAATGAACTACCTTATGCAAGTGCTTTGAATTCAAATGAAGTTCTAACATACCACTCAC
CTAATGACCAGTTGATGTCCAGGGTTAAACATATAATGGCAGTTACTGGGCTTAGAGACTCAAGATCAGACTTCAAATGG
ACCATCAACCTGTTAGCCAACAGCAATTTCGAAGTAACTAAAAAAATAACAGGTAGAAGTGTAGGAGAGAAGTTACCTAG
AAGTGTTAGAAGTAAAGTCATTTACGAAGTAGTTAAGTTAGTTGACAATACTGAAATGGCAATTCTTCAACAGTTATCAT
TCACTTACATTTTAGACACTAACCATAGGTTCTTTGCTGTTCTAGCTCCTAAAGCTCAGTTAGGAGGTCATAGAGACTTA
CTAGTGCAGGAAACAGGTACCAAGATGATTCATGCTACTACTGAAATGTTCAGTAGGACATTATTGAGCACAACTAAGGA
TGACGGTCTTACTAATAGCGGTTTAAAAGAGTCAATACTTAATGCTGGATTAGAAGCAATAAATACTATGAAACTAAATC
ATGGTAAGGAAACATTTCCACAATCGGGACAATTTCAATTTTATAGGGTTTGTTGCATATCAGGTGACAATACCAAATGG
GGTCCAATTCACTGCTGCTCCTTGTTTAGTGGCATGATGCAACAACTGTTGAAAGATGTCAATGACTGGTCTAGCTATTA
TAAGCTAACATTCTTGAAAAATTTGTGTAGACAAGTTGAGATACCATCTTCTTCAATTAGGAAGATATTAAATTCATTTA
AGTACAAAAATAGTGATGTTAAAGTTGATGAACTACCAGAAGAAGAACTGAGGGATATGTTGTTCCAAAGGATAGACACT
TGGAATGACAACGAGATTATCAAATTCCTAGTTGCCAACTACATTTCAAAGGGGAAAATGGCTATCAACTCATATAACCA
TATGGGTCAAGGTATACACCATGCTACATCCTCTGTACTTACTTCAATTATGGCACATGTCATTGAAATTTTGATTAAAC
GGTATTTCAAGAAACACATGCCTGATCTGGAAGTTTCGGTGACCAGTGCTGGTAGTTCAGATGATTATGCTAAATGTATA
GTTGCTTTTGGCGTCTTAAATAGAACGCTGTATAATCATTACGAAGAAAGTTTTTGGGAACACATGTGTAGACTTAAGAA
TCTAGTGTCAGGATTCTCGCGAGCTTGTCAGATGAAAGATTCCGCAAAGACTTTAGTTTCTGATTGCTTCTTTGAGTTCT
ATAGTGAATTTATGATGTCTCAAAGAATAACACCAGCAGTTATTAAGTTCATTTTAACTGGACTTATAAATAGTTCAGTT
ACTTCTCCATTGAGCCTCATTCAAGCATGTCACGTATCTAGCCAGCAAGCTATGTATAACAGTGTTCCATTAGTGACGAA
CCTAGCATTTACTTTGTTTAGGCAACAGATGTTTTACAACCACACTGAAAATTTCGTTAGGACTTATGGTCACTTAACAT
TAGGATCAGTGTCAAGTTTTGGTAGACTGTATGTCCCCAAATTTAGTAATTTAATCGGCTCCTCAGTTGCATTAGAAGAT
GCAGAGGAGATATCTAAAGCCGCAAGTAATTTGATAAAAGCCAACATACACTTTCCTGAAACAATCAATGATAGTTCTCC
TTCAAGCAAAGAATCTGAAGATAGTGACTCAGTATCAAATGTAATAACTGATTCAGGAACTGAAGATACATCATCTATTG
GAAGTGGACCCTCAGAGTCTTCAGCTGCAAGTTTCCATTTTTCACTCAAAAGAGGACTAAATAGTACAGAAGAAGATTAC
CTAAGATGTCTAGATCAGTGTTTAAGTAAAGATTACTTGGAGAATATATACAGACATTTAACTATGATGTACCTAGACAA
TGATGACTATGATGAGGAATGCTACTATGCAAAAATTATTGGCTCTTACTGTGTGAAAGACAATGAATATTTAGGGGATG
AAAGCAGGTCGCCTGAGATCATTTTGATGTTGCTAAGATCACTATTAATAGTGTTGATTTCAGGCTACTACAGAACGTTT
GCAAGTGAAGGAACTGAAAAATCTGTAAAAGCATCTTTGAACAGAGATGAAAATAGAATCATTGAAGATCCAATGATACA
ACTGCTTCCTGAAAAATTGAGAAGAGAGCTTGCAAGGTTGGGGTTGGCAAAGATGGAGGCGTCTGAACTAATTCAACAAC
CGGGTCCTAGTGATAGTCTTAGCAGTCTTGTTGCACACAAGTTAATTACTATGAACTGTGCAACAGAAGAATACAGAGCA
GAAGTTATGAGGTTAAAACAGACATTAACGTCAAGGAATGTGCTTCATGGACTAGCTGGCGGAATAAAAGAACTGTCTTT
ACCGATCTACACAATTTTTATGAAGTCATATTTTTTCAAAGACACAGTTTTCTTGGAGCACTACGATAGGTGGAACACTA
AACACAGCCAAAACTATAGAGATAGTTCAGGACAGCAATTGACAGGCAAAGTGGTTGTAAAGTTTACAACCTGGTTAGAC
AGATTTTTAAGCAGCACATTCACATTTGATAACACTCAATGTGCATTGTTTGATAGTTTATTTGATGAAAATCTTAAATT
TGTAGAAATAATCAGATATGATGACGGCAAAATTAACCTGTGTTATCAGGTTTCAGAATTGAAAGTTCTAGAGGGAGAGA
TGAAAAGCTTAGCAATGCAATTCTCAGAGGTAAATAGACAGAAGATAAAAGTGATGGAAAGTGGGTGTGCAGAAAATATA
CTTGAAGCACACAAAGCAGTGATTACTAAATCTAAGTTATATAGTGCTTCTGACTCAGTTAGGCTTACCAATAATGCTGC
TATTGTAGTAGGGAATTTGTTGGACGAAGGTTCACTAATGTCTGCCAAACCTTCTAAAATTGATATGGGAAGTTTGGGTA
GAGACAGGTTTAAGCTATCACAGTTTTACTCATCACTAGTCGAACTTGTTAATGAGATTAATAACTTGTCTGAAGCATTA
AAGAAAGAGAAACGTGTTATAAATCTCGAGGTTGTAAACAAGTATGCAAACAATTTAACACTGCTCTGTAGATTAGTTCA
ACAAGCTAGAAGTAAAGTAACTTCATTCTACATGTTGAAGGGTTCTACCACAACAAATGAACCAACTGTTATTGAGTTAG
TCAGTTATGGAATTGTTGAAGGCAAGTACTTCGAGTTAAAAGATACAAATGCAGACACATCAGCATATAGTTTGAAATAT
TGGAAGGTCTTACAATGTATATCTGCCATTTCTGTTTTACCAATATCAGACTCCAATAAAACAAACTTACTTAATAGCTT
TTTGAATTGGAAACCTAGTGTATTAGAATTATCTGAGCGGTGTCCATTAAACAAGAAGGAAAAGAGAGTATTAGAGGAAT
TTAACGGCAAAACACTACTTGATTTACTAGCCAGTGAATTACCAAGCATCAAAGATGATAAGCAGAGAAACAACCTAGAA
GATATTGTAGACTTTGTGAGATCACCATTGGCACTTCTCAGGAAAAAACCTTATATAGGTGTCACTGCCACTTTTCAAAC
ATGGGGAGATGGGCAAAAAGATGGTAGGTTTACATACTCTAGCAGTAGTGGCGAGGCAACTGGAATATTCATTGGGACTA
AACTGCATCTGTACATTTCAGAAGGCTCACAAGCACTATTGTTGGAAGTCGAGAAGAAAGTCCTCGCATGGTTAAATAAG
AGGAGAACTGATGTAGTAACACAAGAACAGCATTACTACTTCATAGACTTACTGTGTGACTTCAAGCATATACCAAAAAA
ATCAACAGATGGTATTATTAAAGGAATTAAACCAAGCAAAACTGAGCCCAAATTCTTAGAATTTTATGATCCAAAAGGTG
AAGATAAGGTTGTTAAAATTAAAGCTAGCATTCTAACAGTGAGAAAGTGTGGCATAAAGGACATCTTTAGCGAACCAAGG
CTAGTCTGGAGCATGAATAGCTTAACTATTATTTATGATGAACAAATAAGCAAAGCATCCTTCCACAGTAATATTCTAGA
AATAAGGACACTATTGGATCAAGCACTGAATGTTAAGGAAAAAACGGTCCCAGAAGCCGTTTATACTGATTCTAAGATAA
CTCTTTCGAGGACAAAATTTAGCTCTGACCTTTTCTTAAATAGTCTACTACTTCTACATCATTTTTTAGAGCACACACCA
TCATCAGCTATATGGGAGTCACAAACAAAATCAGAAATTATTAAATTTATAGACAGTAAGGATGGTGGTAAAGGAAACCT
TAGATCTATAGCAGACAACTTAGCAAAATCCACAGTAAATATGATAACTAAGGACATTGTATTGGAAGGTGCTGAAGAAG
AAAAGATTTGTCAAGCACTAACATCAGCATTAGAAAAAGGTAATCTAACAATGAATGCTTGGCCAGAAGTACAAACATAT
CTGGATGAGAATGGTATGCAAAATATAACTCTAGATTTTTTACAAAGGGGTTTGTCTGACTCTTATAGCTGGCAGTTTAA
GAACACTTTGATAAAATCAGGGCCAGCCAGACTAGGTGGTTTTAGGGGCCTTGTAAGTGCAGTTGGCGCTGAATCAATTC
CAAGATTTTTGGCTCCACTAATAGCTGATGGCAAACTACTTAGCAAGGCATTAACTTGCTTTGTACAAGCTAGAAATTAT
CTGTCAAAATCTGGCCTAACTGATCTGGAGTTGGACGGAATAGTGTGCACAATAATATATTGCACACAGACTAAATCAAA
AGTTAGAAATGAACACACTTTTAGTCCTTCTACTCTACTCAAAATGTCATCAACAAAGTCCTTTAAATCTTTAACAGATA
GATACACAATCAGTTTTGAAGTTGTTGATGAAAAAATTATGGTGGTCTGTAAAATAAACACAGTAAAAATGGAAGAAGCA
CGAAAGTCTAAGAAGGAGAGAATACAACTGACTAAAGGTCGTATAGTGACATTCTACAATAAACTATTTCCTCCTGTGCC
GAACTTTGAAACCGTCATTAAAGTTCACAGTACTGTATTTCAAGATAACCCTACTTCAGAGGGTGAATTTTTCGGCATGC
AGCTAACAACAAGGCATGCAGACAGATGTTCTGTTGCAGGTTTGTGGGAATTGTGCTGTCCAGGTTGTCAATGGCGTAAA
ACTGACATGAACGTTGTTGAGTCAGTGATCTCTTTATTATTAGGAGTAGAAGACAACTCTGGTATGAACAGGTTGGATGG
TGAAATTCCTCTTGAATCTGAAGGCATTCAGCAAATAACATTTGCTGACCTAATGGAAGAAGAAAGTGTTAGTGTTCAGA
ATGTATTCTTAGATTCGCAGTACACTTCAGGAGATGTATCATTTGACTGGGATGGTTAG

>NC_034511_Qalyub virus isolate ErAg370

ATGGCAAACCTGAAGGAGAACATAGTCTGGGAGCATGTCTTTGACAACTGCTCACAGGCTAATGTTGTCTTCTCTTACAG
AGAGTTCTTTAACAAAGAGCTAACTTTGCCTGATGGCAATTGCTTCTTCCGTGCGGTGTCTACATTCCTGTATGACACTC
AGAATGGATGGATAGAAGTTAAGAACATGTGTAGAGAATTTGCAGAGACCAACTGGGATGAACTACCTGGTGTTCACCAA
TACTTCCAAGACCCTGAGCACTATGCAAGAGAGTCCAAAAGAGAGGGCTATTGGGGTGGATCTGTAGAGGCAGAGATACT
CTCCAAGTTGCTGAAGCTGACTGTCATTTTCTGGAAATGTGAGGACGACGTCTGGGTAACTCAAGGCATTAGATGGGGTG
ATGGAAACTATCTGACAGCTATCAACCTTCTGCATATCCAGTTTGATCACTTTGACTTCCTCGTGCCCATAAATGTAACA
CAAGAACCACCAAAAGCAATGATGTCTCTACTGGATAGAATCACTTTCACTGTTGACTCTATCATCCCCCAGGAAGATCT
AGACAATGCAGACATACTAGCTGATAGTGAAGAAGGCTCTAATGCTGTATCAGCCTTCAAGAAAAAACTGGATGATGAAT
TGAAGTCTCTGTCTGAATTGAAGAAGGACATTTTCAAGAAGAGGAATGTGGATGAAGTAAAGGAAAAAACCACTATTAGA
AATGAGAAAGACTTCAGGAGAGTTGTGTCTGAAGGTAATCTTATACCTCTGAGAGTGGGGAAAATTCTTAACAACCTCTT
CTGCTCTAACATAGAAGCTGTCCTAGAAGAAGATGTTATAATGCTCTTCCCTAAAGAATCAGGCAGAATGAGACAGCATG
CATTTGATATCAACACCCTCGGCCATAGAGTCATAGATGGAAAGAAGAAGTACCATAAGAGTTATGGAAACTGTGCAGTT
GCCATCTCAAAGGAACTTATGTCAAATTTAGATTCTGGCTACCTTCTAAGAATGTGCTTCCCGGGTACAGGGCTAAGCCA
AACACCAGGACTAGTGCATCCAGAACTCATATTTGATCTTGCTATCACAGCAACAAGCGTTCTTCTGTCAACATTCCTAT
ACAAGGCAAAGCTGAAATTGAAGAGAGACTTTATACGAAGTGCCTGTGCCAAGTGCTCATATGATGTCAAGAAACTGCAA
AAACTCCTTTGTGATACAACCACAAAGAATCTTTATAATGAACCATATAGAGTTGTGCAAAGGATATGCCAGACTCTATT
CACAAAGGAACAGAAGCAAATTGCTGAAGCGCTGAGACTGATGAATCCTCAAAGCAAGCTTGCTTTTCAGTGCATCGATC
TAGAAACAATTGGAAGACAAACATACTTCAAACTCTTGGCTGAACTAAAGAACAACGATAATCTTGATACGAACTTCAAC
TCCAAAGAAGTTAAGGACTTGCATGAGTGTGTGAGTATTATACAAAATATTATGGAGTCAGACTGCGATATTGAGGAAAA
GAAGAAGATCACAATTAACTACTGTACTTCATTGCCTCAAAGGTTCAAGTCAAAGAAGACAACTCTTAAGGATATGGTTA
GCTACTGCATTATGCATTTCTTTAGGAGTAAAATGATATTCAAGTTTGTCAGTTTGCAAGGTAAAGCCTATGCTGGAATG
TCTCTTGGCAATCTACTTGCCTATGCCCACAACCTCTATCTATCTAAAGAAAATCTAAAGTTCACTCCTGAAGACACAGA
ACAGCTTTGTATAGACATGAGAAAGTTGAATAATATGTTGTCGTCTACTGTTAAAAAACCAGTAGCCATCATATGCTCAG
AACTCTACAAACAGTTTAGAACTATGATTAGAGAACTACCAGAAGACTGCCAGCTAGAGTGCCAAACACTATTTGATGAT
ATCAGGAACTCCGAAAGCCATGCAAGTGCATGGAAGTCTGCACTTAGGTTAAAAGGTACAGCATATGAAGGCTTCTTTTC
TAAAACGCATTGTTGGGAGTACATCCCAGAAGACTTAAAACCATCCTTGAGTATGGCCGTTCAAACATTATTTCCAGAAA
AGTTTGAGATGTTCCTCGAAAGAACCCACACACATCCAGAATACCGAGACTTTATTCCTGATTTTTTCCTATGTAGACCA
AGAATTCTAAAGAGGGACACTGTCACTCCATCACTGGAGAAGCCAGAAAACAACACAAAAGAAAGAGAATCTGAGCCTAC
CGATGCAGTCCCTGCTAAGAAATCCTCCAAGAAAAGGTTTCCACTACCAGAAGTAGCAGTCCAAGAAGTTAGATCGATAA
AGACTATTATGGATGAGTTTGAAGAACGAGCTGAAGAAAAGAAAAGGCCCTTAAAACTAGGCAGACAGCAAGAACAAGAA
GAAGATGTTGAAGAAAACGAAATACTCATTGTGGAGGTTGGGTATCAAACAGATGTAGAAGGTAAGGTTGTTGCCGACAT
GAAGAAATGGAAAGGAGTGTTAAATCTAATGAGCTACTTGGGAATTAGGACAAATGTCATTACCTGTGCTGATACTAGTT
CTACTCCTAAATCAGACTGGTGGATAAAGGAAGAGTATGTAAGACTATTGCTAGACTCGATCAGCTACTTATTTAAGCAG
CTCCAGGAGAACTCACCAGCTGATGTGACTGACATTGCAGTTGGGAATATAAGTACACAGAAAATAAGAAGTGTTATAAG
ATCGGGAACTACAATAAAAACACCTATTACATTGAAGGAAGTAACTGAAGCTTGGAAAGAATGTAGAGACTGGATTATTG
AAAGGCCAACTGGTGTCAAACTACCTAAACAAATTGAAGAAGCCCTAGAAGTATCTATGGTGGAAGGTGCTGTTGTATCC
AAACAGTCTGCTGAGTCTTGCTTTAATTACATCTTGGAGAATATGGATACCTTGATCTCAGAGTTTGAAAAAACAAAATA
CAGACATGAAGTAAATAAAACTGATCTAACAGCTGAAAAGATACAATTTGGATGGATGTCTGAAGACATTGCTGCTAGCC
ATTGTGCTAATTGTTTAAAAGAGGTGAAGGAAAGTCTTAAAAGTACACTAAGTGGCACTGAAAAGATTGCAATAGCTGCT
CTGTCACTACACCCCAACAACTGCCAAAACTGCTGTACCAAGAATATAGAGGAGTTCCCTGTCAGCTCAGTACAGAGGAG
AATCCCGGACTTGACCAATGTCAAGCACCTTGAAACTAGTATTGGTGAGTCAAACGAGGGAGCCATTTTAGACAGACTAG
TCAAGCTCACACTACCTGGCAAGACAGAAAAAGAAAGGAAAATAAAACGTGCAGTGGAACAGCTTATAAGAGCTTCCATG
AAACATTCCAAGCTCTATGCCATCAAGCTTCCAAATGGGCAGGTAATACTTGACTCTAAATTAAAATCTGACCTAGATAG
GAATGCGCTTGAAGCAATGAGCTTTAAGGATGGGGCAATTAAGACTGCTGAAGAAGACAGAGACCACTTTAAGAAGGTGC
TTTCTGAGAGTAAATTGGTGGGTTATTCTGATTACGTCAAGGATACTATTCGTTTATCCATTGATGGTATTGCATCTTCC
AAGCAGGCTAGGTGTAGCTTACCAGAAGGTTGGATTTTTAACATACTACAAGACCTAAAAATCGACACAGGAGATGAAGT
CATTTTGAACAAAATACAAGAAAGCTATGAGAAGAAGACAGAATTCCAAGTCAAACCTGATAAGTTTGTCCCTGCCAATT
GGCCAAGTCTAGAAAACTATTTGAAGGATAAGTTTGAACAGCTCAGAGCACAAGAACCTCAAATATTTAAGTTAGACTGC
CTCCTATTTCAGGAGGTATATTTTGAATTAAATAAAAGGCTCATTGAGACACCTTATAATCAATGTCCCAAAACAATTGC
TTCTTTATTAAAACTACTGCTTGGATTTAAGTGGTTCAATGAAGCAGTTATGTATGCAAAAACATGTGAAACTTTCCTAC
AAGCTGTTAGTGAATTCAATAGATCCGGGATAAAGATTTTAAGAATCCGCCACACTAATACTAACTTAGTAGTCGTACTG
CCAGCAAACAAGAAACAGAACATGAGATGTTGCATTTATGACAATAAGTTTAGACCCTTAAAAGGGCCTTTTACATTAAA
CAGAAGGCAGGCAGTGCTTGGAGCTGCATATCCTTACATTACAGCCATATGTTTATTACAATGTTTACAACATTACCGCT
GTTCAGGAGAAATTCTTAAGCATGATGAAGAAATAATTAAAAGAATCACGGAACATTCAGATTCTCTAAAGGATGAGGTG
GTAGAGATGCTCAAGGATGTTCATAATGGCAATTTGCATAATGCTAGTGGAATGTTAACAAGAAGATGCTTGTCAGCTGG
GAACTTTCTAAATAAAAGCTCAGCTGAACACTTCATTACTGTTGTATCAGGCTTTAATATCACATTTGGTGTCTTATTAG
GTGATAGCATTTTAAATAATTCCCAGCCTTTTAATAAACAGATACAAATGATGAGACAGGGTCTACTTTGCGGACTAAGC
AAATTGTCATGCCCAGCAGAACTTGGCAAAAAATTTGCTGCGAGCTGTCGGAAACCGGAGTTCCACATAGCCAGGCTGTA
TATGCAGTTGGTAATCTTCACAGCAAATAAACATGTCGAGTATAATACTGTAAATTGGTTAAAAGGAGATCTCTGTCCAA
AAACCAGAATTCCTTGCTTCACCATCTTTGGAACCCATGTAAATAGTGACAGACAGTTAATTTTTGACATTTATTTAGTC
CACATATACAATAAAGAAATGGATGATTTTGATGAAGGATGTATAAAAGTGCTTGAGGAAACTGCGGAGAGACACATGAC
ATGGGAAAAGGATGTGGAGAAAGCATGTGAACTTGTGCAAAGGGGTGGTGAGGATTCAAAAGATGGATTGAGAGATCTGA
GGCTCCTCTTAGGGCTACCTAACATTAAGAGAATGAAAGAGGATGAAACATCAAGTTCAGAATCCTCAGACATGGACAGT
TTCAGCTTGGATGATGAAAACTTCCCACCTTTAGGAAAATCTAAAGGAAGCAAGGGCCCAAGTAGTAAAAAAGCAAGATC
ATTCACCAAACTCAGACAACCTCCAACTTCCATGTATGGCATTAGAGCAATGAAAAGTAAGCCTCTTAGTGTTTCAGACA
GCTTTGATGTACTCAGGGATGATATGAGAGATTATCAACAAGCAGTTGTTGACACTGGAGTTCATCATACATACAAAGTA
AACAATGAATCAGTTCTCAAGGACATTATTAGAACCATAAGGAAGAATCCTAGTCATACCTTTGGCTCTGTAGAGTTAGT
ACAGATTTGCACGGAAATAGCAAGGTCTAAATTCCCTCCTGAGTCTCTTGAAAAAGCAAGACGTGATCAGAGGAACTGGA
TAAGTGTCTCAGAGGTTACAGAAACTACCAGCATAGTCTCAGACCCTAAAGATCAAATTATGATTAAAGATGCTTATCAG
ATTATATTAGGTTCAGAAAATAAGAAACTAGTCAAACTTTTCAGAGGGAAACTACAAAGAATAGGTATGAGCTGTAAAGT
CGACCAGAAAGGGAAAGTAAAATGTGCAGAACTACTAGAGACTGTTTCAGGCTTGACCAACAAACAGAAGAAAGATATTG
CTCTTGGTTTGACAGAGCCATCCAAACTGACTTTTTACAACTGGAAGGACCTTGTTAATAGAAATATTGGAGAAGTCCTT
CTAACTGCAGATGGAAACTACATTTACTGCTGGTTAAAGTCTCTTGCTTCAACAGTAAAGAAGAGTTTAAAGAATGAAAT
AAAGGGGCTGAAGTACGGCAGTACTGGACTGAAGTCACGAATAGTTGACTCAACCAATGTTGTTAGTAAAGAAGAAATGA
CCTCAATAAAGAATTTTGTTGACTACTTAAAAGACTGCACTATTGCAGGCACTGCCAAAGACAAACCTACAAATTTTTCA
ATTGAAAATATGATTTTAGGCTGGTCTAAGTTTACCAAGTATGTAAAAGACTCTGACAATATCATTAAGGATGGGTTGGC
CTCTTTACAAAAACTAGCAAAAGTCCTTCCCAACTTACAAGAAAAGTTTGAAAGTATATGTGAATTAAAGAAAAATTTGC
CAGAAGTCAGTTTTACAAGGGAAGAATTGGAACTTAAACTAGATGAAAAGAAATTGATTTCAAGCTTGGGTAAAGATATA
ATGAGAGTCATCAATATGTTATTCCTAGTATGCTTAAGCTGCCCCTGGTGTATACATTATAAGACTTTTGAAGCCATAAT
GATGAAAAGTATGGCGGATGTGGACAGCTTCAACCTACCAAAGAGTTCAACTGGGATAAATGAATTGCACCCTGATAATG
TTCTAAAGCTACTCTGTTTGGAGAACATTGTACCAATATCACCTAAAGAACTTGAGGTTGTGACAAGGTATTCGATGTGT
TTGTTTTCAATCAATGAATTACCTTATTGTAGTGCACTTACTAAACATGGAAATATGGAGTACAAAGGTCCTAGTGAACA
GCTTATGGGTAGAATAAAGACAATTATGGCAATGACAGGCTTAACAGACTCAAGATCTGACTTTAAATGGACAATTAATC
TCATTGCTAATAGCAACTTTGAGGTCTCTAAAAAACTAACAGGTCGTACTGTTGGGGAAAGGCTTCCACGTAGTGTTAGA
AGTAAGGTTATCTACGAGATCATAAAGCTAGTAGGTGATACAGAGATGGCTGTTCTTCAACAACTGGCATTCACAAGTAT
CCTAAATCCTAAACATAGATTCTTTGCTGTGTTAGCTCCAAAGGCACAGCTTGGTGGACATAGAGATCTACTAGTTCAAG
AGACTGGAACTAAATTAGTCCATGCAGCTTCTGAAATGTTTAGTAGAACAATACTCAGCACTACTAAGGACGATGGCTTA
ACCAACAACCACCTTAAAGAGTCTATCCTCAATACGGGACTAGAAGCAATATCACAAATGAAAATCTCACATGGCAGAGA
AATAGCAGAGTCAGCAGAACTTGTGCAATTTTATAAAGTTTGCTGTATATCAGGAGATAACACAAAGTGGGGCCCCATTC
ATTGTTGCTCCATCTTTAGTGGAATGATGCAGCAATTACTAAGAGACTATGATGATTGGTCTTCCTTCTATAAGCTAACT
TTCCTTAAAAATCTATGTAGGCAGATTGAAATCCCTGCTTCCTCAATAAAGAAACTTTTAAATTCCTTCCGGTACAAGAA
TCAAGACTTAAATGTTGATGAGATGTCTGAAACAGAACTGCGAACAGCTCTGGTTCTAAGATTAAATACTTGGAAAGGTA
ATGAAATCATGCAGTTTCTGGTAAGAAACTATATAAGCAAGGGGACAATGGCGATGAACTCCTATAATCATATGGGCCAA
GGTATTCATCATGCAACCTCATCAGTGCTCACATCTATCATGGCAGAAGTCAATGACCATTTAATAAATCACTACTTTAA
AAAACACCTACCTGATCTACAAGTTGTCACCCATCATGCCGGCAGTTCAGATGATTATGCAAAATGTATCATAGTTTCAG
GTGTGATGACCAAACAAAAGCTTAAGGAATATGAGGAAGCCTTTTGGACTCATATGTGCAGACTCAAGAATTTCTTAGCT
GGTTTCAATAGAGCATGCCAAATGAAAGACTCTGCCAAAACTTTGATCTCTGACTGCTTCCTGGAGTTCTATAGTGAATT
CATGATGTCGCAGCGCATCACCCCTGCAGTTATAAAATTCATCTTGACTGGATTGATAAACAGTTCCGTAACTTCTCCTC
TTAGTTTGGTTCAGGCCTGTCATGTTTCTAGCCAGCAGGCACTATTTAATAGCGTACCTCTCATTACCAATATTTGTTTT
ACATTATCTAGGCAACAGATGTTTTTCAATCATACAGAATATTTCCAAAGGAATTACGGCTTACTCACTTTAGGCTCACT
GTCTAGTTTTGGAAAATTGTTTGTACCTATATATAGCAACCTGATTAGTTCTTCCACAGCACTTGAGGATGCAGAGGAAA
TAGTGAAGGCTTGTAATGTTCTCAGTAAAGTCCTTGTACATCTCCCTCCAAGCACAAAGTCTGTTCCTGAGTTTGTAGTA
GACAAAACAAAACAAGAAGCAGACAGGCCAGGTGAACTAGATGTAGAATCATCTAACAGCTCAGAAGAGACATCTTCTTT
AAGCAGCACTCCATCAGATAGTTCAGGTGCTAGCTTCCATTTTAACATCAATAGAGTGCTAACTAATGATGAAGAAAGTT
ATACTAAAACGATAGACAATGACCTTGACCTTGAAATACTGGATGTTTGCTTAACTCAAACAAAGGCTATGTACATAGGT
CACCATGACTACAAAGACATGTGCATCTGGGAAAAGCTCTCTAAGTGTGGACTTTCCACGACATCCGCTTATTTAAGCGA
GTTGAAAGATGATAAAGGCAGGCTAAAACTTCTCAAGATAGTACGATCAACTCTAATCCTTATAATTTCAGGCTACTATA
GAACATTTACAAGTGAAGGCACCGAGAAGTCTGTTAAGGCTGCTCTAAATAGAGATGAAAATAGGATCATTGAGGATCCA
ATGATCCAACTGCTACCCGAAAAACTGAGAAGAGAATTAGCTAGGTTAGGTTTATCAAGGATGGAAGTCAAGGAGCTTGT
GCCTAATCCTGGCTCTCAAGACACTCTTAGTAGCTTAGTGGCAAGGAAGCTGGTGACAATGAACTGTGCAACAGAAGACT
ACAAGTCTGAAATCATGAGATTAAAGCAGACTCTGAGTTCCAGAAATGTGCTACATGGCTTAGCTGGTGGGATAAAAGAG
CTATCTCTTCCAATCTATACAATTTTCATGAAGTCTTATTTCTTTAAAGATCTAGTGTTTTTGTCACACCATGATAAGTG
GAATACAAAGCATAGTGCAAATTATAGAGATAGCACAGGTAAGACATTGGATAATAAAGTGGTAGTAAAGTATGTTACAT
GGCTAGAGAAAATGCTAAGTTGCTCTCTTTCTACAGATTTTGATACACCTTGTCTAAATGATAGTCTGTTCGAAGAATCA
TTAAAGGGAGTGCATATAATACACTGTGCTGATAAGTCAGTTGAAATCTCTATACTGAAAAGTGAGCTTGATGTTATCAG
CAAAGAGATGAGAAATTTAGCAATACAGTTCTCAGATGTAAATAGACAGAAAATAAAAGTGGAAGAAAGTAACCCTGCCA
AAATAGAACTTGATGCTAATAAGGCTGTTATTGTTAAATCAGGACTCTTCAGTGCAACTGATCAGGTAAGGCTATCAAAC
AATCCTGCACTTATAGTTGGAAATCTACTAGATGAGGGAGTAATTGTCGAAGCAAAGCCTGCCAAAATAGATACTGGCTC
TTTAGGAAGAGATAGGTTTAAGCTCACACAATTCTACACTTCTCTAATAGACTTAATAAATAGTATAAACAACCAGTCAT
CTGAACAGAAAAAATTGGGCATACCCATTGACCTGGAGGTTGTTAACAAGTATGCTAACAATCTCACTCTATTATGTAGA
CTTGTTCAGCAAACTCGAAACAAGTTAACCAGCTTTTATATGATAAAAGGTTCACATATAAACAGTGAACCAACAATAAA
CGAACTAGTGAGTTATGGCATAATAGAAGGAAAGTACTATGAATTGACTGAAGCAAGCATAGATGTATCTTCCTATAGTC
TAAAGTACTGGAAAATTATGCAATGCATCTCAGCAATCTCAGTCCTTCCCATTTCTGATAATAACAAAACTAGCCTCTTG
AATAGTTTCCTCAACTGGAAGCCTGACCTTAAAGAACTTGATGAGGCCTGTCCATTTAGTAATAGAGAGAGGCAAATGCT
TCAAGAGTTCGACGGCAGGCTATTGGTTAACATATTAGCCAGCGAGTTGCCTAACATTAGAAATGAACAACAAAGGAAAA
GTATAGAAGACCTCACTGACTTCGTCAATTCACCAATGGAACTCCTCAGGAAAAGACCTTATTTAGGAACTACAGCCACT
TTTAACTCTTGGGGTGAAGGTCAAAAGGACGGTGCTCACTTCACCTATTCCAGTAGTTCTGGAGAGGCTACTGGGTTTTT
TATAGGCACAAAGCTACACATATATATATCTCAAGAAGCGAACACCTTATTACTTGAAGTTGAGAAGAAAATCCTGGAAT
GGTTAAATAAAAGAAGAACTGATATCTTAACGAAGGAACAGCATGCTTATTTCTTAGATCTGTTGCCTGAATATAGACAC
ATACCAAAGAGAGGCTCTGATGGTAAGGCAATCGGCCTCAAGTATAGTAGAATTGACCCTAAGTTATTTGAATTTGTTAA
ACCTAACTCCAATTCAAAAGTAATAAAGTTCAAGAGAGAGATCCTATCAGTAAAGAAGAAAATAACTAAGGATATAGTAA
GTGAACCTAGAGCAGTTTGGGGAACAAATGCACTAACGATTCTATATGATGAACAGACAGAAAAAACAGCTTATCATCAA
GATATCTTAAATGTTAAAGAGATGCTTGATACAATTCTCCAGCCGGGAAGCAACAAGGCACCTAATGTAGCTTATGCAGA
CACACGGATAGTGTTGTCAAAGATAAGATTTAGCCCTGACTTATTTCTTAAGAGCCTAGTCATATTACATCACTTTATTG
AACACACACCTAGCTCAGCAGTTTGGGAAGCACAAAGTAAAAGCAATATCATTGACTTTCTCATGAATGCCCCCAACAAA
ACGCAAATGCAAAAGGTGTCAGAACAAATAAACAGAGCAACAGCAAATATAATCTCAGATGATATATTAGGTGAGTTTGA
CAAAGAGGAACAGCTGTGTAGGAGACTTACCGAAGTAGTTGATAGAAAGATGTTACCTATTTCTGCTTGGCCAGAAGTTC
AATCTTACCTAGATGACACAGGGCATCATGGTATAACTCTCAGCTTTTTACAAATGGGCCTTTCTGATAATTACAGCTGG
AAGTTTTCCAAAATTATAGATGCATCTAGTATTCCCAAAACTGTAGGTCTTAGAGGTGTGATCAACCTTGTGGGTTCAGA
AGCTATTCCAAGATTTATGTCACCCCTAGTAGCCGATGGTAAACTCCTATCTCAAGCCTTTAAGGTTTTTACAGAAGCTA
GAAATGTACTGGCATCTAGTGGCATAAGTGACCTTACCATAGATGCATGCATCTGTTCTACATTATACTGCAATCAAAAA
AAAGAAATAGTGAGGCCAGGTTATAGATTCTCTCTTAATTGTTTGTTACTGCTAGCCACAGAGAGATATTTTACAACACT
GGACGGCTTGGTCTCTTTCAAGTTTACATCAAACTCTGATGATATCATCTTAACAATAAAAATCAACATTGTAAAGCCTA
ATGAGATAAAACTTGCTAAAGATGAAAGGGCAAACCTATCAAAAGCAAGGATTATGATGGCATACAACCTAGTCTTCCCG
AACATAACTAGTATGTTTGAACTTAAAAGCAAGATCATAAGAGGACATCCAGACCCGGTCTCAGAAAAAGGTGAATTTAT
GAACCTAGAGGTTGGGTGTTCCCAGTCAAAAGAATGTATTCTTATGAACTTAGTGAGAGCATGCAGTGATATTTATTCTT
TAAAAGAGACAGCAGTCAAATGTATAATAAGAGTTATAAACTTCCTGAGCGGCATGGAAGATATAGGACCGACTGATTTG
ATTGAGTCAATTGATCCATCTAATTTTTCACAAGATCAGATCACACTACTAGATTTACTAGATGACACCAATGAACCTAC
AGCATTTATCACTGAACCACCAGTAGGGAAAATTAGCTTTGACTGGAGCAGCATTGATGATTAA
>NC_025831_Leopards Hill virus
ATGGAAGCACTAGGTGACTTGGTGTG
GGAGGAACTTTATGAAGGGTCTTATTCAAATGTCAACAAGTTCCAGTTCAACAACTTCTTTGACGTTGAC
GAAATGCCTGGAGATGGTACATGTTTCTTTAGTTCTGTTTCTAAGTATATATTCAACACAACAGAGCTGT
GGCAAACAGTCAAAAGCACCTGTGCCAACTATGCTAGAGCACACTGGAAAGAAGTGATGGAGATGGATAG
ACAGTATGCTGAAGCAGATGCATACATATCTGACCTTATGAGAGACCAGTACTGGGGTGGCTCTATTGAA
GCTGAAATCTTGAGCAAAGCACTCAATATGACAATCTATATATGGGTGTCAGGAGACGGTGTGTGGGTGA
GTAATGCAAGAAGGTGGGGTGGTGAACCCATTCAGACATCACTTAACCTAATACATGTTCATGGCGGACA
CTTCAATCTGCTGTTACCAAAATATCTACAACCCGTTCAAGTGAGAGAACAGATGTCATATGAAGAGAAG
GTGAATGTAACAGTGTCTGCCATACTAGATAATGAGGGCAGTGCTGAGACATTGGCACAGGAATTGACTG
AAAATAAGAGTTCATTCCAGGATGAACTGAATGAAGAGCTAAAAGCAATGGCAGAGCTAAAGTTCTCACT
GTTTGAAAAAAAACATGACATTCAGCTGGAGAAGGAGAGAGCAAAACCAGAAAAGACCACTAAATCAGAA
CTAGATTGGAGAAGGAAGGTTCAAGATAAGAAGAACATACCTGTCAGAGTGGGCAAGGTGCTCAACAACC
TTTTCAATGCACCTATAGAAGCAGTCTTTGATGATGGAAACCTACTGCTCTATCCTAGAATACAAGGGAA
ACTGCGGCCAAAGGCATTCAGTATTAGTGCATTAGGGCATAGAATACTGGATGGAGACAAATCCTTTCTA
AATGCCTGCACCCGGCTTCTGGTGGTCGTAACCAGTGAACTAATGTCCTTCTTAGATGCGAGTTATCTTT
TACGACTTGTGGCGCCTGGTAGTGGTTTGAGTCAAATTCCTGGAGTTGTGCACCCAGGCATAAAGGTTGA
CATGTGCTTGTGCGTGATAAGCATTCTTATATCCTCATTTCTCTATAAGGCTAAGCCTAAACTGAAGAGA
AACTTTATAAACTCTGCCAACACCGGAAGTAGCGTGGACAAGCAGCTACTGTTGAAAGGCTTGTTGAAAC
TGAACAACCGCACTCTGTACAATACCCCTTACAAGCTGGTCCAAGAAGTTTCAGTTCCTTTATTTAAAGA
GAGCATGGACACAATAGCCGAGGCACTTAGGTTGATGAATGCACAGAGCAAAGTTGCTTTCTTCTGTCTA
GACCTAAATGGCATGCGCAGAGAAACCTATTTTAATCTACTGGAAGAACTTAAGACTCAAGACCTTGAAG
ACAAAGGGTTTGTGTCTGAAGAGCTAAAAGAACTACACAGCTGTGTGCTTCTTGTTGTTAAGCTAAGTAA
GATTGCTGACAAAAGGAATGTTCCAGATGATGTTCTAGAAGATGTGAGGCAGTATTTAGGTTCTGATGGG
AAAATATTCAGGAAAAACACTACAAAGAAAAGAAACAGCAGTGAATTGGCACAGGAATGCATAACAGTCT
TTTTCAGAAGAAGAATGATTTTCAAATTTGTCTCTTTAAGGGGAAAAGCCTATTCCGGTGCCTCAGTAGG
GAACTTGATAGCATACTGTCACAACTTGTACTTGTCAAGAGAGAGTCTAAACTTCACTGAAGAGGACACT
GAACAGCTTTCCATCGAGATAAGGAAACTCAATGAGCTCCTATCTACCGAGCCTAAAAAGCCTATTGCTC
TCATATGTGCTGAGCTGTACAAACCATTTCAAGAATTGTTTGCAGCATTGCCCAAAGACTGCTCAGAAGA
GTGCCAGACTCTGTTTGAAGACGTCAGAAATTCTGAAAGCCATGCGTCTGCATGGAGCTCAGCACTGAGG
ATTAAAGGAGTTGCCTATGAAGGATTCTTCTCTATGTCAAATGGTTGGAGGTATATCCCTGAAGACCTGA
AACCAACTCTCGGTATGGCTATTCAAACTGTCTTCCCAGAAAAGTTTGAGAAATTCCTGGAAAGAACTCA
CTTGCATCCTGAATACAGAGACTTCACACCGGACTATTTGATGTGCAGGTCGAAGGTGTTTAAGTCTGAT
AAAGTGACAAAAAAGGTGGACAGCCAAGGTGACCCTTTAGTGAAAAAGCCAAACCATGCTGAGGCTGATG
ATGATATACAATACGCTAAGCTTTCATCCCATCGCAAGAGGTTCCCTATGCCAGAAATTGCTGTCCAAGA
AGTAAGTTCAGTATCAGCAATAATGGATAGGTTCAAACTTAAGTCTTCAGAGAAAGGTAGGCCAATAAGG
CAGGAGGAGAGCAAACCATCAGCATCAACAGAAAAGGGAGACATTGAGATCGATGAGCTACTTATCGTGG
AAGTAGGCTACCAGACTGACATAGAAGGCAAGGTGGTGTCAGATATGGAAAAGTGGAGAGGAGTCATTAA
TTTGATGACACACCTCGGCATCAAAGTGAATATTATCACCTGTGCAGACAACAGTCAAACTCCAAGATCA
GATTGGTGGATAGAAGAGAAGTATGTCAAACTACTTTTAAACTCTATAAGCTATCTATTTAAGGAACTCC
TAAGCAACTCACCATCTGAAATCACAGATATTGCTGTAGGAAACATCAGCACTCAAAAATTCAGGAGTGT
GCTGAAATCTGGTTCCATTGTGAAAACACCAGTAACTCTGAAAGAAGTTTATGATGCTTGGAAGGTGGCA
AAGCCACATATTATGTGTAGACCTACTGGAACAAACTTGCCTGAGCACATTGCTGAGGCAATTGAGGTGT
CACTTGTAGAAGGTGCTATCATGAACAGACAGTCAGCAGAGGATGTTCTCTCAAGGATAGAGAAAGAAAG
CGGGAATATAATAAAAGAGTTTGAGAGGACTAAAAATAGGCACGAATTGAACAAAAACGAAGTAACAGCT
CAGAAAATATTGTTTGGCTGGTTGATGTCTGACCTAAATAATGCCTGCTGTCACGAATGTATGGTTGACA
TCAAGGACAACTTAAATAAAATTGAGAGTCATGCAGAAAAGCTGAGTTACATGTGCCTGATGCTAAAACC
CAATGAGAAAGGATGCTGTAGACCATCCAAGAAATCTCTTTATGAAGTTAGCTCCTTTGAAAGAAGGATG
CCACCTCTAGACCACATCAACCACAAGGAACTCAATATAGGTGTGGAAGAACAGAAGGGAACAATGCTAG
ATGCCATTGTTAAACTAACTCTTCCTGGAAAGACTGAAAAGGAAAGGAAGCTCAAGAGATCTGTTGAACA
GCTAATCAGGTCTATGATGAGACACTCTAAGGTCCAGGCCATAAAACTCCCTTCAGGACAGATGTTGGTC
GATAGTTCTTTTACTACACAGGCCACGCTAGACAAGGAAGAAGGTAAGAGTTTTAAGAAAGGCGGAACTA
AGACCTTATTAGAGGACAAAGAACACTTTGATAAGGTCCTTGCCCCAAGTAAGTTGATGCAGTACTCTGA
ACATGTCAAATCTGTCATCAAACACTCTATACAGAGGATGGACTGCTGCAAGGGCTCACTCTGTGAGATT
AATCCACAGTGGGTTAAGAATGTTCATTATGACTTAGGGTCAGATGTGTCGGATGACAATATCTTAGCCA
AGATACAAGAATCATATGAGAAGAAAGCAAATTTCGAAGTGAAAAATGATAAGTACCGATGCATAGAATG
GCCTGCCATTGAGGAGTACTTACACAACAAACTTAATAGTCATAGGTTGTCAGACAACAAAGTTTTTAAG
CTGGACTGTATTCTATTCAAAGAAGTGTACACAGAGCTGTCTGTCAGATTAAGAGAAACACCTTATAATT
CTTGTCCTAGTTTAATTGCATCCCTACTGAAGCTTCTCCTAGAATTTCAGTGGTACCAGCATCATGTACT
CTACTCAAAAATCTGTGAATCATTCCTACAAAGTTGTAGTGAATTCCATAGAGCAGGAATAAAGGTGCTT
AGGGTTAGGCACACCGATGTGAATCTAGTGGTGGCTTTACCTTCCAATAAAAAACAAAACATGAGGTGTG
TTGTTTACAGTAAGGACTTTCAGTTGTTGCAAGGTCCTTTTATGCTGAACAGGAGGCAAGCTGTGCTCGG
TGCTGCCTATCCCTACTTGATAACTATCTGTTTTCTCCAATGCTTACAGCATTATAGATGCCTGGATCAG
GTCCAAAGTAGTAGCGAAGAAGTGCGAGCTAAAATTGTGAGAAAGGTTGAAATGTTGGGGGAGGTTTCCT
TAGGATTGTTGAAGGATGTCTATCATGGTGCTTTCATGAGCGCTAGTTCAAATCTTTTAAGACTATGTAA
AGAATCTGGCAATTTTCTGAATAGAAGCAGTCCTGATCATTTTATAAGCGTCTTCTCAGGCTTGACCTTA
GTTTTTGACGTTCTACTTGGTGACAGTATTTTGAACAACTCTCAGCCATTCAATAAACAGATTCAGATGA
TGAGATTTGGAATGCTATCAGGTCTTAGCAGGATGTCGTGTCCAACCGAACTTGGAAAGAAATTCTCATC
CAGTTGCAGGAAAGTAGAATTTCACGTCTCCAGACTATATATGCAGCTAGTTGTGTTTGCTTGCAATCAC
AAGGTGAAGTCAAATTTAGAGAACTGGGTGAAAGGGGATTTATGCCCTGAAATTAACATGCCATGCTTCT
CTGTTTTTGGGACCATGATAAATAGTGACAGACAACTCATATTTGACATCTATCTTGTTCACATTTACAA
TAAAGAACTTGATGACTTTGATGAGGGGTGCATCAAGGTACTTGAAGAAACTGCAGAACGTCATATGAGT
TGGGAAACAGAAGTTAAAGAAGCATCTAAGAAGATTGAGGCAGGTCAAGAAGCAAGATACTATAAACGGA
TGCTGCGGTTATTATTGGGGGTTCCCAACCTAAAAAGGATGGACATCACTTCAAGTGAAGGCACAGAAAG
CCTCTCTGTCTCAGAAAGAGGTAGTACCGACTCAAGACTATCTAATGTCAGTTCAAAATCAGCTCGATCT
TTCCGAAGTTTAAGGTACAGACCTACATCAATATACGGGATTAGGTCTTCACAAGATAAGCCTTTTAGTT
TGAATGAGGTTTTAGAGGTCTCAAGGGACGACCAGCGAGACTATCAGCAAGCTGTGACAGACAGGGGTAT
GTACCACACCTACCAAGCTAACCCTGAATCTGTTTACAAGGATGTCGTAACGTGCATCAGGCACAATCCT
AATCACACCTTTGCCTCTTATGAATTAGTTCAGGCATGCACTGAAATTGCTAGAGTGAGATTCCCCCCTG
AGTCTATAGAGAGAGCAAGGAAGGATAGGAAAAATTGGATTAGTATATCTGAAGTGACTGAGACAACCAG
TATAGTTGCAGAGCCGAGATCAGTCATCATGATCAAGGATGCTTACCAAATAATTTTAGGTGCTGAGAAC
AAAAAAATTGTTAAGCTCCTAAGAGGGAAATTCCAGAGGCTAGGCATGGAATGCAAGGCAGAAATGAAAG
GCAAAACAAGGTGTCAGGAGCTTCTAACTACAATTGAAATTTTAACAGACAACCAACTGGACAGCATAGT
GAAAGGGATAACCGACCCCTCTAAGTTAACCTTCTATAACTGGAGGGACTTGGTGAAGATGAAGATCAAG
GATGTACTCCTAACTGATGATGGAAACTACATTTACTGCTGGCTAAAATCTCTGGCTCAAGCTGTCAAGG
GTAGCCTTAGAACTGAGATAAAAGGCCTCAAATACAACACAATGGGTACAAAGTCCAACATCAATAAGAC
AAAAACGTTGGAAGATGCAGAGTTCACTGCAGTATCTAGCTTTATCAACTTCCTAAAAGCTTGTGCTGCT
GGAGAGATCAACAGTGACTTAGACAATAAAGAGATCAGTTTAGACAGTTTGCTATCGTCATGGCTTAAGT
TCTTTCGGAAAGTTAGAAATTCAAAGGAAGTTGAAGGGGAAGGTCTATCCTCTCTTGCTAAAATGGCTCA
GGATATTAAGAAAATGGACCTGTCTTATAGAACTCTCTGCCAATTAAAGAAGGAACTTCCTGACTTAAGC
TTTTCCAGGGAAGAGATAATCCTGAGACAACTAGAAAAGGACTTTATAAAACAACATGGTGACAACATTT
TGAGACTATCAAATCTGATCTTTCTAATCTGCCTTTCCTGCCCATGGTGTGTGCAGTACAAAACTTTTGA
ATCCATAATGATGCGAAATGTTGCTGAAGCTCCAGGATTCAATCTACCAAAGAGCTCAACTTCACTTAGA
GAGCTTCATCCCGACAGTATAATATTGATGATGATAAGAGAAGCTTGTTTAGACACAAGTGACGAGGAGG
CAATACTGTGCACAAAGTACTGTATGTGTCTGTTTACTGTTAATGAAATGCCTTATACAAGTGCAATGAA
TAGCCATGGTGATTTCGTGTATAAGAGCCCTAATGAACAGCTCATTGGCAGAGTGAAAGGAATAATGGCA
GCAACTGGACTAGACGATTCCAGGTCGGACTTCAAGTGGACGGTGTGCTTAATTGCCAACAGCAACTTTG
AGGTTGCCAGAAAGATCACTGGTAGGAGCAATGGGGAAAGGCTACCGAGAAGTGTTAGAAGCAAGGTCAT
CTATGAAATTGTAAAGCTAGTGGATAGCACGGAAATGGCAATACTACAGCAATTGGCATTTTCGTACATC
CTGGATCCAAATCATAGATTCTTTGCTGTCCTTGCTCCTAAAGCACAACTCGGTGGTCACAGAGACCTCT
TAGTGCAGGAGACAGGTACTAAAGTGATACATGCAGCAACTGAAATGTTTAGTCGCACATTGCTTTCAAC
TACAAAAGATGATGGCCTCACCAACAACCATCTTAAGGAAACTATACTAAATTGCGGTCTTGAGGCGATA
AACCAGTTCAAAATTATACATGGAAAAGAGCTCTCCAAGGGCTCAGGCCAGTACTATTTCTACAGGGTCT
GCTGTATATCAGGAGATAATACAAAGTGGGGTCCCATTCATTGCTGCTCCATATTTAGTGGAATGATGCA
GCAACTACTGAGAGATTATGATGACTGGACATCATTCTATAAACTAACTTTCCTAAAAAACTTGTTCAGG
CAAATTGAGATACCTGCTGCATCCATCAAGAAAATTCTGAACTCTTTTAGATATAAGAACAAGGACATTA
AAGTAGATCAGCTCACTGAAACTGAACTCAGGGATGAGATGGCAAACAGATTGCAGACGTGGAAAGGTAA
CGACATTATGACCTTCTTGGTTGAAAACTATGTTTCAAAGGGTAAGATGGCTTTAAATTCTTACAACCAT
ATGGGACAGGGCATACACCATGCAACTTCCTCAGTGCTCACTTCTATAATGGCAGAAATAAATGAAAGAT
TAATAATAAACTTTTGTGGCCAAAGGCTACCTGATCTCCAGGTTACAGTGGCACATGCAGGAAGCTCTGA
TGACTATGCCAAATGCATAGTTCTCAGTGGTGTATTGACAGAAACACTAATGGAGAACTATGAAGAAGCC
TTCTGGCCTACAATGTGTAACCTCAAGAACTACCTAGCTGGTTTTAATAGGGCGTGCCAGATGAAAGACT
CTGCCAAAACACTTGTATCTGACTGTTTCTTTGAATTCTACAGTGAGTTTATGATGTCACAAAGGATAAC
CCCAGCTGTTATCAAATTCATTTTGACCGGACTCATCAATAGTTCAGTCACCTCCCCTCTCAGTTTAGTG
CAGGCCTGTCAGGTATCTAGCCAGCAGGCACTGTTCAATAGTGTGCCGCTTATAACAAATATAGCCTTCA
CAATCTTCAGACAACAGATGTTCTTCAATCACACTGAATACTTCAGTAGAGTCTATGGACCCATAACCTT
AGGAACTCTATCTCCCTTTGGAAGACTCTATGTTCCAAAGTTCAGTGGTTTGATCAGCTCATCTCTTGCA
ATTGAGGATGCAGAAGAGGTAGTGAAAAGCTGTCTAGAAATGAAACGACTCCTATTACATCTTCCAGATG
GCACACGTGCTGAGTTGGATAGTGCTTCTGATGACAGCACTGACAAGGTTATAGAAGCCGATGTGTCTGT
TGAGTCTGAGAGTGTTGACACTTCATCCCTAAGCAGTGCACCCACAGACAGTTCCGGGGCAAGCTTCCAT
TTTGGTATAATGAGGTCACTAACCAGTGCTGAAGAAGAGTACTCAAAAGTGATTAGTCAGCAGTTTACTG
GAGGTGTGTTAGATAAGGTTGAGGAGGAGATGATGCTGACCTATCAAGATAACCAAGATTATCCTATTGC
ACCATGCATAAGTAAACTGCTAAAGTCTGGCATGGTAATCTCAAATGTGCACTTGAAAGACCTTTGCGAC
AAGCCGCTAAGGTTGATTAAGATAGTCACCGCAGTACTGAACTGTTTGATAGCAGGCCATTACAGGACAT
TCACAAGTGAAGGTACGGAGAAATCTGTCAAAGCACACCTGAATAGAGATGAAAACAGAATGATTGAGGA
TCCTATGATACAACTTCTACCTGAGAAGCTCAGAAGAGAGCTCAACAGGTTAGGCCTGGCCAGGATGGAG
GCAGATGAACTTATAGCTAAACCAGACATCAAGGACACACTGAGTAACTTAATAGCCAACAAGCTAATCA
CAATGAACTGTGCAACAGAAGACTACAAGTCAGAGGTGCTCAGATTAAAACAGACTCTCACTTCAAGAAA
TGTGCTGCATGGACTGGCTGGTGGTATAAAAGAACTGTCCCTTCCCTTGTACACCATCTTTATGAAGTCT
TACTTTTTCAAGGATTTGGTGTTCCTTGAGCATAAAGATAGATGGAATTCCAAGCACAGTACCAATTACC
GAGATAGTACAGGGAAGGTGTTGGATGGCAAGGTGGTCGTTAAATACACTACTTGGCTAGACTGTTTCTT
AAGCTCTGAATTAAGTCTAAATAGGTCTACTCCTATTGTTAGTGATAGTTTATTTGATCCTGGACTGAAA
GGCATCGAAGTCATTCACAAAAGCAATGGAACTTTCGAATTGCAGGTGCTCCCTGAAGAGATTGAAGTTA
TAGAATCTGAAACTAGAAGCCTTGCAATTCAATTCACTGATGTCAATAGACAAAAGATAAAGGTTGCAGA
AAGCCGTCCGGCTAAACATGAGCTGGATGCGCATAAAGCTGTTATAGTGAAGTCAAAGCTTTTTTCGGCG
ATAGATCAAGTAAAACTAGTGAATAATCCAGCGATAGTTGTTGGAAACTTGCTTGATGAGACTTCACTCT
TCCAAACGAAGCCTAGAATTGACATGGGTAACCTTGGCAGAGATAGCTTCAAGCTTACTCAATTTTACAG
CTCTCTTGTAAACTTAATCAGAGAAATAAATAATGAGTCGGAAACCTTAAGGAAAGAGAAAATAGTGCCG
TCTGCTGAACTAGTCAACAGATATGCTAACAACCTAACTGTACTCTGCAGGATGGTACAACAGGCTAGAA
GTAAGCTTACCAGCTTCTACATGATGAAAGGTTCCCATGTCAACAATGAACCCACAGTTGTAGAGCTGCT
CAACTATGGAATAGTGGAGGGAAAGTTTTATGAAGTTCAGGACGAGATTGCTGACATGTCTTCATATAGT
GTCAAGTACTGGAAGATATTGCAGTGTGTTTCTGCTATATCAGTAATGCCTCTGAAAGACAATGATAAAA
CTGCTCTGCTAACTAGCTTCCTTAATTGGAAGCCTTCCGTCAATGAGTGTGACAGTGACTGTCCCTTGAG
TAGAAGGGAAAAAAGCGTTCTACAAGAATTCAATGGCAGAGTGCTTGTAGATATACTATCATCTGAGCTG
CCATCAATAAAAAATGAGGTCCAAAGGAAGTCTATAGAAGACCTTGTGGATTTTGTAAATTCACCTATGG
AATTGCTTCGTAAGAAACCCTGTTTGGGAACCACTGCAAGTTTCAATTGTTGGGACAACGGAGGAAAGAG
AGGAAGGTTCACCTACTCCAGTAGTACAGGAGATTCCTCAGGTGTATTTATCGGACCTTATCTTTACATC
GTCTTATCTAACAATTCTCCTGCTCTCTTACTGCAGGTCGAGAAGAAGGTGCTAGAGTGGCTAAACAAAC
GCCGCACTGATGTCATGACCAGAGAGCAGCATGAGTACTTTTTAGAGTTGCTCCCTGACTATAGAATATT
TCCGAAGAAGGTGGGTGATGGGAAAATATTCTCCTTGAAGCCTAGCAGGGAAGATCCGAAACTAATGTGT
TTCCTTTCCCCAAAAAATGGAGATAAGGTTGTCAAAGTCAAGAAAAACATCTTATCAGTTAAAAGGAAAG
CTGCCGATGAACCATTAGGAGAGCCTAGGGCAGTCTGGTCAAACAACAACATCACAATTCTCTATGATGA
GCAGGTTGAAAAAACAGATTATCATCAGGACTTGGTAGCTATAAAGAACCTGCTAGATGATGTCCTAGGG
TCTGATAGATCTAAGGTCCCTTCATCTGTTTATGAAGATACAAGGATTATCTTATCAAGAATAAGGTTCA
GCGCAGACCTCTTCTTAAAGAGCCTTCTCTTGCTTCATCACTTCTTAGCACACACTCCATCTGCTGCTGT
ACTACAGGCACAGAGTAAGACCAACCTTCTAAAGTTCATAGAGTCTTCTGCTGTCAGCAATTGCCAAATA
GGATCTTTGGGGAAGAAGATCCAGAAAAGTGTGTTGAGCATGATTGCAGAGGAAGTCACAGGCATTTCCT
CCAAAGAAGAGTTAATCTGTGCTAAACTGACAGATGCACTAAGAAAGAAAAACTTCAGCCTGGAAGCATG
GCCAGAGGTACAGTCTTACTTAGACGAGACTGGATTCAGCAATATACAGCTTGAGTTCCTACAAAGGGGC
ACAACGGATACATATGATTGGAAGTTTAAGGTCATTCAGGAAGTATCACTCTCACAAAGGAGTCAAGGAG
TTCGTGGCATAATTAGTAGTATAAGCTCAGAAGCAATACCAAGGTTTCTAGCACCTGTGATCATCGACGG
TATTCTTACACACAACATTGTCCAGATGTTTATAAATTGCAGAAATGTAATCAGCCGTACAGGCATCTCT
GACACAGAATTGGATGGTCTGGTATGCTCTATAGTATTTTGTTCACAGTCTCTTCCTATTGTAAGAGAAG
GACATAGATTCAGCTTCAATAATTTGCTGCATCTCGCAACCAAAAAGACATTTGCTACGGCTGATGGTTC
GATATCCTGCACATTTCAGAATAATGGAGACGAAGTCCAGCTGGCTGTTAAAGTGAGAACTGTCAAACCT
GATGAGTTGACAGAGAGCAAGAAAAGGAGGATTGAATTAACTAAGATGCGTATCTTGACAGCTTACAACA
GCTTTCTGCCACCGGTCACATCGGTCAGTGAAATATTGAGCCACGTGGAAGGTGCATACGAAGATCCAGT
CAAGAATACTGGCGAATATTTTAATCTTGACTTAGGGAGAAAAACTTCTGAAGGCTGTAGGACCAGAGAC
CTGTGGGAGTTGATCTGTCCAGGAACTAGCTGGAGGAGAAATGATTTTGAATCATTGATGCAGATAATAT
CTCTGCTATCTGCTACAAAGAAAGCTGAAGTTTGTGAAGAAGTGTCAGTTGAGGATCCTAGGATGTTTTC
AGCAGAACAAGTTACCTATCTAGATCTCTTCGAGGATTCACCGTCAGCAGAGCAGGGCGACTCCAAAGTT
ATGGAGGAGCCTGTAGGTGCTAGTTTCACTTTTAACTGGGATGATTAG
