# Supplementary material for: Identification of diverse viruses in upper respiratory samples in dromedary camels from United Arab Emirates
Source: PLoS One. 2017 Sep 13;12(9):e0184718. doi: 10.1371/journal.pone.0184718 (PMC5597213; doi:10.1371/journal.pone.0184718)
Supplement: S6 File — (FASTA) [file pone.0184718.s009.fasta]

>AB190453|JC_polyomavirus
atggacaaagtgctgaatagggaggaatccatggagctcatggatttattaggccttgatagatctgcatggggaaacattcctgtcatgagaaaagcttatctgaaaaaatgcaaagaacttcaccctgataaaggtggggacgaagacaaaatgaagagaatgaattttttatataaaaaaatggaacaaggtgtaaaagttgctcatcagcctgattttggtacatggaatagttcagaggtgccaacctatggaacagatgaatgggaatcctggtggaatacatttaatgagaagtgggatgaagacctgttttgccatgaagaaatgtttgccagtgatgatgaaaacacaggatcccaacactctaccccacctaagaagaaaaaaaaggtagaagaccctaaagactttcctgtagatctgcatgcattcctcagtcaagctgtgtttagtaatagaactgttgcttcttttgctgtgtataccactaaagaaaaagctcaaattttatataagaaacttatggaaaaatattctgtaacctttataagtagacatggttttgggggtcataatatcttgttttttctaacaccacatagacatagagtttcagcaattaataattactgtcaaaaactatgtacctttagttttttaatttgtaaaggtgtgaataaggaatacttgttttacagtgccttgtgtagacagccatatgcagtagtggaagaaagtattcaggggggccttaaggagcatgactttaacccagaagaaccagaagaaactaagcaggtttcatggaaattagttacacagtatgctttggacaccaagtgtgaggatgttttcttgcttatgggcatgtacttagactttcaggaaaaccctctgcaatgcaaaaaatgtgaaaaaaaggatcagccaaatcactttaaccatcatgaaaagcactattataatgcccaaatttttgcagacagcaaaaatcaaaaaagcatttgccagcaggctgttgatactgtagcagccaaacaaagggttgacagtatccatatgaccagagaagaaatgttagttgaaaggtttaattttttgcttgataaaatggacttaatttttggggcacatggcaatgctgttttagagcaatatatggctggggtggcctggattcattgtttgctgcctcaaatggacactgtcatttatgagttcttaaaatgcattgtattaaacattccaaaaaaaaggtactggctatttaaggggccaatagacagtggcaaaactactttagctgcagctttacttgatctctgtgggggaaagtcattaaatgttaatatgccattagaaagattaaactttgagttaggagtgggtatagatcagtttatggttgtatttgaggatgtaaaaggcactggtgcagagtcaagggatttaccttcagggcatggcataagcaaccttgattgcctaagagattacttagatggaagtgtgaaagttaatttagagagaaaacaccaaaacaaaagaacacaggtgtttccacctggaattgtaaccatgaatgaatattcagtgcctagaactttacaagccagatttgtaaggcaaatagatttcagacctaaggcctacctgagaaaatcactaagctgctctgaatatttactagaaaaaagaattttgcaaagtggcatgactttgcttttgcttttaatctggtttaggccagttgctgactttgcagctgccattcatgagaggattgtgcagtggaaagaaaggctggatttagaaataagcatgtatacattttctactatgaaagctaatgttggcatggggagacccattcttgactttcctagagaggaagattctgaagcagaagactctggacatggacatggatcaagcactgaatctcagtcacaatgcttttcccaggtctcagaagcctctggtgcagacacacaggaacactgcacttatcacatctgtaaaggtttccaatgtttcaaaaaaccaaaaacccctcccccaaaatga
>Camel_polyomavirus_Abu Dhabi_B83_BestLT
CAGGTCCCCCGCTACGGCACGGACGAGTGGGAAGCCTGGTGGGAAGCATTCAATGCTGATCTATTCTGTGATGAGACCATGGAGGATACAGATACGGAACCGGAGGAACCCCCGAATAAAAAACATAAGGAGGATGAAGGACCCTCCCCGTCGCAAGCGACGCCCCCCAAGAACCCCAGACGGGAGCACCCCACCGAGTTCCCCAGCAATCTTATGGACAATTTGAGTAAAGCTGTATTCAGTAATAAGACACACAGCTGCTTTGCCATCTATACAACAATGGAAAAAGGGCCCATGCTGTATAAAAAGGTACTGGACAAGTTCCACTGCAACTTTATAAGCAGACATGGCTATGATGTATATAACCTGCTGTACATACTGACA
>JQ958892|Desmodus_rotundus_polyomavirus_1
atggataaggctttaaccagagaggaaagcaaggagcttatggagcttttggggctatccatgacattatatgggcagctgcctatgatgagaaaagcctatttatctaaatgcaaggaatatcatcctgataaagggggtgatgaaactaaaatgaagagaatgaatgagctttataaaaaactggaggatgccctttccaatgcatcccaagaagaacatctgtggaattcctggaaatctgggcagtgccctgaatatggcactccagaatgggaatcctggtgggctgaatttaatgccaattgggatgccaatatgagatgtgatgaagaaatgccatcctctgatgatgaagaagccggaccctcatcccagtatacccctccaaaaaagaaggccagaagaggagatgtaccttcagactttcctgaaaaccttttggactttcttagtaaggctgtctttagtaacaaaaccttaacctctttccttgtctttactacttttgaaaaaagtgctttgttatataaaaaattgcttgataaattttctgcaacattttgtagcaggcatggatatggtagtgacaaagccttagtatttatgctaacaccaaacaggcatagagtaagtgcagtaaataattactgtaaaaaattctgtagcattagctttgtactagtaaaggcagttattaaggagtatatgtgttacagcaccttatgtaaagacccttacaaggttttggaagaaagtataccaggggggcttaaggagaatgcatttatgccagatgagcaggaagagccaaagcaagtaaattggaaattaatttctgagtatgcttgtaaagttgaatgtgatgatgtgcatttactaatggggttatacttagagtttgaaacccctccagagggatgcccaaaatgtgatgagcgtgttttagtatcccaccataaattccacagagaccaccatgaaaatgctaagatattttgtcaatgtaaaaaccaaaaagcaatttgccagcaagctgtggatgctgtgatagccaaaaaaagggtagatagccttgtgctgacaagaaagcaaatgttagaaaatagattccataaaattttggacagaatggatagccactttggagctagaggaactggggatgtatgtctctatattgctgggatggcctggcttcattgtctgcttcctaaaatggaggaaaaccttctagaattcttaaaggatatggttgaaaatgttcccaaaaagagatattggctttttaaaggcccagttaatagtggtaaaacaaccttagcagcagcactgctggatttagtaggtggaagggctctaaatatcaatttgccatttgaaagaattaactttgaattaggagtggccattgatcaatatatggttgtttttgaggatgtaaagggaaatgtaagcaccaaagaccttccccaaggccagggcctgaccaacctggataatttaagagattatttggatgggagtgtaaaggttaacctggaaaaaaaacatttaaacaagagaacccaaatattcccccctggaattgtgactatgaatgagtacattttgcctcataccttgtctattagatttgtaaaaacactaaattttagatgcaaatcatatttgcaaaacagcttaaaaagaactgaggaattgctgaaacaaagagttttgcaaagtggtatgaccttaatgctgatgcttgtacattattgtgctgtggctgatttctgtgaatcattgcaacccagaattgtggaatggaaagcccggtgggatggggaagtgggggatgacaaatacattgaaatgttacacagaatttcccgtggacaaaacattttagaagaggaggaagaagaagaagaagaggaacccatggaggactttccaaggcggggacccccacctccctataccccggtggacccaaatccccctacccaagaatcagaggaatcaggggtttttacacaaagcacacagtag
>KC660158|Finch_polyomavirus
atgtctaccctccagaaacttattgatctgctcggccttccaccatcggctactgaagtcgacgtccgctcggcctatagaaagaaggcattagaattccacccagataaaggaggggacccggaacgcatgaaagagctaaacaggctcatggacgaattccggcattcccagagccttttctgtgatgagaccctggactcggactccgatgatggagatagccctggaccgagccagcggacctccacacctgaaccaggcactggaaaggacagcgggcacggcacctttgaacccgaggtaaacagctggcatgctatagactatgaccgcgcgtactgcaggcttatggaactaaagtggtgcctggggagcttttttaccagcaccgaacgccgaaagcagggtctaacacccgaatacctggagctgaagcggcggtttcaggcggttccatggcgggcggagagctcacaggcatccttcggcacgccccccaagcggggtccgccgcatattgatctgcctgcatccatagaagcgtgcctgctaactgcaaagtccgtgcaaagctgtcctgatgctcacctgataattactacctgcaataagctgcaaaacctcagaccacagctaatgactaacttcacaacccgtggacacatccaggctgtctgggattcatcctatgccttgttcgtgatactgatggagcggcctacacgcgtgtctaccgtgggcaatttctgtaagaagcactgcacggtatccttatgtatagtgaggggcataaagaaaaatggggtgggggcactgctaagggctatgcaggagcacccagctatagatgtggaacaggccatattccctgatgatgggcccgatgaaaaacaatttaatcaggccttgcttaatggatatgccatttcactggactgtaccgatgctttgttactgctagcagtgtacaaaagacttgctaggcctgttgaagcctgcccagattgtgcaaaagagcgggagacagctaaacggcaacgtacctcccacctggaagatcacccagcccaccaaaagaatgctgccctttttctaggcctcagggatcagaagagggtctgccagtgtgctgtggacggggtcctagccgaaaaacgctttaaacaggccaccatgaccagaaatgataggttcacggaaaggctaaaagaaacccttaaaggtattgataaattcctgcatgaggacactgagactatagatcagtatgtagcagcaatcctcatgcttaatatgctggtaccccgggttacagacatagctgatatacttgaaaccatggtcaggaaccctcctaagaaaagatactatattttcaggggtcctgtcaatacaggcaagaccaccgttgcagccgccatactaaacctgtgcacaggggcatccctaaatgtgaatggcactcctgagagattgcaatttgaactgggatgtgcaattgaccaatatatggtgttgtttgaggatgttaaaggacagagcaggaaagagggtagtgggctacctacgggattagggatgatgaatctcgataacctcagggatcatttagagggctctgtacctgttaacctagagaggaagcaccagaataaggcgtcccaggtgtttcccccaggcctcatcaccatgaatgactattacataccccagacagtccttgcaaggacaagggcggtggtcgagtttcaccacaatgacggctttgcaagagctgttgccaataaccccgacgtggtagaggcccggattcttacaaaggctgaaacactccttgcactactcctaatcaaccgggaatcagaagaacgcctgagcaagcaggtcagactggactttgaaactaccatagactgcctcaaatttgaggttgaacagagaatctggaaatatctgtataatttgcacgccggcttaccatatgaccatgaagactaa
>KJ452212|Goose_hemorrhagic_polyomavirus_putative
atgagctttagagaaattgcagaattacgggaaatgctgtccctgcctccacatgcctcctatgaagatattaaagcggcttaccgcagggccgctctgatgtttcatcctgacaagggaggtgatgaagagaaaatgaaaaggctgaactatttgatggaacgggcaagagaatataagccagaggaggatctatactgtgatgaggagctcagctcatcagaggaggaggatgtgccggggccgtccactaatgctacagctgaggattcagggtatgcaagcttcacaagccgtgggtatacctctacggatgctgggggacaacctggatcaccaccacacacacaggagggccagggcaagaccttcagcaccccacccaagggaccccgtgacatccctcttccagatgctgtggagagctgcctgcttgctaagaagtctatacagagctgtccggaggtccatctccttataaccagcaactccaagctgcaagagcttcagccattgatcctgcaacatttcagtactaaaggctatgtaacggcccagtgggccggagggtatgcttttatgttaatcatacttgctaactctacccgggtgtctacattaattaacttctgttgtaaacactgtactgtttctccttatgttgtaagaggtgtaaagaaacattgcctccagaaactccttgatgtctttaatgtttcaccagagattgaaattactgtgagtcagctgagtgctgacagttgttcagacaggcaatttaactatgctctactgaatgattttgcttgcaaacacaaacatacagatgctttattgttgcttgcaatttacaaaagactgtcagtaccccaagaggaatgtgctgactgtcaaagccaaaaggaaaatctttgttttgggcaacttaaaaggaaatggtatgggggccatctggatgaccatgggatacatcataacaatgctaaattgtttttgcagctgaaagaccagaaacgggtctgccagggggcagtggattgtgtccttgcagagaagaggttcaagagccagactatgagtaggaatgaacagttccaggaacgggttctggtactaatggaatctataaaagaaattttagaaaacaaacgggctacagatgaattttgctgtgctattgctctgcttcatatgcttgtaaaggatccagagcaaatagcaagcatcctggaaacattaattaaaaatcctccaaagaggagatactttgtattcaggggaccggttaacactggaaaaactactgttgcagcagctattttaaacctgctgacaggagcaacacttaacataaatggtagccctgacaggctgcaatttgaacttggttgtgcaattgaccaaatgatggtgctgtttgaggatgtaaaagggcagcctgaggatgagtatattaaccagctgcctaagggcctgggaatgattaaccttgacaatctcagggactatttagagggggcagtgccagtaaatctagaaagaaaacaccagaacaaggtttctcaaatttttccacccgggataataacaatgaatcactataaaatcccggtcactgtgaaggtcagatgcagggaaataatagactttcacagagaccctgtgtattccagggggctcaaggccaaccgggaggttgtagacaaccgttggcttaccaaagcagaaacattgctggcaatgctgtttctgaccacgcctaagagtttcagggatgagatcactggcaaatgtgctaatgtcctggatattctaaaaattgagtttgacagcaggatattaaactacatgttcagaatacataatggtgaatcatgcttttatgagccagaaaatacaggagacatataa
>KJ641707|Bat_polyomavirus
atggatcatgttttatctagagaagaatgcaaaaggcttatgtgcctcttagacctttctatggagcaatggggaaactttcccttaatgagaaaggcatttttacataaatgcaaaatattgcaccctgataaagggggagaccaggagcttgccaaggagctgatcagcctgtacaagagagtgcaggaaagtgcaccagcattgaatccagattcacaattttcaacaactcagattccaacctatgggaccccagagtgggaggaatggtggaggtcttttaataaagactttgacctcttttgtaatgaacaatttgacagatctgatgatgatgaggaatatagaagtccacccggctcacaagaagaacaaccctccacctctggttatggaactcaatcacaatcccaaaagagatcatcacaagatagccaagattcccaagcaacaccaccaaaaaagaaaaaggagaataaaaagccaacagaaatgccagaagatcttcttccatttctaagtgctgcaattttgagtaataagactgttactaatttcttggttttcactactgttgaaaaaagtgagttattatatagaaaattaatggataggtttaaagctacctttattagtaggcataagcttgaaagtcatggctttgtgtatttaatcactcctagcaggcatagagtatctgctattcaaaactttgctgctgcactgtgtagtatcagctttttaatagttaaagctgtcactaaagcatttgaatgctatcagcacctgtgccttccaccttatgaaaaagattttgaaaatatagatggtggcttaaatagagatttctttgatttgcctgaagaagcagcaaggctggttagttggaaactaattgcagaatatgctttacaaactcattgtgatgatgtatttttacttttaggtcaataccaagaatttgcacagcaggtagagggatgtaagaaatgtgatgagaaaattttttttgatcattataactttcatagtatgcatcatgaaaatgcagaaattttcttagattgtagaaatcagaagactatctgtcagcaggctgtagatggagtgattgcacagagaaggttaattgtgactcagatgactagagagcaattgttagtattaagatttaaagaattattttctaggatggaaagtttcttttctgctaagagtaccaaaaacattaagcattttatggcgggggcagtctggtatatgcatttttttgaggggattaatatgaaagattttgttatggaattcttgcagactatggtagataacattcctaagagaagatactggttgtttacaggtcctgtaaacactggcaaaaccactttggcatgtgcccttcttgacctctgtggggggaaggccctaaatgtaaatatgccttttgaaaagataaactttgaactgggagttgcaatagatcagttcatggttgtgtttgaagatgttaagggtcaggcatctccaaataaggacttaccaactgggcaaggtataaacaatttagacaatctcagagactttttggatggggcagttccagtaaatctagagaaaaaacatttaaataagaaaacacaaatttttccaccaggaattgttacttgtaatgaatatgtattacctgtaacccttaaagttagaatgtgcagaaaagtaaaatttaactttataaaaaaccaataccttgcttttaagagaactgactgcttgagcagacatagaattgctcagaatgctatttctcttttactgttgcttttatatgaatgtgccatagatgaatttcaccaggatttaagaaatcaagtagaatcttggaaaaaaagaatagatgaagacataggtgactatttgattgatgacatgaaagcaaactgtgttgaaggcaaagatttattttataaaaggtaa
>KT203762|Budgerigar_fledgling_disease_polyomavirus
atggcttctctgcgcagattgaccgagctcctgggcctacctgtaaccgcaacggctgcagatatcaagactgcctatcgtcgcacggcactgaagtaccatcccgacaaaggaggggatgaggaaaagatgaaggaattgaataccctcatggaggaattccgtgagaccgaaggcctacgtgcagatgagaccctagaggactccgatcccgaacctgaagagagcggctatgctaccttcgagaatggcaccgaacctcaaacaactcaggatgacaactctcaggatagtcagtatagcacacccccaaaaaggggtaccaccgactatgagctacccccagaggtagaagcttatttactaaccccacgctccgtgcagagctgccctgattgccacttgcttattacctcaattaccaaaatgccgcaacttaaggcccacctttatgagcacttcgggataaagggacatatgcttgcgcattggactgggatcgcgttgctcgtgcttcagctagaaaaaccgacgcgtatatcgacggtgcataacttttgcaaaaaatactgtaccatttcgatatgttctgtacgtggtattaaaaagaattgtgttcatgctcttattaaaaccctgctagatgtgccaggcctggacccggaggaatgcagtattgatatgaatgttgtggacgaaaagcaatttatgcatgcaatgttatatgactatgcagtacaaattgactgtaccgatgccctattgttacttgcaatatataaacgattagcacagcccaccgataagtgtcccgagtgccagaaggacaaggacacggtgaagcgcaagaggtcgacacatatcgacgaccacccacgacaccagcacaacgcctcactatttctgcacatcaaggatcaaaaacgcctatgccaatgtgctgtggatgctgtgcttgcagaaaaacgtttccggtcagcgaccatgacaagggatgagcgtctcaaagaacgcttccggactgtgctacgtaacattcaggaactcttagatggtgaaactgaggcaattgatgattttgtaacagctatactgttgttcaatatgttatttccagatgttgatgtgattgttgatatattgcagacaatggtgaaaaacccaccgaagcggcgatactatatatttaaaggtccagtgaatacgggtaagaccaccgtggctgctgccatactggcactgtgtacaggggcatccctgaatgtaaatggcacccctgatcgactgcaattcgaactaggatgcgctatcgatcagttcatggttctgttcgaggacgttaaaggtacacctgaaccagacacaaacctgccttcaggctttggtatggtaaacctcgataatctgcgagatcatctcgaaggtagtgtacccgtaaacctcgaacggaaacaccaaaataaggtgtcacaaatatttcctccaggaatcattaccatgaataattatgtattgccacataccatacaggcacgcgcccgtaccttggttaactttaagcacattaaagtgtatgccaaggcgctccgtaataacattagtgtgctggagcagcgcctaataacgaagccggaaaccctcttggcatacctattgattaggcccgaaagtgaaaaggagatcagcgccgatctcagggccgaatttctaacggtaattgaaaaccttaagttcgaagtggacgaacgtttcttccaatataataatagactgcacgaaggcttatgcgttcatgaatag
>KT302407|Finch_polyomavirus
atgagtaaggctgacattgcggaacttagagagctgctgcagctgccaaagaatgcatcctttgaaaaaattaaggcagcctacagaaagaaggctctgatgtatcatcctgacaagggaggtgatgaagaaaaaatgaaaaggcttaattcattaatggaacaagctaagacatatgatttctcggcagagaaccgggaggaagacctctactgtgaggaaagcctatcttcagaggaagaagatgtgtctcccggaccatcccagagggccgaggacactggctatggaagttttagtgccagcttcaatgccagcggcccatcagctgaaggtcctgggggatatgctggctctgcatcacctccacctacccccgggagtgggtccttcagtacaccgcccaagagccaacgtgagatctatctccctgcagatgtggaatcttgcctgctggctgctaagtctgttcagagctgtccagagggccatcttgttgtgaccactcatcagaaactacaagatcttcaagcaagtctattggaccattttgataatactggctatttaactgctaagtgggaggggggcttctcatttatgctagttttattaactactggtaccagaataagcactgtgcataatttttgcaaaaaacactgtaccatttctccattgtgtgtaaggggtgtgaaaaaacattgtttgcagaagcttgtggatgttattactagaatgccatgctgtgaggttactgctaatttattagaaagggaagtttgtggtgaaaagggatttaattatgctatgcttaatgagtttgcatgtaagaacaatataagtgatgctttgtttcttttggcactgtataaaagactagccacagatcctgacaattgctcagattgcaaaaccgaaaaggaaagtactaccctcagacaactgaaaaggaaaaaacctgcaggccatgttgaggctcataaattgcaccacattaatgctaagctgttcattcaactgagagaacaaaaacgggcttgtcaaggagctgttgacacagtacttgctgaaagaaggttcaaaacacttactatgacaagggaggatcagttcaatgaaaggattgacactgtgttggcaagcatgaaagacatgcttgattctgttcaagataccaatgagctctgttgtgcaatacagatcttaaacatccttattaaggacccgcaggctatagctgacactattagaacccttgtaaagaacccgccaaaaaggcgttattttgtttttagaggcacggtaaacactggaaaaacaaccgttgctgcagctattttaaacctgctgactggggctagtttaaatattaatggtaaccccgagagactgcaatttgagcttggttgtgcaatagaccagatgatggtgctatttgaggacgttaaaggtcagccagaggaagattatgagccttatcttcccaggggaatgggcatggctaatttagacaacctccgtgaccatctggagggggcagttcctgttaaccttgaaaggaaacaccagaacaaagtgtcccaaattttccctcctgggataataaccatgaatcattataaaattccacttacagtaagggtcagatgtcggtctataattgactttagaaaggatgatgtatttaaaaaggctttggacgccaaccctgtgattgtacagaacagatggctgaccaggccggaaaccctcctggggcttttaatcctgacggaaaccggccttgtaaaaaatcctggaaatcccataaattcagcaataatagaaaccttgaagtttgagtttgatgaacggtggaggttttaccataaactctataatggtgaatcatgttttgaatga
>NC_001515|Murine_polyomavirus_strain_BG
atggatagagttctgagcagagctgacaaagaaaggctgctagaacttctaaaacttcccagacaactatggggggattttggaagaatgcagcaggcatataagcagcagtcactgctactgcacccagacaaaggtggaagccatgccttaatgcaggaattgaacagtctctggggaacatttaaaactgaagtatacaatctgagaatgaatctaggaggaaccggcttccagggctctccccctagaacggcggagcgaggaactgaggagagcggccacagtccactacacgatgactactggtcattcagctatggaagcaagtacttcacaagggaatggaatgatttcttcagaaagtgggaccccagctaccagtcgccgcctaagactgccgagtcttctgagcaacccgacctattctgttatgaggagccactcctatcccccaacccgagttctccaacagatacacccgcacatactgctggaagaagacgaaatccttgtgttgctgagcccgatgacagcatatccccggacccccccagaactcctgtatccagaaagcgaccaagaccagctggagccactggaggaggaggaggaggagtacatgccaatggaggatctgtatttggacatcctaccggaggaacaagtaccccagctcatccccccccctatcattcccagggcgggtctgagtccatgggagggtctgattcttcgggatttgcagagggctcatttcgatccgatcctagatgcgagtcagagaatgagagctactcacagagctgctctcagagctcattcaatgcaacgccacctaagaaggctagggaggaccctgctcctagtgactttcctagcagccttactgggtatttgtctcatgctatttattctaataaaacgttcccggcatttctagtatactccaccaaagagaaatgcaaacaattatatgataccatagggaagttcaggcccgaattcaaatgcctggtccattatgaggaggggggcatgctgttctttctaactatgactaagcacagggtttcagcagttaagaattattgctctaagctttgcagcgtcagcttcctaatgtgtaaggcagtcaccaagcctatggaatgctatcaagttgtaaccgcagcaccatttcagttaataacagaaaataagccaggcctccaccaattcgagtttacagacgagccagaagaacagaaagcagtagactggattatggtagcagactttgcactagaaaacaaccttgatgatcccctgttaattatggggtattatcttgattttgccaaagaggttccttcatgcataaagtgtagcaaagaggaaacccgcctccaaatacattggaaaaaccatagaaagcatgcagagaatgcagacctcttcctgaattgtaaagctcaaaagacaatctgtcagcaggcagctgacggagtcttggcatccaggagactgaaattagtagagtgtacccgcagccagctattaaaggagagattgcaacagtctctcctcaggctaaaagaacttggctcctccgatgctctactctacctagcaggtgtcgcttggtaccagtgtcttttagaggactttcctcaaaccctgtttaagatgcttaagctgctaacagaaaatgtgccaaaacgacgcaacatactttttagaggaccagttaattcaggaaagacaggcctagcagccgcgcttattagcctgttaggaggcaagtctctcaacataaattgccctgcagataaacttgcttttgagcttggtgtggcacaggaccagtttgtggtctgttttgaagatgtaaagggtcaaatagccttgaacaaacaactgcagccagggatgggagtggctaatctagataatctcagggactacctggatgggagtgtaaaggtcaatctagaaaaaaagcacagcaacaaaaggtcacaactttttccaccctgtgtgtgtacaatgaatgaatatctcctaccacaaacagtatgggcccggtttcacatggtgttggatttcacctgcaaaccccatctggcccaatctcttgaaaagtgtgaatttttgcaaagggaaagaattattcagagtggagatacccttgccctattactcatatggaatttcacttcagatgtatttgatcctgatattcagggtcttgtgaaggaggttcgtgaccagtttgctagtgagtgctcctacagtttgttttgtgatatactttgtaatgtgcaagaaggcgacgaccccttgaaggacatatgtgaatatagctga
>NC_001538|BK_polyomavirus
atggataaagttcttaacagggaagaatccatggagctcatggaccttttaggccttgaaagagctgcctggggaaatcttcccttaatgagaaaagcttatttaaggaagtgtaaggaatttcaccctgacaaagggggcgacgaggataaaatgaagagaatgaatactttgtataaaaaaatggagcaggatgtaaaggtagctcatcagcctgattttggaacctggagtagctcagaggtgccaacctatggaacagaagagtgggagtcctggtggagttcctttaatgaaaaatgggatgaagatttattttgccatgaagatatgtttgccagtgatgaagaagcaacagcagattctcaacactcaacaccacccaaaaaaaaaagaaaggtagaagaccctaaagactttccctctgatctacaccagtttcttagtcaagctgtatttagtaatagaacccttgcctgctttgctgtgtatactactaaagaaaaagctcaaattctgtataaaaaacttatggaaaaatattctgtaacttttattagtagacacatgtgtgctgggcataatattatattctttttaactccacatagacatagagtttctgcaattaataatttctgtcaaaagctgtgtacctttagttttttaatttgtaagggtgttaataaggaatacttactatatagtgccttaactagagatccataccatactatagaagaaagcattcaagggggcttaaaggagcatgattttagcccagaagagcctgaagaaacaaagcaggtgtcttggaaattaattactgagtatgcagtagagacaaagtgtgaggatgtgtttttattattaggtatgtatttagaatttcaatacaatgtagaggagtgtaaaaagtgtcagaaaaaagaccagccttatcactttaagtatcatgaaaagcactttgcaaatgctattatttttgcagaaagtaaaaatcaaaaaagtatttgtcagcaagcagtagatacagttttagctaaaaaaagagtagatacccttcatatgaccagggaagaaatgctaacagaaagattcaatcatatattagataaaatggatttaatatttggagctcatggaaatgctgtactagaacaatatatggcaggtgttgcttggctgcactgtttgctacctaaaatggattctgtaatatttgattttttgcactgtattgttttcaatgtacctaaaagaagatactggttatttaaaggtcccattgatagtggaaaaacaacactagctgcagggttattagatttgtgtggtggtaaagccttaaatgtaaacctacccatggaaaggctaacctttgagctaggtgtagctatagatcagtacatggttgtttttgaagatgtaaaagggacaggagctgaatcaaaggatttgccttcaggacatggaataaacaatttagacagtttgagagattatttagatggaagtgttaaggtaaatttagaaaagaaacatttaaacaaaagaacccaaatatttccaccaggcttggttacaatgaatgagtatcctgtccctaaaaccctgcaagctagatttgtaagacaaatagattttaggcccaaaatatatttaagaaaatccttacaaaactcagagttcttacttgaaaaaagaattttacaaagtggaatgaccttgttgctactgctaatttggtttaggcctgtagctgattttgcaactgatatacaatctagaattgttgaatggaaggaaaggctggattctgagataagtatgtatactttttcaaggatgaaatataatatatgcatggggaaatgtattcttgatattacaagagaagaggattcagaaactgaagactctggacatggatcaagcactgaatcccaatcacaatgctcttcccaagtctcagatacttcagcccctgctgaagattcccaaaggtcagacccccatagtcaagagttgcatttgtgtaaaggctttcagtgttttaaaaggcctaaaacaccacccccaaaataa
>NC_001663|Hamster_polyomavirus
atggatagaattcttactaaagaagaaaagcaagccttaataagtttactagatttggagccacaatattggggagactatggacgaatgcagaaatgctacaagaaaaagtgtcttcaactgcatcctgataaaggtggcaatgaagagctcatgcaacagcttaataccctgtggaccaaactaaaagatggtctttacagagttaggctgttacttgggcctagtcaggaccctaatgcttccacctccaccagcagacccggagagttctacaatcctgacacaggaggatactggtcctactcttatgggtcagcaggatactctgaccagcagaagaaatactgggaagagtttttctctaagtgggatgttaatgaggacctcacctgccaagaagagttatcatcatcagaagatgaattcaccccctggcatcccaatccccccccctcccctgtttctatttccagtgacagctccagttcctcctgtgacgaggaatacccaagaaactcaagcagaaagagaaaacgagtacatgccaatggctccccaaatacacctatacagccaaataagagagcccacacaccaggaggaggaagaaccacaatacgaggagataccgatatacctagaactcctgccagagaatcccaatcaacatttggctcttacttcaacagcacggaggagcttgaggaggaaatatcacaaacacaacagtcacatcataacacaacgccaaagaaaccgcctccgacggttagtcctgatgattttcctactatccttagggggtttctttctcacgctattttttctaataaaacgcaaaatgcatttataatctacagtactaaggaaaaatgtgaagtactttatgaacaaatagacaaatataatccagactataaaggtatcttcattatgaaacaaacagaagcatttgtaatgtttatgactcctggaaaacatagagtagctgcagttaaaagttactgttgtaaattttgtaccgttagcttcctgctatgcaaagctgttacaaaaccgttagagttgtataactgtgtggctaaatgtgatgactttcaaattttaaaagaaaataagcctggtctatatcattttgaattctgtgatgaaaaaaaagaggtgaagcaaatagactggaatttcctaacatcttttgcagttgaaaatgagttagatgatcctcttgtaattatgggacattatctagaatttagtcagtgtgaaagctcttgcaaaaagtgtgcagaagctttaccaaggatgaaagtccactgggctaaccacagtcagcacttagagaatgctgagcttttcttacactgcaaacaacagaaaagtatctgtcagcaagcagcagataatgttctggcaaggagaagattaaaggtccttgaatcaacaagacaagaattgttggcagagagactgaacaaactgttagaccaattaaaagatttatctcctgtagataagcatttatatcttgctggagtagcctggtaccaatgtatgtttcctgattttgagatgatgttattagatattttaaaattgtttactgaaaatgttccaaaaaaaagaaatgtactttttagaggtcctgtaaattcagggaaaactagccttgctgcagctatcatgaatcttgtaggaggagttgccctcaatgttaattgtcctgcagataagctcaactttgaacttggtgttgctatagataaatttgcagtagtctttgaagatgtcaaaggacaaaccggagataagagacacctacagtctggacttggaattaataaccttgataacctgagagattaccttgatggaagtgtaaaggttaatttagaaaagaagcatgtaaataagaggtcccagatatttcctccttgtattgttactgctaatgaatatttttttcctcaaacactctatgccagattccataaagtttataactttgaagtgaaggattttcttgccaagagccttgaggaaaacagttacatggggagacatagagtctgtcaaagtccacttacaatgctgatagcattgctttggaatgtacccactgaaaattttgataagtctctcaaagagaaggtggaaacagaaaagaaggttttgtctgatatgtgtaactttactacatttgcagaaatgtgtctcaatattcagaggggtgctgatccccttgagggcattgtaattgaggaggaaacaataattgatgaataa
>NC_001669|Simian_virus_40
atggataaagttttaaacagagaggaatctttgcagctaatggaccttctaggtcttgaaaggagtgcctgggggaatattcctctgatgagaaaggcatatttaaaaaaatgcaaggagtttcatcctgataaaggaggagatgaagaaaaaatgaagaaaatgaatactctgtacaagaaaatggaagatggagtaaaatatgctcatcaacctgactttggaggcttctgggatgcaactgagattccaacctatggaactgatgaatgggagcagtggtggaatgcctttaatgaggaaaacctgttttgctcagaagaaatgccatctagtgatgatgaggctactgctgactctcaacattctactcctccaaaaaagaagagaaaggtagaagaccccaaggactttccttcagaattgctaagttttttgagtcatgctgtgtttagtaatagaactcttgcttgctttgctatttacaccacaaaggaaaaagctgcactgctatacaagaaaattatggaaaaatattctgtaacctttataagtaggcataacagttataatcataacatactgttttttcttactccacacaggcatagagtgtctgctattaataactatgctcaaaaattgtgtacctttagctttttaatttgtaaaggggttaataaggaatatttgatgtatagtgccttgactagagatccattttctgttattgaggaaagtttgccaggtgggttaaaggagcatgattttaatccagaagaagcagaggaaactaaacaagtgtcctggaagcttgtaacagagtatgcaatggaaacaaaatgtgatgatgtgttgttattgcttgggatgtacttggaatttcagtacagttttgaaatgtgtttaaaatgtattaaaaaagaacagcccagccactataagtaccatgaaaagcattatgcaaatgctgctatatttgctgacagcaaaaaccaaaaaaccatatgccaacaggctgttgatactgttttagctaaaaagcgggttgatagcctacaattaactagagaacaaatgttaacaaacagatttaatgatcttttggataggatggatataatgtttggttctacaggctctgctgacatagaagaatggatggctggagttgcttggctacactgtttgttgcccaaaatggattcagtggtgtatgactttttaaaatgcatggtgtacaacattcctaaaaaaagatactggctgtttaaaggaccaattgatagtggtaaaactacattagcagctgctttgcttgaattatgtggggggaaagctttaaatgttaatttgcccttggacaggctgaactttgagctaggagtagctattgaccagtttttagtagtttttgaggatgtaaagggcactggaggggagtccagagatttgccttcaggtcagggaattaataacctggacaatttaagggattatttggatggcagtgttaaggtaaacttagaaaagaaacacctaaataaaagaactcaaatatttccccctggaatagtcaccatgaatgagtacagtgtgcctaaaacactgcaggccagatttgtaaaacaaatagattttaggcccaaagattatttaaagcattgcctggaacgcagtgagtttttgttagaaaagagaataattcaaagtggcattgctttgcttcttatgttaatttggtacagacctgtggctgagtttgctcaaagtattcagagcagaattgtggagtggaaagagagattggacaaagagtttagtttgtcagtgtatcaaaaaatgaagtttaatgtggctatgggaattggagttttagattggctaagaaacagtgatgatgatgatgaagacagccaggaaaatgctgataaaaatgaagatggtggggagaagaacatggaagactcagggcatgaaacaggcattgattcacagtcccaaggctcatttcaggcccctcagtcctcacagtctgttcatgatcataatcagccataccacatttgtagaggttttacttgctttaaaaaacctcccacacctccccctgaacctgaaacataa
>NC_004763|African_green_monkey_polyomavirus
atggaccaaacgctgtctaaggaggagagaaatgagcttatggatttattgcaaataactagagctgcatggggaaatctttctatgatgaaaaaagcctataaaaatgtctccaagctctaccatcctgataaaggaggagattcagctaaaatgcagcggctcaatgaattatttcaaagggtccaggttaccttgatggagataaggagtcaatgtggatcctcttcttcccagggttacttcagtgaggacttctactttgggcctaccacctttcaatatagccctatggatcgagatgcagttcgggaggatcttccaaatccaggggaagggtcttgggggaaatggtggagagagtttgttaataggcaatgttgtgatgatttgttttgctcagaaacaatgagtagttcaagtgatgaagacacccccccagcggcgcaacctcctcctcctcctgccccttccccagaagaagaggatgaaatagaatttgtagaagagaccccaagttcctgtgatggatcttcttctcaaagctcctacacctgcaccccccctaaaaggaagaaaactgaagaaaagaagccagatgattttcctgtatgtttatattcctttttaagtcatgcaatttatagtaataagactatgaatagttttttaatatatactactttggagaaagccaggcaactgtataaaactgtggaaaaatctaaaattgtagttgattttaaggctagtttttcttatcaggatgaggaaggggaggggtgtttgctgtttttaattactttaggaaaacatagagtgtctgctgttaagcatttttgtgtatcccaatgtacttttagttttattcattgtaaagctgttgttaaacctctagagttatataagaccttaagtaaaccaccttttaagttgttggaagagaacaaaccgggtgtatccatgtttgagttccaagaggagaaggaacagtctgttaattggcaagaaatatgtaactttgcaaatgaggccaacatttctgatgtcttattgttgcttggcatctacatagattttgcagtggaacctggcaaatgtggcaagtgtgaaaaaaagcagcacaaattccactataattatcacaaagcacatcatgccaatgcttgcctcttcttggagagtagagcccaaaaaaacatttgccaacaagcagttgaccaggtcctagcagctaaaaggttaaaattagtagaatgcagtagaattgaattattagaagagagatttttgcagctttttgatgaaatggatgacttcctgcatggtgagatagaaattctaagatggatggcgggtgtggcctggtacaccattttactagataattcttgggatgtttttcaaaatatcctacaattaataactaccagccaacccaaaaaaaggaatgtcctgataaagggaccaattaacagtggtaaaactactttggcttctgctttcatgcatttttttgatggcaaagctctaaatataaattgtcctgcagataaactgtcctttgaacttggctgtgctattgatcaattctgtgttttgttagatgatgtgaagggccaaataaccttaaataagcacttgcaaccaggtcaaggggtaaataatcttgataacctgagagatcatcttgatggaacaattaaagttaatttagaaaagaaacatgtaaacaaaaggagtcaaatttttcccccggttattatgactatgaatgagtacttgttgcctcctaccataggagttagatttgctcttcatctgcatttaaaacctaaggcttatcttaaacaaagcctggaaaaaagtgacctggtagccaaaagaatattaaattcaggatatactattttgctccttttgttatggtacaatcctgtggattcttttactccaaaagtgcaagaaaaagtggtgcaatggaaagaaacccttgaaaaatatgtgtcaattactcagtttggtaatattcagcaaaatatcattgatggaaaagaccccttgcatggaattgtaattgaagaacaaatgtaa
>NC_007611|Simian_virus_12
atggacaaagtgcttaacagagaagaatctatggagcttatggatcttttaggcttagaaagagcagcttggggcaacctgccccttatgagaaaagcttacctgagaaagtgtaaggagtttcaccctgacaaagggggagacgaagataaaatgaagagaatgaatactctgtataaaaagatggagcaggatgtaaaggtagcccatcagcctgattttggagcatggcatagctctgaggtgccaacctatggaactgaagagtgggaagcctggtggagctccttcaatgaaaagtgggatgaagacctattttgccatgaagacatgtttcaaagtgatgaagaaggaacagcagattctcaacactcaaccccacccaaaaagaagagaaaggtagaagaccctaaagactttcctcctgatttgcatgcattccttagtcaagctgtatttagcaatagaactcttgcatgctttgctgtgtatactactaaagaaaagggtcaaattctatataaaaagcttatggaaaagtactctgttacctttataagtagacactccagtcatgggcataatatactattttttctaactcctcatagacatagagtttctgctattaataatttttgtcaaaaactttgtactttcagttttttaatttgtaaaggtgtgaataaggaatatttgctgtacagcaccctgagcagagacccttactcaattgttgaagaaagcattcagggaggccttaaagagcatgactttaacccagaagaaccagaggaaactaaacaggtgtcatggaagcttatcacagagtatgctctagaaaccaaatgtgaagatgtgttcttattattgggaatgtatttagaatttcagcacaacccagaggagtgtaggaaatgccagaaaaaagaacaaccataccattttaagttccatgaaaagcactttgctaatgccaccatttttgcagatagtaaaaatcaaaagagcatttgtcagcaggcagtggatacagtattagcaaagaaaagagttgatactctacatatgacaagagaagaaatgttaactgaaagatttaaccatattttggataaaatggatataatgtttggggccactgggtctgctgtgctagagcactatatggcaggggttgcttggcttcattgtttgctaccaaaaatggatacattaatatatgattttctaaactgtatagtctttaacattcccaaaagaagatactggttgtttaagggacctatagatagtggtaagaccactttagctgctgggctgttagatttgtgtggaggaaaagccttaaatgttaatttgcccatggagagactaacatttgagctgggtgtggcaatagaccagttcatggttgtttttgaagatgtaaagggttcaggggcagaatcaaaagatttgccctcaggtcatggtataaataaccttgacagtttaagggactatttagatggaagtgtaaaggtgaatcttgagaaaaaacatcttaataagagaacacagatttttccacctggtttggtaaccatgaatgaataccctctacctaaaaccttacaagccagatttgttaagcaaattgatttcaagccaaaaatatatttaaggaaagctttaaataattctgaattcctgttagaaaaaaggatactgcaaagtgggatgaccctccttctattgttaatatggtttaggccagttgcagattttgccagtgatattcaacacagaattgtacaatggaaggaaaggctggattctgagataagtatgtatactttttcaaggatgaaatataacatttgcatggggaaatgtattcttgactgggccagagaagaggagtcagaaactgaagactctggacatggatcaagcactgaatctcagtcacagtgcttttcccaagcctcagatacctcaggctctgcagatgcaccagcctctcaaaccccagacccatatgaccatgataacccataccacatttgtaaaggttttgtttgtttcaaaagaccaaaaacccctcctccaaagtaa
>NC_009238|KI_polyomavirus
atggataaaactttatctagagaagaggcaaagcagctaatgcaacttttatgtttggacatgagttgctggggcaatttaccattaatgagaagacaatacttagtaaagtgcaaagaatatcatccagataaaggaggaaatgaggaaagcatgaagcttcttaattctttatatttaaaactgcaagactcagttagcagtgtacatgatttaaatgaagaagaagataatatatggcaatcttctcagatacctacatacggtacacctgactgggatgagtggtggtcacagttcaacacctactgggaagaagagttaagatgtaatgaatccatgccatcttctccaaaaagaagtgcaccagaagaggagcctagctgttctcaggcaacccctcctaagaaaaaacatgcatttgatgcttctttagaatttcctaaagagttgttagagtttgtttcacatgctgtatttagtaataagtgtataacgtgctttgtagtacatactactagagaaaaaggggaagtactttataaaaagttacttcaaaagtatcaatgtagctttataagtaagcatgcattttataatactgttttaatatttttcttaactcctcacaagcatagagttagtgctattaataacttctgcaaaggtcattgtactgttagctttttattctgtaaaggagttaataacccttatggtctgtatagtaggatgtgtagacaaccatttaatttgtgtgaagaaaatattcctggagggttaaaagaaaatgaatttaatccagaagatttatttggggaacctaaggaaccctcattaagctggaatcaaatagctaactttgctctggaatttgacatagatgatgtgtattacttactggggtcatatataaggtttgctactaagcctgaagagtgtgaaaaatgcagtaaaaatgatgatgctacccataaaagggtacatgtgcaaaatcatgaaaatgctgtgcttttgcaagaaagtaaaagccaaaaaaatgcttgcacacaagccattgatagagttatagcagaaagaagatataactgtttaaccttaactaggaaaaagctactaactaaaaggtttaaaaagctttttaatgaaatggataaaattgttgttggagaaagaaaaatactgctttatatggcttcaatagcctggtatactggactaaataaaaaaatagatgaattagttgttagatttttaaagctaattgtagacaacaagccaaaacacagatattggcttttcaaaggcccaattaacagtggcaaaaccacattagccactgctttgttaaatttgtgtggtggcaaagccttgaacattaacataccttcagaaaaactaccatttgaacttggagttgctcttgatcaatatatggttgtgtttgaagatgtcaaaggtcaaataggtattgaaaagcaactaccttctggtaatggggtaaataatcttgataacttaagagactaccttgatggttgtgttgaggttaacttagaaaaaaaacatgttaataagaggtcacaaatatttcccccagggattgtaaccatgaatgaatattgtattccagaaacagttgctgtgagatttgaaaaaactgttatgttcactattaaaagaaatttaagagaaagcctagaaaaaacaccacagttactatcacaaagaatattacacagtggaatagctatgttgttattgctaatatggtatagacctgtaagtgactttgatgaagaaattcaaagtaatgttgtgtattggaaagaagttcttgataattatataggccttactgagtttgccactatgcaaatgaatgtaaccaatggaaaaaacatactagaaaagtggtttgaataa
>NC_009539|WU_Polyomavirus
atggataaaactttgtccagaaatgaagcaaaagaacttatgcagctgctgggtcttgatatgacctgctggggaaatttaccactaatgagaacaaaataccttagcaaatgcaaagaatttcatcctgacaaagggggaaatgaggaaaaaatgaaaaagcttaattctttatatttaaaactgcaagagtgtgttagtacagtgcaccaactaaatgaagaagaagatgaagtgtggagctcttcacagatacccacatatggtaccccagactgggattactggtggtctcagtttaattcctactgggaagaagaactaagatgtaatgaggaaatgcctaaatctcctggagaaacccctacaaagcgtactagagaagatgatgaggaaccacaatgttcacaggcaacaccacctaaaaaaaaaaaggacaatgctacagatgcatctttatcatttcctaaagaattggaagaatttgtgtctcaagctgtatttagtaatagaactttaactgcatttgtaatacataccaccaaagaaaaggcagaaaccctatataaaaaacttttaagtaagtttaaatgtaattttgcaagtagacattcttattataatactgcacttgtgtttattttaacaccttttagacatagagttagtgctgttaataacttttgtaagggatactgtactattagctttttattttgtaaaggtgttaataatgcatatggtttatatagtagaatgactagagatccatttactttatgtgaagaaaatattcctggtggcttaaaagaaaatgattttaaagctgaggatttatatggggagtttaaagatcaattaaattggaaggctttgtcagaatttgctttagaattaggaattgatgatgtgtacttattacttggattatatttacaactatctattaaggtagaagagtgtgaaaaatgcaatagtaatgaagatgcaactcataatagacttcatatggaacatcaaaaaaatgctttactattttcagacagtaaaagtcaaaaaaatgtgtgtcaacaggctattgatgtggttattgcaaaaagaagggtagatagtttaaatatgtccagagaagatttattagctagaagatttgaaaaaatactggacaaaatggataaaactattaaaggtgagcaagatgttttattatatatggctggtgtagcctggtatttaggcctaaatggtaaaatagatgagcttgtatacaggtacctaaaagttatagttgaaaatgtacctaaaaaaaggtattgggtttttaaggggcctataaacagtggtaaaacaactgttgctgctgctttacttgacctttgtggaggaaaggccttaaatattaatattccagctgatagattaaactttgagttaggagttgcaatagatcaatttacagtagtatttgaagatgtaaaaggtcaagtaggagataataaactgttaccatctggaaatggaatgagtaacttagataatttaagagactatttagatggaagtgttaaagttaatttagaaaaaaaacatttaaataaaaggtcacaaatttttcctccaggtattgtaacaatgaatgaatatttagtccctgctactttggctcctagatttcataaaactgtactttttacacccaaaagacacttaaaagaaagtctggataaaactccagaactaatggtaaaaagagttttacaaagtggaatgtgtattttaattatgttaatatggtgcaggcctgttagtgattttcacccatgtatacaagctaaagttgtgtattggaaagaactgttagacaaatatataggccttactgaatttgctgacatgcaaatgaatgtaacaaatggatgcaacatacttgaaaaacacaatgcttaa
>NC_009951|Squirrel_monkey_polyomavirus
atggattacacattaacaagagaagaaagcaaattgttaatggagcttctaggcttacctatggagcagtacgggaatttccctctcatgagaaaggcttttttgcagaagtgtaaaattatgcatccagacaaaggtggagatgagcaaaccgctaagatgctgattagcttatacaaaaagctagaatctgaagtgaagtctcttaatactgatgacggattctctacagaagagattcctacttatggttctgctgaatgggagcagtggtggcagacatttaatgaagattttgatttgttttgccatgaaacttttacagtgtcagatgatgaagaagaaggtggggaaaaaaggaagcattctgatgaagaagaacctagctgttctcaagcaacaccacctaaaaaaaaaaaaacttcttcagccccgaaagatatgccagaacttctaagaaattttctaagtaatgctatactaagtaataaaactctaacttgtttcttagtatatacaacattagagaaaagtagcttactgtactctaaactgtcagaaaagtttaaacctacttttattagcaggcataagttagacaatgaaggcttgatatttctaattactccaagtaaacatagagtttctgctattactaacttttgcagcaatttatgcagtgttagttttttaattgtgaaagcagtaatcaaagaatatagttgttattgtgctttgtgtgtagagccatttgtgcttgttgtagagaacattccagggggtttaaacagtgatttttttgatgcacctcaagaagctagtaaaaatgttagctggaagttaattggagaatatgctttgagtattatgtgtgatgacttatttttattgcttggattatacaaagaatttgctgtaaatcctagtacttgctcaaagtgtgaccaaaaagttattgtagaccactataagtatcacagcttacattatgctaatgctatgctgtttacagattgtaaaaatcaaaaagctatttgtcaacaagcagttgatggagttcttgcttttagaagagtacagacagctcagctgacaagaaagcagctcctagctaaaaggtttgaataccactttaacaagcttgaacaagtgttttctgccaagtctgaagtatgcatagaaacatatatggctggggtttgctggtttgaatgtttacttcctgaggtaaacatgaagaattttattttgcagtacttagagtgtgtagttcaaaatgtgccaaagaaaaggttttggtgtttcactgggcctgtgaatactggaaaaaccactctagcagcagcactacttgatctttgtggtggaaagtcattaaatgttaatatgccatttgataaacttaattttgagttaggtgtagcaatagaccagtttactgttgtgtttgaagatgtcaaagggcaatctgaaaacaaaaatttacctacaggccaaggtattagtaatttagataatcttagagattatttagatggagctgtgaaagtaaacctagaaaaaaaacatttaaacaagaaaactcaaatatttccacctggcattgttacagcaaacgagtatattttcccgttgactttgaaagttagattttgtaaaattataaagtttatctatcagcagcatttgtttaagagcttaaaaaaaactgaattgttaactaaacatagagtattgcaaagtggattgactttattgctattgcttgtatttcactgtgatgttgaagactttctctctgaattgcaccctcttgtaactaaatggagagaaaatattaaccatgaagtttcttggtctagatatttagaaatgaaggaaaatgtaatgaacgggttaaatattttggaaaagcagcaagacagtgggatttttacacaaacacaggatacagaatgtcagcaatga
>NC_010277|Merkel_cell_polyomavirus
atggatttagtcctaaataggaaagaaagagaggctctctgcaagcttttagagattgctcctaattgttatggcaacatccctctgatgaaagctgctttcaaaagaagctgcttaaagcatcaccctgataaagggggaaatcctgttataatgatggaattgaacaccctttggagcaaattccagcaaaatatccacaagctcagaagtgacttctctatgtttgatgaggttgacgaggcccctatatatgggaccactaaattcaaagaatggtggagatcaggaggattcagcttcgggaaggcatacgaatatgggcccaatccacacgggaccaactcaagatccagaaagccttcctccaatgcatccaggggagcccccagtggaagctcaccaccccacagccagagctcttcctctgggtatgggtccttctcagcgtcccaggcttcagactcccagtccagaggacccgatatacctcccgaacaccatgaggaacccacctcatcctctggatccagtagcagagaggagaccaccaattcaggaagagaatccagcacacccaatggaaccagtgtacctagaaattcttccagaacggatggcacctgggaggatctcttctgcgatgaatcactttcctcccctgagcctccctcgtcctctgaggagcctgaggagcccccctcctcaagaagctcgccccggcagcccccgtcttcctctgccgaggaggcctcgtcatctcagtttacagatgaggaatacagatcctcctccttcaccaccccgaagacccctcctccattctcaagaaagcgaaaatttggggggtcccgaagctctgcaagctctgctagttcagcaagttttacaagcactccaccaaagccaaaaaagaacagagaaactcctgttcctactgattttcctattgatctttctgattatcttagccatgctgtatatagtaataaaacagtaagttgttttgccatttatactacttctgataaagctatagagttatatgataagattgagaaatttaaagttgattttaaaagcaggcatgcctgtgaattaggatgtattttattgtttataactttatcaaagcatagagtatctgctattaagaatttttgctctaccttctgcactataagctttttaatttgtaaaggagtgaataagatgcctgaaatgtataataatttatgcaagcccccttacaaattactgcaagagaataagccactgctcaattatgaatttcaagaaaaagaaaaagaggccagctgtaattggaatttagttgctgaatttgcttgtgaatatgagctagacgaccactttattatcttagcccattatctagactttgcaaaaccatttccttgccaaaagtgtgaaaacagatctcgcctcaaacctcacaaggctcatgaggctcatcattctaatgctaagctattttatgaatctaaatctcagaaaaccatttgccaacaagccgcagacactgttctagccaaaaggaggttagagatgctggaaatgaccaggacagaaatgctatgtaagaagtttaagaagcacctagagagattaagagatttagatacaatagatctactgtattatatgggtggtgtggcctggtactgctgcttatttgaagagtttgaaaagaagctgcagaaaattattcaattattaacagagaatatacctaagtatagaaacatttggtttaaagggcctattaacagtggaaaaacaagctttgctgcagccttaatagatttgctagaagggaaggccttgaatataaactgtccatctgataaactgccttttgaactaggatgtgctttggataaatttatggttgtttttgaggatgtgaaagggcaaaatagcctaaataaagatctgcaaccagggcaaggaataaataaccttgataacttaagagatcatctagatggtgctgtagctgtaagcttagagaagaagcatgtgaataaaaagcatcagatttttcctccttgtattgttactgctaatgattattttattcccaaaacattaatagcaagatttagttatactttacacttttccccaaaggcaaatctaagagattccctggatcagaacatggaaataagaaaaagaagaattcttcaaagtggaaccactttattgctttgtcttatttggtgcttgcctgatacaacctttaagccttgcttacaagaagaaattaaaaactggaagcaaattttacagagtgaaatatcatatggtaaattttgtcaaatgatagaaaatgtagaagctggtcaggaccctctgctcaatattcttattgaggaagagggccctgaggaaactgaagaaacccaagattctggtactttttctcaataa
>NC_011310|Myotis_polyomavirus_VM2008
atggatcacactttatccagggaagaaagcaaaaggcttatgagccttttaggcctttctatggatcaatggggcaactttcccatcatgagaaaggcttttttaaccaaatgcaaaattttgcaccctgataaaggtggtgaccaggagttggctaaggaattgattagcctctataaaagagctcaggagagtgccgctgccttgaatcctgatacccaattctccactacccagattccaacctatgggaccccagagtgggaggaatggtggagatcctttaaccaggagtttgatatattttgtaatgaacaatttgacagatctgattctgaggaagagtatcaaagtcaacctccaagtcaaagtcaagctagaagtccaagtccagaacctgaaccctcaacctcaggctatgactcccaatctcaatcccagagatttaaaagaggtgcagatgaagaagacagtcagcagtctcaagctacccctcccaaaagaaaaaaggacaataaaaaaccaactgagatgccggatgaccttcttccatttcttagtgcagctattttgagtaataagactgttactaattttcttgtgtatactactattgaaaaaagtgagtatttatataggaaattaagggaaaggtataaagctacctttattagtaggcataggcttgaagctgcaggttttgtatatatgattactcctagccgccacagggttactgctgttcaaaattttgctagtgctttgtgcagtgttagttttctaattataaaagctgttattaagccttttgaatgttatcaacatttgtgtctccctccctacaataaagacatggaaaatttagatgggggattaaatagggatttctttgatgtacctgaggaagctgcaaggcttgtaagttggaaacaaattactgattatgctttagctactaattgtgatgatgtatttttattaatgggtcaatataaagaatttgctcaagaggtagagggctgtaagaaatgtgatgagaaaattttctatgaacactataattaccataagatgcatacagaaaatgcccaagtttttcttgactgcagaaatcaaaaaactatctgccagcaagctgtggatggggttattgcacagaggaggttaactgtggcccaaatgactagggagcaattactagctgctagattcaaggaactttttgcaagaatggatagctatttctctgccaaaagctcaaaagatattaagcattatatggctggggcagtgtggtatatgcacttctttcctgggattgatatgaaagattttattactgagttcctccaagctatggtggacaatatccctaaaagaaggtattggctctttactgggcctgtaaatactggcaaaactaccttagcttctgccctcttagatctctgtgggggaaagtccctaaatattaatatgccctttgacaagcttaactttgaactgggggtggcaattgatcaatttatggtggtatttgaggatgtaaaagggcaggtctcagacaataaagacctgcccccgggtcaaggaatacataatcttgataatcttagggattatattgatggagctgtacctgtaaatttagagaagaagcacctaaataagaaaactcaaatttttcctccaggcctagtcacatgtaatgagtatgtccttccaatcactctaaaggtcaggctctgcagaagaattaagttcacttttaataagaatcaatttttagccttgagaagaactgattgcttgtatagacacagaatacttcaaagtggaatttcattgttactgctattgatttatgaatgtggtattgatgaatttgataaagaagtgcaggaattggttgaaaagtggaaaaagagaattgatgaagacattggtgattatttaattgatgacatgaaagcaaactgtgctgaaggcaaagatttatttcacaaaagataa
>NC_013796|California_sea_lion_polyomavirus_1
atggacagggccttgaacagaaaggaatctagggagcttatgaaccttctagggcttcctatgagctattatgggcatttgcctatcatgagaaaagcttttattcagaaaagcaaggaatatcacccagataaagggggtgatgaggacaaatgcaaaaagcttacttgcctatataggaagctggaggataatatccagaaaaacaaggattatgaggatatgtggggaaatgccgggccttcctggagatctaatgaaattccacgttatggaacacctgagtgggaccaatggtgggatgccttcaataaggattggggtactgaggaggacctgcattgtcatgagacattggatccctcagatgatgaaaatacccaggacagcacaccaccaaaaaagaagaggaaattcgatttcccggaaagtgttatacaatttttaagtaaagctattgtatctaataagacttatgataaatttgctattgggactaatcttgataagagtcgaagtctctataaaaagatacaggacaaatataatgtgcgtttcattagtaggcatcaaattgatgatctgggaattattcttcttttaactgctggtaaacatagaaccagtgctcttgagaattactgcatgaaattctgtacctatagctatgtatgttgtagggctgtattaaatgagagggaaatgtatgaagtaatgagtgagactcctttccaaaaacttgaggagtctgtggaggggggatattttagtactgaggaaaaagagcccactgtttcatgggttcaaatccaggattatgctttggagaatgatattgaggatgtgctgttattaatgggattgtatcttgagcttgcaaagcccttatcaaattgtatgcattgtctggaagaaaaacttcagacacactgtaaattccataaagagcatcatgaaaatgcaaaattgtttaaagagagccgcagtcaaaaaaatatttgtcaacaagctgtggatggtgttttagctgctaaaagagtacaacttgtgcaactgagtaggaatgatctactgtgtttgagaattaagaaattactgagtaagatggaaatattatttgggcctaaaggaaatggggatcttaagatatatttggctggagcagcttggcttcattgcttattgcccagatttgaagacactgtttatgacatcattaaggcattcaccttgaatgcccctaaaaacagatattttctctttcaagggcctttaaatagtggaaaaaccactctggctgcagctcttcttgaccttttaggtggaaaggccctaaatattaatattcctaaagagaagctaagctttgagcttggaatggcaatagatcaattcatggttgtgtttgaggatgtgaaaggagacaaaagtagtgatgagctgcccaggggttttggcatgagtaatttagatgatctaagggattatttagatggttgtgtgccagtaaatttggagaagaagcatctcaacaaaagatcccagatatttccccctggtattgtcacatcgaatcattatgagattcccccaaccctcaaatgtagatttgtaaaaattttaacttttaggaaaaaactttatctggagaaagctctgcaaagtagcccttatcttttgtataacagaatagtgcagagtggtgttacccttcttttgctacttatatatcatctctctgtagaggagtttgaggatgagttgcaggaacaggtgacagtttggaagcaaagaattgatcaagatgttggggatcacctttacagaaccttcctggctcgagtggcccaagggattgatatccgccatggtgacgtggaagaggatgatgacagaagtactgagtgctctgaagctatgccaagcgactcgggtgtggggtcggaggcgccaagcacacaggaaaccacacagcagtctcacgaataa
>NC_014361|Trichodysplasia_spinulosaassociated_polyomavirus
atggataagtttttaagtagagaagaaagtcttgaacttatggatttattgcaaatcccaaggcattgctatgggaattttgcactaatgaaaattaatcataaaaaaatgagcttgaaataccatccagataaaggaggagatccagaaaaaatgtcaagattaaatcaattatggcaaaaactgcaagaaggaatttataatgcaagacaagagtttccaactagcttcagtagccagcatgatgttccaacccaggatggaagagatatacctccctatgggcacccctcctgggccagctggtgggaaagcttcaatcaagaatgggacaacttgtttgacaccatgcaggacccagatctcttctgccatgaatccaccattccctctgatgaatctagatctccaagccccactccgggaccctctactcaatttagcgaggagaattcaagaagaagaagagctgccccaccagaggactcccccggctgcacccagagctccttctctgccacccccccaaagccaaaaaaatctaagtatgactctgtccctaatgattttcctgatatgttgcggccttttctttctaatgctgtctatagtaataaaactttatcatcttttctgatatatacaactaatgaaaaagctgaatatttgtataaaaagcttgataaatttaatcctgaatttaaaagtaggcactcttttcaggaagggagcatggtattcctaatgactcctggcaagcatagagtttcagcaattaagaatttatgtgtaacacactgcactgttagtttcttgttatgcaaagcagtaattaaacaagtagaatgttacagatgtatgtgcagtgaaccatttaagctactggaggaaagcaagccaggaatatttgaatatgagtttaatgaagaaaatgggaagcctgtggttaattggaaccttctcactgattttgcagttaccaacaggctagatgatcccctgttaattatggctcattacttagactttgcagaagagccaagcatatgctctaaatgcactaaaaaagctctaaaagctcactataattaccatagcttacatcataaaaatgcaaagctgtttaaggagtgcaaaactcaaaaaactgcctgccaacaagcagcagatgtggtgatggcaaaacagagattaaagttaattgaaagtactagaaaagaattactggaggaaagatttaaattaatgtttgagaaacttactgatgagtttggtcaaattaaaattcttcagtatatggcgggagttgcttggtattcttgcttatttgaaaatatagatgaagtagtcaccaaaatcttaaagttaattgtagaaaatgtccctaaaaaaagaaattgcctttttagaggaccaatcaatagtgggaaaactacttttgcagctgctctgatgaatttcctgggaggaaaaacattaaatgtcaattgtcctgcagataaattgccctttgaacttggatgtgcaatagaccagtttgtagttatttttgaagatgtcaagggtcaaatagcacttaataaaaagctgcagcctggacagggagtatctaatttagataatttaagagaccatctggatggcagtgttaaagtaaatttagaaaggaagcatgtgaacaaaagaagccagatcttcccaccctgtcttgtgactatgaatgagtacctcttgcctgaaaccatttttacaaggtttgcttatgttttgaattttactccaaagcataatcttagatcttgccttcaggttagtgactacttattaacagaaagaatactacaggatggagtcactattgctttgttgttggtttggtactgtccaattaccatgttttcagagtcaataaaggaggatgttaagtattggaaagatattctatgtaaatacatgggtcatactaattttgctaccttgctattaaatgtggaggagggtaaagatcctcttgattctgttgtaattgaggtggaggatgaggaggaagaagaattctctgaaacaaatgattctggtttccaaacacaataa
>NC_014406|Human_polyomavirus_6
atggatcgccttttagccagagaagaagttagggagctaatggatcttataggcctcagcatggcctgttggggtaatttaccccttatgcaacagaagataagactagcttgtaaaaaatatcatcctgataaaggaggggatcctgaaaaaatgcaacgcctgaatgttttaaaggagaagttgaatgccaccctgagggaccaaatgtcttcatcacccacctggtgcttttcctctgaggtaaggccacctccacaatatggcagtcccggctgggaacaatggtgggctgatttcaatagaggctgggacgatgaagatttatattgtgatgaacacctgtcagcctcagaagaagaagacaatgtggaccctggtgaaggcaactctcaagacagcaagtattcttgcactcctcctaagaaaagaaaacccaatcctgctccaaatgactttccatcttgcctgcatgattatctaagccatgcaactcttggtaataaatgctatacctgctttgttagctatacaacccttgaaaaatgggaaaccttgtatgataagctacagtcagcatttaatgcagtttttactggggcctataaatgcaatgataatacaggggctatactttactgtattactcctagaagacatagagtgtctgctatgctaaatgctttgtcaaaatgctgtactatttcatttctgttaatcaaagctgttttaaaatctgctgaatgttatatggccttgcagggggatgaatttactgttatacaagaatctagggctgagggtttacacagttatgactttcaggaaggctccaaaaaagaggaatgtgattggaatcaagtagcttcttttgctagtgacacagacctaactgattgtctggcattattgggatattatatagaatttgccaatgatccagcaagctgtatgaaatgtaaaaagggagtgaaagtgcataaacaccatgaagtacactttcacaatgcccaattattcaaagcagctaaaaaccagaaatctattgctcagcaggcctgtgacagagtagcagcacaaagaagggtgttaatgttggaatcaactagacaggatctggtattacaggcctttaagaagcaatttacaatcctagctgagcaatatgcaggaggtgtggaaattactcaattactgggggctgtggcctggttagattgtttgcagcctagctttactactaaactaaaggaaatactaagcattttaactgaaaacatacctaaaaaaagaaatgtgttgttcaaaggccccataaatagtggcaaaacaacattggctgctgcaatattggatcttgtagggggtgtgtctttgaatgtaaattgtactccagataagataaactttgaactgggatgtgccattgacaaattcatgtgtgtcattgaggatgtaaagggaacacctatggctaataccaatcttacacaagggtgtgggatgacaaacctagataaccttagggattatttagatggatgtgtgccagtaaatatggagaggaagcatctaaacaaggtgtcccagctgtttcctccatctgtgatcacctgtaatgactatataattccatgtactgtaaaggccagaattgccagaggatattattttctgcataagccatgtttgcaaaaatgtttgaaagattgtgtattaatgtccaaaaggctgttacaaaaggggaccaccttgttggcagctctaatttggtgggagccagtggaggactttatggaagaactgcaggaagatgttgttaactggaagcaaacttttgaaagatgggttagctttggaatgtaccaaactatgaaagaaaatattttagctggcattgacccttttacaaatgtactggtagatgaatcttttgtacagccacaggaaaatgatgaaacaaatgacagtactcaagaatctggcattggctccatgcattccatgtaa
>NC_014407|Human_polyomavirus_7
atggacaagcttttaggtagagatgaagtcaaggagcttatggaattaataggcctgaacatggcctgttgggggaatttgcccctcatacagcataaggttagattagccagcaaaaagtatcatccagataaaggtggagatccccagaaaatgcaaagactgaatgtcttaaaagacaagctgcaagctactttgagagatcaaaggtctggaagccccatgtggcattacagctctgatgaggtgagacctccgcccccatatggaagccctgcgtgggaccaatggtggcaggacttcaacaagggatgggatgaagatctttactgtacagaagagctgtcatcatctgatgaagaagaacctgcagcatctgcttctgtgaatcctgaggagggatgcagccaagatagtaaatattctgccacccctcctaagcaaaaaaagcctaatccagctccccaagactttcctgaatgcctgtctgagtttttaagccatgctactttaggtaacaagtgctatacctgctttttgtgctacacaacttatgagaaaagtatgttgctttatgagaaattaggtgttgagtttaatgctctgtttattggggcctacaactgtgtagatggtagtggtgccctggtgttttttattagtggaagcagacatagggtatcagctattttaaatgcttgtaaaaaacactgtactgtttcttttattatggtaaaagctgtgttaaaaaatgctgaatgttataaggccttacaagattctaaatttgctgtgttaagagagtcaaaggaaggaggccttcactcttatgattttcaagaagcttctaaaaaagatgactgtgactggaattttgtagcagattttgcagcagacatggaattaactgatgtgttacttattatgggatattatatggaatttgctacagagccatcactatgtcctaagtgtttaaagtcagtgaaggcccaccaacaccatgagaagcactgggccaatgctaaactgtttaaaactgctaaaaatcaaaagggaattgctcagcaagctgctgatagagttttagctgccagaagggttcttatgatggaatctactaggaaagatctcatggttatgtcatttaagaaacaattcaaagtgctggcagagcagtttggagggggtgttgaaataactcaattaataggagcagtggcctggttagactgcctattgccacagttcactattaaaattaaagagatgctgtcctacttagtagaaaacacccccaaaagaagaaacctattgtttaaagggcctatcaacagtgggaaaacaaccttagcagctgccattctggatttactaggaggggtggcattaaatgtaaattgtagcagtgacaagataaactttgaactgggatgtgctattgataagtacatggtggtaattgaggatgtaaagggaacacccctgcctaacacagatttaccttcaggtgttgggatggcaaatcttgataatatgagggattatttagatgggtgtgtaccagtgaatttggaaaggaagcatattaataaaacatctcagctgtttcccccttgtataataacttgtaatgaatatgctattccaacaacagtgaaggcaagagtagcaaaaggctactactttttgcataaaccaggccttaaaaaaagcttggatgcaaaccctattttaatgaaaaaaaggcttttgcaaaaagggtgtacattgctagctgctctcatttggtgggaaccagtgtctgactttgttgaagaaatacaagaagaggtagttaattggaaacaaacatttgaacagtgggtttcatatggaatgtttcaaactatgaaggagaatattttatcaggtaaagacccttttgagggtgtgctcattaatgatcccacagaggaaaataccagggaaacccaagaaagtacagagtctggtattggttctatgaataactag
>NC_014743|Chimpanzee_polyomavirus
atggacaaggtgctagaaaaaagtgatagagaaatgcttatagaacttttaggaattccaagctatgcttttggaaattttcctataatgaaaacagcttataaaagggcttctaaaatctatcatcctgacaaaggaggcagcagtgaaaaaatgatgcttttaaattcactgtggcaaaaatttcaagagggtcttgttgatataagaggctcagagggaagaaatacagagactgagagagagtctcctccaaagagacgaagaagtcctgaagatttggatggatcttatactgactcgcaagcaagttttgcaagtacaccaccaaaacaaaaaaggcaaaaccctgatagtccttctgaccttccttcttgtttgtttgattttgtcagtcacgctatatttagcaataaaacagtaaatgcctttattttatatagtaattttgaaaaggcctccttgctctttgagaaaattgacaagttcaaaatagaatttaaaagcttgcataaattaatagaaggtatggcaataggaggaggccttgttttggttatgactagtggtaaacataggctttctgcagttaaaaattactgtcagcaattttgtactattagttttctgataataaaagcagtacttaagccgttggaatgttatcaatgcttatgcaaacctccattcgctcaaattaaagctaataaggatggattatttagttatgactttgaagatagaaaagaagaaaactgtaattggaataaagttgctgaatttgcagtagcagcagatttagatgatgctttgttaattttagctcattacttagactttgctcagccttttccttgtgtgaaatgtgaaaatcaaaaaactaaagcgcatgactttcataaagcccaccatgagaatgctgtattgtttgaaatgtgtaaaagtcaaaggtcaatctgtaatcaagccagtgatgtagtcctagcaaaaagaaggctattattacaggaaagttcaagagaggaattgttagctatgtgctttcagaaacaactaaaggccttgaaggccttagatacattagatatatatgatcatatggctggagtagcttggtatgctaatttgtttgaaaattttgatgagttactctttcaaatgttaaaattattaacccaaaatattcctaaacaaagaaatatattatttagaggccccgtaaacagtggtaaaactactttagctgcagctttagtggatcttttaggagggagatctttgaatgttaactgtccagcagataaaataaactttgaacttggctgtgccattgacagattctttgtggtgtttgaggatgtcaaaggtcaaactatgttaaataaaaaattgcaaccaggccaggggatttctaatttagataatatgagagattacttagatggcgcagtgcatgttaatttagaaagaaaacatatgaataaaagaagtcaaatttttcctccttgtgttatgacaatgaatgagtatatattacctcagactttatatgtaagattcactttaaagttagaatttattagtaggcccaacctccaagcagctattgaaaaaaccccaggtttaactgcaaaaagaatactacaaaagggtttaactctttttctattattaatttggtatactcctgtcagtaaattttcaatttctttacaagaagaaattgcaaattggaaagctattattgaaaaaactgtaagccactctgatttttgtaaaatgttagaaaatattgaagtaggagaaagtcctttaactgatataattgatgaaggagatattgcttaa
>NC_015150|Human_polyomavirus_9
atggatcaaactctgtctttggaggagagaaatgagcttatggatttgctgcaacttacaagagcagcatggggaaatttatctcttatgaaaaaggcctacaaaacagtttccaaaatttaccaccctgataaaggtggtaatcctgagaaaatgcaaagattaaatgaattatttcaaaagctgcaagttaccttgctggaaataagaagtaattgtggatcctcctcttctcagggatactacagtgattctccatactttactgaaactccattttcctactgtgaaagaaaaaatgaagatccagaaggggggtcatggggtaaatggtggagggagtttgttaacaaagaatatgatgatttattttgttcagagactatatcatctagtgatgatgaaaataatcctggaccttcagcccctccaccctcttctgcttctgcctctgaagaccctgatcctgaggaagaagctggatcatcccagagttcatttacctgcacgccccccaaaagaaagaagcctgaacctaatactccagaggactttcctatgtgtttgtattcttttttaagtcatgctatctatagtaataagactatgaattgctttttaatttatactacagttgaaaaaagtaagcagctttacagaactgttgaaaaatcaaaaattaaagtagattttaaggctattttcttgtataaagatgatggaattgaaggaggcctgttatattttattaccttaggcaagcatagagtttctgctgtaaaacatttttgtgttgcacagtgtacttttagtttcattcattgtaaagctgttattaaacctttagagctttatagagctttaggtaaacccccttttaagttgttggaagaaaacaagcctggtgtatccatgtttgactttcaggaggaaaaagaacaggctgtaaattggcaggagatttgtaattatgcggttgaagcaaaaattactgatgtattactgttgcttggcatctacctagattttgcagtggaacctggcacttgctctaaatgtgaaaaaaagagtcataaattccattataattaccacagtaagcatcatgccaatgcttgccttttcttggagagtaaatcccaaaagaatatctgccaacaagcagttgaccaggtccttgcagctaagagattaaagcttgtagagtgtactagaatggagcttttagaagatagatttattcaactttttgatgaaatggaggactttttgcatggggaaattgaaattctaagatggatgtcaggtgtggcctggtacaccattttacttgacaactcatgggatgtttttcaaaaaattttgcagctggtaaccacaagccaaccaaaaaagaggaacatactctttaaaggccctataaatagtggcaaaaccaccttagcttctgctttcatgcacttttttgatggtaaagctttgaatattaactgcccagcagaaaaattatcttttgagttaggctgtgctattgatcaattttgtgttttgcttgatgatgtgaagggccagataactttaaacaaacatcttcaacctgggcagggagttaataatttggataatttaagagatcacttagatggtactattaaagttaatctggaaaaaaaacatgtgaataaaagaagccagatatttcctcctgtaattatgacaatgaatgagtatttactcccacccacagtgggagttagatttgctttgcacatccattttcattgtaagacctacctgaagcagagtttagaaaaaagtgacttaattgaaaaaagaattcttaactctggttacacaatcttgctgttacttttatggtacaaccctgttgattcttttactccaaaagtccaggaatatgttgtaaaatggaaagagattttagagagacatgtatctattactcagtttggaaatatccagcaaaacattcttgatggtaaagatcccctgcatggaattgttattgaagaacaagcataa
>NC_017982|Equine_polyomavirus
atggagcggcttcttagtaaagatgaggccagacagcttatggagcttttgaaattagatatggagaaatatggggatatccccactatgagaaaggcctatttaagacgctgtaaggagttgcaccctgataagggtggtgatgagaatcttatgaaaaagctaaatgagctctataggaagctagaaagtggtctagctgacttatctgagcagcctgggacctcatccgcagagccaaagttccccaaatatggaactcctgagtgggagcagtggtggaaagacttcaataagacctgggatgatgaccttcgctgcgatgaggaaatgcccagctcagacgaagaaatgccccactctcaagcaacgccccccaaaaagaagcagaaaacagcagatgcgcctaaagactttccgcctgaaatcaaagaatttctgagtaatgctatatttagtaataagacgctaaattgctttgtgctttatactactaaggaaaaggctgtactactatatagaaaagtgatggataaatttcaaaccttttttattagtaggcatggctatgaagaagcttacagtattttattttttttaacattaaatagacatagagtgagtgcaattaataacttttgcagaaggttgtgtactgttagtttcttactttgcaaaggtgtgctgagagaatacttttgttattctgcattgacacggcccccttttactgtgctgcaagaaagtgttcctgggggtcttatggagaatgactttaaaccctgtgatgatgatgaggctaagatggtgtcctggaaaatggttagtgagtatgccttggctattagatgtgaagaccttcatttattactgggtttatatttagagtttgaggttgagccagaaaagtgtgaaaagtgtgacaaaaaacaacatccagatcattttgagcaccatgccaaacaccatgaaaatgcctgtttgttctccgaaagtaaaaatcagaaaggcatttgcggtcaggcaattgatgctgtaatagctaaaaagcgggttgatgcaatggtgatgacaagagccgaactgctggctgagagatttatgtatcactttaggaaaatggatattatgtttggctctaagggcacctctgtaatagagcattatatggctggtgtggcctggttccaggtactctttccaggagtagagaagtttataatggagtatcttaaagctatagttctcaatatgcctaaaaggaggtactttctgtttatgggacctgtagatactggaaaaacaactcttgctgctgcccttcttgacctctgtgggggaaaagccttaaatattaatttgccttttgaaagaattaactttgaattgggaatggctattgatcagtttactgttgtatttgaagatgtaaaagggacagggggagaaacaaaggacctcccctctggtactggtgtgagtaatcttgacagtctgagagattatatggatggcagtgtgaaggtcaatttagagaaaaaacatctcaataaaagaacccaaatattcccaccaggacttgtaacaatgaatgagtaccacctgccaataactctcagagccagatttgtgagaactttgaggtttgtcagaaaagattacctcagaaggtctttgaagaatacaccggaactcttgcaacaaagaattctgcaaagtggaataacattattatttatgttactgtggcatgagcctgtagaaagttttcataagtctattcatagtgaagttgttaaatggaaagaacttcttgacatagagatatctctatctagatatgatgaaatggtgaaaaatgtacaaaatggggtggatatcctgaaacgggaaacagatcccccctcccctcctgagtccatggaggattcaggcgtgggaacagaaagccaagaaccaaacttgtcacagcaaatgtaa
>NC_019850|Piliocolobus_rufomitratus_polyomavirus_1
atggagcgagtactgcaaaaaagtgagaagactcagttaatggaacttttaggaattccaaaatatgcttttggaaattttcctatcatgaaaactgcttataaaagggcttctaaatctttacatcctgataaaggtggcagcactgaaaaaatgatgctcttaaattctttgtggcaaaaatttcaggaaggtttcatagaactgaggaattcagagagtttttctgaggcctatggcagccaaagcttcaaaagaagataccaagactggtactcctcagtatttaccaatgaaggacctcacaaaggagcagatctacactgcaatgagtccccaatctcctcttcagatgaggaggagcccacctccacctggagggagagttcctcccaatcttcaggatacaactcctttccttatacttcaacccccacctctgcctcccaagatgaatcctccgcgccgttcagtgagcctgaacaatcggagaccccaagttcttctggaacaggatcttcaggacatgagggagagactccagagaagagaagaagaagtgctgaagatgtggatggatctaattctagctcgcaggctagctttgcaagcacgccaccaaaaccaaaaaaaacaggttctgatattcctactgatcttccttcttgtttgtttgattttgttagtcacgctgtatttagtaataaaacagtaaattcatttatcttatattctactttagaaaaagctcaggagctttatgataaaattgataaatttaaagtagaatttaagagcttgcacaaatcagtggatgctgttctttcagggggaggcctagtattattcctcaccacaggcagacatagattatctgctattaaaaacttttgccaaaacttttgcacagttagttttctaatatgtaaggtagttttaaaacctttagaatgttataattgcttatgtaaacttccttttgtagagattaaagctagtaaagcagggttgtatagttttgactttgatgacaatgcaaaggaggagacctgtaattggaataaagtggcagagtttgcagtggctgcagatttagatgatccttatataattttagctcattatctagattttgcaaaaccctacccttgcaataaatgtgattctcttaagactaaagcccatgaatatcacaaagaacaccatgcaaatgctgttttttttgaggcctgtaaaaatcaaaaaagtatttgtacacaagcaagtgatgtagttattgctaaaagaaggcttttgttacaagagtgcagcagagaagaattgttagtaacctgttttgaaaagcacctaaaggccttaaaaaatttaagtactctagaaatatatgattacatggcgggggttgcttggtatgctaatctgtttgataattttgataacatccttgtaaaaattatacaattactcacagagaatgtacctaagaatagaaacatattatttagagggcctgtaaacagtggtaaaactacctttgcagcagctctaatggatcttctgggtgggaggtcattaaatgtaaactgtcctgctgataaattaaattttgaattaggttgtgccattgacaggttctgtgtggtgtttgaagatgtaaaaggtcaaaatactttaaacaaaaaactgcaaccaggtcaaggtatttcaaatttagataacatgagagattatttagatggagctgtacctgttaatttagaaagaaaacatgtaaacaaaagaagtcaaatctttcctccctgtgtttgtacaatgaatgagtattttatgcctgagactttgtatgttagatttgcttacaagttaaattttcaatgcaaaactaatctgcaaaaatccttggataatgctccttatttgttagcaaatagaattttgcaaagaggcctaactttatttttgttacttatgtggtttgtacctaataataaatttgctgtgtctataagaaatgaaatagcagagtggaaaacaatcatagaaaaaactgttagttattctgatttctgtaaaatgttagagaatgtagaagttggagaaagccccctcacaaatattttgcaagaagacgagccagatgattaa
>NC_019851|Macaca_fascicularis_polyomavirus_1
atggatcaaatactttctcaggaggaaagatatgagcttatggatttattacaaattaccagagctgcatggggaaatttatctctcatgaaaaaagcttataaaaccgtctcaaaattataccatccagataaaggaggagattccacaaaaatgcaacgcttaaatgaattatttcaaagagtccaagttaccttgttggagataaggagtgattctggaacctcttcctctcagggttactacagtgagagtcccagcttcatgcgtactccatttgcctactgccctgaggaaaaccaggatgctgatagttcggggtcttggggtaaatggtggagggattatgtaaataaagaatgttgcaatgatcttttttgcactgaaaccatgtctagttccagtgatgaagaaaatggccccccaccaccaccaccccctacagaagaagaggatgagattgaagaagttcctgagaccccccatacttcaactcaaagccagagccaaagccagagccagagttttgaggaaaccccttcttcccagaactcctttacctgcactccacctaaaagaagaaaatctgatgaaaaaaaaccagaggactttcctgtatgtttatatgcttttttaagtcatgcaatttatagtaataagactatgaatagcttcttaatctatactactcttgaaaaatctagacaactgtataaaactgtagaaaaatctaaaattaaagtagattttaaagctagtttttcttataaagatgaagagggggaaggaagtttgctgtttttaattactttaggaaaacatagagtttctgctgtaaaacacttttgtgtatctcaatgtaccttaagttttatacattgcaaaggtgtggtaaaaccattagaactttataaggctttaggtaaaccccctttcaaactgttggaagaaaataagccgggtgtatctatgtttgacttccaagaagaaaaagaacagtcagttaattggcaagaaatatgtaattttgcctctgaggcaaaaatttctgatgtgttactgttgcttggcatctacatagattttgcagtggaacctggcaaatgtagcaagtgtgaaaaaaaacaacataaattccactataattaccacaaagctcatcatgccaatgcatgcctgttcttggagagtagagctcaaaaaaacatttgtcaacaagcagttgaccaggtccttgcagctagaagattaaaattagtagaatgtactagacttgagcttttagaagaaagatttttacagttgtttgaggaaatggaggacttcctgcatggggaaatagaaattctaagatggatgtcgggtgtggcctggtatactattttgcttgacaactcatgggatgtttttcaaaatattttacagttaattactacaagccaacctaaaaaaagaaatgtccttttcaaaggaccaattaacagtggcaaaacaactcttgcttctgcttttatgcatttctttgatggaaaagctttaaatattaactgtcctgctgataagctctcctttgaattaggggttgcaattgatcaattctgtgttttgcttgatgatgttaagggtcaaataaccttaaataagcacttacagcctggtcaaggtattagtaatttagataatttaagagatcatcttgatggaactattaaagttaatttagagaaaaaacatataaataaaagaagccaaatatttccccctgtaattatgactatgaatgagtacttgttacccccaactgtaggagtaagatttgctttacatttgcatttcaaaccaaaggcctacctgaagcaaagtttagaaaaaagtgatttagttgccagaagaattttaaactctggatatacaattttattgttacttctgtggtataatcctgtagattcttttactccaaaagttcaagagaaagttgttcagtggaaagaaactctggagagatatgtatcaattacccagtttggaaatattcagcaaaatatcatagatggtaaagaccccttggatggaattgttattgaagaacaaatgtaa
>NC_019853|Ateles_paniscus_polyomavirus_1
atggataggtttttgactagggaggagggcatggagcttatggatttgctaaaaatccctttatccagctatgggaatttttctgttatgaaatttgcttataagaaaaaaagcctggagtatcatcctgacaaagggggagaccctgagaaaatggcaagactgaactccttgtggtcaaagctgcaggaaggagtttatcaggccaggcaggagtttgctgcagagcatggaccccagcatgatgttccaagctggtgcacaggagatgtacctccacatggcacccgagagtgggatgcatggtggtcagccttcaacacagagtgggacaccatgttcgatcaccttgatgaccccaacctcttctgcaatgagtcctccatttcctctgattcacctagaccaaacagcccaactgagaccatctctggagatcctggcgaggagaattcaggaaagcgaagaccttctgaccctaactgcagccagggttcgttctctgcaaccccccccaagcctaaaaagtctaaaaatgattatgtgcctagcgattttcctgatggtgttaggggcttcttgtctagtgctgtctatagtaataagactgtatctgcattcttaatttataccacccatgaaaaagctgagtttctctacagaaagctagacaaatttaacccagattttaaaagcaggcatgtatttcaggaagctagccttgtgttcataatgacacctgggaagcacagggtgtctgcaattagaaacttctgcttaacccattgcactgtcagctttttgctctgcaaagctgtaattaagcaagtggagtgctataggtgtttgtgtgagcagccttttaagctgatagaagagagcaaagctgggatatttgagtatgagttctgtgaagaaaatggtaaacccacctgtaattggaatttaattgctgagtttgcggttgccagcaggctggatgatcctctgctaatcatggcacattacctagattttgcttttgagccaagtgtttgcacaaagtgtgccaaaaaaatactcaaagcccattataattatcacagtttgcatcacaaaaatgcaaagttattcaaggaaagcaaaagccagaaaagtatatgccagcaggcagctgatgtaatgatggcaagacaaaggttaaaattgctagagtgcacaagaaaggaattgcttgaggaaagatttaagcttatgtttgaaaaacttactgattgctttggttctgttaaaattcttcagcttatggcgggagtggcctggtacagctgtttatttgaaaatattgatgatgttgtcttaaaaatcttacaattaattgttgaaaatgtccctaaaaaaagaaatatattgtttagaggtcccatcaacagtgggaaaacaacctttgcagctgccctcctaaatcttctgggcgggaaaactttgaacattaactgtcctgcagataagttggcatttgaattaggttgtgcaatagaccagtactttgttatctttgaagatgtaaagggccaaattgcacttaataaaaagctgcaaccaggacagggagtgtctaacctggataatctaagagaccacctggatggcagtattaaagtgaatcttgaaaaaaagcatgtaaataaaaaaagccagatatttcctccaagccttgtaactatgaatgaatatctcctacctgaaacattgtacacaagattttcctatgtgttaaatttcactgttaaggagaccctcagggaaagcttagccaaaaatgacaggcttatgcaggacaggattctgcaggatggtcttacaatattagtactgttgctatggcactgtgggccagaaatgtttactgatgctttgcaagaagatgtaaagtattggaaagaaatacttgataaatattgtggaattaatagatttagtgatatgctacaaaatataagggatgggaaggatcccctggagggtcttgttattgaggttgaagaggaggtgggggggaactcagaaaatggaaatgattcaatgaatgactctggatttcaaacacagtaa
>NC_019856|Pan_troglodytes_verus_polyomavirus_4
atggataaaattcttcataaatctgaaaaaaaagagcttatagctcttttagaattaccagcaaatgaatatgggaattatcctcttatgaagcaacaatttaagaagatgtgcctagtatatcatccagataagggtggagatggggaaaaaatgagaaggttaaatgctttatggcaaacttttaacactgaactacttgaaatgagagacaacagatttgacatggagcaggatgactcaccgatctatggtaccccacaatttaaggagtggtggtactctcaatttccacccactccacccaagtaccagcgcacctcaactaatgacagacgaggaggacccgacatacgttgtgatgaagtccttgaatccagtgatgaagaaggcccctgtacctccacctccacctccttcaagcgacgaagaaagaccccccactccaccccctcggctgattttttctcctcgaccccaaaaacctcggagagttcctcttcttcatatgccagagattccgggagggactcttcctgctcgtctgacttctcggctagcttcactacaccgccccccacccaatgttctccctctaaacctgctggagaagcagattcaacagcttcgcaggcaagtttcagtagcacaccaccaaagacgaagggatctaaggttaataatgatcctctcgattttccaacttgtctctttgattatcttagtcatgctatatatagtaataaaacgatgaatagttttgtactatataccacctgtgaaaaggggcctgtattatatgaaaaaattgaaaaatacaggccagaatttaaaagcaggcataaatatgaagagggaaacttaatttttataattactctgggaaagcatagagtatctgcaattaaaaatttttgtgctagtttttgtactgttagttttctgttatgcaaagctgtaaataagcctatcgaatgttataattgtttatgcaaagaacctttcactttagtagaagaaaataagccaggactctttcaacatgaattttctgacttgcctgaagagcaaagttgtaattggaatttaattgctagttttgctcaagctaataacctagatgacccactgatgataatggctcattatctagattttaacgaaagttatccttgtaaaaaatgtgacaaaaaacaatttaaagttcactatatgtttcacaaggaccacatggctaatgcagccttgttttacatatgtaaacagcaaaaagcaatttgtcagcaagctgcagatatagttattgcaaaaagaaggttaagactaatggaagctactagagaagaacttttgtcagaaaaactaaaagtacaatttgaaagattaaaggaaatagggcaaataaaaattttgcagtacatggctggggttgcttggtattcttgcttatttgaaagtattgaagaaatagttatgaaaatattgcagctaattacagaaaatattcctaaaaaaagaaatgttctttttagagggcctgtcaacacaggaaaaacaagccttgctgcggctttcatggacttattagatgggaaagctttgaatgttaattgcccgccagaaaaattaccctttgaattagggtgtgcaattgaccagtttgctgtggtctttgaagatgtaaaaggacagatcagtatgaacaagtccttgcaaccagggcaaggaattagtaatttagataatatgagagactacatggatggagctgtaaaagtaaatcttgaaaaaaaacacatgaataaaaggtctcaaatatttcccccaagcattgtaacctgtaatgagtatcttttgcctcaaaccttatttgttagatttgcgctggtacttaactttccctcaaaagactttttaaaaatttctttagataaaaatgctgaaatgcttaaatatagaattttgcaaagtggaatgacacttgtattaattttgctttggtatttacctgtatctgcttttgttaaagaattagaagctgatgttaagtattggaaagatattcttgataaagaatgtggtcttgaaaggtttcataaaatgctacaaaacataagattagggctggacccattgcatgatattgtagtatgtgaagatgacaatgatgaaactgaagactctggaaatttcactcaataa
>NC_019857|Pan_troglodytes_verus_polyomavirus_5
atggatcaagtattatccattgaggagaaaaatgagcttatggatttgctgcaaatttcaagagctgcatggggcaatttaagcctcatgaaaaaagcttataaatcagcatcaaaattataccatcctgataaaggaggagatcctcaaaaaatgcaaagattaaatgaattattccaaaaacttcaagttgctttgctggaaatcaggagtgattgtggatcttcttcttcccaggggtactacagtgaatcctccttctacttcaccgagactcccttttcccattgccagccaacggatgaagaaggggggtcctgggggaaatggtggaggcagtttgttaataaggagtgttgtgatgatttgttttgctcagaaactatggcctctagtgaaagtgatgaagaaaatacttctgcacccctgtctgcagaggatcctgagcctgagcctgaagcatcccagaattcctttacctgtacgccccccaaaagaaagaagacagaacccaacacacccgaggattttccaaactgtttgtattcttttttaagtcatgcaatttatagtaataagactactaattcttttctgatttataccactgttgaaaagggaaagcaattgtttaaaaatgtggataaatcaaaaattaaggttgattttaaagctatattttcttataaggaggaggggattttagagggtagtttgctgttttttattactttaggaagacatagagtttctgcaattaagcatttttgtgtttctcaatgtactttaagttttatacattgtaaaggtgttacaaaaccattagagttgtacaaagctttaggtaaacccccttttagattaattgaggaaaacaagcctggtgtatccatgtttgactttgaggaggagaaagaacagtcagttaattggcaagaattatgtaactatgctttggaagccaaaataggtgatgttttgctgttgcttggcatttacttagattttgcagtggaacctggcacttgtgccaaatgtgaaaaaaaaagccacaaattccattataattaccacagtaagcatcatgccaatgcacgtcttttcttggagagtagatcacaaaaggcaatatgccagcaagcaattgaccaggtccttgcagctagaaggttaaaattagtagaatgtactagaatggaacttttagaagaaagatttctgcagctttttgatgaaatggaggattttcttcatggggaaatagaaattctaagatggatggcgggtgtggcctggttcactattttgatagacaattcatgggatgtttttcagcaagttctgcagctgataaccacaaatcaacccaagcatagaaatgttcttttcaagggacctattaatagtggaaaaacaacagtagcttctgcttttctgcactttttaaatggcaaagctttaaatattaattgtccagcagataaactgtcctttgaattaggttgtgcaatggatcaatttgttgttcttttggatgatgtaaagggtcaaatcactctaaataagcaccttcaacctggacaaggaattaataatctggataatttaagagatcacttagatggaacaattaaagttaatttagaaaaaaagcatgtcaacaaagttagccagatttttcctccagctatcatgacaatgaatgagtatcttttaccacccacaataggggcaagatttgctttgcacattcattttaaaaatagagctttcttaaggcaaagtctggaaaagagtgatttaattccaagaagaattttaaattctggatatacaattttgttgcttttactttggtataatcctgtggcttcttttacccctgctgtgcaagataaggttgtgcaatggaaagaaacattggaaaaatatgtgtctattactcagtttggtaaaattcagcagaatattcttgatggtaatgaccctttgcatggaattgtaattgaagaacaaatctaa
>NC_019858|Pan_troglodytes_schweinfurthii_polyomavirus_2
atggatcagactctttcccaggatgagagaaaggaatatatggaattattaaaattgcctcctgcagcatggggcaatattcccatgatgaagaaagcatataaaactgtggtgaaaaccttgcacccagataaaggaggggattcagctaaaatgcagagattaaatgaattgcaccaaaaaatgcagagtaccttgctggatattagaagtaactgtggaacctcttcttctcaggggtatcacagtcaatctcaagatccagaagggggttcttggggaaaatttttcaggagccatgttaatgaaaactatgatgatttatattgctcagaaaccatttctagtgaagatgaagaagaagaatctgatgcaagttctactcctgggcattctactcccggccgctctactccagggccttccttttctgatgaagaccctaattcttcacagcattccttctgtactcctcccaagaaaagaaaggtagaaacagctcctgaagattttcctgattgcttagataagtttttaagtcatgcattatatagtaataaaactctgacttctttttgtatatatacaactttggaaaaatctgctcaattgtataaatcatttgataaatctaaaatctgtgtggattttaagtctagatttctgtataaaagtgaaggtttagatgggggaattttattcattttaactttaaccaaacatagagcttctgctgtaaaaaccttttgttctgctcaatgtactcaaagttttttgcattgtaaaggggtcactaaacctctagaactttatcaaactttagggaaaacaccttttaaattaatagaagaaaataaagcaggattgtctttgtttgactttgaggagggaaaagaacaaagtgtgaattggctgcaggtttgtcagtatgccaatgccacagggataactgatgtaatgcttcttcttggcatttaccttgattttgcagcggattttggcacatgtgataagtgtgcaaagaaaaaaaataaattccattataattatcatgaggagcatcaagccaatgcacgtctctttttggaaagcaaaaaccaaaagaacctgtgccagcaagctgtagatcaggtccttgcagggaaaagattaaaacttgtagagtctaccagaatagaattaatggaagaaagaatgttagagctttttgaggaaatggatgaaaaattgcatggaggtattacaattttaaggtggatggctgcagtggcttggtatacaatgcttattgatgatgcatgggatgtttttaaaaaaataatggaattaattgtagaaaacaaaccaaaaaaaagaaatgttttaattaaggggcctttaaactgtgggaaaacaactctggcttctgcctttgtagatttttttggaggtaaaactttaaatataaattgtcctcaggatagactctcttttgaactgggaatggctatagatgcttatatggttctctttgatgatgtaaagggccagatagccctaaataaaaatctgcagcctggacaaggtattaataatttagataatttgagagatcatatggatggtactataaaggtaaatctggaaagaaaacattctaataaagtgagtcagctttttcctccctgcttaatgaccatgaatgactatctgcttccaccttcagttgggataagatttagtttgcatctgcatttaagaattaaggattacttaaagactagtttgcaaaagagtgatatgttatcttctagaatgctgaactctggactttgcattttactttgcttaatatggtataatcctgtaagagattttactacacctgtgcaagataaagttgtttactggaaacaaatcttagaaaaatatgtttctattgatcaattcggacaaatgcaacaaaatatattagatggaaaagatccactagatggacttgtaattgaagaggaataa
>NC_020065|Chaerephon_polyomavirus_1
atggataggatcctagaaaagagtgaaaaagagacactattgcaattattagagctcaattctcaatgtttctgcaactttccaattatgagaactgcttataagagagcatctaaaaaattgcatcctgataaagggggtagcactcagcaaatgatgcttcttaattctttatggcaaaaatatcaagaaggcataattgacctcagaaatactcaggtatattctgattcctatggaacaccctccttcagagccaagtatgcagcgtgggcaagcagtggagtatttacccatgagagccctgacttcagatcagatttatactgtgatgaatcctcttcagattgctcctccgactcccccgaggaagccccccaagagaccacccaacaatccagtggatatcatagttatccattccaattctcaacccccgaacccaccccctctacctcccaagaagaatcaacctcggcgttcagtgagtctgaacactcccaaacttcgggagaaagaaatggaagatctgaagactgcactccacaaaaaagaagacgaactactcagaacctggatggatctcatcctagctcgcaagctagctttgcgagtacgccgccaaaaacaaaaacaacaaatcctgatagccctactgatattccttcttgtttgtctgattttgttagtcatgctgtattttctaataagactgtaaattcttttataatttacagtaccttagaaaaagctgctgtactctatgataagatagagaagctaaaaatagaatttaaaagcttgcataaatgggaaaactcagggtctggactcttgcttattatgacaacaactaagcataggttatctgctgttaaaaacttctgtcaaactttttgcactgtatcctttttaatatgcaagatattattaaagccattagagtgttataggtgtatatgcaaacctccctttcatgaattgaagtgtagtaaagttttaagctgctcagattttgatgatgggaaagaagagacctgtaactggaataaagttgctgaatttgcagtagaaagtgatatagatgaccctcttttaatcttagcacattatctagactttgcattagcttatccttgcataaagtgcttaaaacctaaaactagggcccatgaggcacatcaagaacatcatgctaatgctgtattatttgaaaaggccaaaagtcaaagagctatctgtaatcaggctgcagatattgtgttagcaaaaagaaggctattattacaagaaagtacaagggaagaactgcttgctagggcatttgaaaaacaattaaataagctaaagaagatagatgaaatggaaataattaattatatggctggtgtggcctggtatgcttgtttatttgaagaatttgatgtaaaattgtatacaatgctaaaactattaactcagaatatcccaaaacaaagaaatatcttatttagagggccagtcaacacaggcaagactactcttgcagcagcaataatggacctagtgggtggaaaaagccttaatgttaattgtcctggagataaattaaattttgagcttggctgtgccatagatagatttgcagttgtctttgaagatgtaaaaggccaaaatactctaaataagaagcttcaaccaggccaagggatctctaatttagataatatgagagactatctagatggagctgtacaggtaaacttggagaaaaagcatgtaaataagagaagccaaattttccctccttgcattgtaactatgaatgaatatttacttccagaaactttgtatgtaagatttcacatgaaattaggctttgtacctaaaactaatttgcaaacagcactagataagactccttgtttacttgctaacagaatactgcaaagtggactaacattgtttttgttgttaatatggtattatcctgccagccatttctttcaaagtataagagaagaaatttctacctggaaagctattgtagaaaaaactgttactcatgctatgttttgtaatatgctagagaatgtagatgtaggggaaagccccttgcatggtataatagaagaagaagatacaggtgatgattaa
>NC_020066|Otomops_polyomavirus_2
atggataggctgtttgaaaaaagtgaaaaggataagctattgcaaatgttaggagtaggatcaaactgcttttgcaattttccattaatgaaacaggcctacaaaaaagcttcaaagaaatttcatccagataaagggggtaataatgagcaaatgatgcttcttaattctttgtggcaaaaatatcaagaaggaataattgacatgagaaattcagaggtcttttctgatgcctatggaactccatccttcagacaaaggtatgcagagtcctggaccggagtacctacccatgaaggccctaggagagcatcagatttatactgtgatgagtcctgttcttcaggagatgaatccccttcctcccctggagagccagactataattctgcaggaacctcaggatataatagctatcccttctcctctacccccttttcctctaccccctgccctccctccacctctgcctcccaagaagaatcgtcctcgtcgttcagtgagtctcaacacacacactccgagaattcaaccacttctggagagagaggtggaagagatgaagctcactctccagaaaaaagaagacgagctggtgagaacctggatggatctaatcctagctcgcaagctagctttgcaagcacgccgccaaaaggaaaaacaaagaatcctgatagtcctactgatttgccttcttgtctgtttgattttgtcagtcatgctgtatttagtaataagacggtgaattcttttattatttacagtacctttgagaaagctgctttgctttatgaaaaggtggataaattgaaaattgaatttaagagcttgcacaggtgggaggagacaggatctggcctattagtgctattaactataacaaaacatagattatcagctgttaagaatttctgtcaaaccttttgcactgtcagcttccttatctgtaaaatattactcaagccacttgattgttacaggtatatttgtaaagcacccttcaaagaggtcaaggctaacaaaatattactcagcactgattttgatgatgggaaagaggaagcatgtaattggaataaagttgcagagtttgcagttgaggctgatttagatgaccctttactaattttggcccattatcttgattttgcttctgcttacccatgcataaaatgcttaaagcctaagatcaaggcccatgatatgcatgaaagccaccataccaatgccaccctttttcaaaactgtaaaaatcaaaggtcaatctgtaaccaagctgctgatgtagtgcttgcaaaaagaaggttgttattagcagagagtacaagggaagaattgctatgccagtgctttgagaagcagttagaaaggttaaaaaagatagatgaaatgcagattattaatcatatggcaggagtggcctggtatgcttgcatgtttgaagaatttgatgtcattttgtttaatattctgaggttactgactgaaaatgtacctaaacagagaaatattctgtttagagggccagtaaacacaggaaagaccactctggctgcagccttgatggatttggtgggaggaaagagtttaaatgtaaactgtcctgcagataagttgaactttgaacttggctgtgctatagacagatttgcagtagtttttgaagatgtaaaaggccaaaatactattaataagaagttacaaccaggtcagggagtttcaaacctagataatatgagagattatctagatggggcagtacctgtgaatttggagaagaagcatgtgaataaaagaagccaaattttcccaccttgtattgtaactatgaatgaatatgcattgccccaaaccctgtttgtaaggttctacatgaagctaaattttagccctaaggctaacttacaagctgcattagaaaaaacaccttcccttttgcaagagaggatcctccaaagtggtttaacattgttccttcttcttatgtggtattattctagctctaaatttagccccacaatcagagaaaaaatctcaaattggaaggttattgttgaaaaggttgtaactcatgaaatgtactgtaaaatgcttgagaatgtggaggtgggggagagtcctttaacagatattttagaggaatatgaagacactgattcataa
>NC_020067|Cardioderma_polyomavirus
atggatacagcacttagtgcttatgataaactgcagctttgtgaacttttaggaattcctaggcactgctatgggaattatcctttaatgaaaagcagctatcgccaggcatgcttgaagcatcatcctgataaaggaggagatgataatactatgaccctcctgaatgtactatggggaaagtttcaaactggtgtttatgaaatgagaagacagtttccttcatttgaagaggatgattttgaagaagaagacctctccccaccttatggcacctcacaatttagacattggtgggctaagcagcagcaccatgggactaaatctgcagctcatgcaaggaccagtggaaataggagaagaaagccttcctctccccactcaggaacaggggggggctccgaggggacctctaccggatattcttcagcgtcccagacttccaacgccaccgcagacaccgaccgaaccaatatacctccctcagccgctaatgatgagacgccaggatcctcttccacgtcctccaggtttacctttcccaaccctaaatcctccaatacaagagggtaccgaggaggcaatatatttggagattcttcaagaggaccccagccaaattgggatgattccttatactgcgacgagtctttgtcccccgagcccccgacccccacggaggatgaggcattttcggagtccttctccgagacccccttctccgagacctcgtcccagagaaccggctctgcctttaccgagacggcctcccagtccactgatgaatccttctccatgccatcaagcccaccacgacgaagaaaacggaacacttctccagcaccgtcttactctagcactcctccaaaaccaaagaaaaacagggaaaatgctcctcctgatgactttcctgttgatttcactgaatatcttagtcatgctgtatattctaataaaacactgagtgcttttgctatatataccactcaagaaaaaggtaaacttttttattctaaattagaaagtaaatttaaagtagaatttaaaagtaggcacaaggtaaataatggttgtattttattggtaattactttgtctaaacatagagtatctgctcttaaaaatttcttaatgccattttgtactgtgagctttttaattgtaaaaggtgtgataaaagtaatggatttgtataatgtattaagcaatgacccttatgaacttatagaagaaaataagcctttacaagattttgagtttagagacttacctaaagaacaaacatgtaactggaatgctgttgcagattttgcaaatgaatatggacttgatgatcctttaattattttagcacattatttagattttgcaaaagtacctccatgtgaaaaatgtaatagtagaagtagtcttaaacctcataaagctcatggtaaagaacacaaaaatgcaaagttgtttttggaatctaaatctcagaaatctatttgtactcaggctgcagagattgttttagctaaaagaagattgctgatgcttgaacttaccagagaagaagtgctgacaaagaaattagaagaaagactttccagacttgcagacctctctcctgaagatttaagattacatatggctggggttgcatggtataattgtatgttccaaaattttgaaatgaaactttttaagatattgaagctattaacagaaaatgtgcctaaaagaagaaatattctatttagaggaccaattaatagtggcaaaacaagtctggctgcagcattattagacctattagaaggaaaagcattaaatgtaaattgtccagcagataagctaccatttgaactggggtgtgccttagataaatttatgatttgctttgaggatgttaagggtcaggtggggcctaataaacatctacaacctggtcaaggcttccacaatttagataatttgcgagatcatttagatggagcagtacctgtcagcttagaaaggaagcatgttaataaaaaacatcaaatttttccgcctgctataataacagctaatgagtacttaattcctaaaactgtgctagctagaattgcttatactgtacctttttgttgcaaagaaaacttaagaacatctctagacagaaatcttgatttaagaagaaaaagaattttacagagtggtactacccttcttttatgcttaatatggtgtttaaacattaatcattttaaggttactttacattctgagattaaaaaatggaaagaactgatagaagttgaggtaggacatggcaattattgtaaaatgattgaaaatgtagaagcaggtgataatcccttgaaaggcattactgaagatgaccaagactcagaggatgattcaaaccaataa
>NC_020068|Eidolon_polyomavirus_1
atggatacagcactcaccagggtagaaaagaaaaaactatgttttttgctagatttacctccacaatgctacggcaatgtacctatgatgaaaagtcgctacaaaagggcttgtttaaaacttcatccagacaaaggaggagaagatttactcatgaaggagttaaatatgctatggcaaaaattccaggagggcatctttaatctgagaagagacataccttcctttgaagaggacgaggaagatgaagaggaggatgatacccctatttatgggacccccaaattcaaggcctggtggtactcgaagtacgcccgctggagccaggggagcaatgactcttcctcatctaaatcatccagtagaagatcctcaggacgtgccagaccggacagtgggtactcgtcctcgcagcaggactccgacccctccgcttttccatcgtcccaggcttccaactcctcagatggacagtcccagcagcgggagtctgcccagcatcccggaggagcctctgtacctcccgagggatttcaatcctcccacgcgggacaccataatggatctggatctgaggagtcatcaagtggacgggggtcgcaggagcgccccaccggcgatgctcccacgggaaaacagcggtggagaggaggcaatttatttggaaatagctccagagtacccccacctaattgggatgattcactgcgatgcgatgagtccctgtcctcgcccgaggtctctgcaggtgaggaggaccccccgacgggctcagagtcctcctcgcaatacccccaggattccactaccgaagaggccaccgagccggaggaacagccggaggagcaccagcacgctggaccctccagctcttccttctcaactccaagaacccctcctagtagaagaagaaagttcactcgaccccagggatttcctcgttctccggatgcagatagctattcaagcactccgccgcggccaaagaaaccaaaagagaatgatcttcctaatgattttcctcctgatactcttgactatcttagtcatgctgtctacagcaataagacggtaactacctttgcaatttatactaccttagaaaaaagtaagcttttatatcagcagcttgataagtttaaagtagattttaagagcaggcataaatgtccaagaggggggataattttatgcataaccttgtctagacatagggtttccgcggttaaaaatcactgtgctaacttttgtactgtcagctttttaatagttaaaggtgtgattaaaattttagacctctataggctattaaaggaggacccttatagacttatagaagaaaataaaagcttgtataactatgattttgcagaaaaaagtaaggagcaaacttgtaactggaatttagtagctgattttgcatttgaatatagattagatgaccctcttgttattttagcacattatttagattttgcaaagccatatccttgtggaaaatgttttacaaagactgcccttaagccacacaaagcacatgaaaaagaacatcaaaatgcaaagctctttatggactgcaaatctcagaaaagcatttgccagcaagcagcggacattgttattgcaaaaagcagattggaaatgatggagtgcaccagagaagaattgctggagaagaagatgagaaaagttatggagagactaagagactttgagcctaaggacttaaaattatatatggctggggttgcatggtattgtaatttgtttaatcattttgagcttattttgtttaagataattaagtttcttacagaaaacattccaaagcatagaaatgtaatgtttaaaggagaggttaatagtggcaagacaagcttagctgcagcaataatagatttattagagggtaaagctttaaacataaattgccctgctgacaagcttaattttgaattagggtgtgcattagacagattttgtgtagtctttgaagatgtaaaaggccaagctggtccaagaaaagacttaccacctgggcaggggttcaataatttagataatttgagagatcatatggatggagctgtacctgttagcttagaaagaaagcatgtaaacaaaaaacatcagatatttcccccaattatagtaacttgcaatcattatgtaattcctgtaactgttcaggcaagaatatgtttcaccctaaactttgtttctaagccaaatttaaagacttctttagataagaatttggaaattaggagaagaagagtattgcaaagtggtactactctattattatgtctaatatactgcttacctatgagattatttgcagatactatggtagaagatgtaagaaattggaggcaaattataaaccaagaagtagggtgggacacttactgcaaaatgttggaaaatattgaggcgggagatgatccattaaggggggttgacccagttgaagaggaggaagaagaaaatgatgacactacacaataa
>NC_020069|Miniopterus_polyomavirus
atggataaagcattaaccagggaagaaagccaacagcttatggagcttttagggcttcctatggtgcagtatgggaatcttccagctatgagaaaagcttttttgcaaaaatgcaagattttgcacccagacaaaggaggcaatgaagagcagatgaaaactctcatgtctctttacaaaaagctggaagaccacctcaaagatgtccaggatgaggaattctgggctcatagctggagagctgatgaggttcccagttatgggacccctgagtgggactcctggtggcagcattttaataaagatcttcactgccatgagaacctggaggagtctgatgaagaggagccaggatgttctcagagtaccccacccaagaagaagaagaggcaagataatcctagagatttacctgagtgcttaaaggactttcttagccaagctatctttagtaataagactcaatgctgttttgtgatttacaccactaaggagaaagggccttttctgcacaaaaaaattgttgataaatttcatcctttgtttatcagtaggcacagctttgaaatgaataacatcttgtattttctcacacctaataagcatagagtaagtgctatcaataatttttctttgaaattttgcagtgttagttttgtgattgtaaaggctgtgattaaggaatatctctgttacagtgctctgtgtagagatccctttaaattattagaagaatctgttcctggaggcctttctgaaaacttttttaatgctgaggaggtggaagatgtaaaatgtgtatcttggaagaaagtcagtgagtttgctttggcaatcatgtgtgaggacgtccatttgctcatgggcctatatcttgaatttcaagaagagccagaaaactgttccaaatgtgctaacaaaatactaccaaaccattataactttcataaattacattttgagaatgctctcttgtttgcagactgtaaaaaccaaaaaagtatctgccagcaagctgtagatgctgttgtagcaaaactaagagtggaaagtcttgtcctttctagagagcagttactgataaacaaatttaaaaagcattttgaaaaaatggatttaatgtttggaagcctggggtcagcaaacttggagcatttcatgggtggggtagcatggtttgactgtttgttccctacaggaatagcaaatattatttatgcatacctcaaatgcatagtttataacatccctaagaaaagatattggttgttcaaaggcccagtaaatagtggaaaaaccactctggcagctgccctccttgatttatgcggggggaaggcattaaacattaatttaccttttgataagatcaattttgagcttggggtagcaattgaccagtttactgtggtttttgaagatgtgaaagggcagccttctggaaataaagaccttccaagtggtcaaggggtcagtaatcttgataacctcagagattatcttgatggcagtgttaaagtcaacttagaaaaaaagcacttgaacaaaagaactcagatttttcctccaggaattgtaaccatgaatgaatattttgtaccttttaccttgaaagctagatttaccaaaatgctttcttttaaacctcaagtctgtttacataacagcctgaaacaaacagaagaaataatgagattcagaattcttcagagtggagtcacattgctcctcctactaatctatcacttagagacctctgagtttaaagaagagctccacccccttgtcaatgagtggaaggagaggattgacagggaagtaggggattcccgttatctggagatgaaagaaaatgttttagctggcattaacattttaaccaaaagagctggagggactcccccagcttctcccctttcttcccccccgagcagccctcaaccccctactcagagtaccaaacacagctgtcaggaaaatgatagtgggtttgattcaatgtcaatgacacagtga
>NC_020070|Pteronotus_polyomavirus
atggacaaggctttaaatagagaagaaagccaggagcttatgcagcttttaggcttacatatgactctttatgggcaactgcctatgatgagaaaagcctatttaaataaatgcaaggaatatcacccagataaagggggtgatgagcaaaaaatgaaaagaatgaatgagctgtataaaaaactggaggatgcattaagtgcagcctcaaaagaagaaactgtttggaactcctgggcctctggagagtgtcctacctatggaaccacagagtgggaagcgtggtggcagcaatttaatgcaagctgggatgaagaaaacctaagatgtgatgaagaaatgtttgatgaagatgaggaggagccacactcacaaaccaccccaccaaaaaaaaaggctagacgagacacccctacagaatttccagaggtgctgttagagtttttatctaaagctgtgtttagtaacagatgtgttagtgcttttgcaatttatacaaccaaagagaaaagtgtaatgctgtatagaaaggtgtgggataaatttagtgctacatttattagtaggcatgggcatggtgtggataaggctgtgctatatgtacttaccccaaataaacatagagtaagtgctttaaacaatttttgtaaaaaattttgtagtattagttttgtacttgtaaaggccattattaagccctatttgtgctattgtgctttaaaaaaagacccatttgaaatactggatgaaagtgtacctgggggtttaagtgaaaatgcatttaatcctgaagagtgtgaggagggccctaaaatggttaattggaagcaggtgtcagattatgcttgtgctatcaaatgtgatgatgtgcatttacttatgggcttgtatttagaatttgatttacctgtagaaggatgtgataaatgtgatagacagcaacttgcctctcattttaaataccatcaagagcatgcagaaaatgctaaactgtttgcagtgtgtaaaaaccaaaaatctatttgtcagcaagctgtggatgctgtgattgctaaaagaagggttgatcagcttgtgctaactagaaaacaaatgttaacagaaagatttatttgtatgctagacaaaatggattcattgtttggggctagaggggcagcagacctacaagagtacatggcaggggtatgctggcttcattgtttgataaataacattgaaacccaaatactgcaatttttaaggtgcatagtaactaatgtgcctaaacaaaggtactggctatttaaaggacctgttaacagtggaaaaacaactttagcagcagcattgctagatttagttggtggaaaggcattaaacattaatttgccatttgaaagaattaattttgaacttggtgtagccatagaccaatttatggtagtgtttgaggatgtaaaaggtactgttagtacaaaggacctgccacagggggtaggcctaactaacctagacaatttaagggattatttagatggcagtgtaaaggtaaatttagaaaaaaaacatttaaacaaaagaacacaaatctttcctcctggcattgttactatgaatgagtatgtgctgccccatacacttagtataaggtttgtgaaaacattaaattttaggtgcaaaagctacctgcacaacagtttaagaaaaactgaagagcttttagaaaacagaatcttgcagtcaggcgtgaccttaatgcttatgcttatccaccattgccttgtgatggaatttgacccttgcatacaagacagagtggtgcaatggaaggaaagaattgatagagaggttggagatgatttaatgaatacctttttaagaagaatttgccagggcaagtacatcttggatgaagaggaggatgagatgcaaacagactgtcagaggatgccaccgccacctggaccacccccaccttacacgcctgtggatccaagaacccagtctcaaccaaactcccaaacttcccaggaaacccctgattcaggtgtcttttcacaagcatcacaataa
>NC_020071|Otomops_polyomavirus_1
atggatagtgcactaacctctgcagaaaagaagcaactttgtagtcttttgcaaattcctaggcactgctatgggaactttcctctcatgaaaagcagttttaaaactgcttgcttaagaaatcatcctgataaagggggtgatccagaggtgatgaaggaattgacctgcctttggcaaaaattttcttgctctgtttatgagatgagaaggcacttccctacatatgatgaggaggatgatgatgaggataccccgctttatggcacttcagccttcagaacgtggtggggaaggaagcaacatggccatcggagaacagagaccacctcaagttccagaagaggagagccttcccatacaggagactccagcggctatggcagtagtcaacagtcccaggggtcctcagaattttcagagccatccaattccagaaacccctccagagaggatataccttcctcatcttctaccaagttcaagggagggaacctatttggaaattcagcaagatgtgcccctcccccgtccccgtgggatgacgagtccctccgctgtgatgagaccctgtcttcacccgaacccccgtccaccgaggaggagcccttctctgaatcatcagagaggaccacctttaccagcacgcaatccgatgaggaccctttctccacccccagaagtccaccccatcctcatagaaggagaaggcctgcaggatctcctacaccaagttattctagcacaccaccaaagccaaaaaagcctaaggattctcctcatcctagtgattttcctacagattgttctgattatcttagccacgctatctatagtaataagactatgagctcctttgcaatcttcacaaccagagaaaaaggtaaatttttttataataaaatagatggaaaatttaaggtggaatataaagggaggttttcctttaaagaaggttctattttgcttatattaacctgtggaaaacatagagtaacagctattaaaaattttctgcaaccattttgtactgttagttttcttgtagtaaaaggtgttattaaattgctagatttatataggcatcttgggggagataatggatacagattggatgaagaatctaagagtcttaacagttttgaatttgatcaaaataaaaaagagcagacctgtaactggactcaggtaactgattttgctgttgaatatggtatagaagatcccctgttaattatggcacattatttagattttgcatataatccagatttatgtatgaaatgcttgcataaaacaggccttaaacctcataaagctcatgaaaaagagcatgctaatgcaaaactatttcaggattctagatcccagaaatctatttgtgctcaagcctccgagacagttattgcaaaaaaaagactgcacatgatggaagtaacaagagaagaactacttttggaaaagttaagatttcaaatggaaaaactggtggactttggacctaatgatttaaaagtatttatggctggtgtagcttggtggaactgtatgtttgctgactttgaaatgaaattactgaaaatcttacagttaattacagaaaatattcctaagaaaagaaatgtcttgtttattggtcctatcaattcaggtaaaacaagtttagcagctgcactcttagatttacttgatggtaaagccttaaatgtgaattgtcccagtgataagttaccatttgagcttgggtgtgccacagataaatttgttgtttgttttgaggatgttaagggacaagtagggcctaataaagatctgcagagtggccaaggatttcacaatcttgataatttaagagatcacttagatggaaatgtcagtgtcagtttagagaaaaaacatgttaacaagagacatcaaatctttcccccctgtataattacagctaataactatattattcccaagactgtgttttgtagaattgcttacactttgcattttagctgtaaggataatctaagagattcattagagaaaaactgtgatttgagaagaagaagagtattgtccagtggtgtaactttggttctctgtttaatttggtgtctcaatatgaaatatttccagacttccttacaagaggatgtaaagaaatggagagatattattaatgcagaagtaggccatgatatgtattgcaaaatgttagagaatgtggaagctggtgaagatcccttgcatgggattttggaatatgaagaagacgaggaggattaa
>NC_020890|Human_polyomavirus_12
atggattcaattctcacctttgcagagagacaattactgatttcactacttaaaataagtggtgatacctttggtaatgtccctgctatggcaagagcttataagcttgcagctaaacgcttgcacccagacaagggaggcaatgaagctgagatgaagaaattaaatgagctttggaataaattcaaagacggaatctacaatctgagagagtacaatcctcataggaatccatctggaaatccctgtggatccttcttctggtttagaagattccaaagtgacctatttgcagatgaaaccctgtcctccacttcatcagatgaagagcctgagccagcccaaagaaaacgaggcacaggagccaatatacatgaatctgcttcccgaacctcattttctacaggctcaccaggaaaaggtaccagaggaggcggaggaatacctagagatgctccccccccagattcaggttatggatcctttccatttgattcaaccccccctaagcgaggaagaaatggaggtggttcagctccttccacaagtggaggggtaccagatgactttgagggagattcagctgaccaaaactgtagccaggctacgccgccaaaatcaaaaaaagcaaagatggataatgggcctagtgactttccttgtgatattaatatttttctttctagtgctgtttattctaacaaaactgtcaatgctttcctaatctttactacagtggaaaaatgtcaattactgtatcagaaaatagatgtcaaatttaaaattgattttaaaagcagacatgaaggagaaaataaagcgcatggctatttgtacatccttacagtagcaaagcatagagttagtgctgttaaaaattattgtgcaaaacaatgtactattagctttttgcattgtaaagctattaataagccatttgattgttataaagctttatgttgtgatccatataagaggattgaatctaataaggacctctttcaaacagattttgaaaatgaaaatagtcagcaggtagattggactttaattagtacctttgctgaatgtaatatgattgatgatccctatttaataatgggtcattatcttgattttgcatcaccactaccctgtaacaaatgtcaaatgaaagtgttaaaagttcactatcagtttcatgaggctcaccacaataatgctattttgtttaaaaacagtaaagctcaaaagacaatctgtcagcaagctgcagatgtggtaattgctaaaagaagactacatcttattgagagtactagagaagaactacttgctgaaagatttaagctatttttaaacaaatacaaagaactagataaaatgagagtgttggagcatatggcaggtgttatgtggtattctgttatgtttgaaaatattgatagaattgttattcaaattttaaaattgatgactgaaaatattcccaaaaaaagaaatgttttatttaaagggcctataaattcagggaaaacaagctttgcagctgccatgttagatttaattagtggaaaaaccctgaatattaattgtcctgctgataagttaccttttgaacttggatgtgcccttgaccagtttgctgttgtttttgaggatgttaaaggtcaagtaggaaacgataaaaccttacaatgtggacagggggtaaataacctagacaatatcagagatcatctagatgggtctgtcacagtaaatcttgagaaaaaacatgttaataaaaaaacgcagattttcccaccctgtattgtaactatgaatgattataagttgccccccactgtaaaagccagatttgcttatatggtaatttttactcatatgaaatgtctgcagacttctttagaaaagaatgatgatattgtaaagcatagaatcacccatagtggcctaactatgtttatgatattaatgtggtattgtagtagctctgcatttataccttctttgcgcgaaactatagagatagaaaaaaaactgctggaatccatatgtaccacagaaatagcatgtttaatgaaagataatattaaagcaggccgtgaccccttacatgatattgttacagaagcagatgaataa
>NC_023008|Butcherbird_polyomavirus
atgagctgcaaggaaatccgtgagttacgggaattgcttggcctgcctccacatgcctcctatgatgatattaaggccgcctacagaaaacaggccttaatgtatcatcctgacaaaggcggtgatgaagagaaaatgaaacgccttaattgcttgatggataaggctaaagagtatgatttctcagctgaggcagcaaattccccgctcttctgtgatgagagcagtctgagttcttctgatgaggaagatgtgcccgcacagggaagctcccggcctggggatgacagcggtcttggagccagtttcagtgccggtttcactgacagtggccctgcatctcagagttttgggggacaacctggatcacctccaccaaccccgggaagtgggtctttcagtactcctccaaagagccaacgtgagattactctccctgcagatattgaagcttgcctgcttgctgctaaatctgtgcagagctgtccggaggtccatctcttggtgactacctatgcaaaacttcaagatcttcaatcaagcctgctacaacactttgactgcaaagcctatttagttgctaaatgggaggggggtttggctttttttgttatgcagcttgatactactgctagaataagcacaatttctaatttttgtaaaaaacactgtactgtatctccctttattgtaagaggtgttaaaaaacatttcctgcaaaaattacttgatgttgtcagtaaactggaaaatgtggaaatatgcttttctaaccttaatttagacgggaacatggataaacagtttaactatgctttgctaaatgattttgcttgcaaacataatataagtgatacccttttgctgttagctacttacaaaaggttctctgtcttaacggaagaatgtgcagattgccttacagccaaggaaaatattactgtggaacaagcgaagaaacgaaagttgggtggccatttggatgaccatcaagaacaccacagtaatgccaaactatttctacaattacgagaacagaaaagggcttgtcagggagctgttgacgctgtcttggcagaaaggcgctacttaacagccacaatgacaagggaggaactgtttcaagaaagggttgaaactgttttggcaaacatcaaaaagctcttagatgagcgtgagacaacagatgctttgtgttgtgcaatataccttcttaatatgcttattaaggagcctaaggctatctctgatattataataacattggtaaagaatcctcctaaaagacgttactttgtttttagaggagctgtcaacactggaaaaaccacagtagcagctgcaatcttaaaccttctcacgggtgccagtttaaatattaatggcagtcctgaaaggctgcaatttgaacttggctgtgcaatcgaccaaatgatggttttatttgaggacgttaagggcattccagaagatgactatgagccttatctgccgagggggatgggaatggtaaatttagataaccttcgtgatcatttggagggagcagttcctgtaaatttggaacggaaacaccaaaataaggttgcacaaatatttcctcctggtatcataacaatgaatcactataaaattcccttgacggttagagtcagatgtaaaaatattttagagtttcacagagattgcacatttaaaagtgctttggcagctaatcctataattacacaaaacagatggcttacaaagccggaaaccttgcttggtttgcttatcctgtctgagaccagctgtgtgaagcagctgtcaagtattggaaaatgttatgtggaatgtttaaaagcagagtttgataaccggtgggagtatacaggaaaattatatgctggtgaatcatgttttgaacaaaatgctgagacttag
>NC_023845|Raccoon_polyomavirus
atggacacagtactaactagtagtgagagaagggaactctgcagtcttctagaattagacccccaattatggggaaatattccagtaatgagaaattgctataaaaaatcatgcttaaaatatcacccagataagggtggagatggccagaaaatggtcagattaaatgaattatgggcccgagccacagaaaacctcactcgactgagagaagattgtggattccaggatgaaccccctatatatggaacccccgcctttagagagtggtggttctaccagcagaacttatacacctggagtcatgatggcccgtccacctcaagttcctcaggaagatccagaagatgggattcctctcgggatcatggagaattcgccggaggcgaggggtccagcgggagggacagggtacatacctcaaagtcaagtacctctatgccttcccacagaccccactcctcagccaatctacacggagataattccgaggacccactcttctgtgaagagacacttgattcatcaccatcaccaccaccatcaccggctgctgacccccacaccttcacctcctctcagtcctctactccctcctcggctttcggattctccagtcagacatcgaccccgtccaatgcctcccagggagattccaggaccaccggaccccatcccaacactccttcgcctcgcagacgaaaacacagagaggatcatccaacaagtccttatgcttcgggaggaagtttctcaagcacacctccaaaatcgaagaagccaagggattcttttagtcctcttgattttcctagtgatcttcttgactgcctctctcgcgctactcttagtaataagactcagaatgccttcctaattttctccacaaaagaaaaggtatgtctactttatgataaaacagatgataaatataaagtagaatttaaaagcttgcataaatataagaatggttctggttttcttttcataattcttctaactaagcatagagtcactgctataaagaatttctgtgcacaattttgtaccattagttttctattatgtaaagctgttatacaacctgtacaatgctatgacaggttatgtaaagatccttatacctttcttaaagcaaataagtgtgggatttttgagggtgaatttgcagagcagaaagaccctacctgtgattggaatcaaatagcagattttgctcttgctcaccttttagatgatccccttctaatccttgctcattacctggatttcagcaagcctcctggtaactgcaccaagtgtcttactgggaaggggttaaaggcccatgcggaccatgccaaggagcatgataatgcaaagctattcattaaatcaaagagccagaaatccatttgtcagcaggctgcagatgtggtgtgtgctaaaaagaggcttgcaatgcttgaacaaacaagaacagaaatgctggaggagaaatttagaaagcaactagcaattttaaaggagttagaggtgattgatctccatctgattttaggaggtgttgcttggtatagtgtgatgtttcaaaattttgctgacatgttgaagggactcctgcaattatttactgataatatccctaaaaaaagaaatgctttgtttataggcccaattaacagtggaaaaacaagctttgctgcagccttaatagatctattagaggggaaggccttaaacatcaactgtccagcagataaacttaattttgaactgggctgtgctttagatttgtttatggtgtgttttgaagatgtcaagggatctaaatgttcaaataaagaccttcagtcaggccagggcatgaacaacctggacaatctaagggatcacatggatggagctgtacctgtacaactggagagaaagcatcagaataaaaggagccaaatatttcctccctgcattgtgacctgcaatgaatattacattcctggaactgttgctacaagatttgctcaaaccctgacttttgcaattaaactttgtctaaagaactctatagaaaagaacattcttatgcaacagaagagggttcttcagagaggttgcaccctcctgatggccctcatctggctcttacccctggatgacttttctgatggaattaggagtgatgtgaaggactttaagggtgctgttgagggggatgtgggctgggctacttatcagaagatggtggagaatgtggagaatggggatgatccaatgaagggtattcttgaacaagataatgaacaagataatgaagatgttgattcaggccgctttacacaataa
>NC_025370|Pan_troglodytes_verus_polyomavirus_2a
atggatggagttttaaacagaaaagagagggagaccctctgtaatctccttgaaattccacctcattgctttggtaatttacctatgatgaaggctgcatttaaaaaaagctgcttgaagcatcatccggataagggtggtaatccagttattatgatggaattgaacaccctttggagcaaactccagagaaatatccacaaattgagaaatgaattcagtctctttgatgaggtcgacgagactcctatatatggaacagccagattcaaagagtggtggcattcaggacagtatggctttgggaaggcataccccggtccaggaccccgaaagccctcctccactgcatccgggggaacctccactgacagagcatcccctccaagctgcagccagagctcttcctctggctatgggtccttctcagcgtcccaggcttcagacaccgagtccagaggagccagtgtacctccccaatactctgatgacacctccgatgcaacagagaccaccaattcaggaagagaatccagcacacaacacggaaccagtgtacctagaggttcttccagaagtgatggcacctgggatgatttgttctgtgacgagtcgatttcctcgcccgagcctccctcgtcctcagaagagccagaggagcccccctcctcttcaaggagcagcccccagcagcccccgtcttcctctaccgaagaggcctcgtcatctcagtttaccgatgaggaatacagagcccctccattcacctccccgaagacccctcctcccttctccagaaagcgaaaattcggggggtccagaagctctgcaagctctgctagttcagcaagttttacaagcactccaccaaagccaaaaaagaaccgagagactcctgttcctactgattttcctgttgacctttctgattatcttagccatgctgtttatagtaataagacagtaagttgctttgctatttatactacacctgataaagctgtagaattatatgaaaaaatagataaattcaaggttgattttaaaagtagacatgcatgtgatttaggatgtatattgctgtttatcaccttatctaaacatagagtatcagctattaagaatttttgtggtaatttttgcactattagctttttgatttgtaagggggtaaataaaatgccagaaatatatgctgcattatgtaaacctccctataaactgctgcaggaaaataagcctcttatgagttatgaatttcaagaaaaggaaaaggagaccacctgtaattggaacctagttgcagaatttgccacagaatatgatctagacgatggtctaattatcttagcacattatctagactttgctaacccatttccttgccataagtgtgaaaacaaatctcgcctcaaaccccacaaggcacatgagttacatcatgcaaatgctaagctattttatgaatctaagtcccagaaaagtatttgtcaacaagccgcagacacagtgttagccaaaaggaggttagaaatgctggaaatgactagatcagaaatgctgtgcaagaaatttagaaagcatttagaaaaattaagagatttagatactattgatttaatgtactatatgggaggtgttgcttggtattgttgcttatttgaagagtttgaaaaaaaattgttaaagattttagaactgttaacagaaaatatacctaaatatagaaacatatggtttaaaggcccaattaacagtgggaagactagttttgctgcagcattactagatttgctagaaggcaaggccctgaatattaactgtccatcagataaactgccctttgagcttggatgtgcaatagataagtttatggttgtttttgaggatgtgaagggtcaaacaagcacaaataaggatctgcaacctgggcaaggaattaataaccttgataatttaagagaccatcttgatggtgcagttgctgttagtcttgaaagaaagcatgtaaacaagaaacatcagatatttcctccttgtattgtaacatctaatgactactttcttcctaaaactctattggcaagatttagttatactcttaacttttcctcaaaggcaaatctgagagatgctttggatcacaacatggaaataaggagaagaagaattctgcagagtggtacaactttattattatgcctaatttggtgcttgcctgatacatcatttaaagcttgtttgcaagaagaaataaaagaatggaagcaaatattacaagcagaagtatcatatgccaagttttgtcagatgattgaaaatgtagaagcaggtcaggaccctctgcttagcattttaatagaggaagagggccctgaaacacaagactctggcaatttctctcaataa
>NC_025811|Bovine_polyomavirus_2
atggattccattctttccaggcaagagaaaagggagctttgtgatcttttagagatcccccatcattgctatggcaatattccaatgatgaaggcacaatataaaaagatgtgcctgctttaccatcctgataaggggggggatggagctaaaatggtgaaattaaactctttatggacctcgtttcaagatgaagtaacaaaactgcgtgcagaagttaactttttttcatatcaggaaaatgaacctatctacgggacccctcagtttaaaacctggtggtaccagcagcatggcagttatttctctgagtcgcagtccacgtccaaaccgtcccgtggaggaccctccagaagattcagcagagccacctcgccagactccacaacctcaacctcaaccacaggatccggtatatttaccgaatcaagtcagcattcagatgtgggaccggctgggagccagacctcgtctgcaaagacaacctcgtcttctggaagaagcagagcccccagcggaggaggaaccggagtatttggaagtgctgcctattccagagagttcaggtcagaaacacaagactcagatttgtactgcgacgagaccttgggttcctcacctgaatccacgggagaggatgacggtccctccaccagtgcctcccagcccaccacctcaacaccccagaaaccgagaaaggcgcctccaggagcagctagaaagagagcatttgatgatggagatagtagtgcaggatcttcaagaacatttgacagtactccaccaaagacaaaaaagaatgagaatatgcatcatcctgctgattttcctagttgcctgtctgattatctctctcacgctgtgtatagcaataaaacagtaagttcttttgctgtatattctactttagaaaaaattactttattatatgaaaaatgtgataagtttaaagttgattttaaaagcaggcacaaatacagaagccctgatggctcattagctggcattctgtttttaattactttaactaaacatagagtttcagctgttaaaaactattgtagcatgttttgtacaataagctttttaattgtaaaaggggtgaacaaaagtcctgaattttacagagcattatgtaatgagccttttcaattattagaggaaaataggaatggtgtatggtcctatgaatttgactctaaaaatgaaaaagctgaaagtgtgtcttggacagctattgctgaatttgcagaaacttatgaattagaagatcctttaattatcatggcacattatcttgattttgctaatcctttcccatgtgctaagtgccatggaaaaggactaaaagcacacaaagatcatgaaaagcaacataacaatgcaaagctgtttaaaaatgcaaaagctcaaaaaaacatatgccagcaagctgcagatgttgtgcttgcaaagaaaagattaaaaatattagaaagtagcagagaagagcttttggcagagaaatttaaaaagcaattaagtaaattaaaagaattatctgctatacctttattagagcatatggcaggagtggcctggtattgctgcttatttaatgactttgaagaaaagcttgttaaagtgttgcaacttttgactgaaaactgtccaaagcacagaaattgcctttttattggtcctattaacagtgggaaaacaagctttgctgctgctatcttagatttaattgagggaaaaagcttaaatgtgaattgccctgctgataagctaaactttgaacttggctgtgctattgaccattttgctgttgtatttgaagatgtaaagggacaaaccagtcttaataaaactctgcaaccgggacaaggaattcacaaccttgacaacctgcgagagcatctggatggagctgtttcagtcaacttggaaagaaaacatgtgaacaaaaggactcaaatatttcccccttgcattgttactgctaatgaatatgtatttcctcaaactttacttgctagatttgcttacactttaaaatttgaacctagaaaagtgctaagaaaagctttagaagctaataaagacttaggaaagcataggattttacagcaaggcctaacactgcttttagcactaatatggctttgcccttctcataagtttcatagtagcattagagaggatatcagtacctggaaaagcatacttaattctgaaattgggaatgaaaaattttgtataatgattgaaaacattgaaaaaggtttggatcctttaaaagattttattgaggaagaggatgcaaatacagatgattctggaaggttcacacagtcacaataa
>NC_025892|Cercopithecus_erythrotis_polyomavirus_1
atggataaagttctcaacagagaggaatccatggaactcatggatcttttaggcctagacagatcagcatggggcaatttacccctgatgaggaaggcatatttgaagaaatgcaaggagtttcaccctgacaaagggggagatgaagataaaatgaagagaatgaataccctatacaaaaagatggagcaagatgtaaaggtagctcatcagcctgattttggagcatggaatagctcagaggtaccaacctatggaactgaagagtgggaggcctggtggagcgccttcaatgacaagtgggatgaagaccttttctgccatgaagaaatgtttcaaagtgatgaagaagctactgcagattcccagcattcaacccctccaaaaaagaagagaaaggtagaagaccctaaagactttcctactgatttgcatccatttcttagtcaagctgtgtttagcaatagaactcttgcatgttttgctgtgtatactactaaagaaaaaggtcaaatactatataaaaaacttatggaaaagtattctgtaacttttattagtagacactctagccatggccacaacatactcttttttctaacccctcatagacacagagtttctgctattaataatttctgtcaaaagctttgtaccttcagttttctgatttgtaaaggtgttaataaggaatacttgctgtacagtactttaagtagagacccctactcaattatagaggaaagtattcaaggaggcctcaaagaacatgactttaacccagaagaaccagaagaaactaagcaggtgtcctggaagctagtaacagagtatgccttagataccaaatgtgaggatgtcttcctattattagggatgtatttagagttccaaacaaatcctgaggagtgtagaaaatgccagaaaaaagaccaaccataccattttaagtatcatgagaaacattttgcaaatgccaccatatttgctgacagtaaaaatcaaaaaagcatttgtcagcaagcagtagatacagttcttgctaaaaagagagttgatagtctacatatgacaagagaagagatgttaacagaaagattcaaccatattttagataaaatggatttaatgtttggagcaaatggatctgctgttttagaacattacatggctggggttgcctggctgcactgtctgctacctaaaatggatactgtaatatatgattttttaaactgtgtggtgtttaatatcccaaaaagaaggtactggttgttcaagggacctatagatagtggtaaaaccaccttagcagctggtctgttagacctttgtgggggcaaagctctaaatgttaatttgcccatggagaggttaacttttgaattgggtgtggcaatagaccagtacatggttgtttttgaagatgtcaaggggactggaggagaatcaaaagatctcccttcaggacatggaataaataaccttgacagtttgagggattatttggatgggagtgtgaaggtcaatcttgagaagaaacatcttaacaaaagaacccaaatttttccacctggcctggtaacaatgaatgagtactctgttcctaaaaccctccaggctaggtttgtaagacaaattgattttaagcccaaagtttacttgagaaagtccttaaataattcagagtttttattagaaaagaggatactgcaaagtggtatgacccttttgctattgttaatatggttcagaccagttgctgattttgccagtgatattcagtccagaattgtacaatggaaggaaaggctggattctgagataagtatgtatactttttcgaggatgaaatataatatatgcatggggaaatgtattcttgactgtcccagagaagaggattcagaaactgaagactctggacatggatcaagcactgaatctcagtcacaatgcttttcccaggcctcagatacttcagcccctgcagagtctcagtcccaagacccctatgatcataacaatccataccatatttgtagaggctttgtatgttttaagagacccaaaacccctcctccaaagtaa
>NC_025894|Yellow_baboon_polyomavirus_1
atggaccaaacactttcaaagactgagagaaatgagcttatggatttactgcaaattactagagctgcatggggaaatttatctcttatgaaaaaagcctataaaactgtctccaaactttaccatcctgataaaggaggagatccagcaaaaatgcagcggctcaatgaattatttcaaagagtccaggttaccttgatggagataagaagtcaatctggatcctcttcttcccagggctacttcagtgaggacttcttctttgggcctacaactttccaattttgccctatggatcgtgatgcctgtcgggaggaccttccaaatcctggggaagggtcttggggaaaatggtggaggcagtttgctaatagtcaatcttctgatgatttgttttgctcagaaacaatgagtagctcaagtgatgaagaaactccagccgcccaaccagcccctcctccaccaaccccagaggaggaagaagatgatatagaatttgtagaagagacccccagttcctgtgatgatcaaagttcttcacagagctcttatacctgcacccctcccaagaaaagaaaaacagaagaaaaaaagcctgatgattttcctgtatgtttgtattcctttttaagtcatgcaatttatagtaataagacaatgaatagctttttaatttacaccaccttagaaaaagcaagacaattgtatagatctgtagagaaatctaaaattaaagtagattttaaagctagtttttcttataaagatgaagaaggtgaaggatgtttattgtttttaatgactttaggaaagcatagagtgtctgctgtaaaacatttctgtgtatcccaatgtacttttagttttattcattgtaaaggggttgttaaacctttggagttatataaggtattaggtaaacccccttttaagttgttggaagagaacaaaccgggtgtatctatgtttgacttccaagaggagaaagaacaggctgttaattggcaagaaatatgtaattttgcaaatgaagccaacatttctgatgtcttactgttgcttggcatctatatagactttgcagtggatcctggcaaatgtggcaagtgtgaaaaaaagcagcataaattccactataattatcacaaggcacatcatgccaatgcttgtcttttcttggagagcagagcacaaaaaaacatttgccaacaagcagttgaccaggtccttgcagctaaaagattaaaattagtagagtgtagtagaatggaacttttagaagagaggtttttgcaactgtttgaggaaatggatgattttctgcatggtgaaattgaaattctaagatggatggcaggtgtggcctggtatactattttgcttgataattcttgggatatttttcagaatattttgcagttaattacagttagtcagcctaaaaaaagaaatgttctgataaaaggaccaattaatagtggcaaaaccactcttgcttctgctttcatgcatttctttgatggcaaagctcttaatataaattgtcctgctgataaactgtcttttgaactaggatgtgcaattgatcaattctgtgttttgttagatgatgtaaagggtcaaatcactctaaataagcacttgcagccaggtcaaggagtcaataatttggataatctaagagatcatctggatggtactattaaagttaatttagaaaagaagcatgtaaacaaaaggagtcaaatatttcctccagtgctgatgacaatgaatgagtatttgttacctcctacaattggtgtaagatttgccctgcatattcatcttaaaccgaaggcctatctgaagcaaagcttagaaaaaagtgatttagttgctagaagaattctaaattctggatatacaattctgctgttgcttctgtggtataatccagtagattcttttacacctaaagttcaggagaaagttgtgcagtggaaggaaactttagaaagacatgtgtctattacccagtttggaaaaattcagcaaaatatcattgatggtaatgatcccttgcatggaattgtaattgaagaacaaatgtaa
>NC_025895|Mastomys_polyomavirus
atggatcacactttaacaagagaagaatctttaagattaatggaacttctgcaactgcctatggagcagtatggaaactttccactcatgaggaaagcttttcttgcaagatgcagagttcttcatccagataaagggggagatcagacattagctaaagaactgatcaccttgtatagaaaactcgaagaacatcttccacaactggatccccaagagagattttcaactgatcagattcctacctatgggaccgaggagtgggaggcctggtggagaaactttaatcaagattatgatttgttttgcaatgaaatgtttgatgcctcagatgaagaggagcttccacaatcccagtcccaaaagagaccaccgagtcctgaagaagaggaaccccaaacatcccaagctacaccccctaagaagaagaagcctgcagaaactccaaaagacattcctaaggacttaaaggaattcctaagtaatgctattttaagtaataagactataactgcttttcttgtatatactaccttagaaaaaagccagctattgtataaaaaattaactgagaaatataaacctgtgttcattagtaggcataaactagaaactgagggctttgtttatatgctgactccaggaagacatagagtgtctgctgttgcaaattattgtagtaccctatgcagtattagctttcttgtagttaaagggattattaaggaaatagcattgtataatcatctgtgtgtggctccctatgctgtattgcaggaaaatttacctgggggattaaattctgaattttttgacatgactgaagaagcaaaaaatgtatgctggactccagtgtgccaatatgctctagatataatgtgtgatgatgtatatttgcttatgggactttataaagaatttgcagtagatgttaatgactgtaaaaagtgtaattataaagtaattccagatcactatgatcatcatagaaaacaccatgcaaatgctctattatttgtagagtccagaaatcaaaaaaccatttgtcagcaggcagtagatggagtaatagctcaaagaagagttgatgtggctcaactttccagaaaagagcaattaggaaagagatttgagaaattattgcacaaaatggaaagtctattctcagcaaattcaccacaaactataactatgtatatggctggagttacttggtacaataatttctttgcagggattaatatgaaagactttgttttggagtatctagaatgtatggtcaccaatattcctaagaaaagatactggctttttacaggccctgtcaatactggcaagacaaccttagcagcagcccttttagatctatgtggaggaaagtcattaaatataaatactcccttcgataaaatcaattttgagttaggtgtagccatagatcaattttcagtagtatttgaagatgtaaaggggcagcaggcagataataaagatttaccatctggacaaggcattagtaatcttgataacctcagagactatttagatggagcagtgaaagtcaatcttgaaaagaaacatttaaataaaaaaacccaaatatttcccccaggaatagtaacctgcaatgaatacaaactaccaattacacttagagtaaggttttgtaaaaaaattaaattcacttttcagaagaatcaatacctagctttaaaaaaaacagaggatctgcaaacatatagaatattgcaaagtggaattactttactaatgttattgatttattactgtgatgtggaggattttcttatggatcttcagcctttaattctaaagtggaaaacccgaatcaatgaggaagtaactgtgactgctatgagtgatatggatcttaattgtaaggaagggaaagatatacttggaaaaagagaagccacacaagaagattctggaatattctga
>NC_025896|Vervet_monkey_polyomavirus_2
atggataaagttctcaacagagaagaatctatggagctcatggatctgttagggctagaaagagcagcttggggcaacctgcctcttatgagaaaagcctacctaagaaagtgtaaagagtttcaccctgacaaagggggagatgaagataaaatgaagagaatgaacacactgtataaaaagatggagcaggatgtcaaggtagcccatcagcctgattttggagcatggagtagctctgaggtaccaacctatggaactgaagagtgggaggcctggtggaactcctttaatgaaaagtgggatgaagacctgttctgtcatgaagatatgtttcaaagtgatgaggaagcaactgcagactctcaacactcaaccccacccaaaaagaagagaaaggtagaagaccctaaggactttcctactgatttgcatccatttcttagtcaagctgtgtttagtaatagaactatggcctgttttgctgtgtatactactaaagaaaaaggtcaaattctgtataagaaactaatggaaaaatattctgtaacttttataagtagacattctagttctgggcataatatactgttctttttaacacctcatagacatagagtatcagctattaacaatttctgtcaaaaactgtgtaccttcagttttttgatttgtaaaggagttaataaggaatatttgctatatagtaccctcagtagagagccttattcaattatagaagagagtattcagggaggccttaaggagcatgattttaatccagaagaaccagaagaaactaaacaggtgtcatggaagctggttacagaatatgctgtggaaactaagtgtgaggatgttttcttattattgggaatgtatttagaatttcagcagaatccagaggactgtaggaaatgtcagaaaaaagaccaaccataccattttaagtaccatgaaaaacactttgccaatgctaccatatttgcagatagtaaaaatcaaaaaagcatatgtcaacaggcagtggatacagtcctagctaaaaaaagggttgacaccttacatatgacaagagaggaaatgttaactgaaagatttaaccacatcctagataagatggatataatgtttggagcccatgggtctgctgttttagaacattatatggcaggggtcgcatggcttcactgtctgttaccaaaaatggatacagtgatatatgattttctgaactgtattgtgtttaatattcctaaaagaagatactggttgttcaaaggccccatagatagtgggaagaccactctagcagcaggcttactggacttgtgtgggggaaaagccttaaatgtaaatttgcccatggaaaggttaacttttgagctgggtgtggcaatagaccagtacatggttgtttttgaagatgttaagggtacaggagcagaaacaaaagacttgccctcaggtcatggtataaataacttagacagtttgagggattatttagatggaagtgtaaaggtcaatctagagaagaagcatttgaataagagaacccaaatttttccacctggcctagtcaccatgaatgagtatcctgtacctaaaaccttgcaagccagatttgtcagacaaattgatttcaggcctaaggtatatttaagaaaatctttaaataattcagagtttcttttggagaaaagaattcttcaaagtggtatgaccctcctactattgttaatttggtttagaccagtggctgattttgccagtgatattcaggccagaattgtacaatggaaggaaaggctggattctgagataagtatgtatactttttcaaggatgaaatataatatttgcatggggaggtgcatccttgattgggccagagaagaggattcagaaactgaagactctggacatggatcaagcactgaatctcagtcacagtgcttttcccaagcctcagacacctcagcccctgcagaggaaacccaagacccccatgaccattccaatccataccatatctgcaaagggtttgtgtgtttcaaaaaaccaaaaacccctcctccaaagtaa
>NC_025897|Yellow_baboon_polyomavirus_2
atggacaaagtgctgaacagagaagaatctatggagcttatggatcttttaggtctagaaagagcagcttggggcaacttgcctctaatgaggaaagcttaccttagaaagtgtaaggagtttcaccctgacaaagggggagacgaagataaaatgaagagaatgaatactctttataaaaagatggagcaggatgtaaaggtagcccatcagcctgattttggagcatggcatagctctgaggtgccaacctatggaactgaagagtgggaagcctggtggagctccttcaatgaaaagtgggatgaagagctattttgccatgaagatatgtttcaaagtgatgaagaagcaacaggagattctcagcactcaaccccacccaaaaagaagagaaaggtagaagaccctaaagactttcctcctgatttgcatcaattccttagtcaagctgtgtttagcaatagaactcttgcatgctttgctgtatatactactaaagaaaagggtcaaattctatataaaaaactcatggaaaaatactctgttacctttataagtagacactcctgtcatgggcataacatattattttttcttactcctcatagacatagagtttctgctattaataatttctgtcaaaaactctgtaccttcagtttcttaatttgtaaaggtgtgaacaaggaatatctgttatacagtaccttaagcagggacccttactcaattgttgaagaaagcattcaaggaggtcttaaagagcatgactttaacccagaggaaccagaggaaactaaacaggtgtcatggaagctagttacagagtatgctctggaaactaagtgtgaagatgtgtttttattattgggaatgtatttagaatttcagcataacccagaggagtgtagaaaatgtgagaaaaaagagcagccataccattttaagtatcatgaaaagcactttgcaaatgccaccatttttgcagacagtaaaaatcaaaagagcatttgtcagcaggcagtagatacagtgctagcaaagaaaagggttgatactcttcatatgacaagagaagaaatgttaactgaaaggtttaaccatattttagataaaatggatataatatttggggctactgggtctgctgtgttggagcactatatggcaggagttgcatggcttcattgtttgctaccaagaatggatacagttatatatgattttctaaactgtatagtgtttaacattcctaaaagaagatactggctgttcaagggacctatagatagtggtaagactactttagctgctgggctgttagatttatgtggagggaaagctctaaatgttaatttgcccatggagagactcacatttgagctgggtgtggcaatagaccagtatatggttgtttttgaagatgttaagggtacaggggcagaatcaaaagatttgccctcaggtcatggtataagtaaccttgacagtttgagggactatttggatggaagtgtaaaggtgaatcttgagaaaaaacatctgaataagagaacacaaatttttccacctggtctggtaaccatgaatgaataccctgtacctaaaactctacaagccagatttgttaggcaaattgattttaaaccaaaattatatttaaggaaggccttaaataattcagaatttttgctagagaaaaggatactgcaaagtgggatgaccctccttctattgttaatatggtttaggccagttgctgattttgccagtgatattcagcacagaattgtacaatggaaggaaaggctggattctgagataagtatgtatactttttcaaggatgaaatataacatttgcatggggaaatgtattcttgactgggccagagaagaggagtcagaaactgaagactctggacatggatcaagcactgaatctcagtcacagtgcttttcccaagcctcagatacctcagcctctgcagatgcaccagcctctgaaaccccagacccatatgaccatgataacccataccacatatgtaaaggttttgtttgctttaaaaaacccaaaacccctcctccaaagtaa
>NC_025898|Vervet_monkey_polyomavirus_3
atggaccaaacactgtctaaggaggagagaaatgagcttatggatttattgcaaataactagagctgcatggggaaacctttctatgatgaaaaaggcatataaaaatgtctccaaactatatcatcctgataaaggaggagatccagctaaaatgcagcggctcaatgaattatttcaaagggtccaagttaccttgatggagataaggagtcaatgtggatcctcttcttcccagggttacttcagtgaggacttctactttgggcccaccacctttcaatatagccctatggatccagatgcggttcgggaggatcttccaaatccaggggaagggtcgtgggggaaatggtggagagagtttgttaatagacaatgttgtgatgatttgttttgctcagaaacaatgagtagttcaagtgatgaagatacacccccggcggcgcagcctcctcctcctcctgccccctccccagaagaagatgaaatagaatttgtagaagagacccccagttcctgtgagggatcttcttcccagagctcctacacctgcacgccccccaaaaggaagaaaactgaagaaaagaagccagatgactttcctgtatgtttgtattcatttttaagtcatgcaatttatagtaataagactatgaatagttttttaatatatactactttggagaaagctaggcaattgtataaaactgtggaaaaatctaaaattgtagtggattttaaagccagtttttcctatcaggatgaggaaggggagggttgtttattgtttttaattaccttaggaaagcatagagtttctgctgttaaacatttctgtgtatctcaatgtacttttagttttattcattgtaaagctgttgtcaaacccctagagttatataagaccttaagcaaaccaccttttaagttgttggaagagaacaaaccgggtgtatccatgtttgagttccaagaggagaaggaacagtctgttaattggcaagaagtatgtaactttgcaaatgaggccaacatttctgatgtcttattgttgcttggcatctacatagattttgcagtggaacctggcaaatgtggcaagtgtgaaaaaaagcagcacaaattccactataattatcataaagcacatcatgccaatgcttgtctcttcttggagagtagagcccaaaaaaacatttgccaacaagcagttgaccaggtcctagcagctaaaaggttaaaattagtagagtgcagcagaatggaattattagaagagagatttttgcagctttttgatgaaatggatgacttcctgcatggtgagatagagattctaagatggatggcgggtgtggcctggtacaccatcttactagataattcttgggatgtttttcagaatatcctgcaattaatcacaaccagccaacccaaaaaaaggaatgtcctgattaagggaccaattaacagtggcaaaaccactctggcttctgctttcatgcatttttttgatggcaaagctctaaatataaattgtcctgctgataaactgtcctttgaacttggctgtgctattgatcaattctgtgttttgttagatgatgtgaagggccagataaccctaaataagcacttgcaaccaggtcagggggtaaataaccttgataacctcagagatcatcttgatggaacaattaaagttaatttagaaaagaaacatgtaaacaaaaggagtcaaatttttcctccggttattatgactatgaatgagtacttactgcctcctactattggagttagatttgctcttcatcttcatttaaaacccaagccttatctgaagcaaagcttggaaaaaagtgacctggtagctaaaagaattttaaattctgggtatactatattgcttcttttgttatggtataatccagtggattcatttactccaaaagtgcaagaaaaagtggtgcaatggaaagaaacccttgaaaaatatgtgtcaattactcagtttggtaatattcagcagaatatcattgatggtaaagaccccctgcatggaattgtaattgaagaacaaatgtaa
>NC_026141|Adelie_penguin_polyomavirus
atggatcctgaacagaaagtggaactcatccggctgctggaaatccccatcggggcatccaaggctgaggtccaagccgcataccggaggcaggcattgcggttacatccagataaagggggatgccccgagaagatgaaacagctgaatgcactgtacgagctctataaaaagcacccagaggacccgttagacacagacccgctctactgtgaggagagcgagctctctgatactgatgaagaagaggagccggactcagcctatgcatccacccaggcaacccgggatacccagcagcaggatgggacccagagggaccagcgggagacccccggaccctctaaccaccattgctttacagctacgggggataggagacctcctggatcaccaccagcagaaagccaggaatccagcaactccaccttcaccagcaccccacccaagagccagcctgatgttgatcttccagatgctattgagagctgtcttctggctcggaagtcttcccagagctgtccggactgtcatttggtaattactaccgttgcaaaactcacagcactgaagctgcccctgcagcagcagtttacatgtatgggcattgtgcatgctaactggggaacatatggcctgcttgtgcttatgctgaataatcctacccgtgtatccactattgctaactttatgaaaaagaattgtactgtgtcaatgtatgtatgccggggggttaaaaagggctgcatgccaaagctcagggatgctatctatgggagggaggacataaaggttgaggaggacaccctcaaggtagaggcaacacaggaaaacaagcagttctgctattcactcataaacacctttgcagaaaagaaaaagatcaaggatgcccttatgctccttgctatatacaaaaggttcagtacagaccccgagacctgccaggactgcaagcagcagaaggcaaataccccctttggtaagcttaaaagaaagtggatagggggtcactgtgatgaccatgtgctgcagcataacaatgcaaaaatatttatccagatgaaggaccaaaagagggtctgccagggggctgtggacactgtccttgcagaggcccgttacagggccctcacccgtacaaggaatgagcagctcatggacaggatgaaagaggtcatggaatctgtcaaggacatgctgcatgatgatgatgatacagatgagctcatctgtgccattctcatcctgggcatgataataccagatgttgactgcataggggaaatcctgcaaacccttgtggaaaatcccccaaaaagacgttattttgtatttagaggcccggtgaattccgggaaaacaacagtggctgcagcctttctcaatctatgtgggggcacgtccctgaacattaacggctgccctgacaggctgccctttgagctaggctgtgctattgattgcttcatggtgctatttgaagatgtaatgggctctgccccagaggggtctaagctaaaatccggcataggggtcaggaacctggactccctcagagaccacctggaggggtccgtgcccgtcaaccttgagaaaaagcatcagaacaaggtatcccagatcttccccccgggtatcataaccatgaatgactatatcctacctcagaccatatatgtgaggtgcaggagggttatatccttccagaggtcagaggccgtccggaaggccctgctccagaatgagcgggtcagagaccgccgctggctgactaaggcagagaccctcctcagcctactcctcctctacctcccccgtagcagcttcaaaaaggagctgctggaggagatagatgacaccctgaagctgctccagctggaatttgacaggcggtgcactaagtacacagaggccttgtatgatggaaaatgtgtgtgggaggaagaagaagaacaaacaactgctgaagcccggggttga
>NC_026473|Meles_meles_polyomavirus_1
atggatggggctttgagcagagaggaatcaatcaagcttatgcagcttttagggctgcccatgcagatgtatggccatataccagttatgagaaaggcttttttgcagaaaagcaaggaatatcacccagacaagggtggtgatgaggagacctttaaaaccctatgtgggctttatagaaaactggaaaacagcctgagaagccaaactgattttgagaaggcctgggaagagaatgctgagggttcctggagtacctcagatattcccccctatggaacagatgattgggagagatggtgggaaagcttcaatcaatcctgggatgaccttagatgtgatgagaccctggagccatctgatgaagaagacaatacccaggacagcaccccaccaaagaagaagagaccatctgcacctgaatttcctgatgtagtggaggcattcctgagtaaagccctaatatctaatagaactcataataagtttgctatactaaccaacaaggaaaaaagctgcagcttgtacaaaaaggtacaggacaagtatgccccaatatttgttagcaggcatacatatgaggtgggagctataatattgctactaacaagtgggaagcataggacaagtgctattcaaaacttttgtcagaaatactgtacctacagtacattatgttgtagagctgtactgaatgataaaggcctgtatgaagtattgtgtaatgaaccctttgaaaaaagcgaagaaactgtggagggaggactatttaatgaccaggaaaaagaacctgtggtgtcctgggtaaaaatacaagattatgccttagaaaacaaaatagaggatgtattacttttgatgggtttatatctagagcttgcaaagcctgttgcaaactgtatggattgtttagaagaacagataattacccattacaaataccacaaggggcaccatgaaaatgctaaacttttcagagagtgtaaaagccagaagaatatatgtcagcaagcaatagatggagttatagctagaaggagaatgcaattagttaccctaaaaagagaagagcttttagttttaagattcaaagatctatttatgaaaatggaggcaatatttggtcccaagggaaatggggacctaaaaacctatatggctggggctgcctggttacattgcctgttacctaaatttgaagaagagatgtatggaataattaagggccttacattaaatgcacctaagaaaaggtatttcctttttcaagggcctattaatagtggcaaaactactgtggctgcagcattgttggatctacttggaggaaaggccctaaatattaatcaacccaaggaaaagctgaattttgaactaggagtagccattgaccaatttatggttgtttttgaagatgttaaaggggaccagagcacagtggaacttccaaaagggtgtggggtgggaaaccttgatgacctcagagattacatggatggatgtgtaaaggttaacttagagaaaaagcacctaaacaaaagaacccaaatatttccccctggtattgtgacaatgaatcaatatatcttgcccccaaccctcaggtgcagatttgttaagaagcttgtgtttagagccaaaaactacctagcaaactctatagaaaaaagcccctatttactctttgacaggatactgagtaatggaataaccttaatattgcttttgatgtattatctgccagttgcagagtttgatccccaaattcaaacagatgtttgtaaatggaaggaaagaattgatgttgaagttggggatgccttgtacagatgctttctttctagggttgcccagggtgaagatatttgtggctttggtgatgagggccaagatgattccagagctggtgaatcttcatcagaatgttcacatgaagactcagcaactctgagggcatctgaggccagtcaaacatctggcatgagccaggattcaggcttttcagggggcacagaaaacacaccgcagacgcagagtaacacatga
>NC_026762|Bat_polyomavirus_6a
atggatcatgctttaacaagagaagaatctgtaaggctcatgcagcttctaaagctgcctatggagcaatatggcaatttttctcttatgagaaaagcatttttaagagaatgtaaaaatcttcaccctgacaaagggggtaatccagagcttgctaaagagttaataactctttacagaaagctggaagagcaggcacctccgtacggaaccccagaatgggacagatggtgggaagagtttaacgatttattttgccatgaaacctttgacagatctgatgatgaggaggagcagcgcaagaggcctgcatctcccgagtcagagccagaatgctcgcaagcaactcctccaaaaaagaagaaaaaagatcatcctaaagatatgccagaagacctgcagcaattccttagcaatgcaatcttaagcaataaaactgtaagctcctttctaatatttaccacagctgaaaaaagcactctgctttatggaaaacttagagatagatttaaagctacctttgtaagtagacataagcagcaggggagtgatggagaagcctttgtatttttaatcacacctagtagacacagggtatctgcaattaataatttctgtaatagtctttgtagtgtaagctttataattgtaaaaggggttataaaggagtataatttgtatgtgcatttatgtgttgaaccctatgtaaaactgcaagaaagtattccaggtggtttaagtagagacttttttgatacaccagaagaagctgcaaaaaatgtaagctggaaaatgattgctgaatttgctttagatttaatgtgtgatgacatatttttattaatgggaatgtacaaagaatttgcagaggacccaaaaagctgtgctaagtgtgaagctaaaattatttctgatcactttcaaaatcactttcatcattatgaaaatgctctgctatttttagactgcagaaatcaaaaggctatatgtcaacaagctgtggatggagtaattgctcatagacgtgtgcagactgcacaactgtcaagggagcagcagttagcagaaaggtttaaaaagttatttgaaaaaatggaaaatctttttggagccaggtcaaaggtaactttaagaacttacatggcaggtgtggcttggtttgattccctgtttccagacaaaagctttaaagagctgctgttggactttttagaatgtatggtgaataatgtgcctaaaaaaaggtattggttttttactgggcctgttaatacaggaaaaacaaccttagcagctgcattgttggatttatgtggaggaaaatctctaaatgttaacatgccttttgaaaaactaaattttgagttaggggttgcaatagaccaatttatggtaatttttgaagatgtaaaaggtcaagtcagtgaaaataaaaatcttcctactgggcaaggaatcaacaatttagatcatcttagagattacctggatggggctgtaaaagttaaccttgagaaaaaacatctaaacaaaaaatcacaaatatttcctcctggcatagttacagctaatgagtacaaggtgccctttaccctaagagtgaggttttgtaaaactttaacttttcaatttagaaaaaatttatacttaagcctgagaaaaacagaagatctggggacatatagagtacttcaaaatggaatttgtttacttctatttttggtgtaccattgtgaaattgaagactttagtgagtgtttgcacaaaacagtagaacaatggaaggaaagaatctctcaagaggtttccttaggggattacctggactttaaatcaaatattcaaaaaggaaattatattttgcaaacaacagaatcccagggcccctccacacaagaatgtgagactgaagattttgtaaactaa
>NC_026942|Sheep_polyomavirus_1
atggatagagcattaaacagagaagaagccagagagctcatgaagctgttggagctagatatgagtttatatggcaatttaccagtcatgcgaagagcctttttagcaaagtgcaaggagttgcatccagacaagggtggagatggtaaccagatgaagaggctgaatgttctgtatagaaccatggaggcaaatataaaggagagccaagaagaggagttttggaattacagttggtctccccaagaggtaccaccttatggtaccccggagtgggagagctggtgggaggcattcaatgctgatctcttctgcaatgaagagatggaggaggaacccccttccaaacagccacggagagaagaagacccaccgggctcccagtctacaccgcccaaggataagacacaagggcaccctcaggacctgccttctgaaattcaagagatgctcagtaaagctgttttcagcaataaaactgtaagctgctttgtggtctataccacccattctaagggtggactgctatatagaaaattattagataaattctgctgtagtttcctatctaggcatggctacaatactaataccctactatatatgttaaccccaaataagcatagagttagtgcagtgtataactattgtaacaagtattgtagtatcagttttttgattgtaaaagctgttattaagcagtatgagctgtatgtagcattatgtaaagcaccctttacattgttgcaagaatctgtacctgggggcctgagagaaaattattttacacctgaagagactgaggatgtgaagattgtctcctggaagaaagtgtcagaatttgctttggctataatgtgtgatgatgtacacttattaatgggtctatatgctgaatttgctcaacccttggatggatgcaaaagatgtgaggaccacatgtttcccaatcactttaaacatcatgcaaatcacatagaaaatgcacagttattttcagaaagcaaaaatcagaaaagcatttgtcagcaaggagtagacgcggtgattgcaaagttgagggttaattcttatgtgctttcccggcgggagatgttagtgcaaaagttccagtctcaccttgaaaaaatggaattgatgtttggtggtaggggcagtgcttccctccccttatttatggcaggtgtagcttggctggatagcctgtttcctacaggcacctctgaactagtatatactttcctggaatgcatagtggaaaatatacctaagcgtagatattggttgtttactgggcctgtaaatactggaaaaactaccctagctgcaggcctcttagacctctgtgggggaaaggctttgaatattaatatgccttttgagagaatcaattttgagctgggagtggcaattgatcagtttatggttgtatttgaagatgtgaaggggcagcctaaaaaggggactcacctccctgcaggtcaaggggtcagcaacctggataatttgagagactacctggatggcagtgttaaagtaaatctggagaaaaagcacctgaataagaggacccaaatatttccccctggggtggttactatgaatgagtatagtataccccccactctcaaggcaagattctctcacagattgctattcaaatcccagccctctcttttcagaagcctcaaagccaccccagatctctccagacacagggtcctccagagtgggattactttactattgatgcttatatattatcagcccattgacaggtttgcctctgagttacaggccaaggttgctgaatggaagggtaggattgactctgaggtgggggatcttatgtatattcagatgaaggaaaatgtgatgaagggacagaatattttggctccaagggctcagtcccctccacccagccctgatacccctgaggcagatacaacaaatagtaatgagaccatgtcaccaacagctactcaaatgtaa
